# Supplementary material for: The proteomic analysis of bovine embryos developed in vivo or in vitro reveals the contribution of the maternal environment to early embryo
Source: BMC Genomics. 2022 Dec 19;23:839. doi: 10.1186/s12864-022-09076-5 (PMC9764490; doi:10.1186/s12864-022-09076-5)
Supplement: Supplementary file 2 — Additional file 2: Tables S1–S8. [file 12864_2022_9076_MOESM2_ESM.zip › Table S1.xlsx]

## Sheet: List of all proteins
Table S1. List of all proteins identified and quantified in pools of cattle embryos from the 4–6 cell to blastocyst stages.
				Mean Normalized Weighted Spectra											Normalized Weighted Spectra in each sample
Protein name (3028)	Accession Number	Gene symbol		4-6 cells vitro	4-6 cells vivo	8-12 cells vitro	8-12 cells vivo	Morula vitro	Morula vivo	Compact Morula vitro	Compact Morula vivo	Blasto vitro	Blasto vivo		4-6 cells vitro 1	4-6 cells vitro 2	4-6 cells vitro 3	4-6 cells vitro 4	4-6 cells vivo 1	4-6 cells vivo 2	4-6 cells vivo 3	8-12 cells vitro 1	8-12 cells vitro 2	8-12 cells vitro 3	8-12 cells vitro 4	8-12 cells vivo 1	8-12 cells vivo 2	8-12 cells vivo 3	8-12 cells vivo 4	Morula vitro 1	Morula vitro 2	Morula vitro 3	Morula vitro 4	Morula vivo 1	Morula vivo 2	Morula vivo 3	Compact morula vitro 1	Compact morula vitro 2	Compact morula vitro 3	Compact morula vitro 4	Compact morula vivo 1	Compact morula vivo 2	Compact morula vivo 3	Compact morula vivo 4	Blasto vitro 1	Blasto vitro 2	Blasto vitro 3	Blasto vitro 4	Blasto vivo 1
Alpha-1B-glycoprotein	Q2KJF1	A1BG		5.3974	1.87264	8.66167	2.28547	0	0	0	0.490155	0.262	0		6.1216	3.7604	3.9673	7.7403	2.1186	2.6351	0.86422	10.459	9.2602	6.5421	8.3854	0	0	0	9.1419	0	0	0	0	0	0	0	0	0	0	0	0	0	0.89402	1.0666	0	0	0.786	0	0
Alpha-2-macroglobulin	Q7SIH1	A2M		31.2387	21.4877	51.5705	23.4018	0	0	0	3.7474	0.786	0.511775		27.985	24.442	24.796	47.732	4.2372	36.892	23.334	74.375	33.954	40.187	57.766	0	3.4098	8.6826	81.515	0	0	0	0	0	0	0	0	0	0	0	13.029	0	0.89402	1.0666	0	0	2.358	0	0
Alpha-1,4-N-acetylglucosaminyltransferase	G3MZ03	A4GALT		2.43078	2.0957	3.10128	2.9917	0.738725	3.5353	2.08202	2.85938	0.8251	1.5503		1.749	4.7004	1.9836	1.2901	1.0593	2.6351	2.5927	4.6484	3.0867	3.7383	0.93171	3.7908	3.4098	2.4807	2.2855	1.6438	1.3111	0	0	3.0243	3.9296	3.652	2.6416	1.5781	2.172	1.9364	2.369	4.2533	2.6821	2.1331	1.5543	1.6893	0.786	0	1.5187
Aladin WD repeat nucleoporin	F6QCG0	AAAS		6.20127	8.29867	7.54118	6.1088	4.39002	3.9347	3.84677	3.36383	2.3296	1.19303		6.1216	6.5806	6.9427	5.1602	12.712	5.2702	6.9138	8.1348	6.1734	5.6075	10.249	8.8451	6.8195	4.9615	3.8091	3.2876	6.5553	5.5092	2.208	6.0485	3.9296	1.826	3.5221	4.7342	3.258	3.8728	4.738	2.8355	2.6821	3.1997	1.5543	2.5339	3.144	1.3109	0
Acetoacetyl-CoA synthetase	F1N412	AACS		0	0	0	0.190455	0	0	0	0	0	0.511565		0	0	0	0	0	0	0	0	0	0	0	0	0	0	0.76182	0	0	0	0	0	0	0	0	0	0	0	0	0	0	0	0	0	0	0	0
Kynurenine/alpha-aminoadipate aminotransferase, mitochondrial	A0A3Q1LKR3	AADAT		0.920228	0	0	0.506355	0.205478	0	0.242053	0	0	0		1.749	0.94009	0.99182	0	0	0	0	0	0	0	0	1.2636	0	0	0.76182	0.82191	0	0	0	0	0	0	0	0	0	0.96821	0	0	0	0	0.77717	0	0	0	0
Angio-associated migratory cell protein	Q3SZK1	AAMP		0	0	0	0	0	0	0.22013	0	0	1.01971		0	0	0	0	0	0	0	0	0	0	0	0	0	0	0	0	0	0	0	0	0	0	0.88052	0	0	0	0	0	0	0	0	0	0	0	0.75934
Alanine--tRNA ligase	A6QLT9	AARS1		0	0.29279	0	0	0	0.608667	0	1.58775	0.980513	11.7556		0	0	0	0	0	0.87837	0	0	0	0	0	0	0	0	0	0	0	0	0	0	0	1.826	0	0	0	0	1.1845	1.4178	2.6821	1.0666	0	0.84464	0.786	1.3109	5.3154
Alanine--tRNA ligase	F1MKA6	AARS2		0	0	0	0	0	0	0	0	0.262	0.511565		0	0	0	0	0	0	0	0	0	0	0	0	0	0	0	0	0	0	0	0	0	0	0	0	0	0	0	0	0	0	2.3315	0	0.786	0	0
Alanyl-tRNA editing protein Aarsd1	Q32LK1	AARSD1		0	0	0	0.3809	0	0.336033	0.49163	0.71365	0.262	1.04234		0	0	0	0	0	0	0	0	0	0	0	0	0	0	1.5236	0	0	0	0	1.0081	0	0	0.88052	0	1.086	0	0	0	1.788	1.0666	0	0	0.786	0	0.75934
Uncharacterized protein	A0A3Q1MB23	ABCB1		17.8935	16.923	15.2255	11.9766	14.1143	3.7539	15.3398	4.52752	17.9033	2.95113		18.063	13.789	19.431	20.291	16.599	16.327	17.843	13.828	15.166	19.969	11.939	9.9855	15.794	10.944	11.183	10.476	20.418	11.481	14.082	3.9433	3.822	3.4964	17.309	15.377	11.588	17.085	5.8179	5.4294	1.7118	5.151	16.052	15.824	22.395	15.491	4.4866
ATP binding cassette subfamily B member 7	A0A3Q1MUB7	ABCB7		2.25098	6.63077	3.10383	1.57245	4.6182	0.672067	2.5586	2.2088	1.572	1.55343		0.87452	1.8802	4.9591	1.2901	4.2372	6.1486	9.5065	0	3.0867	3.7383	5.5903	0	0	2.4807	3.8091	4.9314	3.9332	6.2962	3.312	2.0162	0	0	1.761	1.5781	1.086	5.8093	1.1845	2.8355	2.6821	2.1331	1.5543	0	4.716	0	0.75934
ABCD3 protein	A7Z038	ABCD3		0	1.29177	0.232928	0.474605	0	0	0.2715	0	1.89263	0.7014		0	0	0	0	2.1186	1.7567	0	0	0	0	0.93171	0	1.1366	0	0.76182	0	0	0	0	0	0	0	0	0	1.086	0	0	0	0	0	2.3315	2.5339	3.144	0	0.75934
ABCE1 protein	A4IFE6	ABCE1		0.21863	0.585567	0.933877	1.07466	3.9212	1.44473	5.24645	4.1206	2.96017	5.0832		0.87452	0	0	0	0	1.7567	0	0	0	2.8038	0.93171	1.2636	2.2732	0	0.76182	4.9314	5.2442	5.5092	0	3.0243	1.3099	0	4.4026	6.3123	5.4299	4.841	4.738	2.8355	3.5761	5.3328	5.4402	3.3785	5.502	0	2.278
ATP binding cassette subfamily F member 1	A0A3Q1NB13	ABCF1		2.51275	0.868923	4.10447	0.500555	5.09098	4.37133	4.7966	3.45573	8.2127	5.26965		5.2471	2.8203	1.9836	0	0	0.87837	1.7284	4.6484	6.1734	1.8692	3.7269	0	0	1.2404	0.76182	4.9314	3.9332	7.0833	4.416	6.0485	5.2395	1.826	5.2831	1.5781	6.5159	5.8093	1.1845	2.8355	4.4701	5.3328	7.7717	7.6017	7.86	9.1764	3.7967
ATP-binding cassette sub-family F member 2	Q2KJA2	ABCF2		2.63305	1.7473	2.13227	0.784705	3.65713	1.0081	3.33675	2.05791	2.43617	1.38331		3.4981	3.7604	1.9836	1.2901	0	3.5135	1.7284	2.3242	1.5434	0.93459	3.7269	0	1.1366	1.2404	0.76182	5.7533	1.3111	3.1481	4.416	3.0243	0	0	4.4026	1.5781	5.4299	1.9364	2.369	2.8355	0.89402	2.1331	3.1087	3.3785	3.93	0	0.75934
ABCF3 protein	A4FUE2	ABCF3		0	0	0	0	0	0.336033	0.2715	0.490155	0.281547	1.21271		0	0	0	0	0	0	0	0	0	0	0	0	0	0	0	0	0	0	0	1.0081	0	0	0	0	1.086	0	0	0	0.89402	1.0666	0.77717	0.84464	0	0	0.75934
Palmitoyl-protein thioesterase ABHD10, mitochondrial	Q5E9H9	ABHD10		8.5864	4.9626	6.3435	5.84083	6.03647	1.71737	4.96347	2.6606	1.63063	4.14677		9.6197	10.341	7.9346	6.4503	5.2965	5.2702	4.3211	5.8106	4.6301	8.4113	6.522	7.5815	5.6829	2.4807	7.6182	4.9314	3.9332	8.6573	6.624	2.0162	1.3099	1.826	3.5221	3.1562	5.4299	7.7457	1.1845	0	6.2582	3.1997	4.663	2.5339	2.358	0	3.0374
Protein ABHD11	Q3SZ73	ABHD11		9.14977	8.76823	5.0092	5.66352	7.49762	2.01617	8.24672	5.5548	4.931	9.43237		13.118	11.281	10.91	1.2901	10.593	9.6621	6.0496	6.9727	0	6.5421	6.522	6.3179	7.9561	0	8.3801	11.507	1.3111	9.4444	7.728	6.0485	0	0	12.327	0	11.946	8.7139	8.2915	0	10.728	3.1997	9.3261	9.291	5.502	0	10.631
Lysophosphatidylserine lipase ABHD12	Q08DW9	ABHD12		5.6969	7.52257	5.45193	6.5059	3.25013	2.5534	0.97573	0.223505	2.15463	1.44127		7.8707	4.7004	8.9264	1.2901	9.5337	4.3918	8.6422	8.1348	1.5434	5.6075	6.522	7.5815	6.8195	2.4807	9.1419	5.7533	0	3.9352	3.312	5.0405	2.6197	0	0.88052	0	1.086	1.9364	0	0	0.89402	0	3.1087	2.5339	3.93	0	3.0374
Monoacylglycerol lipase ABHD6	Q1LZ86	ABHD6		1.05345	0.288073	0.4673	0	0	0	0	0	0.960967	0		0	0.94009	1.9836	1.2901	0	0	0.86422	0	0	1.8692	0	0	0	0	0	0	0	0	0	0	0	0	0	0	0	0	0	0	0	0	1.5543	0	1.572	1.3109	0
Abl interactor 1	A0A3Q1MQK6	ABI1		4.4393	2.35587	2.65315	2.28228	2.02388	1.5453	1.42505	0.78628	1.5525	2.242		2.6236	5.6405	5.8084	3.6847	2.1186	0.75211	4.1969	1.1621	1.3215	3.7383	4.3907	1.2636	2.2732	1.2404	4.3519	3.1695	0	3.822	1.104	2.0162	2.6197	0	0.88052	0	1.086	3.7337	1.1845	0	0.89402	1.0666	1.4426	2.4125	2.245	0	2.9282
Costars family protein ABRACL	Q3ZBN0	ABRACL		0.235022	0.580863	0	0.3809	0	0	0	0.447	0	1.97562		0	0.94009	0	0	0	0.87837	0.86422	0	0	0	0	0	0	0	1.5236	0	0	0	0	0	0	0	0	0	0	0	0	0	1.788	0	0	0	0	0	0.75934
BRISC complex subunit Abraxas 2	F1MIX0	ABRAXAS2		0.792575	0	0	0	0	0	0	0	0	0		0	1.8802	0	1.2901	0	0	0	0	0	0	0	0	0	0	0	0	0	0	0	0	0	0	0	0	0	0	0	0	0	0	0	0	0	0	0
Acetyl-CoA acyltransferase 1	Q3ZC41	ACAA1		19.4145	15.004	14.1445	14.2905	13.9043	6.69737	12.2483	9.38257	12.6393	11.7196		17.49	20.682	18.845	20.641	18.008	13.176	13.828	11.621	16.977	9.3459	18.634	17.69	13.639	13.644	12.189	8.2191	19.666	13.38	14.352	8.0647	6.5494	5.478	12.327	11.047	13.032	12.587	14.214	5.6711	8.0462	9.599	17.098	10.136	13.362	14.42	12.909
3-ketoacyl-CoA thiolase, mitochondrial	Q3T0R7	ACAA2		39.0072	26.6947	35.1728	25.2345	34.925	21.3337	31.7122	24.2188	18.2807	24.8532		41.977	34.783	36.697	42.572	33.898	23.716	22.47	38.35	41.671	35.514	25.156	17.69	26.141	33.49	23.617	30.411	39.332	34.629	35.328	21.17	11.789	31.042	36.101	25.249	32.58	32.919	15.398	24.102	23.245	34.13	13.989	16.048	12.576	26.218	22.78
Uncharacterized protein	A0A3Q1MFK8	ACAD10		0.2863	0	0	0	0.487707	0	0.801095	0	0.494567	1.56872		0	0	0	1.1452	0	0	0	0	0	0	0	0	0	0	0	0	1.1638	0.78703	0	0	0	0	2.3449	0	0	0.85948	0	0	0	0	0	0	1.4837	0	0.67406
Acyl-CoA dehydrogenase family member 9	A0A3Q1MP25	ACAD9		11.9891	12.4343	11.0165	13.243	11.8005	7.12593	12.1034	6.7916	4.50377	7.28335		13.118	12.221	14.877	7.7403	13.771	12.297	11.235	13.945	7.7168	14.019	8.3854	13.899	17.049	13.644	8.3801	11.507	10.488	14.167	11.04	9.0728	10.479	1.826	13.208	9.4685	14.118	11.619	4.738	7.0888	8.9402	6.3994	8.5489	5.9124	6.288	1.3109	8.3527
Medium-chain specific acyl-CoA dehydrogenase, mitochondrial	Q3SZB4	ACADM		5.4683	2.9272	2.79618	1.42382	3.7176	0	4.81288	1.4568	4.15473	5.926		8.7452	6.5806	3.9673	2.5801	5.2965	1.7567	1.7284	4.6484	0	4.6729	1.8634	0	3.4098	0	2.2855	6.5752	2.6221	2.3611	3.312	0	0	0	7.0441	0	5.4299	6.7775	1.1845	0	3.5761	1.0666	3.8859	5.9124	3.93	2.6218	4.556
Short-chain specific acyl-CoA dehydrogenase, mitochondrial	Q3ZBF6	ACADS		3.06301	2.95627	1.8057	3.19877	3.4361	3.8855	2.45815	1.88722	1.4254	1.81143		3.8243	3.7286	3.9338	0.76532	1.2569	3.32	4.2919	2.0683	1.8312	2.2178	1.1055	2.2489	5.4326	3.4479	1.6657	3.9285	2.3334	2.6547	4.8278	5.6045	3.8854	2.1666	2.6118	0.93619	3.0188	3.2658	0	3.3644	2.4852	1.6993	0.46106	1.0022	1.7186	1.5554	1.3514
Short/branched chain specific acyl-CoA dehydrogenase, mitochondrial	Q5EAD4	ACADSB		10.2572	8.35887	9.70998	10.5053	7.82415	6.5253	9.77567	5.60623	3.73733	7.40643		10.494	9.4009	6.9427	14.191	13.771	4.3918	6.9138	12.783	9.2602	8.4113	8.3854	12.636	11.366	11.163	6.8564	6.5752	7.8664	10.231	6.624	8.0647	7.8592	3.652	9.6857	11.047	8.6879	9.6821	3.5535	4.2533	7.1522	7.4659	3.8859	6.7571	3.144	1.3109	9.1121
Very long-chain specific acyl-CoA dehydrogenase, mitochondrial	P48818	ACADVL		9.81537	8.74937	5.8993	5.6748	7.28707	5.01723	9.4105	4.0638	5.96037	4.5423		6.9961	10.341	12.894	9.0304	10.593	6.1486	9.5065	4.6484	3.0867	7.4767	8.3854	3.7908	9.0927	3.7211	6.0946	4.1095	7.8664	9.4444	7.728	3.0243	6.5494	5.478	9.6857	9.4685	9.7739	8.7139	5.9225	2.8355	5.3641	2.1331	3.8859	8.4464	5.502	3.9327	6.0747
Acetyl-CoA acetyltransferase, mitochondrial	Q29RZ0	ACAT1		27.91	22.4057	24.5337	26.6765	28.2203	31.389	26.7718	27.575	18.7363	19.9847		26.236	25.382	27.771	32.251	25.423	19.324	22.47	25.566	27.781	21.495	23.293	29.062	23.868	34.73	19.046	23.013	34.088	25.972	29.808	26.21	31.437	36.52	21.132	34.718	26.064	25.173	30.797	35.444	25.927	18.132	13.212	16.893	15.72	23.596	20.502
Acetyl-CoA acetyltransferase 2	Q17QI3	ACAT2		0.705075	1.4545	0.38585	1.35607	0.393525	2.69923	0	1.88388	0	2.09762		0	2.8203	0	0	0	2.6351	1.7284	0	1.5434	0	0	0	1.1366	1.2404	3.0473	0	0	1.5741	0	0	2.6197	5.478	0	0	0	0	2.369	1.4178	2.6821	1.0666	0.77717	0	0	0	3.7967
Acyl-CoA binding domain containing 3	F1MRE5	ACBD3		1.10955	1.5148	1.14295	0.97515	0	0.336033	0	1.02497	0.436967	1.50889		3.4981	0.94009	0	0	1.0593	1.7567	1.7284	1.1621	1.5434	0.93459	0.93171	0	1.1366	1.2404	1.5236	0	0	0	0	1.0081	0	0	0	0	0	0	0	1.4178	2.6821	0	0.77717	0	0	1.3109	0.75934
Aminotran_1_2 domain-containing protein	F1MBE7	ACCSL		47.3263	34.6913	52.2542	42.2698	38.7707	26.0197	31.5888	18.3488	16.1147	9.24233		50.722	43.244	47.607	47.732	37.076	28.108	38.89	56.943	44.757	55.141	52.176	45.489	48.873	29.769	44.948	42.739	28.843	44.861	38.64	24.194	30.127	23.738	32.579	23.671	30.408	39.697	18.952	18.431	17.88	18.132	24.092	16.893	15.72	15.731	7.5934
Apoptotic chromatin condensation inducer 1	F1MQG6	ACIN1		0	0	0	0	1.01866	0	1.2253	1.92698	2.922	2.27455		0	0	0	0	0	0	0	0	0	0	0	0	0	0	0	3.2876	0	0.78703	0	0	0	0	1.761	0	2.172	0.96821	2.369	1.4178	1.788	2.1331	2.3315	1.6893	3.144	3.9327	2.278
ATP-citrate synthase	Q32PF2	ACLY		0	0	0	0.3809	0.196758	0	2.2727	0.980275	7.29967	3.24948		0	0	0	0	0	0	0	0	0	0	0	0	0	0	1.5236	0	0	0.78703	0	0	0	0	3.5221	1.5781	1.086	2.9046	0	0	1.788	2.1331	10.103	5.9124	9.432	6.5546	3.0374
Cytoplasmic aconitate hydratase	Q0VCU1	ACO1		0.235022	1.73787	0	2.62118	0.393525	0.608667	0.44025	1.94693	0.543547	1.91093		0	0.94009	0	0	0	1.7567	3.4569	0	0	0	0	1.2636	3.4098	1.2404	4.5709	0	0	1.5741	0	0	0	1.826	1.761	0	0	0	1.1845	0	4.4701	2.1331	0	0.84464	0.786	0	2.278
Aconitate hydratase, mitochondrial	P20004	ACO2		46.4075	33.902	36.0945	34.846	42.4868	31.014	47.1435	32.557	31.54	42.9662		42.851	51.705	44.632	46.442	32.838	36.892	31.976	34.863	38.584	39.253	31.678	27.799	36.371	40.932	34.282	36.986	48.509	42.5	41.952	20.162	23.578	49.302	50.19	29.983	53.213	55.188	29.612	21.267	42.019	37.33	33.418	30.407	31.44	32.773	40.245
Acyl-CoA thioesterase 8	A0A3Q1N6L4	ACOT8		1.94437	0	0.909302	0	0.795752	0	1.12821	0	1.41748	0		2.6236	1.8802	1.9836	1.2901	0	0	0	1.1621	1.5434	0	0.93171	0	0	0	0	0.82191	0	2.3611	0	0	0	0	0.88052	1.5781	1.086	0.96821	0	0	0	0	0.77717	0.84464	0.786	2.6218	0
Acyl-coenzyme A thioesterase 9, mitochondrial	Q3SWX2	ACOT9		7.79525	6.00373	4.89218	4.62882	8.05038	5.81607	7.37025	2.76268	5.09617	4.46263		11.369	11.281	5.9509	2.5801	3.1779	8.7837	6.0496	9.2969	0	7.4767	2.7951	3.7908	7.9561	3.7211	3.0473	9.041	3.9332	7.0833	12.144	9.0728	6.5494	1.826	8.8052	3.1562	9.7739	7.7457	3.5535	0	5.3641	2.1331	8.5489	5.0678	6.288	3.9327	3.7967
Low molecular weight phosphotyrosine protein phosphatase	P11064	ACP1		2.26687	1.5148	1.14295	2.86625	1.67553	2.0534	1.39971	1.40735	1.52407	2.25235		2.6236	1.8802	1.9836	2.5801	1.0593	1.7567	1.7284	1.1621	1.5434	0.93459	0.93171	2.5272	3.4098	2.4807	3.0473	0.82191	1.3111	2.3611	2.208	3.0243	1.3099	1.826	0.88052	1.5781	2.172	0.96821	1.1845	1.4178	0.89402	2.1331	1.5543	1.6893	1.572	1.3109	2.278
Tartrate-resistant acid phosphatase type 5	E1B8A0	ACP5		0	0	0	0	0	0	0	0	0	2.0587		0	0	0	0	0	0	0	0	0	0	0	0	0	0	0	0	0	0	0	0	0	0	0	0	0	0	0	0	0	0	0	0	0	0	2.278
Prostatic acid phosphatase	A6H730	ACPP		0	3.03437	0	1.19155	0	3.49807	0	3.88345	0	2.61235		0	0	0	0	2.1186	4.3918	2.5927	0	0	0	0	0	0	2.4807	2.2855	0	0	0	0	6.0485	2.6197	1.826	0	0	0	0	5.9225	2.8355	3.5761	3.1997	0	0	0	0	3.0374
Medium-chain acyl-CoA ligase ACSF2, mitochondrial	Q17QJ1	ACSF2		0	0	0	0	0	0	0	0	0.524	0.53056		0	0	0	0	0	0	0	0	0	0	0	0	0	0	0	0	0	0	0	0	0	0	0	0	0	0	0	0	0	0	0	0	1.572	0	0.75934
Acyl-CoA synthetase long chain family member 1	A0A3Q1LWT4	ACSL1		3.4368	5.76067	4.72035	2.7621	7.22438	5.37943	8.12353	4.438	3.3101	1.91387		5.2471	3.2776	3.9673	1.2552	6.8712	3.9408	6.47	6.9727	5.3809	1.8692	4.6586	0	4.5463	3.0842	3.4179	10.263	5.2442	7.8703	5.52	9.0728	5.2395	1.826	7.0441	7.08	8.6879	9.6821	5.9225	1.4178	6.6931	3.7186	4.663	3.3785	3.93	2.6218	1.5187
Acyl-CoA synthetase long chain family member 3	F1MEX9	ACSL3		7.2117	7.03637	7.77737	8.31387	5.44105	4.24333	6.83788	5.9354	12.51	6.41102		8.7314	6.1032	6.9271	7.0851	6.3391	5.7025	9.0675	9.2785	9.2358	7.9366	4.6586	8.8052	9.0747	9.293	6.0826	5.3359	5.8894	6.6836	3.8553	4.0165	3.2643	5.4492	7.9108	3.9327	9.2223	6.2857	5.9038	4.951	4.896	7.9908	11.633	10.967	12.164	14.399	5.6771
Acyl-CoA synthetase long chain family member 4	F1MBW3	ACSL4		5.99593	3.50644	3.75337	2.26229	5.17408	2.29003	3.62705	1.22344	3.75973	2.4004		6.1354	7.0581	4.9748	5.8154	5.3132	0.44611	4.76	5.8289	3.1111	3.2784	2.7951	3.8306	2.2911	0.62997	2.2975	6.9927	3.288	4.3349	6.0807	3.0402	1.9751	1.8548	5.297	0.80149	5.9815	2.4282	1.2032	0.72007	1.3622	1.6083	4.6876	5.0811	3.5556	2.6425	4.1943
Acyl-CoA synthetase long-chain family member 5	Q1LZF6	ACSL5		11.9013	11.3428	13.4428	9.99515	9.28085	6.16157	5.5255	2.57625	1.52407	0.530795		11.918	10.824	14.508	10.355	17.493	5.7213	10.814	13.945	17.77	13.671	8.3854	16.427	10.229	6.8388	6.4858	9.463	10.488	9.4444	7.728	10.081	4.7517	3.652	6.1636	3.9665	3.258	8.7139	2.369	2.8355	1.3531	3.7474	3.1087	1.6893	1.572	1.3109	0.75934
Acyl-CoA synthetase long chain family member 6	A0A3Q1LPX2	ACSL6		3.98795	4.43733	4.3544	3.42142	2.49742	1.98057	2.10393	1.42253	3.621	1.74282		5.5728	3.7604	5.3285	1.2901	6.3558	2.6351	4.3211	4.6484	3.0867	5.9556	3.7269	3.7908	3.4098	4.9615	1.5236	4.1095	1.3111	2.3611	2.208	1.0081	3.1076	1.826	1.761	1.5781	2.172	2.9046	0	2.8355	1.788	1.0666	5.4402	1.6893	3.93	5.2437	1.5187
Acetyl-coenzyme A synthetase	A0A3Q1MS98	ACSS1		0	0	0	0	0	0	1.39408	0.26665	1.85355	3.7868		0	0	0	0	0	0	0	0	0	0	0	0	0	0	0	0	0	0	0	0	0	0	3.5221	0	1.086	0.96821	0	0	0	1.0666	2.3315	0.84464	4.716	0	2.278
Actin, cytoplasmic 1	P60712	ACTB		23.5035	28.9963	24.9967	22.649	24.2592	25.21	29.5643	26.3687	33.662	34.4635		24.774	23.546	20.854	24.84	24.839	37.095	25.055	21.41	27.372	23.118	28.087	18.462	24.991	25.073	22.07	21.744	29.479	20.484	25.33	20.717	24.391	30.522	23.575	34.265	28.4	32.017	21.082	27.479	24.559	32.355	27.242	26.684	40.595	33.707	32.748
Uncharacterized protein	A0A3Q1NKP5	ACTBL2		4.79588	5.41427	4.88753	4.98235	5.48425	5.642	6.37755	5.5558	8.25123	5.18275		6.1234	3.8598	3.9036	5.2967	5.2636	6.4082	4.571	5.1434	7.0931	3.3607	3.9529	5.8073	3.3143	7.1518	3.656	5.1963	7.7822	3.8846	5.0739	5.5232	5.147	6.2558	5.244	11.213	4.2743	4.7789	4.058	6.275	4.2904	7.5998	6.1176	7.1615	6.5202	11.072	4.6514
Actin, alpha cardiac muscle 1	Q3ZC07	ACTC1		27.881	31.3917	27.2942	29.681	26.353	34.3947	28.7765	28.5487	34.725	32.0392		28.871	25.153	23.79	33.71	32.507	32.511	29.157	30.569	34.261	22.616	21.731	31.051	25.145	28.022	34.506	26.558	30.956	19.665	28.233	33.135	29.092	40.957	27.054	37.488	24.556	26.008	23.902	31.8	26.636	31.857	31.842	33.57	32.04	38.565	23.155
Actin, cytoplasmic 2	P63258	ACTG1		47.0525	48.8083	46.0183	44.1433	48.223	47.6263	52.2255	49.3215	61.8967	58.121		43.425	44.271	45.675	54.839	47.558	51.35	47.517	39.332	51.656	45.299	47.786	38.185	45.433	52.626	40.329	41.843	62.889	38.605	49.555	41.433	42.23	59.216	43.626	59.06	47.025	59.191	40.979	50.703	41.963	63.641	46.711	49.144	71.756	64.79	51.068
ACTL6A protein	A4IFJ8	ACTL6A		0.43725	0	0	0	0.205478	0.772667	0.76313	0.562775	1.24251	1.79851		1.749	0	0	0	0	0	0	0	0	0	0	0	0	0	0	0.82191	0	0	0	1.0081	1.3099	0	0.88052	0	2.172	0	1.1845	0	0	1.0666	3.1087	0.84464	1.572	1.3109	4.556
Alpha-actinin-1	Q3B7N2	ACTN1		9.34593	20.9287	11.991	21.2355	13.6812	25.857	20.888	33.3685	42.0097	54.0983		7.1539	15.56	7.7608	6.909	17.58	22.26	22.946	5.5099	12.077	12.262	18.115	5.4259	27.032	24.834	27.65	13.255	12.962	18.741	9.7669	24.67	22.426	30.475	24.97	13.794	26.86	17.928	33.03	18.718	42.854	38.872	54.546	37.197	49.525	39.307	44.138
Alpha-actinin-4	A5D7D1	ACTN4		12.8421	26.561	18.6698	29.9157	19.4135	26.284	16.1352	25.012	43.1427	49.175		13.691	19.905	8.0224	9.75	20.363	28.377	30.943	12.94	21.744	15.593	24.402	22.251	29.22	29.445	38.747	17.829	22.336	21.908	15.581	24.386	23.223	31.243	19.656	12.837	15.356	16.692	19.784	20.828	27.16	32.276	48.296	34.096	55.091	40.241	50.153
Actin-related protein 10	Q3ZBD2	ACTR10		2.90983	1.57512	2.81005	1.66615	3.2187	1.65397	0.636578	0.844605	1.24251	0.34096		5.2471	2.8203	0.99182	2.5801	2.1186	0.87837	1.7284	3.4863	3.0867	2.8038	1.8634	0	1.1366	2.4807	3.0473	4.1095	2.6221	3.9352	2.208	0	1.3099	3.652	0	1.5781	0	0.96821	0	1.4178	0.89402	1.0666	0	0.84464	1.572	1.3109	0
Actin related protein 1A	F2Z4F0	ACTR1A		6.32445	4.1973	7.59243	6.17638	8.3094	5.51607	7.16827	4.08957	4.32087	2.13043		6.8663	7.9614	5.8037	4.6664	4.891	3.1772	4.5237	5.3657	10.213	7.1189	7.6721	4.5706	7.0859	5.2522	7.7968	8.2897	12.414	5.3924	7.1415	6.907	3.7352	5.906	6.5764	8.6301	3.9282	9.5384	3.8311	3.7106	3.2338	5.5828	4.068	2.2106	5.2011	5.5509	2.7467
Beta-centractin	A4IFE3	ACTR1B		1.93944	1.69457	2.28843	1.22226	3.958	2.29803	3.25661	1.00655	0.542643	0.203282		2.7534	2.3796	2.1309	0.49385	1.4648	2.093	1.5259	1.607	3.6775	1.2924	2.5768	0.48372	0.8702	2.19	1.3451	4.0389	4.6297	3.2649	3.8985	2.1658	1.5043	3.224	3.9898	5.5726	0.41573	3.0483	0.90688	1.9605	0.34224	0.81658	0.59502	0.32334	0.30089	1.0037	0.29068
Actin-related protein 2	A7MB62	ACTR2		5.3112	5.79833	5.92025	9.5626	5.55173	4.4413	6.2954	4.69423	3.53813	4.1058		7.8466	5.6017	3.9263	3.8702	5.2674	6.9423	5.1853	10.411	3.0867	3.7126	6.4707	13.83	10.198	7.408	6.8144	8.1964	5.2262	5.4875	3.2968	12.014	1.3099	0	6.9956	7.8687	6.4711	3.8462	2.3527	7.0303	6.2089	3.185	5.4081	2.5339	5.4587	2.6218	4.5456
Actin-related protein 3	P61157	ACTR3		5.70867	5.5733	6.37843	8.92173	6.69625	7.8427	7.8415	3.2302	4.26583	6.72685		8.712	5.6227	5.9321	2.5679	6.3257	3.4968	6.8974	6.9616	4.6154	7.4412	6.4955	8.8091	13.596	4.9379	8.3439	5.7221	5.2194	7.0534	8.7901	12.059	7.8344	3.6347	7.0191	3.1412	8.6467	12.559	3.531	2.8221	4.4447	2.123	3.0939	4.1911	4.6861	3.9203	7.5646
N-acyl-L-amino-acid amidohydrolase	F1MR63	ACY1		0.9401	0.580863	0	1.13967	0	0.608667	0	0	0	0.170365		0	3.7604	0	0	0	0.87837	0.86422	0	0	0	0	0	2.2732	0	2.2855	0	0	0	0	0	0	1.826	0	0	0	0	0	0	0	0	0	0	0	0	0
Adenosine deaminase	P56658	ADA		3.51598	3.9074	3.45382	5.13115	2.98438	5.65963	4.09497	4.38523	1.55767	5.83645		1.7375	7.004	1.4779	3.8445	2.6307	4.799	4.2925	2.886	5.366	3.2494	2.3139	3.138	6.2098	7.3929	3.7839	2.4494	4.5583	2.7364	2.1934	4.0057	3.9036	9.0696	3.4988	7.8381	2.1576	2.8854	2.3533	6.3377	3.5524	5.2975	0.77203	1.6781	0.3904	2.6045	4.903
Disintegrin and metalloproteinase domain-containing protein 10	Q10741	ADAM10		0.57048	0	0	0.500555	0.196758	0	0.2715	0.844605	1.26207	1.37992		0	0	0.99182	1.2901	0	0	0	0	0	0	0	0	0	1.2404	0.76182	0	0	0.78703	0	0	0	0	0	0	1.086	0	0	1.4178	0.89402	1.0666	1.5543	1.6893	0.786	1.3109	1.5187
A disintegrin and metalloproteinase with thrombospondin motifs 5	F1MRZ2	ADAMTS5		0	3.74057	0	4.9606	0	1.91853	0	1.14073	0	0.720635		0	0	0	0	4.2372	4.3918	2.5927	0	0	0	0	6.3179	2.2732	7.4422	3.8091	0	0	0	0	0	3.9296	1.826	0	0	0	0	1.1845	1.4178	0.89402	1.0666	0	0	0	0	1.5187
Adducin 3	A0A3Q1NDE1	ADD3		0.322525	0	0.771675	0	0	0	0	0.296125	1.8349	0.7014		0	0	0	1.2901	0	0	0	0	3.0867	0	0	0	0	0	0	0	0	0	0	0	0	0	0	0	0	0	1.1845	0	0	0	0.77717	0	1.572	3.9327	0.75934
Adhesion G protein-coupled receptor E5	A0A3Q1M0R0	ADGRE5		1.48005	1.77253	1.14312	1.57125	0	2.71289	0.523348	2.47015	0.215397	1.58668		1.4379	1.5457	0.8154	2.1212	1.7418	1.4443	2.1315	0	3.8065	0	0.76598	1.0388	0.93441	3.0592	1.2526	0	0	0	0	0.82878	4.3075	3.0024	0	1.2974	0	0.79599	3.8952	3.4967	0.735	1.7537	0	0	0.64619	0	2.4971
Adiponectin	A0A3Q1M564	ADIPOQ		2.13572	0	3.06217	0	0	0	0	0	0	0		1.749	0.94009	1.9836	3.8702	0	0	0	6.9727	1.5434	1.8692	1.8634	0	0	0	0	0	0	0	0	0	0	0	0	0	0	0	0	0	0	0	0	0	0	0	0
ADP-ribose glycohydrolase ARH3	F1MWJ3	ADPRS		0.247955	1.17117	0	0.190455	0	0	0	0	0	1.21293		0	0	0.99182	0	0	3.5135	0	0	0	0	0	0	0	0	0.76182	0	0	0	0	0	0	0	0	0	0	0	0	0	0	0	0	0	0	0	0.75934
Adenylosuccinate lyase	F1MHP6	ADSL		3.17418	6.11017	4.63333	10.6838	2.95275	6.0334	3.05775	3.39743	2.136	6.18035		4.3726	3.7604	1.9836	2.5801	5.2965	4.3918	8.6422	1.1621	6.1734	5.6075	5.5903	5.0543	12.502	19.846	5.3328	2.4657	1.3111	4.7222	3.312	5.0405	3.9296	9.1301	3.5221	1.5781	3.258	3.8728	2.369	1.4178	4.4701	5.3328	1.5543	1.6893	0.786	3.9327	6.0747
Adenylosuccinate synthetase isozyme 2	A7MBG0	ADSS2		1.0112	2.03067	0.233648	1.50102	0.481478	2.22543	1.09875	1.94063	1.43703	3.82043		0.87452	1.8802	0	1.2901	0	2.6351	3.4569	0	0	0.93459	0	0	0	3.7211	2.283	0.82191	0	0	1.104	3.0243	0	3.652	0.88052	1.5781	0	1.9364	1.1845	1.4178	0.89402	4.2662	3.1087	1.6893	0	2.6218	4.5536
Afadin, adherens junction formation factor	A0A3Q1LN46	AFDN		1.39028	2.56942	1.78628	1.00108	2.7285	4.27073	3.76595	5.26133	12.4261	4.9925		1.749	2.8203	0.99182	0	4.2372	0.87837	2.5927	0	1.5434	3.7383	1.8634	0	0	2.4807	1.5236	2.4657	2.6221	4.7222	1.104	7.0566	3.9296	1.826	4.4026	4.7342	1.086	4.841	5.9225	4.2533	4.4701	6.3994	9.3261	8.4464	11.79	17.042	4.556
AFG3-like protein 2	Q2KJI7	AFG3L2		25.9813	27.0277	24.3212	27.1708	22.163	23.2133	21.536	21.1388	12.576	12.8704		24.351	23.356	30.592	25.626	37.868	20.049	23.166	31.242	21.427	18.637	25.979	33.921	29.375	23.398	21.989	20.436	27.354	21.097	19.765	20.044	26.07	23.526	17.525	25.004	20.528	23.087	17.63	22.519	16.882	27.524	12.374	11.727	11.683	14.318	13.55
Afamin	G3MYZ3	AFM		3.54243	0	4.65177	0.3809	0	0	0	0	0	0		2.6236	4.7004	2.9755	3.8702	0	0	0	4.6484	4.6301	3.7383	5.5903	0	0	0	1.5236	0	0	0	0	0	0	0	0	0	0	0	0	0	0	0	0	0	0	0	0
Alpha-fetoprotein	Q3SZ57	AFP		5.94642	0	11.6877	0	0	0	0	0	0	0		5.2471	2.8203	3.9673	11.751	0	0	0	15.107	9.2602	7.4767	14.907	0	0	0	0	0	0	0	0	0	0	0	0	0	0	0	0	0	0	0	0	0	0	0	0
Aspartylglucosaminidase	F1MGY9	AGA		0	0	0.38585	0	0.196758	0	0.242053	0	0	3.75448		0	0	0	0	0	0	0	0	1.5434	0	0	0	0	0	0	0	0	0.78703	0	0	0	0	0	0	0	0.96821	0	0	0	0	0	0	0	0	4.556
Arf-GAP domain and FG repeat-containing protein 1	Q2TA45	AGFG1		1.47778	0.288073	0.290525	0.5683	0.205478	0.336033	0	0.533275	0.960967	0.87176		1.749	1.8802	0.99182	1.2901	0	0	0.86422	1.1621	0	0	0	0	2.2732	0	0	0.82191	0	0	0	1.0081	0	0	0	0	0	0	0	0	0	2.1331	0	0	1.572	1.3109	0.75934
Acylglycerol kinase	A0A3Q1MFM9	AGK		6.27585	7.69477	8.28195	5.78435	8.39977	6.70543	7.68603	6.3006	4.92213	2.7827		6.1216	6.5806	5.9509	6.4503	7.4151	7.027	8.6422	5.8106	7.7168	11.215	8.3854	5.0543	4.5463	7.4422	6.0946	4.9314	7.8664	8.6573	12.144	7.0566	3.9296	9.1301	6.1636	9.4685	5.4299	9.6821	8.2915	4.2533	6.2582	6.3994	3.8859	5.0678	3.144	6.5546	3.0374
1-acyl-sn-glycerol-3-phosphate acyltransferase delta	Q5E9R2	AGPAT4		0	0	0	0	0	0	0	0	0.524	0		0	0	0	0	0	0	0	0	0	0	0	0	0	0	0	0	0	0	0	0	0	0	0	0	0	0	0	0	0	0	0	0	1.572	0	0
1-acylglycerol-3-phosphate O-acyltransferase 5	A0A3S5ZPU2	AGPAT5		4.76875	6.30057	5.05895	7.30895	8.6801	10.8041	9.05078	8.9165	6.25167	5.7104		5.2471	4.7004	3.9673	5.1602	8.4744	3.5135	6.9138	8.1348	4.6301	5.6075	1.8634	5.0543	5.6829	12.404	6.0946	8.2191	13.111	7.8703	5.52	14.113	9.1691	9.1301	9.6857	9.4685	5.4299	11.619	11.845	9.9244	5.3641	8.5325	7.7717	5.9124	6.288	6.5546	6.834
Alkylglycerone-phosphate synthase	A0A3Q1NBU3	AGPS		3.82867	2.5091	1.7457	4.09498	0.599002	0	1.27668	0.533275	3.26127	0.86859		5.2471	0.94009	3.9673	5.1602	3.1779	1.7567	2.5927	2.3242	0	0	4.6586	6.3179	6.8195	2.4807	0.76182	0.82191	0	1.5741	0	0	0	0	0.88052	0	3.258	0.96821	0	0	0	2.1331	3.8859	5.0678	4.716	0	1.5187
Anterior gradient 2, protein disulphide isomerase family member	F1N3J3	AGR2		0	0.288073	0	0.571375	0	0	0	0	0	0		0	0	0	0	0	0	0.86422	0	0	0	0	0	0	0	2.2855	0	0	0	0	0	0	0	0	0	0	0	0	0	0	0	0	0	0	0	0
Agrin	A0A3Q1LTY7	AGRN		0	22.471	0	16.3585	0	1.1087	0	0.447	0.262	1.67903		0	0	0	0	30.72	24.594	12.099	0	0	0	0	25.272	12.502	22.327	5.3328	0	0	0	0	2.0162	1.3099	0	0	0	0	0	0	0	1.788	0	0	0	0.786	0	0.75934
AT-hook containing transcription factor 1	A0A3Q1MMV9	AHCTF1		1.3337	0.868923	1.23825	0.571375	2.38675	2.22543	1.56848	3.68878	3.90253	1.74328		0.87452	1.8802	0	2.5801	0	0.87837	1.7284	0	3.0867	0.93459	0.93171	0	0	0	2.2855	2.4657	3.9332	3.1481	0	3.0243	0	3.652	2.6416	1.5781	1.086	0.96821	3.5535	4.2533	2.6821	4.2662	0.77717	2.5339	3.93	5.2437	1.5187
Adenosylhomocysteinase	Q3MHL4	AHCY		10.4174	10.1301	7.65333	15.4871	7.1595	12.9852	8.53017	12.3242	4.72763	19.6058		4.3726	21.622	7.9346	7.7403	4.2372	14.054	12.099	5.8106	10.804	7.4767	6.522	5.0543	15.912	17.365	23.617	5.7533	9.1774	7.0833	6.624	6.0485	9.1691	23.738	12.327	9.4685	6.5159	5.8093	10.66	8.5066	15.198	14.932	6.9946	4.2232	4.716	5.2437	16.705
Adenosylhomocysteinase 3	A6QLP2	AHCYL2		0.245525	0	0	0	0.194827	0	0.268825	0	0.278783	0.866548		0	0	0.9821	0	0	0	0	0	0	0	0	0	0	0	0	0	0	0.77931	0	0	0	0	0	0	1.0753	0	0	0	0	0	0	0.83635	0	0	0.75189
AHNAK nucleoprotein	A0A3Q1NE82	AHNAK		0	6.10143	0.46585	3.809	2.48738	2.32603	5.1143	12.7331	179.587	77.7318		0	0	0	0	0	9.6621	8.6422	0	0	0	1.8634	0	0	0	15.236	5.7533	2.6221	1.5741	0	2.0162	1.3099	3.652	6.1636	6.3123	2.172	5.8093	13.029	5.6711	9.8343	22.398	158.54	115.72	179.21	243.83	93.399
AHA1, activator of heat shock 90kDa protein ATPase homolog 1 (Yeast)	Q3T0G3	AHSA1		0	0.585567	0	0.3809	0	0	0	0	0	4.29497		0	0	0	0	0	1.7567	0	0	0	0	0	0	0	0	1.5236	0	0	0	0	0	0	0	0	0	0	0	0	0	0	0	0	0	0	0	3.0374
Alpha-2-HS-glycoprotein	P12763	AHSG		50.0333	5.72037	58.342	3.9574	4.91905	2.26263	3.9698	3.4228	4.8537	1.12604		48.098	42.304	42.648	67.083	3.1779	9.6621	4.3211	81.348	49.388	46.729	55.903	1.2636	1.1366	1.2404	12.189	9.8629	5.2442	2.3611	2.208	0	1.3099	5.478	3.5221	6.3123	2.172	3.8728	7.107	2.8355	2.6821	1.0666	4.663	5.9124	4.716	3.9327	0
Axin interactor, dorsalization associated	E1BG08	AIDA		0.482978	0.87364	1.08535	0.3101	0.327775	0	0.462182	0	0	0.170595		0	0.94009	0.99182	0	0	1.7567	0.86422	0	1.5434	0.93459	1.8634	0	0	1.2404	0	0	1.3111	0	0	0	0	0	0.88052	0	0	0.96821	0	0	0	0	0	0	0	0	0
Apoptosis inducing factor mitochondria associated 1	E1BJA2	AIFM1		22.3107	29.631	19.4955	25.5457	19.2765	24.9717	18.7477	23.3098	12.9783	10.7678		25.361	21.622	26.779	15.481	39.194	27.229	22.47	20.918	21.607	16.823	18.634	29.062	29.551	26.048	17.522	17.26	23.599	14.167	22.08	31.251	23.578	20.086	14.088	25.249	16.29	19.364	27.243	24.102	20.563	21.331	8.5489	13.514	14.934	10.487	12.149
Aminoacyl tRNA synthetase complex interacting multifunctional protein 1	F6PWM7	AIMP1		5.37203	3.37803	4.84455	3.08265	5.0252	3.70733	5.29218	3.91228	4.53307	3.80243		3.4981	6.5806	4.9591	6.4503	3.1779	2.6351	4.3211	2.3242	7.7168	6.5421	2.7951	2.5272	2.2732	3.7211	3.8091	4.9314	5.2442	5.5092	4.416	3.0243	2.6197	5.478	6.1636	4.7342	5.4299	4.841	3.5535	4.2533	3.5761	4.2662	3.1087	3.3785	6.288	3.9327	3.7967
Adenylate kinase isoenzyme 1	P00570	AK1		0	0.580863	0	0.571375	0	0	0	0	0	0		0	0	0	0	0	0.87837	0.86422	0	0	0	0	0	0	0	2.2855	0	0	0	0	0	0	0	0	0	0	0	0	0	0	0	0	0	0	0	0
Adenylate kinase 2, mitochondrial	P08166	AK2		22.4477	12.3453	15.3818	11.9984	15.4482	7.9911	17.9355	11.0639	12.0397	12.9465		25.166	19.532	23.546	21.547	10.436	12.101	14.499	17.216	16.69	16.579	11.042	12.401	19.111	9.7385	6.7431	16.255	19.374	10.872	15.292	9.8561	5.1908	8.9264	18.262	21.682	19.427	12.371	5.8344	12.444	12.35	13.627	5.3536	10.792	8.5291	16.798	11.277
GTP:AMP phosphotransferase AK3, mitochondrial	P08760	AK3		14.4913	11.909	9.8438	8.47185	11.7812	4.3794	11.4853	4.64438	10.1445	8.96353		13.992	10.341	16.861	16.771	14.83	9.6621	11.235	9.2969	12.347	9.3459	8.3854	10.109	7.9561	7.4422	8.3801	12.329	15.733	10.231	8.832	5.0405	2.6197	5.478	11.447	11.047	10.86	12.587	2.369	1.4178	6.2582	8.5325	6.2174	11.825	9.432	9.1764	6.834
Adenylate kinase 4, mitochondrial	Q0VCP1	AK4		8.68468	6.89087	7.15345	5.23773	8.20965	4.20737	9.08357	4.4757	7.04757	10.4077		12.243	9.4009	7.9346	5.1602	8.4744	6.1486	6.0496	12.783	4.6301	6.5421	4.6586	6.3179	6.8195	2.4807	5.3328	10.685	6.5553	7.8703	7.728	5.0405	3.9296	3.652	10.566	6.3123	9.7739	9.6821	8.2915	2.8355	3.5761	3.1997	7.7717	10.136	7.074	3.9327	9.1121
A-kinase anchoring protein 1	E1BMU6	AKAP1		8.92378	5.95217	7.9259	5.47815	4.76797	4.30797	2.2345	1.84961	0.5631	0		6.9961	8.4608	9.9182	10.32	7.4151	4.3918	6.0496	3.4863	12.347	10.28	5.5903	5.0543	3.4098	11.163	2.2855	4.1095	3.9332	5.5092	5.52	4.0324	5.2395	3.652	2.6416	3.1562	2.172	0.96821	1.1845	4.2533	0.89402	1.0666	0	1.6893	0	0	0
A-kinase anchoring protein 12	A0A3Q1MSB2	AKAP12		2.25395	0.288073	2.05295	0	3.20125	2.1168	16.4114	14.2347	28.5007	35.1677		2.6236	2.8203	0.99182	2.5801	0	0	0.86422	2.3242	3.0867	1.8692	0.93171	0	0	0	0	2.4657	2.6221	5.5092	2.208	5.0405	1.3099	0	14.969	15.781	27.15	7.7457	7.107	11.342	16.092	22.398	22.538	23.65	33.012	28.84	27.336
A-kinase anchoring protein 13	A0A3Q1LUW4	AKAP13		0	0	0	0	0	0	0	0	0.524	0		0	0	0	0	0	0	0	0	0	0	0	0	0	0	0	0	0	0	0	0	0	0	0	0	0	0	0	0	0	0	0.77717	0	1.572	0	0
A-kinase anchoring protein 8 like	A0A3Q1MED6	AKAP8L		0	0	0	0	0.852283	0.336033	1.12821	0.6211	0.262	1.39961		0	0	0	0	0	0	0	0	0	0	0	0	0	0	0	0	2.6221	0.78703	0	1.0081	0	0	0.88052	1.5781	1.086	0.96821	0	1.4178	0	1.0666	0.77717	0	0.786	0	2.278
A-kinase anchoring protein 9	A0A3Q1LPA7	AKAP9		0.322525	0	0	0	0	0	0	0.533275	0.262	0.8523		0	0	0	1.2901	0	0	0	0	0	0	0	0	0	0	0	0	0	0	0	0	0	0	0	0	0	0	0	0	0	2.1331	0	0	0.786	0	0
Aldo-keto reductase family 1 member A1	Q3ZCJ2	AKR1A1		13.2378	12.871	12.7976	21.4047	10.035	20.1123	11.1212	16.6077	7.19327	20.0823		10.855	18.67	11.284	12.142	7.889	13.114	17.61	10.979	19.847	9.7312	10.633	8.8008	24.297	32.032	20.489	8.5579	15.549	6.2134	9.8198	10.532	11.651	38.154	9.6239	17.193	8.0877	9.5802	13.518	13.344	20.006	19.563	6.9128	8.3871	5.4192	7.7735	14.74
Aldo-keto reductase family 1 member B1	P16116	AKR1B1		45.3622	36.446	37.2867	52.8045	39.8447	53.2313	39.2392	45.3383	25.377	48.723		32.867	56.528	42.274	49.78	26.009	39.588	43.741	34.343	41.887	27.652	45.265	39.209	47.302	75.874	48.833	29.25	51.309	37.856	40.964	43.9	40.744	75.05	40.557	49.087	25.578	41.735	33.862	43.366	53.295	50.83	25.725	21.175	22.091	32.865	39.92
Aldo_ket_red domain-containing protein	F1MZC0	AKR7A2		0.482978	0.87364	0	1.71103	0.205478	0	0.22013	0.223505	0	2.2743		0	0.94009	0.99182	0	0	1.7567	0.86422	0	0	0	0	0	2.2732	0	4.5709	0.82191	0	0	0	0	0	0	0.88052	0	0	0	0	0	0.89402	0	1.5543	0	0	0	2.278
Delta-aminolevulinic acid dehydratase	Q58DK5	ALAD		0.923705	2.02122	0.700228	2.01805	0.616425	0.772667	0.44025	0.447	0	3.56803		0.87452	2.8203	0	0	0	0.87837	5.1853	0	0	1.8692	0.93171	0	4.5463	1.2404	2.2855	2.4657	0	0	0	1.0081	1.3099	0	1.761	0	0	0	0	0	1.788	0	3.1087	0	0	0	3.0374
Albumin	A0A140T897	ALB		350.125	55.8533	477.95	185.321	67.5075	29.4543	73.4957	40.2725	65.215	250.648		258.55	265.56	239.98	636.41	49.008	74.248	44.304	598.02	482.13	378.77	452.88	21.016	26.86	85.457	607.95	62.597	102.96	40.555	63.918	15.121	20.476	52.766	55.705	112.88	60.016	65.382	30.185	58.503	42.256	30.146	64.139	51.969	65.157	78.519	148.39
Delta-1-pyrroline-5-carboxylate synthase	Q2KJH7	ALDH18A1		2.13368	0.585567	2.46192	0.691	1.13225	0.336033	1.87818	0.223505	1.63063	0.720635		4.3726	1.8802	0.99182	1.2901	0	1.7567	0	1.1621	3.0867	2.8038	2.7951	0	0	1.2404	1.5236	1.6438	1.3111	1.5741	0	1.0081	0	0	3.5221	0	1.086	2.9046	0	0	0.89402	0	2.3315	2.5339	2.358	0	1.5187
Retinal dehydrogenase 1	P48644	ALDH1A1		6.54252	11.9514	5.35023	15.7948	1.82791	17.8328	4.576	9.28265	2.29135	15.8928		9.6195	7.5205	0	9.0301	1.0593	14.054	20.741	0	9.2599	9.3459	2.7951	2.5272	25.004	17.365	18.283	4.1095	1.3111	0.78703	1.104	7.0566	2.6197	43.822	7.044	1.5781	0	9.6819	5.9225	2.8355	18.774	9.5986	5.4401	0.84464	0.786	5.2434	13.668
Aldehyde dehydrogenase 1 family member A2	G3X6U1	ALDH1A2		0	0	0	1.19395	0	0	0	0	0	0		0	0	0	0	0	0	0	0	0	0	0	0	0	0	4.7758	0	0	0	0	0	0	0	0	0	0	0	0	0	0	0	0	0	0	0	0
Aldehyde dehydrogenase, mitochondrial	P20000	ALDH2		30.6822	26.936	21.7623	21.9863	28.0575	19.0077	28.3675	17.8465	18.764	21.5888		31.483	27.95	29.755	33.541	32.838	27.229	20.741	29.053	21.607	16.823	19.566	16.427	22.732	22.327	26.459	28.767	31.465	24.398	27.6	19.154	10.479	27.39	28.177	25.249	29.322	30.722	13.029	17.013	17.88	23.464	19.429	21.961	21.222	13.109	17.465
Aldehyde dehydrogenase 3 family member A2	A0A3Q1LJ52	ALDH3A2		3.4864	4.1958	2.6661	4.2091	2.98588	2.1168	0.94628	1.76178	1.82513	0.87153		3.4981	4.7004	3.167	2.5801	4.2372	3.5135	4.8367	3.0175	0	4.2959	3.351	4.5445	4.3072	3.7211	4.2636	4.5998	2.6221	3.6176	1.104	5.0405	1.3099	0	0.88052	0	0	2.9046	1.1845	2.8355	0.89402	2.1331	2.3315	3.3785	0.786	1.3109	0.75934
Aldehyde dehydrogenase family 3 member B1	Q1JPA0	ALDH3B1		0	0.984067	0	0.955928	0	0	0	0	0	0		0	0	0	0	0	1.7567	1.1955	0	0	0	0	0.48441	0	0	3.3393	0	0	0	0	0	0	0	0	0	0	0	0	0	0	0	0	0	0	0	0
Delta-1-pyrroline-5-carboxylate dehydrogenase, mitochondrial	A7YWE4	ALDH4A1		6.97745	4.95787	6.41423	4.6896	6.7055	6.57863	8.15927	5.4417	6.05717	5.0825		6.9961	7.5207	6.9427	6.4503	5.2965	4.3918	5.1853	5.8106	7.7168	5.6075	6.522	5.0543	3.4098	4.9615	5.3328	4.9314	7.8664	6.2962	7.728	3.0243	3.9296	12.782	8.8052	6.3123	9.7739	7.7457	5.9225	4.2533	6.2582	5.3328	4.663	5.0678	7.86	5.2437	2.278
Methylmalonate-semialdehyde dehydrogenase [acylating], mitochondrial	A0A3Q1LN22	ALDH6A1		8.80842	5.1951	3.89755	4.92062	5.97863	0.9447	9.72782	3.53313	9.08573	11.3597		9.6197	12.221	6.9427	6.4503	4.2372	7.027	4.3211	3.4863	4.6301	6.5421	0.93171	0	6.8195	3.7211	9.1419	8.2191	2.6221	8.6573	4.416	1.0081	0	1.826	11.447	7.8904	10.86	8.7139	2.369	0	5.3641	6.3994	6.9946	7.6017	11.79	7.8655	14.427
Alpha-aminoadipic semialdehyde dehydrogenase	Q2KJC9	ALDH7A1		9.92315	9.15893	9.99585	9.53697	12.7679	7.27377	12.0529	8.4257	7.45767	11.21		10.283	8.7515	11.177	9.4811	10.38	9.8984	7.1984	8.5408	13.611	9.1581	8.6735	7.4292	9.4669	11.547	9.7048	9.6648	16.701	11.183	13.523	4.9392	2.5671	14.315	8.646	13.917	9.0455	16.603	7.5446	6.9465	8.7607	10.451	4.9502	7.8629	8.0872	6.4229	9.3011
4-trimethylaminobutyraldehyde dehydrogenase	Q2KJH9	ALDH9A1		0.9073	2.6671	0.233648	3.75043	2.0347	0.336033	0.9319	1.33537	0.844633	4.13705		1.749	1.8802	0	0	1.0593	1.7567	5.1853	0	0	0.93459	0	3.7908	5.6829	2.4807	3.0473	2.4657	0	2.3611	3.312	1.0081	0	0	2.6416	0	1.086	0	3.5535	0	1.788	0	2.3315	2.5339	0	0	5.3154
Fructose-bisphosphate aldolase	A0A3Q1LMG1	ALDOA		6.61475	7.58343	6.63402	16.4135	6.70945	12.786	12.1928	14.8688	12.3087	16.5135		5.2471	7.5207	5.9509	7.7403	5.2965	10.54	6.9138	6.9727	4.6301	8.4113	6.522	21.481	23.868	11.163	9.1419	6.5752	6.5553	7.0833	6.624	16.129	13.099	9.1301	13.208	7.8904	14.118	13.555	13.029	15.595	16.986	13.865	11.658	10.98	14.148	11.798	21.261
Fructose-bisphosphate aldolase	A0A3S5ZPB0	ALDOC		10.0315	13.1646	9.81627	22.857	8.58772	16.0067	10.7033	15.68	4.04817	9.30673		5.2471	16.922	8.9264	9.0304	6.3558	18.446	14.692	6.9727	6.1734	10.28	15.839	27.799	23.868	26.048	13.713	4.1095	7.8664	10.231	12.144	17.138	23.578	7.304	12.327	7.8904	11.946	10.65	15.398	18.431	16.092	12.799	3.1087	5.0678	3.144	3.9327	8.3527
GDP-Man:Man(1)GlcNAc(2)-PP-Dol alpha-1,3-mannosyltransferase	A4FUG6	ALG2		1.04053	1.22674	0.46585	0.3809	0.196758	0.672067	0	0	0.262	0		0	1.8802	0.99182	1.2901	1.0593	1.7567	0.86422	0	0	0	1.8634	0	0	0	1.5236	0	0	0.78703	0	2.0162	0	0	0	0	0	0	0	0	0	0	0.77717	0	0.786	0	0
Alkaline phosphatase, tissue-nonspecific isozyme	P09487	ALPL		2.03531	4.3723	1.69025	3.57738	2.35637	4.644	1.90763	2.69895	2.0676	5.48162		1.749	2.8203	0.99182	2.5801	5.2965	2.6351	5.1853	1.1621	0	2.8038	2.7951	1.2636	2.2732	6.2018	4.5709	5.7533	1.3111	2.3611	0	5.0405	5.2395	3.652	3.5221	0	2.172	1.9364	1.1845	2.8355	3.5761	3.1997	3.8859	2.5339	2.358	1.3109	4.556
THO complex subunit 4	Q3T0I4	ALYREF		0	0.288073	0.676375	1.48733	4.26773	4.20737	6.51963	5.21753	6.16463	4.94817		0	0	0	0	0	0	0.86422	1.1621	1.5434	0	0	2.5272	1.1366	0	2.2855	4.1095	5.2442	5.5092	2.208	5.0405	3.9296	3.652	4.4026	9.4685	5.4299	6.7775	2.369	5.6711	5.3641	7.4659	3.8859	5.9124	4.716	7.8655	4.556
Alpha-methylacyl-CoA racemase	F1MCN8	AMACR		2.9119	0.580863	2.28587	0.59425	2.03078	0.336033	1.4379	1.02343	0.543547	0.701155		2.6236	1.8802	1.9836	5.1602	0	0.87837	0.86422	2.3242	3.0867	1.8692	1.8634	0	1.1366	1.2404	0	0.82191	1.3111	1.5741	4.416	1.0081	0	0	1.761	0	1.086	2.9046	0	0	0.89402	3.1997	0.77717	0.84464	0.786	0	0.75934
Protein AMBP	P00978	AMBP		3.13053	2.5741	2.81005	1.79743	1.61372	2.8552	2.30215	1.452	1.36863	0.91046		3.4981	1.8802	1.9836	5.1602	4.2372	1.7567	1.7284	3.4863	3.0867	2.8038	1.8634	2.5272	1.1366	1.2404	2.2855	2.4657	1.3111	1.5741	1.104	2.0162	6.5494	0	3.5221	1.5781	2.172	1.9364	1.1845	2.8355	1.788	0	1.5543	2.5339	1.572	0	2.278
Aminomethyltransferase, mitochondrial	P25285	AMT		0.21863	0.29279	0.290525	0.190455	3.5034	3.36327	7.41118	4.51905	5.00917	6.07085		0.87452	0	0	0	0	0.87837	0	1.1621	0	0	0	0	0	0	0.76182	4.9314	2.6221	3.1481	3.312	3.0243	5.2395	1.826	9.6857	6.3123	9.7739	3.8728	1.1845	7.0888	4.4701	5.3328	5.4402	5.0678	4.716	5.2437	7.5934
Alpha-amylase	F1MJQ3	AMY2B		0	0	0	0.689825	0	0	0	0	0	0		0	0	0	0	0	0	0	0	0	0	0	0	0	1.2357	1.5236	0	0	0	0	0	0	0	0	0	0	0	0	0	0	0	0	0	0	0	0
Ankyrin repeat and FYVE domain containing 1	A0A3Q1MD15	ANKFY1		2.34328	2.96933	4.52345	2.40785	3.50868	1.20927	1.17395	0.223505	0.8251	0.511565		1.749	5.6405	1.9836	0	1.0593	4.3918	3.4569	3.4863	1.5434	6.5421	6.522	1.2636	2.2732	0	6.0946	4.1095	0	5.5092	4.416	1.0081	2.6197	0	2.6416	0	1.086	0.96821	0	0	0.89402	0	1.5543	1.6893	0.786	0	0
Ankyrin repeat domain 17	F1MI56	ANKRD17		0	0	0	0	0	0	0	0	0.524	0		0	0	0	0	0	0	0	0	0	0	0	0	0	0	0	0	0	0	0	0	0	0	0	0	0	0	0	0	0	0	0	0	1.572	0	0
Anillin actin binding protein	F1MBT6	ANLN		2.88103	0.288073	2.1344	0	1.00601	0.336033	1.00518	0	1.32955	0.170365		3.4981	3.7604	2.9755	1.2901	0	0	0.86422	2.3242	1.5434	3.7383	0.93171	0	0	0	0	0.82191	1.3111	0.78703	1.104	1.0081	0	0	0.88052	0	2.172	0.96821	0	0	0	0	5.4402	0.84464	3.144	0	0
Anoctamin	F1MX70	ANO10		3.52948	3.08523	2.52095	2.9917	2.69022	0.672067	1.31888	1.40735	0.8251	0		2.6236	5.6405	1.9836	3.8702	3.1779	1.7567	4.3211	2.3242	3.0867	4.6729	0	3.7908	3.4098	2.4807	2.2855	2.4657	2.6221	2.3611	3.312	2.0162	0	0	1.761	1.5781	0	1.9364	1.1845	1.4178	0.89402	2.1331	2.3315	1.6893	0.786	0	0
Acidic leucine-rich nuclear phosphoprotein 32 family member A	P51122	ANP32A		0.565272	1.45643	0.639817	0.126438	1.0797	0.624493	1.3906	1.14348	1.89573	2.57453		0	0.94009	1.321	0	0	3.2182	1.1511	0.38574	0	1.555	0.61853	0	0	0	0.50575	1.9132	0	1.3062	1.0994	1.0039	0.86958	0	1.7536	0	2.5233	1.2855	1.9708	0	1.187	1.4161	3.1022	2.8107	2.8765	0	2.0196
Acidic leucine-rich nuclear phosphoprotein 32 family member B	Q3SZC6	ANP32B		0.31171	1.05545	0.817492	0.254475	3.83725	1.5929	5.61453	3.21493	2.97663	7.3116		0.58424	0	0.6626	0	1.4154	1.1736	0.57736	0.77637	0	1.2487	1.2449	0	0	0	1.0179	3.8402	1.3111	5.7771	4.4206	3.0285	1.7502	0	7.0515	1.5781	8.3366	5.4919	5.1361	1.4178	2.3891	3.9167	3.8924	3.9464	4.9835	0	4.0551
Acidic (Leucine-rich) nuclear phosphoprotein 32 family, member E	Q0VCH0	ANP32E		4.2297	2.74627	4.6102	1.90543	3.018	2.56147	1.61983	3.8054	3.27103	3.22975		1.749	3.7604	4.9591	6.4503	2.1186	4.3918	1.7284	2.3242	7.7168	4.6729	3.7269	0	1.1366	4.9615	1.5236	2.4657	3.9332	2.3611	3.312	4.0324	0	3.652	1.761	1.5781	2.172	0.96821	1.1845	7.0888	2.6821	4.2662	3.8859	1.6893	5.502	2.6218	2.278
Aminopeptidase	A0A3Q1MB09	ANPEP		0	0.864233	0	0.887275	0	12.7437	0	7.08838	0	14.5379		0	0	0	0	0	0	2.5927	0	0	0	0	1.2636	0	0	2.2855	0	0	0	0	13.105	19.648	5.478	0	0	0	0	9.476	5.6711	8.9402	4.2662	0	0	0	0	8.3527
Annexin	F1N650	ANXA1		1.11161	6.52413	0	3.42825	0	0	1.59793	2.5617	15.6483	8.77975		0.87452	0	0.99182	2.5801	2.1186	10.54	6.9138	0	0	0	0	0	0	0	13.713	0	0	0	0	0	0	0	2.6416	1.5781	2.172	0	1.1845	2.8355	0.89402	5.3328	18.652	11.825	18.078	17.042	14.427
Annexin	F1MD66	ANXA11		12.7505	10.5633	10.9695	12.2306	10.5393	10.2327	11.9415	6.05828	8.47083	7.83955		13.109	14.679	15.487	7.7269	14.025	10.211	7.4539	10.459	10.804	9.9299	12.685	12.623	17.037	11.938	7.3245	8.7327	9.1774	10.723	13.524	11.341	15.705	3.652	10.557	11.014	13.982	12.213	10.216	5.6711	2.3467	5.9993	8.2493	8.6486	10.701	6.0629	8.5424
Annexin A2	P04272	ANXA2		5.6791	16.4124	7.4425	15.5395	18.5486	15.2417	30.8193	31.075	48.557	34.089		6.9961	0.94009	10.91	3.8702	7.4151	21.081	20.741	13.945	4.6301	4.6729	6.522	31.59	2.2732	6.2018	22.093	21.37	9.1774	20.463	23.184	15.121	19.648	10.956	31.699	23.671	36.924	30.983	39.088	28.355	25.927	30.93	50.516	44.766	51.09	49.815	44.042
Annexin	F1MWQ2	ANXA3		0.645025	1.0868	0.554925	0.37821	0.280842	0.252077	0.55298	1.36148	2.97793	0.97169		0	0	0	2.5801	0	1.2078	2.0526	0	0	2.2197	0	0	0	0.46524	1.0476	0	0	0.2952	0.82817	0.75623	0	0	0.88052	0	0	1.3314	0.44428	0	0.33533	4.6663	3.4002	3.1675	2.6528	3.1135	1.329
Annexin A4	P13214	ANXA4		6.12675	5.48787	5.74927	5.1445	4.20725	1.1087	3.1987	1.40735	2.8536	0.910225		6.1216	6.5806	7.9346	3.8702	4.2372	7.9053	4.3211	4.6484	1.5434	11.215	5.5903	5.0543	1.1366	3.7211	10.666	3.2876	3.9332	6.2962	3.312	2.0162	1.3099	0	2.6416	0	4.3439	5.8093	1.1845	1.4178	0.89402	2.1331	5.4402	2.5339	4.716	1.3109	2.278
Annexin A5	P81287	ANXA5		13.2067	5.7967	10.0147	7.29838	16.2148	7.74673	9.96858	7.86123	11.688	7.91052		11.369	14.571	11.406	15.481	4.7669	5.7094	6.9138	9.2969	4.6301	14.486	11.646	1.8954	9.0927	8.6826	9.5228	18.082	15.733	13.38	17.664	7.5607	6.5494	9.1301	11.006	8.6794	7.6019	12.587	8.2915	4.2533	9.8343	9.0658	9.7147	10.558	11.397	13.109	9.1121
Annexin A6	P79134	ANXA6		17.3742	8.94483	15.6937	16.431	14.7883	10.0233	24.634	20.5685	52.2747	37.7662		14.867	13.161	20.828	20.641	4.2372	7.9053	14.692	17.432	10.804	21.495	13.044	18.954	20.459	14.884	11.427	17.26	11.8	15.741	14.352	14.113	10.479	5.478	27.296	17.359	32.58	21.301	22.505	17.013	16.092	26.664	47.408	50.678	55.02	51.126	47.079
Annexin A7	P20072	ANXA7		1.30705	0.353433	1.43347	0.81063	1.09327	0.672067	0.614655	0.490155	1.50451	0.376252		1.749	0	2.1891	1.2901	0	1.0603	0	2.3242	1.5434	0.93459	0.93171	0	0	2.4807	0.76182	2.636	0	1.7371	0	2.0162	0	0	0.88052	1.5781	0	0	0	0	0.89402	1.0666	1.5543	0.84464	2.358	1.3109	0
Annexin A8	Q95L54	ANXA8		0.19659	3.1974	0	3.6136	0	0.608667	0.22013	2.20728	11.8797	11.6565		0	0	0.78636	0	2.1186	3.3315	4.1421	0	0	0	0	2.2654	0	0	12.189	0	0	0	0	0	0	1.826	0.88052	0	0	0	1.1845	1.4178	0.89402	5.3328	13.989	10.805	13.036	11.798	15.789
AP complex subunit beta	A0A3Q1M481	AP1B1		3.78235	2.55167	4.59302	1.87109	1.84183	0.27777	3.51982	1.88064	2.84131	2.2395		2.1105	1.7172	7.6552	3.6465	2.3728	2.4828	2.7994	3.0834	2.8191	3.6378	8.8318	0.52226	1.8791	1.538	3.545	0.67941	2.3948	2.2765	2.0166	0.83331	0	0	3.7333	3.8084	2.4325	4.1051	0.97827	1.172	1.4774	3.8949	1.2849	2.2404	5.7417	0.54182	2.1964
AP-1 complex subunit gamma	A0A3Q1M952	AP1G1		0	0.164093	0.46585	0	0.311915	0	0.242053	0	0.146837	0		0	0	0	0	0	0.49228	0	0	0	0	1.8634	0	0	0	0	0.46063	0	0.78703	0	0	0	0	0	0	0	0.96821	0	0	0	0	0	0	0.44051	0	0
AP-1 complex subunit mu-2	Q3SYW1	AP1M2		1.22982	0.580863	1.14222	0	1.00601	0.772667	1.39971	0.87408	1.43703	1.38015		1.749	1.8802	0	1.2901	0	0.87837	0.86422	1.1621	1.5434	0	1.8634	0	0	0	0	0.82191	1.3111	0.78703	1.104	1.0081	1.3099	0	0.88052	1.5781	2.172	0.96821	1.1845	1.4178	0.89402	0	3.1087	1.6893	0	2.6218	1.5187
AP-2 complex subunit alpha	A0A3Q1LVF9	AP2A1		2.16007	1.15867	1.48987	0.701148	1.61145	0	0.83228	0.902625	4.29773	3.8416		2.4577	1.2765	4.3222	0.58388	1.4383	0	2.0377	0.52597	1.5434	2.115	1.7751	0	1.1366	0.56139	1.1066	3.2097	0.59339	2.6427	0	0	0	0	0.39852	0	1.086	1.8446	0	1.4178	2.1927	0	7.2726	2.9162	7.3552	2.6218	6.3464
AP-2 complex subunit alpha-2	Q0VCK5	AP2A2		13.6707	6.48927	5.66375	5.77422	7.30068	3.26267	3.7789	2.34478	1.65193	3.56103		15.907	10.945	15.514	12.317	10.214	3.5135	5.7403	2.9604	7.7168	7.2309	4.7469	5.0543	3.4098	8.1212	6.5116	8.297	8.584	6.8017	5.52	4.0324	3.9296	1.826	4.0041	3.1562	1.086	6.8693	0	2.8355	2.2774	4.2662	3.6078	1.307	3.6488	0	5.803
AP-2 complex subunit beta	P63009	AP2B1		9.51935	7.55107	9.1711	5.27468	7.055	3.0535	4.28642	4.16423	7.91707	7.86522		4.0085	7.6809	17.134	9.254	11.392	5.4199	5.8413	8.5307	7.9797	10.376	9.798	2.0049	6.0736	5.9042	7.116	3.4276	5.4636	10.312	9.0168	4.2041	1.3099	3.6465	5.9497	2.5039	4.0834	4.6087	2.5731	5.9126	5.6705	2.5007	4.9302	6.2044	11.538	6.0088	7.6714
AP-2 complex subunit mu	Q3ZC13	AP2M1		3.22938	3.38277	2.3652	3.02492	2.2127	0.336033	1.28068	0.296125	2.48503	1.34143		3.4981	1.8802	4.9591	2.5801	3.1779	3.5135	3.4569	2.3242	1.5434	0.93459	4.6586	1.2636	4.5463	2.4807	3.8091	3.2876	1.3111	3.1481	1.104	1.0081	0	0	0.88052	3.1562	1.086	0	1.1845	0	0	0	1.5543	1.6893	3.144	2.6218	0
AP-2 complex subunit sigma	Q17QC5	AP2S1		0.247955	0.641173	0.698775	0.3809	0.196758	0	0.242053	0.51963	1.048	0.170365		0	0	0.99182	0	1.0593	0	0.86422	0	0	0	2.7951	0	0	0	1.5236	0	0	0.78703	0	0	0	0	0	0	0	0.96821	1.1845	0	0.89402	0	0	0	3.144	0	0
AP-3 complex subunit beta-1	Q32PG1	AP3B1		1.79195	0.288073	1.95692	0.28415	2.09963	0	2.11148	2.51855	2.53227	2.21028		0.87452	1.8802	1.833	2.5801	0	0	0.86422	3.4863	1.5434	0.93459	1.8634	0	1.1366	0	0	1.6438	2.6221	3.0286	1.104	0	0	0	2.6416	1.5781	3.258	0.96821	1.1845	2.8355	1.788	4.2662	3.8859	1.6893	4.5966	1.3109	1.5187
AP-3 complex subunit delta-1	Q865S1	AP3D1		2.57143	1.45924	1.39973	0.3809	2.68547	0.336033	3.1179	2.90728	4.79507	4.22713		3.4981	2.8203	3.9673	0	0	3.5135	0.86422	0	0	2.8038	2.7951	0	0	0	1.5236	3.2876	1.3111	3.9352	2.208	1.0081	0	0	3.5221	0	2.172	6.7775	2.369	1.4178	3.5761	4.2662	6.9946	3.3785	7.074	3.9327	5.3154
AP-3 complex subunit mu-1	Q24K11	AP3M1		0.80079	0	0.686183	0.186638	1.39145	0	0.7459	1.18947	1.40658	2.33145		0	0.92124	0.99182	1.2901	0	0	0	0	0	1.8317	0.91303	0	0	0	0.74655	2.4492	0	3.1166	0	0	0	0	0	0	1.086	1.8976	0	0	2.6462	2.1117	2.3159	0.8277	0.77024	2.6218	0
AP-3 complex subunit sigma-1	Q2YDH6	AP3S1		0.863655	0.933963	0.466575	0.28415	0.524532	0.336033	0.22013	0	0	0.530795		0.87452	0	0	2.5801	1.0593	0.87837	0.86422	0	0	0.93459	0.93171	0	1.1366	0	0	0	1.3111	0.78703	0	1.0081	0	0	0.88052	0	0	0	0	0	0	0	0	0	0	0	0.75934
Serum amyloid P-component	Q3T004	APCS		1.60545	0.288073	1.10522	1.29105	0	2.15397	0	1.81125	0	0		3.4981	0.94009	1.9836	0	0	0	0.86422	3.4863	0	0.93459	0	1.2636	1.1366	1.2404	1.5236	0	0	0	0	2.0162	2.6197	1.826	0	0	0	0	1.1845	1.4178	3.5761	1.0666	0	0	0	0	0
Acylamino-acid-releasing enzyme	P80227	APEH		8.1227	0.585567	11.5427	5.60705	8.86555	4.6702	3.8965	1.6029	0	2.29402		10.494	11.281	2.9755	7.7403	0	1.7567	0	10.459	7.7168	14.019	13.976	3.7908	6.8195	4.9615	6.8564	10.685	5.2442	11.805	7.728	10.081	3.9296	0	5.2831	6.3123	1.086	2.9046	0	2.8355	3.5761	0	1.5543	0	0	0	3.0374
DNA-(apurinic or apyrimidinic site) endonuclease	A0A140T846	APEX1		0	0	0	0	0	0.336033	2.35352	4.3441	4.83417	4.97032		0	0	0	0	0	0	0	0	0	0	0	0	0	0	0	0	0	0	0	1.0081	0	0	2.6416	1.5781	3.258	1.9364	4.738	2.8355	4.4701	5.3328	5.4402	5.0678	5.502	3.9327	4.556
Apoptosis inhibitor 5	E1BEI0	API5		1.7128	2.73687	2.89078	4.42253	3.27572	4.644	3.87975	5.70678	6.6691	8.2846		1.749	2.8203	0.99182	1.2901	2.1186	2.6351	3.4569	3.4863	1.5434	3.7383	2.7951	3.7908	3.4098	7.4422	3.0473	3.2876	1.3111	6.2962	2.208	5.0405	5.2395	3.652	4.4026	1.5781	7.6019	1.9364	5.9225	2.8355	4.4701	9.599	7.7717	5.0678	7.074	7.8655	6.0747
Adipocyte plasma membrane-associated protein	Q3T0E5	APMAP		16.5194	14.846	16.268	20.4984	9.35455	8.45193	7.70645	5.8345	6.77567	3.27165		9.6197	15.981	19.836	20.641	20.127	13.176	11.235	15.107	15.434	18.692	15.839	25.272	17.049	29.769	9.9037	7.3972	10.488	11.805	7.728	7.0566	9.1691	9.1301	7.9247	11.047	2.172	9.6821	5.9225	8.5066	3.5761	5.3328	6.2174	5.9124	7.86	6.5546	3.0374
Apolipoprotein A-I	P15497	APOA1		24.8995	27.035	29.2065	25.4667	15.1451	12.3867	18.7465	14.113	13.125	8.26098		20.988	24.442	25.787	28.381	24.364	35.135	21.606	38.35	26.237	20.561	31.678	20.217	18.185	22.327	41.138	7.3972	14.422	18.889	19.872	13.105	13.099	10.956	14.088	26.827	19.548	14.523	16.583	14.178	16.092	9.599	11.658	16.048	10.218	13.109	8.3527
Apolipoprotein A-II	P81644	APOA2		4.08355	1.1617	4.17138	1.52365	0	0	0.242053	0.223505	0	0.170595		3.4981	4.7004	2.9755	5.1602	0	1.7567	1.7284	5.8106	1.5434	4.6729	4.6586	0	0	0	6.0946	0	0	0	0	0	0	0	0	0	0	0.96821	0	0	0.89402	0	0	0	0	0	0
Apolipoprotein A-IV	F1N3Q7	APOA4		4.35828	6.35683	18.0146	5.06098	9.70405	0	14.2979	0.35445	0.436967	1.44482		7.8707	4.7004	0.99182	3.8702	4.2372	8.7837	6.0496	31.377	1.5434	1.8692	37.269	2.5272	0	2.4807	15.236	1.6438	7.8664	14.954	14.352	0	0	0	4.4026	29.983	22.806	0	0	1.4178	0	0	0	0	0	1.3109	0
Apolipoprotein B	E1BNR0	APOB		0	0	1.4559	0	0	0	0	1.77675	0	0		0	0	0	0	0	0	0	1.1621	0	0.93459	3.7269	0	0	0	0	0	0	0	0	0	0	0	0	0	0	0	7.107	0	0	0	0	0	0	0	0
Apolipoprotein C-III	P19035	APOC3		4.9636	0.580863	5.89607	1.55232	0	0	0	1.40801	0	0		3.4981	5.6405	2.9755	7.7403	0	0.87837	0.86422	9.2969	3.0867	6.5421	4.6586	1.2636	1.1366	0	3.8091	0	0	0	0	0	0	0	0	0	0	0	4.738	0	0.89402	0	0	0	0	0	0
Apolipoprotein E	A0A140T881	APOE		3.08668	4.38647	7.04333	2.08737	3.26832	1.71737	2.92595	1.52943	0.281547	1.36045		4.3726	4.7004	1.9836	1.2901	5.2965	5.2702	2.5927	10.459	0	3.7383	13.976	3.7908	2.2732	0	2.2855	0	0	8.6573	4.416	2.0162	1.3099	1.826	2.6416	1.5781	6.5159	0.96821	2.369	0	2.6821	1.0666	0.77717	0.84464	0	0	0.75934
Apolipoprotein H	A0A140T843	APOH		0.21863	0	1.1621	0	0	0	0	0	0	0		0.87452	0	0	0	0	0	0	4.6484	0	0	0	0	0	0	0	0	0	0	0	0	0	0	0	0	0	0	0	0	0	0	0	0	0	0	0
MICOS complex subunit MIC26	Q148H0	APOO		7.36008	8.1176	7.8047	7.94075	7.75442	8.2879	7.95402	7.08298	5.70813	5.94885		5.2471	5.6405	6.9427	11.61	9.5337	7.9053	6.9138	5.8106	12.347	5.6075	7.4537	7.5815	5.6829	12.404	6.0946	4.9314	10.488	7.8703	7.728	6.0485	7.8592	10.956	5.2831	12.625	3.258	10.65	5.9225	9.9244	7.1522	5.3328	4.663	5.0678	5.502	6.5546	4.556
Coatomer subunit delta	P53619	ARCN1		7.67695	7.59233	5.93775	6.34957	7.44078	5.8241	5.55785	5.73782	4.71783	5.18165		10.494	9.4009	6.9427	3.8702	10.593	5.2702	6.9138	2.3242	4.6301	8.4113	8.3854	5.0543	9.0927	7.4422	3.8091	4.9314	6.5553	9.4444	8.832	8.0647	3.9296	5.478	2.6416	3.1562	8.6879	7.7457	7.107	4.2533	6.2582	5.3328	5.4402	7.6017	3.93	2.6218	5.3154
ADP-ribosylation factor 1	P84080	ARF1		3.70835	4.43413	4.0158	3.28552	3.18505	3.15507	3.63797	3.1686	2.84493	3.77917		3.5843	4.8446	3.8113	2.5932	5.1601	4.2054	3.9369	4.4568	3.6058	4.2575	3.7431	4.3077	3.7711	1.3341	3.7292	2.4675	3.8606	2.6484	3.7637	3.4367	3.5493	2.4792	3.4663	3.8729	5.1225	2.0902	4.2052	2.4022	4.271	1.796	3.1304	3.6688	2.6449	2.2211	3.6355
ADP-ribosylation factor 2	P84081	ARF2		3.97653	5.3115	4.86055	3.40255	3.32655	3.30357	4.22972	3.92965	3.2373	4.21745		3.855	5.2745	3.8201	2.9565	5.6027	5.2078	5.124	5.0813	4.111	6.4757	3.7742	4.2422	3.9986	1.5211	3.8483	2.5956	4.4015	2.6027	3.7064	3.3844	3.6997	2.8266	3.7189	4.4155	4.9777	3.8068	6.5361	2.7388	4.396	2.0477	4.7118	4.5802	2.5993	2.5324	4.5021
ADP-ribosylation factor 4	Q3SZF2	ARF4		2.84673	3.46593	3.12513	3.24812	1.42602	2.0031	3.12177	3.14398	3.6682	3.44735		5.3295	3.4783	2.5791	0	2.582	3.735	4.0808	3.008	1.5434	5.186	2.7631	3.8364	2.3062	1.0743	5.7756	1.1815	1.1355	2.1732	1.2139	1.1084	1.4403	3.4606	3.6459	3.2859	2.8983	2.657	5.2503	1.476	4.0021	1.8475	3.2728	4.8476	2.1704	3.9866	3.811
ADP ribosylation factor 5	A4IFP7	ARF5		4.51323	4.67833	5.08188	6.0246	3.84546	5.17803	4.67285	3.92595	4.91353	4.63405		5.0168	6.0826	5.0618	1.8917	5.1582	5.0999	3.7769	5.2685	4.6301	5.6433	4.7856	8.0087	3.0694	4.2996	8.7207	6.4679	0.61145	4.2508	4.0517	3.6997	3.8015	8.0329	3.4071	4.6307	5.3258	5.3278	5.2976	4.2068	3.0714	3.128	4.5378	4.5087	5.0312	5.2007	3.9015
ADP-ribosylation factor 6	G3N3N1	ARF6		4.83967	4.3723	5.68703	3.95108	4.59158	3.8633	4.03348	2.0627	4.6983	3.27433		7.8707	7.5207	3.9673	0	5.2965	2.6351	5.1853	8.1348	1.5434	8.4113	4.6586	10.109	3.4098	0	2.2855	2.4657	7.8664	4.7222	3.312	5.0405	6.5494	0	4.4026	1.5781	4.3439	5.8093	2.369	0	2.6821	3.1997	5.4402	6.7571	4.716	2.6218	2.278
ADP-ribosylation factor GTPase-activating protein 2	A0A3Q1LWK0	ARFGAP2		0	0	0.232928	0	0.196758	0	0	0	1.94148	1.04234		0	0	0	0	0	0	0	0	0	0	0.93171	0	0	0	0	0	0	0.78703	0	0	0	0	0	0	0	0	0	0	0	0	1.5543	0.84464	2.358	2.6218	0.75934
ADP-ribosylation factor GTPase-activating protein 3	Q17R07	ARFGAP3		0	0.288073	0.290525	0	1.53923	3.17013	0.22013	2.6853	1.41748	4.2884		0	0	0	0	0	0	0.86422	1.1621	0	0	0	0	0	0	0	1.6438	2.6221	0.78703	1.104	4.0324	0	5.478	0.88052	0	0	0	2.369	2.8355	4.4701	1.0666	0	0.84464	0.786	2.6218	4.556
ADP ribosylation factor guanine nucleotide exchange factor 2	A0A3Q1N0C8	ARFGEF2		0	0.288073	1.85775	0.190455	0.926778	0	1.61231	1.5966	0.524	0.511565		0	0	0	0	0	0	0.86422	0	4.6301	1.8692	0.93171	0	0	0	0.76182	0.82191	1.3111	1.5741	0	0	0	0	0.88052	1.5781	1.086	2.9046	0	4.2533	0	2.1331	0	0	1.572	0	0
ADP ribosylation factor interacting protein 1	A0A3Q1LN78	ARFIP1		7.4678	4.83257	8.50948	4.60132	3.73637	4.47197	5.46263	2.33973	1.98057	1.35776		10.494	6.5806	8.9264	3.8702	3.1779	5.2702	6.0496	10.459	7.7168	7.4767	8.3854	7.5815	6.8195	2.4807	1.5236	5.7533	1.3111	2.3611	5.52	5.0405	6.5494	1.826	5.2831	3.1562	7.6019	5.8093	1.1845	4.2533	1.788	2.1331	0.77717	2.5339	0.786	2.6218	1.5187
Arfaptin-2	Q3ZCL5	ARFIP2		1.44548	0.878367	1.08608	1.76568	0	0.672067	0.242053	0	0.262	0		0.87452	0.94009	3.9673	0	0	2.6351	0	0	1.5434	1.8692	0.93171	1.2636	2.2732	1.2404	2.2855	0	0	0	0	2.0162	0	0	0	0	0	0.96821	0	0	0	0	0	0	0.786	0	0
ADP-ribosylation factor-related protein 1	Q32LJ2	ARFRP1		0	0.933963	0.618777	0	0.196758	0.336033	0.4841	0.26665	0.262	0.170595		0	0	0	0	1.0593	0.87837	0.86422	0	1.5434	0	0.93171	0	0	0	0	0	0	0.78703	0	1.0081	0	0	0	0	0	1.9364	0	0	0	1.0666	0	0	0.786	0	0
Arginase-1	Q2KJ64	ARG1		1.73568	3.27157	0	4.69508	5.41108	0.436633	0.22013	2.55437	1.65017	0.189835		0	0	6.9427	0	1.0593	7.027	1.7284	0	0	0	0	15.163	1.1366	2.4807	0	9.041	0	7.0833	5.52	0	1.3099	0	0.88052	0	0	0	2.369	1.4178	5.3641	1.0666	2.3315	3.3785	1.572	0	0.75934
Arginase-2, mitochondrial	Q58DL1	ARG2		0.970745	0.91722	0.537068	0.480537	1.2705	0.689383	2.4609	1.08728	2.17833	3.13055		1.2764	0	0.72378	1.8828	1.1595	0.96149	0.63067	0	1.1263	0.68201	0.33996	0.46105	0	0.90516	0.55594	0.59979	1.4351	1.4358	1.6113	0.73565	0	1.3325	2.249	1.7274	1.9812	3.886	1.2966	0.51731	0.97862	1.5566	2.2686	1.8491	2.2943	2.3916	3.0477
Rho GTPase activating protein 17	A0A3Q1LLI7	ARHGAP17		0.453653	0	1.31827	0	0	0	0	0	1.50451	0		0.87452	0.94009	0	0	0	0	0	0	1.5434	0.93459	2.7951	0	0	0	0	0	0	0	0	0	0	0	0	0	0	0	0	0	0	0	0	0.84464	2.358	1.3109	0
Rho GTPase activating protein 18	F1MJH8	ARHGAP18		0	0	0	0	0	0	0.242053	0	0	3.1205		0	0	0	0	0	0	0	0	0	0	0	0	0	0	0	0	0	0	0	0	0	0	0	0	0	0.96821	0	0	0	0	0	0	0	0	3.7967
Uncharacterized protein	F1MYQ4	ARHGAP8		0	0	0	0	0	0	0	0	0.786	0.681925		0	0	0	0	0	0	0	0	0	0	0	0	0	0	0	0	0	0	0	0	0	0	0	0	0	0	0	0	0	0	0	0	2.358	0	0
Rho GDP-dissociation inhibitor 1	P19803	ARHGDIA		2.97193	4.13107	2.96298	4.6551	2.90575	3.19927	2.7186	3.91858	2.24257	7.4089		2.6236	4.7004	1.9836	2.5801	1.0593	6.1486	5.1853	3.4863	4.6301	2.8038	0.93171	2.5272	2.2732	6.2018	7.6182	1.6438	1.3111	3.1481	5.52	2.0162	3.9296	3.652	2.6416	3.1562	2.172	2.9046	3.5535	2.8355	7.1522	2.1331	1.5543	2.5339	1.572	2.6218	8.3527
Rho guanine nucleotide exchange factor 37	F1MJ96	ARHGEF37		3.93395	1.8076	4.6902	1.69483	3.08853	1.20927	3.28748	2.20405	0.262	1.55072		6.1216	3.7604	1.9836	3.8702	1.0593	2.6351	1.7284	2.3242	6.1734	4.6729	5.5903	1.2636	2.2732	2.4807	0.76182	1.6438	3.9332	2.3611	4.416	1.0081	2.6197	0	1.761	6.3123	2.172	2.9046	1.1845	5.6711	0.89402	1.0666	0.77717	0	0.786	0	1.5187
Rho guanine nucleotide exchange factor 7	F1MBM9	ARHGEF7		2.75057	1.66667	3.1532	1.60362	2.097	0.630667	0.660878	0	1.95423	1.16175		0.82068	2.7045	3.8452	3.6319	0	1.7027	3.2973	0	4.44	5.4924	2.6804	0	2.2032	1.164	3.0473	1.5426	2.4607	2.3126	2.0721	1.892	0	0	0.82631	0	0	1.8172	0	0	0	0	0.72932	1.5853	3.0472	1.2302	0
AT-rich interaction domain 1A	A0A3Q1M2B9	ARID1A		0	0	0	0	0	0	0	0	0	0.63048		0	0	0	0	0	0	0	0	0	0	0	0	0	0	0	0	0	0	0	0	0	0	0	0	0	0	0	0	0	0	0	0	0	0	0.68256
ADP-ribosylation factor-like protein 1	Q2YDM1	ARL1		0	0.585567	0.232928	0.190455	0	0	0	0	0.786	0.681925		0	0	0	0	0	1.7567	0	0	0	0	0.93171	0	0	0	0.76182	0	0	0	0	0	0	0	0	0	0	0	0	0	0	0	1.5543	0	2.358	0	0
ADP ribosylation factor like GTPase 10	A0A3Q1ML93	ARL10		0.949553	1.5148	1.28128	1.66891	2.288	3.87133	4.28702	4.57653	3.94163	2.41958		0.87452	0.94009	1.9836	0	1.0593	1.7567	1.7284	2.3242	0	1.8692	0.93171	1.2636	3.4098	1.2404	0.76182	1.6438	2.6221	1.5741	3.312	4.0324	3.9296	3.652	5.2831	4.7342	3.258	3.8728	3.5535	5.6711	2.6821	6.3994	3.1087	4.2232	2.358	5.2437	3.0374
ADP-ribosylation factor-like protein 2	Q2TA37	ARL2		0.235022	2.04481	1.5505	4.2653	0.41095	1.0453	0.394525	0.844605	0	1.53126		0	0.94009	0	0	0	5.2702	0.86422	0	1.5434	0	4.6586	1.2636	4.5463	7.4422	3.8091	1.6438	0	0	0	0	1.3099	1.826	0	1.5781	0	0	0	1.4178	0.89402	1.0666	0.77717	0	0	0	0.75934
ADP-ribosylation factor-like protein 3	G1K192	ARL3		0	1.7473	0.85315	0.691	0.524532	0	0.242053	0	0	0.82987		0	0	0	0	0	3.5135	1.7284	0	1.5434	1.8692	0	0	0	1.2404	1.5236	0	1.3111	0.78703	0	0	0	0	0	0	0	0.96821	0	0	0	0	0.77717	0	0	0	0
ADP-ribosylation factor-like 6 interacting protein 1	A0JN37	ARL6IP1		1.47778	1.51954	1.91535	1.29105	0.875003	0.772667	0.2715	0	0.281547	0.849585		1.749	1.8802	0.99182	1.2901	1.0593	2.6351	0.86422	1.1621	4.6301	1.8692	0	1.2636	1.1366	1.2404	1.5236	0.82191	0	1.5741	1.104	1.0081	1.3099	0	0	0	1.086	0	0	0	0	0	0.77717	0.84464	0	0	0.75934
ADP-ribosylation factor-like protein 8B	Q2KI07	ARL8B		6.61247	6.74767	6.41367	4.4413	7.1277	6.01403	4.85952	3.37225	2.3076	0.70073		6.1107	6.5665	9.9058	3.8669	6.3479	5.2658	8.6293	5.799	3.0829	7.465	9.3078	5.0449	5.6744	2.4807	4.5652	9.8465	6.5488	5.5053	6.6102	13.088	1.3066	3.6475	2.6372	4.7264	4.3385	7.736	3.5446	2.8285	1.7858	5.3301	2.3276	1.6872	3.928	1.3076	0.75934
Armadillo repeat-containing protein 1	Q3ZBE1	ARMC1		2.59147	4.02863	3.25605	3.32193	2.60228	3.20733	2.05258	3.68878	0.805547	2.5707		0	0.94009	2.9755	6.4503	4.2372	4.3918	3.4569	0	4.6301	2.8038	5.5903	2.5272	2.2732	6.2018	2.2855	1.6438	2.6221	3.9352	2.208	1.0081	1.3099	7.304	2.6416	1.5781	1.086	2.9046	3.5535	4.2533	2.6821	4.2662	0	0.84464	1.572	0	2.278
Armadillo repeat containing 10	E1B717	ARMC10		8.01995	8.98183	8.27993	8.11995	7.42535	8.75883	6.19275	8.10482	5.6397	2.48338		4.3726	8.4608	8.9264	10.32	9.5337	7.9053	9.5065	5.8106	7.7168	8.4113	11.181	10.109	4.5463	8.6826	9.1419	7.3972	10.488	6.2962	5.52	10.081	5.2395	10.956	5.2831	6.3123	5.4299	7.7457	5.9225	8.5066	6.2582	11.732	4.663	5.9124	7.074	3.9327	3.7967
Actin-related protein 2/3 complex subunit 1A	Q1JP79	ARPC1A		0.6559	2.156	1.37515	4.31447	0.196758	1.71737	2.44145	1.9558	2.922	4.5651		2.6236	0	0	0	2.1186	1.7567	2.5927	1.1621	1.5434	0	2.7951	6.3179	3.4098	3.7211	3.8091	0	0	0.78703	0	2.0162	1.3099	1.826	5.2831	1.5781	0	2.9046	0	2.8355	1.788	3.1997	3.1087	1.6893	3.144	3.9327	3.7967
Actin-related protein 2/3 complex subunit 1B	Q58CQ2	ARPC1B		2.30595	3.31107	3.0611	4.19378	2.96013	4.97733	3.1731	2.30938	1.46926	1.3496		2.5921	0.9063	1.948	3.7774	3.1018	2.6035	4.2279	1.1203	7.4949	0.901	2.7282	4.9181	5.5604	4.8277	1.4689	2.4362	3.8389	2.3328	3.2326	3.9237	3.8355	7.1728	2.6099	3.0994	3.1799	3.8032	1.1845	4.2023	1.7559	2.0948	2.3036	0.81428	2.3297	1.2638	1.4914
Actin-related protein 2/3 complex subunit 2	Q3MHR7	ARPC2		3.51307	3.30227	2.80535	7.9495	2.88017	5.31603	5.53107	3.67513	3.29057	3.41613		3.4981	4.7004	1.9836	3.8702	2.1186	1.7476	6.0406	3.4743	3.0867	3.7287	0.93171	8.8189	10.217	7.4293	5.3328	3.2876	1.3111	4.714	2.208	7.0566	5.2395	3.652	9.6766	3.1562	5.4187	3.8728	4.738	4.2533	3.5761	2.1331	3.8778	2.5339	4.716	2.6218	3.0216
Actin-related protein 2/3 complex subunit 3	Q3T035	ARPC3		5.95332	4.89757	5.76775	7.9045	5.53707	6.0253	7.01533	9.26698	6.77647	4.8029		6.1216	6.5806	5.9509	5.1602	4.2372	5.2702	5.1853	2.3242	12.347	4.6729	3.7269	10.109	6.8195	12.404	2.2855	2.4657	7.8664	6.2962	5.52	6.0485	6.5494	5.478	5.2831	12.625	4.3439	5.8093	5.9225	9.9244	11.622	9.599	3.8859	5.9124	3.93	10.487	3.7967
Actin-related protein 2/3 complex subunit 4	Q148J6	ARPC4		4.40447	4.67453	4.55647	5.22885	2.07775	3.26267	3.93075	3.21858	2.8536	3.9925		3.4981	6.5806	4.9591	2.5801	5.2965	5.2702	3.4569	5.8106	3.0867	3.7383	5.5903	5.0543	9.0927	3.7211	3.0473	1.6438	1.3111	3.1481	2.208	4.0324	3.9296	1.826	6.1636	1.5781	2.172	5.8093	2.369	2.8355	4.4701	3.1997	3.8859	2.5339	4.716	1.3109	4.556
Actin-related protein 2/3 complex subunit 5	G3MXC8	ARPC5		0.672273	0.878367	2.36592	2.5763	1.25453	0.672067	2.71295	2.57688	1.48497	2.03967		1.749	0.94009	0	0	0	2.6351	0	2.3242	1.5434	1.8692	3.7269	1.2636	2.2732	3.7211	3.0473	0.82191	2.6221	1.5741	0	2.0162	0	0	5.2831	1.5781	1.086	2.9046	0	4.2533	1.788	4.2662	0	0	3.144	1.3109	1.5187
Actin-related protein 2/3 complex subunit 5-like protein	Q5E963	ARPC5L		1.43255	2.7416	2.8901	3.3018	3.018	2.76263	2.625	4.22208	1.89263	2.27407		0.87452	1.8802	2.9755	0	2.1186	3.5135	2.5927	3.4863	1.5434	2.8038	3.7269	3.7908	3.4098	3.7211	2.2855	2.4657	3.9332	2.3611	3.312	2.0162	2.6197	3.652	2.6416	1.5781	4.3439	1.9364	3.5535	4.2533	2.6821	6.3994	2.3315	2.5339	3.144	0	2.278
cAMP-regulated phosphoprotein 19	Q28055	ARPP19		0	0.283453	0	0.09294	0	0	0	0	0	0.733023		0	0	0	0	0	0.42863	0.42173	0	0	0	0	0	0	0	0.37176	0	0	0	0	0	0	0	0	0	0	0	0	0	0	0	0	0	0	0	0.37055
Acid ceramidase	Q17QB3	ASAH1		5.61443	3.9589	5.27125	4.54397	5.36565	4.98807	4.3221	2.9025	2.66	3.8409		6.9961	5.6405	5.9509	3.8702	3.1779	3.5135	5.1853	4.6484	6.1734	4.6729	5.5903	5.0543	4.5463	2.4807	6.0946	7.3972	5.2442	5.5092	3.312	5.0405	2.6197	7.304	2.6416	6.3123	5.4299	2.9046	2.369	4.2533	1.788	3.1997	4.663	1.6893	2.358	3.9327	5.3154
Argininosuccinate lyase	Q3SZJ0	ASL		0	0	0	0	0	0	0	0	0	7.18352		0	0	0	0	0	0	0	0	0	0	0	0	0	0	0	0	0	0	0	0	0	0	0	0	0	0	0	0	0	0	0	0	0	0	5.3154
Asparagine synthetase [glutamine-hydrolyzing]	Q1LZA3	ASNS		1.9896	6.18053	0.38585	3.1898	1.72728	2.32603	1.45983	3.2097	1.93173	6.67558		3.4981	1.8802	0	2.5801	1.0593	12.297	5.1853	0	1.5434	0	0	0	1.1366	2.4807	9.1419	0.82191	2.6221	2.3611	1.104	2.0162	1.3099	3.652	0.88052	0	1.086	3.8728	3.5535	0	7.1522	2.1331	1.5543	4.2232	1.572	0	4.556
Isoaspartyl peptidase/L-asparaginase	Q32LE5	ASRGL1		4.96705	5.41817	3.54727	7.5454	3.23747	3.54337	1.81805	6.02845	4.58277	11.5178		2.6236	7.5207	1.9836	7.7403	3.1779	7.027	6.0496	1.1621	4.6301	3.7383	4.6586	2.5272	13.639	8.6826	5.3328	3.2876	1.3111	3.9352	4.416	2.0162	1.3099	7.304	3.5221	1.5781	2.172	0	2.369	1.4178	10.728	9.599	3.1087	1.6893	1.572	10.487	7.5934
Metalloendopeptidase	F1MP41	ASTL		26.541	11.6399	17.4725	12.2797	14.339	8.14207	13.9138	6.87045	8.8139	4.12122		24.486	28.203	23.804	29.671	14.83	13.176	6.9138	22.08	12.347	18.692	16.771	15.163	11.366	11.163	11.427	15.616	11.8	13.38	16.56	11.089	7.8592	5.478	15.849	11.047	15.204	13.555	5.9225	5.6711	11.622	4.2662	7.7717	10.98	10.218	5.2437	3.7967
ATPase family AAA domain-containing protein 1	F6QV99	ATAD1		0.453653	0.929233	0.8517	0	1.68425	0.672067	2.79378	1.24215	0.980513	0.7014		0.87452	0.94009	0	0	1.0593	0	1.7284	0	1.5434	0	1.8634	0	0	0	0	1.6438	1.3111	1.5741	2.208	2.0162	0	0	4.4026	1.5781	3.258	1.9364	0	2.8355	0	2.1331	1.5543	0.84464	0.786	1.3109	0.75934
ATPase family AAA domain-containing protein 3	A7YWC4	ATAD3		2.22115	3.82887	1.9232	2.55888	2.89095	4.6702	8.41238	5.74735	9.42583	5.9444		4.3726	0.94009	0.99182	2.5801	1.0593	3.5135	6.9138	1.1621	0	2.8038	3.7269	3.7908	5.6829	0	0.76182	4.1095	1.3111	3.9352	2.208	10.081	3.9296	0	10.566	3.1562	14.118	5.8093	9.476	5.6711	3.5761	4.2662	8.5489	10.98	9.432	7.8655	7.5934
Ubiquitin-like-conjugating enzyme ATG3	Q0VCL3	ATG3		1.11508	0.933963	0.466575	1.09478	0.9973	0	0	1.46633	0	1.74055		0	1.8802	0	2.5801	1.0593	0.87837	0.86422	0	0	0.93459	0.93171	0	1.1366	2.4807	0.76182	0	1.3111	1.5741	1.104	0	0	0	0	0	0	0	3.5535	1.4178	0.89402	0	0	0	0	0	2.278
Bifunctional purine biosynthesis protein ATIC	Q0VCK0	ATIC		3.47271	8.2066	1.84318	9.50923	3.20125	6.47803	5.56767	9.15595	6.77647	15.281		3.4981	9.4009	0.99182	0	1.0593	14.054	9.5065	1.1621	1.5434	2.8038	1.8634	0	13.639	9.9229	14.475	2.4657	2.6221	5.5092	2.208	4.0324	2.6197	12.782	6.1636	7.8904	4.3439	3.8728	4.738	7.0888	15.198	9.599	8.5489	5.9124	3.93	10.487	12.149
Atlastin GTPase 2	A0A3Q1LP31	ATL2		2.36918	3.6058	3.2599	2.62118	1.74471	1.1087	1.19585	1.76178	1.00007	0.340725		1.749	3.7604	3.9673	0	2.1186	3.5135	5.1853	4.6484	0	1.8692	6.522	1.2636	3.4098	1.2404	4.5709	2.4657	2.6221	0.78703	1.104	2.0162	1.3099	0	1.761	0	1.086	1.9364	1.1845	2.8355	0.89402	2.1331	0.77717	1.6893	0	1.3109	0
ATL3 protein	A5PJD6	ATL3		7.57725	8.34537	5.84375	6.94875	5.53417	4.03533	2.41365	2.50493	1.76651	2.2322		6.1216	7.5207	8.9264	7.7403	8.4744	8.7837	7.778	3.4863	3.0867	10.28	6.522	6.3179	9.0927	2.4807	9.9037	5.7533	3.9332	4.7222	7.728	5.0405	5.2395	1.826	2.6416	0	2.172	4.841	2.369	2.8355	2.6821	2.1331	1.5543	0.84464	3.144	1.3109	1.5187
Copper transport protein ATOX1	Q3T0E0	ATOX1		1.94783	1.4498	0.771675	2.35715	1.00601	2.09057	1.0311	1.71865	1.00007	2.95308		1.749	3.7604	0.99182	1.2901	0	1.7567	2.5927	0	3.0867	0	0	0	1.1366	3.7211	4.5709	0.82191	1.3111	0.78703	1.104	0	2.6197	3.652	0	3.1562	0	0.96821	1.1845	2.8355	1.788	1.0666	0	1.6893	0	1.3109	3.0374
Phospholipid-transporting ATPase	F1N3G6	ATP11C		5.1917	3.79617	4.38582	3.96103	7.15988	5.15203	5.83168	3.4941	3.8341	1.38308		5.2471	2.8203	4.9591	7.7403	5.2965	2.6351	3.4569	2.3242	3.0867	6.5421	5.5903	2.5272	4.5463	4.9615	3.8091	5.7533	5.2442	11.018	6.624	6.0485	3.9296	5.478	5.2831	7.8904	4.3439	5.8093	1.1845	5.6711	1.788	5.3328	2.3315	3.3785	5.502	2.6218	0.75934
Sodium/potassium-transporting ATPase subunit alpha-1	Q08DA1	ATP1A1		36.3075	23.3037	35.244	15.9393	41.386	33.4103	65.396	44.603	67.3443	54.2983		33.521	36.763	30.275	44.671	21.99	14.742	33.179	40.059	27.446	38.423	35.048	14.964	13.393	19.626	15.774	32.431	47.874	40.883	44.356	32.645	42.232	25.354	52.87	79.26	72.499	56.955	48.77	47.581	36.884	45.177	59.607	64.608	64.039	73.386	58.047
Sodium/potassium-transporting ATPase subunit beta	G3MWR4	ATP1B1		7.1412	5.84973	5.62012	4.9087	6.1797	5.32407	4.57167	4.39765	4.3297	2.9499		6.9961	4.7004	3.9673	12.901	10.593	2.6351	4.3211	6.9727	6.1734	5.6075	3.7269	6.3179	4.5463	4.9615	3.8091	7.3972	7.8664	3.9352	5.52	6.0485	2.6197	7.304	3.5221	6.3123	6.5159	1.9364	3.5535	7.0888	2.6821	4.2662	5.4402	5.9124	3.144	3.9327	3.7967
Sodium/potassium-transporting ATPase subunit beta-3	Q3T0C6	ATP1B3		0	0.288073	0	0	1.41696	1.5453	2.84512	2.0731	3.3101	3.37502		0	0	0	0	0	0	0.86422	0	0	0	0	0	0	0	0	2.4657	1.3111	0.78703	1.104	2.0162	2.6197	0	3.5221	1.5781	4.3439	1.9364	1.1845	4.2533	1.788	1.0666	5.4402	3.3785	3.93	2.6218	3.0374
Calcium-transporting ATPase	A0A3Q1M9U0	ATP2A2		6.01145	5.4548	4.31295	3.2652	8.57742	5.8736	9.89982	5.7309	13.9823	7.06833		4.3591	5.6273	8.9083	5.1511	4.2283	3.5048	8.6313	5.7926	3.0759	6.5264	1.8569	3.773	4.5368	2.472	2.279	9.849	6.5369	10.216	7.7078	10.063	3.9186	3.6392	8.7965	9.4574	9.7434	11.602	5.9108	7.0689	3.561	6.3829	14.75	12.659	18.841	10.447	12.899
Calcium-transporting ATPase	A0A3Q1ND98	ATP2B1		6.34832	5.7189	6.51673	4.20058	3.22135	0.336033	7.62233	3.06134	7.35783	3.05815		7.1424	5.8044	6.5358	5.9107	7.5971	4.7289	4.8307	6.7323	5.5415	10.259	3.5341	7.0577	4.3112	3.4599	1.9735	5.5803	2.3461	1.8754	3.0836	1.0081	0	0	13.005	8.1622	5.8457	3.4764	8.0139	3.3855	0	0.84595	7.9111	6.4105	7.8384	7.8246	4.0874
Plasma membrane calcium-transporting ATPase 4	D3K0R6	ATP2B4		0.59649	0.578383	0.497663	0.190125	0.185573	0	1.09001	0.275105	1.51885	0.459225		0.70568	0.75839	0.4007	0.52119	0.85389	0.53211	0.34915	0.23425	0.62385	0.94474	0.18781	0.50915	0	0.25135	0	0	0.26568	0.47661	0	0	0	0	1.0674	1.2754	0.65765	1.3596	0.24003	0.86039	0	0	0.62796	0.34124	1.5795	2.6358	0.45984
Calcium-transporting ATPase type 2C member 1	P57709	ATP2C1		8.42505	7.23923	5.857	6.08277	6.06947	1.5453	1.922	0.562775	1.22297	0.189835		5.2471	7.5207	11.902	9.0304	9.5337	5.2702	6.9138	2.3242	6.1734	7.4767	7.4537	2.5272	4.5463	11.163	6.0946	5.7533	6.5553	8.6573	3.312	2.0162	2.6197	0	1.761	0	1.086	4.841	1.1845	0	0	1.0666	2.3315	0	2.358	1.3109	0.75934
ATP synthase subunit alpha, mitochondrial	P19483	ATP5F1A		38.4355	34.7983	37.9488	34.7043	41.9668	41.9167	42.3053	40.389	36.2827	28.4168		36.293	34.313	43.144	39.992	40.783	32.5	31.112	37.769	37.041	38.785	38.2	39.171	33.529	39.072	27.045	36.986	43.265	37.384	50.232	41.836	41.916	41.998	43.586	44.186	41.268	40.181	40.273	45.369	32.185	43.729	32.641	37.164	33.012	38.672	27.716
ATP synthase subunit beta, mitochondrial	P00829	ATP5F1B		95.3143	95.4207	95.2022	99.5012	101.033	117.428	111.958	97.1887	90.076	81.1418		92.699	94.009	95.215	99.334	115.46	87.837	82.965	113.89	75.625	95.328	95.966	114.99	118.2	85.585	79.23	96.985	107.51	93.657	105.98	124	129.68	98.605	117.11	105.73	119.46	105.53	119.63	92.155	77.78	99.19	93.261	98.822	88.818	82.588	87.324
ATP synthase subunit gamma, mitochondrial	P05631	ATP5F1C		9.40675	10.3341	9.59698	10.9772	11.3372	12.3313	11.6212	11.7477	9.45513	7.90145		6.9961	9.4009	10.91	10.32	12.712	8.7837	9.5065	10.459	9.2602	11.215	7.4537	11.372	10.229	12.404	9.9037	9.8629	13.111	10.231	12.144	10.081	10.479	16.434	9.6857	14.203	11.946	10.65	13.029	15.595	9.8343	8.5325	9.3261	8.4464	9.432	10.487	7.5934
ATP synthase subunit delta, mitochondrial	P05630	ATP5F1D		3.99263	3.6661	3.99	4.0663	4.75877	5.78987	4.16962	6.72223	2.7861	3.39742		4.3726	3.7604	3.9673	3.8702	3.1779	2.6351	5.1853	2.3242	6.1734	2.8038	4.6586	5.0543	5.6829	2.4807	3.0473	3.2876	7.8664	2.3611	5.52	4.0324	7.8592	5.478	2.6416	4.7342	5.4299	3.8728	5.9225	9.9244	3.5761	7.4659	3.8859	3.3785	2.358	2.6218	3.0374
ATP synthase subunit e, mitochondrial	Q00361	ATP5ME		5.51218	6.0728	5.3303	5.51455	5.52018	6.0887	7.82012	7.33495	6.29077	6.43465		7.8707	3.7604	3.9673	6.4503	9.5337	2.6351	6.0496	5.8106	6.1734	6.5421	2.7951	8.8451	5.6829	3.7211	3.8091	5.7533	6.5553	3.1481	6.624	8.0647	6.5494	3.652	7.9247	7.8904	8.6879	6.7775	10.66	7.0888	6.2582	5.3328	9.3261	7.6017	4.716	6.5546	5.3154
ATP synthase subunit f, mitochondrial	Q28851	ATP5MF		2.89898	3.15027	4.04688	2.5488	3.45803	2.92663	4.12228	3.12603	4.46563	3.71865		2.6236	2.8203	0.99182	5.1602	4.2372	1.7567	3.4569	3.4863	6.1734	1.8692	4.6586	5.0543	1.1366	2.4807	1.5236	3.2876	7.8664	1.5741	1.104	3.0243	3.9296	1.826	3.5221	7.8904	2.172	2.9046	2.369	4.2533	2.6821	3.1997	3.8859	4.2232	3.93	5.2437	2.278
ATP synthase F(0) complex subunit B1, mitochondrial	P13619	ATP5PB		6.97243	6.24967	4.75638	7.08395	7.60318	7.4066	7.82575	10.1065	7.56167	6.17633		7.8707	7.5207	9.9182	2.5801	7.4151	6.1486	5.1853	3.4863	1.5434	6.5421	7.4537	8.8451	7.9561	6.2018	5.3328	6.5752	5.2442	8.6573	9.936	7.0566	7.8592	7.304	5.2831	9.4685	9.7739	6.7775	13.029	9.9244	8.9402	8.5325	4.663	5.9124	10.218	6.5546	9.1121
ATP synthase subunit d, mitochondrial	P13620	ATP5PD		9.7396	9.2238	6.89995	8.85525	8.39765	10.9047	12.7012	10.1986	14.4067	10.7908		12.243	8.4608	7.9346	10.32	8.4744	11.419	7.778	9.2969	6.1734	5.6075	6.522	11.372	10.229	6.2018	7.6182	9.8629	6.5553	9.4444	7.728	13.105	10.479	9.1301	14.969	12.625	8.6879	14.523	9.476	9.9244	10.728	10.666	11.658	10.98	12.576	19.664	9.8714
ATP synthase-coupling factor 6, mitochondrial	P02721	ATP5PF		2.93915	4.02393	3.29583	2.46368	2.50615	3.26267	2.78625	2.2526	4.41673	3.27188		4.3726	2.8203	1.9836	2.5801	4.2372	3.5135	4.3211	6.9727	1.5434	2.8038	1.8634	7.5815	2.2732	0	0	4.9314	1.3111	1.5741	2.208	4.0324	3.9296	1.826	3.5221	1.5781	2.172	3.8728	4.738	1.4178	1.788	1.0666	3.8859	5.9124	4.716	2.6218	3.0374
ATP synthase subunit O, mitochondrial	P13621	ATP5PO		11.6645	11.6162	9.88747	9.0746	12.2875	11.807	12.7346	7.48595	10.5813	8.66085		13.992	8.4608	13.885	10.32	14.83	8.7837	11.235	11.621	9.2602	11.215	7.4537	12.636	11.366	6.2018	6.0946	9.041	14.422	10.231	15.456	11.089	17.028	7.304	13.208	9.4685	19.548	8.7139	9.476	7.0888	8.0462	5.3328	6.9946	11.825	9.432	10.487	10.631
V-type proton ATPase subunit S1	P40682	ATP6AP1		0	6.37027	0	6.08012	0.196758	3.6993	2.18873	6.92167	2.08713	4.333		0	0	0	0	9.5337	4.3918	5.1853	0	0	0	0	7.5815	5.6829	4.9615	6.0946	0	0	0.78703	0	4.0324	5.2395	1.826	0.88052	4.7342	2.172	0.96821	8.2915	5.6711	6.2582	7.4659	3.8859	3.3785	1.572	1.3109	4.556
Renin receptor	P81134	ATP6AP2		1.24275	10.5013	1.14295	7.1245	1.53053	4.80797	2.10393	5.95978	3.85367	5.36923		1.749	0.94009	0.99182	1.2901	10.593	10.54	10.371	1.1621	1.5434	0.93459	0.93171	11.372	4.5463	4.9615	7.6182	0.82191	2.6221	1.5741	1.104	6.0485	6.5494	1.826	1.761	1.5781	2.172	2.9046	7.107	2.8355	5.3641	8.5325	3.1087	4.2232	4.716	2.6218	6.834
V-type proton ATPase subunit a	A0A3Q1MS24	ATP6V0A1		7.51358	8.33597	7.935	9.90795	5.5899	5.57757	5.6696	2.0059	2.19373	0.68214		8.7452	7.5207	9.9182	3.8702	8.4744	7.027	9.5065	12.783	3.0867	10.28	5.5903	12.636	12.502	9.9229	4.5709	7.3972	3.9332	5.5092	5.52	14.113	2.6197	0	7.9247	1.5781	5.4299	7.7457	3.5535	0	4.4701	0	3.8859	4.2232	2.358	0	0
V-type proton ATPase subunit a	E1BGJ7	ATP6V0A4		0	0	0	0	0	0	0	0.26665	5.76583	1.97185		0	0	0	0	0	0	0	0	0	0	0	0	0	0	0	0	0	0	0	0	0	0	0	0	0	0	0	0	0	1.0666	3.8859	7.6017	7.074	2.6218	3.7967
V-type proton ATPase subunit d 1	P61420	ATP6V0D1		5.09842	5.41663	3.8584	4.56377	4.40653	4.98	2.91992	2.06308	2.86797	2.79863		6.1216	5.6405	4.7614	3.8702	6.1446	4.92	5.1853	5.8106	3.0867	4.6729	1.8634	5.0543	7.9561	3.7211	1.5236	4.7676	6.5553	2.9912	3.312	6.0485	5.2395	3.652	3.5221	3.1562	3.258	1.7434	1.1845	4.2533	0.89402	1.9205	3.8859	2.3655	3.6166	2.6218	2.278
V-type proton ATPase catalytic subunit A	P31404	ATP6V1A		2.73347	5.00473	3.3122	2.35715	4.46448	4.45083	5.81452	5.84555	8.19317	8.24243		3.4981	1.8802	2.9755	2.5801	1.0593	7.9053	6.0496	1.1621	4.6301	0.93459	6.522	0	1.1366	3.7211	4.5709	4.1095	5.2442	6.2962	2.208	6.0485	0	7.304	7.0441	3.1562	4.3439	8.7139	5.9225	4.2533	8.9402	4.2662	10.88	6.7571	8.646	9.1764	7.5934
V-type proton ATPase subunit B, brain isoform	P31408	ATP6V1B2		3.88525	7.74147	4.1422	4.79368	5.8779	3.4347	8.32207	8.70195	8.65857	12.039		6.1216	1.8802	4.9591	2.5801	3.1779	10.54	9.5065	2.3242	7.7168	1.8692	4.6586	2.5272	4.5463	3.7211	8.3801	4.9314	3.9332	10.231	4.416	4.0324	2.6197	3.652	7.0441	4.7342	10.86	10.65	8.2915	5.6711	8.0462	12.799	13.212	11.825	10.218	3.9327	12.909
V-type proton ATPase subunit C 1	P21282	ATP6V1C1		3.76105	6.27767	3.45125	9.40165	4.41273	4.65203	4.77115	5.52885	7.1256	6.4604		3.4981	4.7004	2.9755	3.8702	3.1779	6.1486	9.5065	2.3242	3.0867	2.8038	5.5903	5.0543	9.0927	17.365	6.0946	4.1095	3.9332	6.2962	3.312	4.0324	2.6197	7.304	5.2831	4.7342	3.258	5.8093	2.369	7.0888	6.2582	6.3994	5.4402	5.9124	6.288	9.1764	4.556
V-type proton ATPase subunit D	A0A3Q1M4W9	ATP6V1D		0	0.279423	0.618777	0.190455	1.1811	0.4235	0.498132	0.869075	0.698967	2.12023		0	0	0	0	0	0	0.83827	0	1.5434	0	0.93171	0	0	0	0.76182	0	2.5827	0	2.1417	0	1.2705	0	0	0	1.0534	0.93913	0	1.3752	0	2.1011	0.77717	0	0.786	1.3109	3.7967
V-type proton ATPase subunit E 1	P11019	ATP6V1E1		0.466585	2.4488	2.03695	4.27855	2.0817	1.1087	2.09545	1.7203	3.18737	3.43513		0.87452	0	0.99182	0	2.1186	2.6351	2.5927	3.4863	0	0.93459	3.7269	2.5272	6.8061	2.4661	5.3148	3.2876	0	3.9352	1.104	2.0162	1.3099	0	4.4026	0	1.086	2.8932	1.1845	0	3.5761	2.1206	3.8859	5.9025	2.3487	1.3109	2.2691
V-type proton ATPase subunit F	Q28029	ATP6V1F		0	0.868923	0.232928	0	0	0	0.682303	0	0.281547	0.55027		0	0	0	0	0	0.87837	1.7284	0	0	0	0.93171	0	0	0	0	0	0	0	0	0	0	0	1.761	0	0	0.96821	0	0	0	0	3.1087	0.84464	0	0	1.5187
V-type proton ATPase subunit G 1	P79251	ATP6V1G1		2.15008	3.02493	2.36733	4.93155	3.00927	2.92663	4.2488	3.42215	3.76663	3.95038		3.4981	2.8203	0.99182	1.2901	2.1186	2.6351	4.3211	2.3242	1.5434	3.7383	1.8634	6.3179	5.6829	6.2018	1.5236	1.6438	3.9332	3.1481	3.312	3.0243	3.9296	1.826	4.4026	6.3123	4.3439	1.9364	3.5535	4.2533	2.6821	3.1997	2.3315	4.2232	3.144	3.9327	3.7967
V-type proton ATPase subunit H	A0A3Q1M3I3	ATP6V1H		0	0.288073	0.232928	0	0.196758	0	1.48928	2.38765	3.1547	5.98665		0	0	0	0	0	0	0.86422	0	0	0	0.93171	0	0	0	0	0	0	0.78703	0	0	0	0	0.88052	0	2.172	2.9046	1.1845	1.4178	2.6821	4.2662	3.8859	4.2232	3.93	1.3109	6.0747
Phospholipid-transporting ATPase	A0A3Q1LQ26	ATP8A1		2.70423	3.73437	3.97718	1.2651	1.53923	0.9447	0.856707	0	0.786	0		1.749	2.8203	4.9575	1.2901	4.2355	3.5121	3.4555	3.4863	3.0867	6.5406	2.7951	1.2636	2.2732	0	1.5236	1.6438	2.6221	0.78703	1.104	1.0081	0	1.826	0.88052	1.5781	0	0.96821	0	0	0	0	0.77717	0	2.358	0	0
Ataxin 2 like	A0A3Q1MR95	ATXN2L		2.35231	0.576133	2.67172	0.190455	0.402235	0.672067	0	1.0681	3.097	4.69675		5.2471	1.8802	0.99182	1.2901	0	0	1.7284	2.3242	4.6301	1.8692	1.8634	0	0	0	0.76182	0.82191	0	0.78703	0	2.0162	0	0	0	0	0	0	0	1.4178	1.788	1.0666	3.8859	1.6893	2.358	5.2437	2.278
Aurora kinase A	Q2TA06	AURKA		11.7481	11.0682	13.5717	8.61995	14.307	8.5153	11.2105	4.87005	3.8732	4.39452		11.369	15.981	11.902	7.7403	10.593	8.7837	13.828	13.945	12.347	14.019	13.976	7.5815	11.366	4.8663	10.666	21.37	9.0768	15.741	11.04	9.0728	9.1691	7.304	14.969	6.1912	13.032	10.65	5.9225	1.4178	8.9402	3.1997	6.9946	5.0678	3.93	2.6218	6.0747
Beta 3-glucosyltransferase	F1MKA0	B3GLCT		2.57508	0.29279	1.6241	1.12073	0.804475	0	0	0	0	0.340725		0.87452	0	2.9755	6.4503	0	0.87837	0	0	4.6301	0.93459	0.93171	0	0	3.7211	0.76182	1.6438	0	1.5741	0	0	0	0	0	0	0	0	0	0	0	0	0	0	0	0	0
Hexosyltransferase	A0A3Q1LX89	B3GNT3		1.15525	1.86322	0.466575	1.39055	1.08918	7.6712	0.2715	4.34088	0	5.09587		1.749	1.8802	0.99182	0	2.1186	0.87837	2.5927	0	0	0.93459	0.93171	2.5272	2.2732	0	0.76182	2.4657	0	0.78703	1.104	7.0566	10.479	5.478	0	0	1.086	0	4.738	7.0888	4.4701	1.0666	0.77717	0	0	0	4.556
Beta-1,4-galactosyltransferase 4	F6RH18	B4GALT4		3.73012	5.08323	4.15217	6.91943	2.77342	3.06147	4.37852	2.66535	0.8251	2.06208		4.3726	6.5806	3.9673	0	7.4151	3.5135	4.3211	2.3242	3.0867	5.6075	5.5903	8.8451	6.8195	7.4422	4.5709	4.1095	1.3111	2.3611	3.312	6.0485	1.3099	1.826	8.8052	1.5781	3.258	3.8728	3.5535	4.2533	1.788	1.0666	3.1087	1.6893	0.786	0	1.5187
Beta-1,4-glucuronyltransferase 1	Q5EA01	B4GAT1		0.466585	1.28706	0.990752	0.3809	0.205478	2.31797	0.733683	0.743125	0.262	1.21271		0.87452	0	0.99182	0	2.1186	0.87837	0.86422	1.1621	0	1.8692	0.93171	0	0	0	1.5236	0.82191	0	0	0	3.0243	3.9296	0	0.88052	0	1.086	0.96821	1.1845	0	1.788	0	0	0	0.786	0	0.75934
BAG family molecular chaperone regulator 5	Q2TA08	BAG5		0	0	0	0	0	0	0.394525	0.533275	0	0.170365		0	0	0	0	0	0	0	0	0	0	0	0	0	0	0	0	0	0	0	0	0	0	0	1.5781	0	0	0	0	0	2.1331	0	0	0	0	0
BCL2-associated athanogene 6	F1MY28	BAG6		2.8099	2.314	4.6419	0.571375	1.28595	0.336033	0	0	1.59155	1.89416		2.6236	5.6405	2.9755	0	0	1.7567	5.1853	1.1621	1.5434	7.4767	8.3854	0	0	0	2.2855	2.4657	0	1.5741	1.104	1.0081	0	0	0	0	0	0	0	0	0	0	5.4402	0.84464	3.93	0	0.75934
Brain-specific angiogenesis inhibitor 1-associated protein 2	Q5EAD0	BAIAP2		1.77303	0.29279	0.38585	0	0.205478	0	0.394525	1.76178	10.1337	5.87787		0	0.94009	0.99182	5.1602	0	0.87837	0	0	1.5434	0	0	0	0	0	0	0.82191	0	0	0	0	0	0	0	1.5781	0	0	1.1845	2.8355	0.89402	2.1331	8.5489	7.6017	14.934	7.8655	7.5934
BAR/IMD domain containing adaptor protein 2 like 1	F1MXR0	BAIAP2L1		1.49418	1.22202	1.37587	1.66308	2.08648	1.61677	1.37026	1.36423	3.184	2.76032		0.87452	2.8203	0.99182	1.2901	1.0593	0.87837	1.7284	1.1621	1.5434	0.93459	1.8634	0	3.4098	2.4807	0.76182	2.4657	1.3111	2.3611	2.208	3.0243	0	1.826	0.88052	1.5781	1.086	1.9364	1.1845	1.4178	1.788	1.0666	3.1087	1.6893	3.93	3.9327	3.0374
Barrier-to-autointegration factor	P61283	BANF1		2.4001	3.0947	3.81395	2.7927	3.294	3.70733	3.57527	5.35955	3.37853	2.76008		0.87452	1.8802	2.9755	3.8702	3.1779	3.5135	2.5927	3.4863	6.1734	1.8692	3.7269	1.2636	1.1366	4.9615	3.8091	2.4657	3.9332	2.3611	4.416	3.0243	2.6197	5.478	3.5221	4.7342	2.172	3.8728	4.738	9.9244	3.5761	3.1997	3.1087	2.5339	2.358	5.2437	3.0374
Brain acid soluble protein 1	P80724	BASP1		26.5632	20.951	28.0945	21.2752	21.0332	24.692	29.1842	20.4033	23.1453	17.827		25.361	24.442	26.779	29.671	25.423	16.689	20.741	30.215	35.497	26.168	20.498	25.272	20.459	21.086	18.284	17.26	26.221	19.676	20.976	18.146	24.888	31.042	23.774	36.296	31.494	25.173	21.321	25.52	18.774	15.998	22.538	18.582	14.148	36.706	20.502
Apoptosis regulator BAX	O02703	BAX		0	0	0	0	0	0	0	0.562775	2.64045	0.91046		0	0	0	0	0	0	0	0	0	0	0	0	0	0	0	0	0	0	0	0	0	0	0	0	0	0	1.1845	0	0	1.0666	3.1087	0.84464	3.144	3.9327	2.278
Bromodomain adjacent to zinc finger domain 1B	E1B6X6	BAZ1B		0	0	0	0	0	0	0	0.533275	1.06755	0.3602		0	0	0	0	0	0	0	0	0	0	0	0	0	0	0	0	0	0	0	0	0	0	0	0	0	0	0	0	0	2.1331	1.5543	0.84464	2.358	0	0.75934
Bromodomain adjacent to zinc finger domain 2A	F1N6I8	BAZ2A		0	0	0	0	0.205478	0.336033	0.242053	0	1.0871	0.170365		0	0	0	0	0	0	0	0	0	0	0	0	0	0	0	0.82191	0	0	0	1.0081	0	0	0	0	0	0.96821	0	0	0	0	0	1.6893	1.572	0	0
Basal cell adhesion molecule	Q9MZ08	BCAM		0	0	0	0	0	0	0	0	0.524	0.189835		0	0	0	0	0	0	0	0	0	0	0	0	0	0	0	0	0	0	0	0	0	0	0	0	0	0	0	0	0	0	0.77717	0	1.572	0	0.75934
B-cell receptor-associated protein 29	Q32KL9	BCAP29		1.27208	1.51012	1.14295	1.38476	0.533253	1.20927	1.00918	0	0.436967	0		0.87452	0.94009	1.9836	1.2901	1.0593	0.87837	2.5927	1.1621	1.5434	0.93459	0.93171	1.2636	2.2732	1.2404	0.76182	0.82191	1.3111	0	0	1.0081	2.6197	0	0.88052	3.1562	0	0	0	0	0	0	0.77717	0	0	1.3109	0
B-cell receptor-associated protein	Q5E9F1	BCAP31		28.5293	25.0723	20.9932	21.399	18.4743	20.1503	15.6878	9.2484	11.4453	9.3781		26.236	27.263	25.787	34.831	36.016	19.324	19.877	29.053	18.52	20.561	15.839	29.062	28.415	13.644	14.475	22.191	17.044	18.102	16.56	20.162	27.507	12.782	14.969	12.625	20.634	14.523	14.214	8.5066	8.9402	5.3328	11.658	15.203	8.646	10.487	12.909
Breast cancer anti-estrogen resistance 4 transcript variant 1	A9Q1J9	BCAR4		0.863655	0.3531	1.23825	1.22605	0.205478	0	0	0	0	0		0.87452	0	0	2.5801	1.0593	0	0	0	3.0867	0.93459	0.93171	2.5272	1.1366	1.2404	0	0.82191	0	0	0	0	0	0	0	0	0	0	0	0	0	0	0	0	0	0	0
Pre-mRNA-splicing factor SPF27	Q5E9D4	BCAS2		0	0	0	0	0.883707	0.672067	1.7902	1.85438	2.41663	1.61185		0	0	0	0	0	0	0	0	0	0	0	0	0	0	0	1.6438	0	0.78703	1.104	2.0162	0	0	0.88052	0	4.3439	1.9364	1.1845	1.4178	2.6821	2.1331	1.5543	2.5339	4.716	0	3.0374
Branched-chain-amino-acid aminotransferase	A0A3Q1ML78	BCAT1		2.0591	1.28706	0.38585	1.26238	2.07775	0.336033	2.41365	0.26665	1.0871	3.8895		4.3726	1.8802	1.9836	0	2.1186	0.87837	0.86422	0	1.5434	0	0	0	0	1.2404	3.8091	1.6438	1.3111	3.1481	2.208	1.0081	0	0	2.6416	0	2.172	4.841	0	0	0	1.0666	3.1087	1.6893	1.572	0	2.278
2-oxoisovalerate dehydrogenase subunit alpha, mitochondrial	P11178	BCKDHA		2.1794	2.7416	1.61025	1.5752	2.0952	0.772667	1.83998	1.2764	1.8056	0.890995		2.6236	2.8203	1.9836	1.2901	2.1186	3.5135	2.5927	1.1621	1.5434	2.8038	0.93171	1.2636	2.2732	1.2404	1.5236	3.2876	1.3111	1.5741	2.208	1.0081	1.3099	0	2.6416	1.5781	2.172	0.96821	1.1845	0	1.788	2.1331	1.5543	2.5339	1.572	1.3109	1.5187
BCL2 like 13	F1MNK0	BCL2L13		8.31772	6.41243	5.70483	8.02013	5.10053	3.9428	1.6286	3.93698	3.883	3.80288		6.9961	5.6405	12.894	7.7403	5.2965	7.027	6.9138	2.3242	4.6301	8.4113	7.4537	10.109	7.9561	8.6826	5.3328	3.2876	6.5553	3.9352	6.624	5.0405	1.3099	5.478	2.6416	0	0	3.8728	4.738	7.0888	1.788	2.1331	2.3315	1.6893	4.716	5.2437	3.7967
Mitochondrial chaperone BCS1	Q5E9H5	BCS1L		2.90688	4.83727	2.54268	1.8911	4.11245	2.7546	3.27787	2.92313	1.0871	0.89124		3.4981	1.8802	4.9591	1.2901	3.1779	6.1486	5.1853	1.1621	1.5434	3.7383	3.7269	2.5272	2.2732	1.2404	1.5236	4.1095	1.3111	5.5092	5.52	3.0243	5.2395	0	4.4026	1.5781	3.258	3.8728	4.738	1.4178	4.4701	1.0666	2.3315	1.6893	1.572	0	1.5187
Bet1 golgi vesicular membrane trafficking protein	A0A3Q1MJE3	BET1		2.51485	3.155	3.87152	2.16942	1.91005	2.0534	3.36267	1.80493	1.85445	1.82744		2.6236	1.8802	2.9755	2.5801	4.2372	2.6351	2.5927	4.6484	6.1734	1.8692	2.7951	1.2636	3.4098	2.4807	1.5236	0.82191	5.2442	1.5741	0	3.0243	1.3099	1.826	3.5221	4.7342	3.258	1.9364	1.1845	2.8355	0	3.1997	2.3315	0.84464	0.786	3.9327	0.75934
Bridging integrator 3	Q08DY1	BIN3		0.978897	0	0.990022	0.474605	0.393525	0.436633	0.22013	0	0	0.34096		0	0.94009	2.9755	0	0	0	0	1.1621	0	0.93459	1.8634	0	1.1366	0	0.76182	0	0	1.5741	0	0	1.3099	0	0.88052	0	0	0	0	0	0	0	0	0	0	0	0
Baculoviral IAP repeat containing 6	E1BE13	BIRC6		0	0	0	0	0	0	0	0	1.31	0.511565		0	0	0	0	0	0	0	0	0	0	0	0	0	0	0	0	0	0	0	0	0	0	0	0	0	0	0	0	0	0	1.5543	0	3.93	0	0
Bleomycin hydrolase	E1BL29	BLMH		3.33465	2.62097	3.08073	4.96793	2.288	4.3794	2.7186	1.24848	0.5631	3.4393		4.3726	4.7004	2.9755	1.2901	0	5.2702	2.5927	1.1621	4.6301	2.8038	3.7269	3.7908	4.5463	6.2018	5.3328	1.6438	2.6221	1.5741	3.312	5.0405	2.6197	5.478	2.6416	3.1562	2.172	2.9046	0	1.4178	3.5761	0	0.77717	1.6893	0	0	3.7967
Biliverdin reductase A	A5D7K0	BLVRA		1.41961	0.87364	2.2866	0.881475	0.875003	0.672067	0.908078	1.63085	0.805547	1.8691		0.87452	2.8203	1.9836	0	0	1.7567	0.86422	2.3242	3.0867	2.8038	0.93171	0	0	1.2404	2.2855	0.82191	0	1.5741	1.104	2.0162	0	0	0	1.5781	1.086	0.96821	1.1845	1.4178	1.788	2.1331	0.77717	0.84464	1.572	0	1.5187
Flavin reductase (NADPH)	P52556	BLVRB		0.482978	0.580863	0.699497	1.14272	0.276	0	0.70423	1.00978	0.805547	1.8691		0	0.94009	0.99182	0	0	0.87837	0.86422	0	0	0.93459	1.8634	0	0	0	4.5709	0	0	0	1.104	0	0	0	0.88052	0	0	1.9364	1.1845	0	1.788	1.0666	0	0.84464	1.572	0	1.5187
Metalloendopeptidase	E1BEV7	BMP1		0.84257	1.11198	0.531767	0.709427	0.51257	1.00709	0.699505	0.4069	0.448687	0.333727		0.64006	0.85856	0.80636	1.0653	1.8211	1.1202	0.39464	0.73403	0.28979	0.59032	0.51293	1.0273	0.82461	0.5664	0.4194	0.36482	0.48397	0.49712	0.70437	1.0153	1.6631	0.34286	0.64445	0.73069	0.88986	0.53302	0.31848	0.52336	0.49218	0.29358	0.55889	0.6867	0.29015	0.36921	0.61735
Bone morphogenetic protein 15	Q6PX77	BMP15		5.87485	2.05829	3.25205	3.8008	2.69813	1.78077	1.85625	1.08241	0.281547	0.7014		9.6197	3.7604	4.9591	5.1602	5.2965	0.87837	0	4.6484	4.6301	0.93459	2.7951	7.5815	1.1366	4.9615	1.5236	5.7533	0	3.9352	1.104	4.0324	1.3099	0	4.4026	0	1.086	1.9364	2.369	0	0.89402	1.0666	0.77717	0.84464	0	0	0.75934
BMS1 ribosome biogenesis factor	E1BPP2	BMS1		0	0	0	0	1.48748	1.81793	2.08202	2.1505	2.57207	3.32938		0	0	0	0	0	0	0	0	0	0	0	0	0	0	0	1.6438	1.3111	0.78703	2.208	1.0081	2.6197	1.826	2.6416	1.5781	2.172	1.9364	2.369	1.4178	2.6821	2.1331	1.5543	1.6893	4.716	1.3109	5.3154
BCL2 interacting protein 1	A0A3Q1M736	BNIP1		3.52948	2.5741	2.8901	2.2631	2.1295	1.71737	3.45227	1.49516	1.98057	0.87176		2.6236	5.6405	1.9836	3.8702	4.2372	1.7567	1.7284	3.4863	1.5434	2.8038	3.7269	1.2636	4.5463	2.4807	0.76182	1.6438	2.6221	3.1481	1.104	2.0162	1.3099	1.826	3.5221	3.1562	3.258	3.8728	1.1845	2.8355	0.89402	1.0666	0.77717	2.5339	0.786	2.6218	0.75934
Ig-like domain-containing protein	F1N4Y5	BOLA-NC1		0	1.8678	0	0	0	0	0	0	0	1.37328		0	0	0	0	3.0633	2.5401	0	0	0	0	0	0	0	0	0	0	0	0	0	0	0	0	0	0	0	0	0	0	0	0	0	0	0	0	1.5089
Ribosome biogenesis protein BOP1	F1MRX4	BOP1		0	0	0	0	0.196758	0	0.4841	1.11123	0.262	1.31927		0	0	0	0	0	0	0	0	0	0	0	0	0	0	0	0	0	0.78703	0	0	0	0	0	0	0	1.9364	0	1.4178	0.89402	2.1331	0	0	0.786	0	0
Phosphoglycerate mutase	F1MX69	BPGM		8.24955	8.68513	6.21972	10.9861	6.62147	9.94187	5.34755	6.9416	4.02863	9.0497		7.8707	8.4608	8.9264	7.7403	4.2372	13.176	8.6422	3.4863	9.2602	6.5421	5.5903	5.0543	14.776	11.163	12.951	5.7533	6.5553	8.6573	5.52	6.0485	9.1691	14.608	5.2831	7.8904	4.3439	3.8728	7.107	4.2533	8.9402	7.4659	5.4402	4.2232	3.93	3.9327	7.5934
BPI fold-containing family B member 1	F1MLW2	BPIFB1		0	7.1635	0	3.35298	0	7.52657	0	6.8959	0	10.6679		0	0	0	0	10.512	3.9619	7.0166	0	0	0	0	1.1399	1.0253	2.2379	9.0088	0	0	0	0	8.1847	9.4532	4.9418	0	0	0	0	6.4113	7.6739	4.839	8.6594	0	0	0	0	10.96
3'(2'),5'-bisphosphate nucleotidase 1	Q3ZCK3	BPNT1		0	0.87364	0	1.13967	0.196758	0	0.242053	0.223505	0	1.52812		0	0	0	0	0	1.7567	0.86422	0	0	0	0	0	2.2732	0	2.2855	0	0	0.78703	0	0	0	0	0	0	0	0.96821	0	0	0.89402	0	0	0	0	0	1.5187
Golgi-resident adenosine 3',5'-bisphosphate 3'-phosphatase	Q2KJ53	BPNT2		0	0.288073	0	0	0.327775	0	0.78905	1.15437	0	1.00002		0	0	0	0	0	0	0.86422	0	0	0	0	0	0	0	0	0	1.3111	0	0	0	0	0	0	3.1562	0	0	0	1.4178	0	3.1997	0	0	0	0	0
BRI3 binding protein	A5PJF5	BRI3BP		0	0.585567	0.232928	0.190455	0	0	0	0	1.06755	0		0	0	0	0	0	1.7567	0	0	0	0	0.93171	0	0	0	0.76182	0	0	0	0	0	0	0	0	0	0	0	0	0	0	0	0	0.84464	2.358	0	0
BRICK1 subunit of SCAR/WAVE actin nucleating complex	A8YXX8	BRK1		1.15525	1.57512	0.466575	0.97515	2.49347	1.88133	1.9849	0.490155	0.805547	1.04234		1.749	1.8802	0.99182	0	2.1186	0.87837	1.7284	0	0	0.93459	0.93171	0	1.1366	1.2404	1.5236	2.4657	2.6221	1.5741	3.312	3.0243	2.6197	0	1.761	3.1562	1.086	1.9364	0	0	0.89402	1.0666	1.5543	0.84464	1.572	0	0.75934
BRO1 domain- and CAAX motif-containing protein	F1MU85	BROX		2.15213	1.51012	1.3766	1.72658	1.28201	0.772667	1.9849	0.9467	2.41753	0.55027		0.87452	1.8802	1.9836	3.8702	1.0593	0.87837	2.5927	1.1621	1.5434	1.8692	0.93171	2.5272	1.1366	2.4807	0.76182	0.82191	1.3111	0.78703	2.208	1.0081	1.3099	0	1.761	3.1562	1.086	1.9364	2.369	1.4178	0	0	0.77717	2.5339	0.786	3.9327	1.5187
BSD domain-containing protein 1	A0A3Q1M8E3	BSDC1		0.9073	0.29279	0	0.3101	0	0	0	0	0.281547	0		1.749	1.8802	0	0	0	0.87837	0	0	0	0	0	0	0	1.2404	0	0	0	0	0	0	0	0	0	0	0	0	0	0	0	0	0.77717	0.84464	0	0	0
Basigin	F6RFP6	BSG		3.34413	3.43833	4.49563	2.9398	2.157	3.16207	4.60637	5.22708	9.04747	6.1577		5.2471	1.8802	4.9591	1.2901	4.2372	1.7567	4.3211	9.2969	3.0867	2.8038	2.7951	3.7908	5.6829	0	2.2855	1.6438	1.3111	2.3611	3.312	5.0405	2.6197	1.826	3.5221	7.8904	2.172	4.841	4.738	7.0888	2.6821	6.3994	4.663	5.9124	9.432	11.798	6.0747
Biotinidase	A0A3Q1MUX4	BTD		0	3.37803	0	5.50875	0	2.38943	0	2.1505	0	0.890995		0	0	0	0	3.1779	2.6351	4.3211	0	0	0	0	7.5815	5.6829	4.9615	3.8091	0	0	0	0	4.0324	1.3099	1.826	0	0	0	0	2.369	1.4178	2.6821	2.1331	0	0	0	0	1.5187
Transcription factor BTF3 homolog 4	Q2KIY7	BTF3L4		0	0.29279	0	0.6318	0.205478	0	0.22013	1.0681	0.698967	1.99781		0	0	0	0	0	0.87837	0	0	0	0	0	2.5272	0	0	0	0.82191	0	0	0	0	0	0	0.88052	0	0	0	0	1.4178	1.788	1.0666	0	0	0.786	1.3109	0.75934
Mitotic checkpoint protein BUB3	Q1JQB2	BUB3		0	0.288073	0	0	2.09912	0.436633	1.19585	2.1505	3.1547	3.13973		0	0	0	0	0	0	0.86422	0	0	0	0	0	0	0	0	4.9314	0	2.3611	1.104	0	1.3099	0	1.761	0	1.086	1.9364	2.369	1.4178	2.6821	2.1331	2.3315	4.2232	3.93	1.3109	4.556
Bystin	Q5E9N0	BYSL		0	0	0	0	0	0	0.76313	0	0.5631	0		0	0	0	0	0	0	0	0	0	0	0	0	0	0	0	0	0	0	0	0	0	0	0.88052	0	2.172	0	0	0	0	0	0.77717	1.6893	0	0	0
Basic leucine zipper and W2 domains 1	F1MZK4	BZW1		0	0.580863	0.871575	0	1.28201	0.772667	1.32063	3.02793	0.960967	2.03947		0	0	0	0	0	0.87837	0.86422	3.4863	0	0	0	0	0	0	0	0.82191	1.3111	0.78703	2.208	1.0081	1.3099	0	0.88052	0	3.4338	0.96821	1.1845	4.2533	1.788	4.8859	0.77717	0	1.572	1.3109	1.5187
Chromosome 10 C15orf48 homolog	A0A3Q1M537	C10H15orf48		3.55538	1.57984	2.72933	2.9917	2.84553	1.9528	2.1756	1.46565	0.436967	0		2.6236	3.7604	3.9673	3.8702	2.1186	1.7567	0.86422	3.4863	4.6301	1.8692	0.93171	3.7908	3.4098	2.4807	2.2855	2.4657	6.5553	2.3611	0	4.0324	0	1.826	2.6416	3.1562	0	2.9046	0	2.8355	0.89402	2.1331	0	0	0	1.3109	0
Complement component 1 Q subcomponent-binding protein, mitochondrial	Q3T0B6	C1QBP		15.885	14.0747	17.1447	13.6308	19.31	25.6837	27.895	20.2065	19.2603	17.3912		14.867	15.041	16.861	16.771	16.949	13.176	12.099	17.432	23.15	14.953	13.044	13.899	13.639	18.605	8.3801	18.082	22.288	18.102	18.768	23.186	30.127	23.738	22.013	34.718	32.58	22.269	15.398	26.938	16.092	22.398	20.984	16.893	17.292	23.596	15.946
C2 calcium dependent domain containing 5	A0A3Q1ME92	C2CD5		0	0	0	0	0.393525	0	0	0	0.262	0		0	0	0	0	0	0	0	0	0	0	0	0	0	0	0	0	0	1.5741	0	0	0	0	0	0	0	0	0	0	0	0	0	0	0.786	0	0
Complement C3	Q2UVX4	C3		94.0577	87.455	115.576	63.873	122.49	84.963	113.314	82.9693	68.049	68.9617		77.832	86.488	93.231	118.68	74.151	95.742	92.472	133.64	78.711	82.244	167.71	39.171	40.917	45.894	129.51	95.341	145.53	129.86	119.23	79.639	111.34	63.91	108.3	162.54	110.77	71.648	104.24	157.37	39.337	30.93	37.304	41.387	80.172	82.588	58.469
Complement C4 (Fragments)	P01030	C4		2.21885	4.7782	5.02895	4.11505	0.381475	0	0.099635	0.59733	0.107847	0.489768		1.9544	3.0411	1.2248	2.6551	1.9314	6.4059	5.9973	6.424	3.8117	5.4967	4.3834	0.52012	0	1.0211	14.919	0.33832	0.53966	0.64792	0	0	0	0	0	0	0	0.39854	1.9503	0	0	0.43902	0	0	0.32354	0	0.31256
Complement C5a anaphylatoxin	F1MY85	C5		10.6481	3.02967	35.0414	3.16685	34.7366	2.49	24.7708	1.22851	2.99041	4.10173		26.236	5.6405	2.9755	7.7403	2.1186	3.5135	3.4569	56.943	3.0867	2.8038	77.332	0	0	1.2404	11.427	4.9314	39.332	52.731	41.952	3.0243	2.6197	1.826	7.0441	55.233	35.838	0.96821	1.1845	2.8355	0.89402	0	0.77717	0.84464	1.572	6.5546	0.75934
Complement component C6	Q29RU4	C6		2.55453	1.1617	7.91265	1.14272	10.6603	0.672067	7.5846	1.30113	2.29145	2.12359		6.9961	0.94009	0.99182	1.2901	0	1.7567	1.7284	13.945	0	0.93459	16.771	0	0	0	4.5709	1.6438	9.1774	19.676	12.144	2.0162	0	0	1.761	15.781	10.86	1.9364	2.369	2.8355	0	0	0	0.84464	0.786	5.2437	0.75934
Complement component C7	A0A3Q1LI40	C7		3.11552	0.576133	7.44755	0.761825	8.65295	2.08253	7.17178	0.650575	1.7479	1.29663		6.1216	3.7604	0	2.5801	0	0	1.7284	13.945	0	1.8692	13.976	0	0	0	3.0473	4.1095	10.488	7.8703	12.144	1.0081	5.2395	0	3.5221	11.047	14.118	0	1.1845	1.4178	0	0	0	0	0	5.2437	0
Chromosome 7 C19orf67 homolog	A0A3Q1N125	C7H19orf67		0	0	0	0	0	0	0	0.26665	0	0.87176		0	0	0	0	0	0	0	0	0	0	0	0	0	0	0	0	0	0	0	0	0	0	0	0	0	0	0	0	0	1.0666	0	0	0	0	0.75934
Complement C8 alpha chain	F1MX87	C8A		0.43725	0.29279	1.7457	0.571375	1.44255	0	0.78905	0	0	0		1.749	0	0	0	0	0.87837	0	2.3242	0	0	4.6586	0	0	0	2.2855	0	2.6221	3.1481	0	0	0	0	0	3.1562	0	0	0	0	0	0	0	0	0	0	0
Complement component 8 subunit beta	F1N102	C8B		1.09315	0	4.94665	0.190455	4.0031	0	2.91013	0	0	0.31855		4.3726	0	0	0	0	0	0	5.8106	0	0	13.976	0	0	0	0.76182	0	2.6221	7.8703	5.52	0	0	0	0	9.4685	2.172	0	0	0	0	0	0	0	0	0	0
Uncharacterized protein	A0A3Q1ME55	C8G		0.43725	0	2.85023	0	2.06032	0	1.4805	0	0	0		1.749	0	0	0	0	0	0	5.8106	0	0	5.5903	0	0	0	0	0	1.3111	4.7222	2.208	0	0	0	0	1.5781	4.3439	0	0	0	0	0	0	0	0	0	0
Complement component C9	Q3MHN2	C9		8.95073	3.9589	20.3619	4.16615	24.8548	5.48807	17.4275	4.03911	4.92213	6.57935		11.369	8.4608	6.9427	9.0304	3.1779	3.5135	5.1853	30.215	4.6301	5.6075	40.995	5.0543	2.2732	2.4807	6.8564	5.7533	22.288	33.842	37.536	7.0566	3.9296	5.478	8.8052	33.14	23.892	3.8728	7.107	7.0888	0.89402	1.0666	3.1087	5.0678	3.144	6.5546	6.0747
Carbonic anhydrase	F1N0H3	CA2		0.235022	2.32347	0.290525	2.5925	0	0	0.242053	0.447	0	0.31855		0	0.94009	0	0	0	3.5135	3.4569	1.1621	0	0	0	0	2.2732	1.2404	6.8564	0	0	0	0	0	0	0	0	0	0	0.96821	0	0	1.788	0	0	0	0	0	0
Calcium-binding protein 39	Q29RI6	CAB39		0	0.580863	0.466575	0.3809	0	0	0.70423	0	0.8251	1.3125		0	0	0	0	0	0.87837	0.86422	0	0	0.93459	0.93171	0	0	0	1.5236	0	0	0	0	0	0	0	0.88052	0	0	1.9364	0	0	0	0	0.77717	1.6893	0.786	0	2.682
Calcyclin-binding protein	Q3T168	CACYBP		0.453653	0.87364	0.466575	2.86625	0	0.436633	0.22013	0.447	2.15463	2.59285		0.87452	0.94009	0	0	0	1.7567	0.86422	0	0	0.93459	0.93171	2.5272	3.4098	2.4807	3.0473	0	0	0	0	0	1.3099	0	0.88052	0	0	0	0	0	1.788	0	2.3315	2.5339	3.93	0	2.278
Aspartate carbamoyltransferase	F1MVC0	CAD		5.96122	5.57147	10.8108	3.85177	13.5165	4.84517	12.0803	7.82458	6.13443	7.27055		6.9961	5.6405	9.9182	1.2901	1.0593	6.1486	9.5065	8.1348	6.1734	16.823	12.112	0	4.5463	2.4807	8.3801	14.794	5.2442	19.676	14.352	3.0243	7.8592	3.652	17.61	3.1562	13.032	14.523	7.107	8.5066	7.1522	8.5325	14.766	8.4464	8.646	1.3109	6.0747
Cell adhesion molecule 1	Q2TBL2	CADM1		0	0	0	0	0	0	0	0	0	0.68214		0	0	0	0	0	0	0	0	0	0	0	0	0	0	0	0	0	0	0	0	0	0	0	0	0	0	0	0	0	0	0	0	0	0	0
Calbindin	P04467	CALB1		0	0	0.37015	0.2975	0.188762	0.583933	0	0.59585	0	0.497692		0	0	0	0	0	0	0	0	1.4806	0	0	0	0	1.19	0	0	0	0.75505	0	0	0	1.7518	0	0	0	0	0	1.3602	0	1.0232	0	0	0	0	0
Calcium-binding and coiled-coil domain-containing protein 1	A0A3Q1MRI3	CALCOCO1		0.557547	1.8076	0.699497	0	1.98453	0.672067	0.4841	0.533275	0.524	1.19347		0	0.94009	0	1.2901	1.0593	2.6351	1.7284	0	0	0.93459	1.8634	0	0	0	0	1.6438	3.9332	2.3611	0	2.0162	0	0	0	0	0	1.9364	0	0	0	2.1331	0	0	1.572	0	0
Non-muscle caldesmon	A0A3Q1LTX4	CALD1		0	0	0	0	0	0	0	0	9.13547	5.8844		0	0	0	0	0	0	0	0	0	0	0	0	0	0	0	0	0	0	0	0	0	0	0	0	0	0	0	0	0	0	9.3261	5.9124	7.074	14.42	3.7967
Calmodulin	P62157	CALM		10.4677	7.09527	11.5739	6.83795	7.73677	9.1247	8.2744	6.43355	9.69167	10.7934		12.986	11.157	8.7951	8.9328	8.3743	6.9273	5.9842	13.792	12.201	11.109	9.1938	8.7495	6.755	7.3484	4.4989	8.1103	6.4809	5.4199	10.936	11.907	6.4751	8.992	10.416	9.3491	8.5647	4.7678	10.481	4.1997	7.8941	3.1594	7.6836	12.478	6.184	10.413	12.02
Calreticulin	A5D7J6	CALR		33.7885	20.7567	29.0778	24.8917	24.4718	27.7903	19.109	16.3573	14.6013	13.6794		25.361	32.903	31.738	45.152	26.483	21.959	13.828	26.729	40.127	24.299	25.156	20.217	26.141	37.211	15.998	23.835	32.777	23.611	17.664	21.17	27.507	34.694	14.088	23.671	17.376	21.301	10.66	21.267	14.304	19.198	12.435	11.825	11.004	20.975	9.8714
Calumenin	F1N3H1	CALU		22.0093	18.038	18.51	16.4267	11.857	12.757	10.3348	8.1507	5.98967	7.45733		26.236	21.622	20.828	19.351	20.127	17.567	16.42	24.404	16.977	15.888	16.771	13.899	22.732	16.125	12.951	10.685	13.111	12.592	11.04	18.146	9.1691	10.956	11.447	9.4685	9.7739	10.65	13.029	7.0888	7.1522	5.3328	7.7717	5.9124	5.502	6.5546	5.3154
Calcium/calmodulin-dependent protein kinase type II subunit delta	Q2HJF7	CAMK2D		5.3341	4.55173	4.66185	2.48163	6.22423	0.672067	3.21705	3.13063	2.22303	1.12712		4.5659	3.9681	5.5646	7.2378	3.8246	4.9281	4.9025	2.3242	7.7168	4.8795	3.7269	2.035	1.1366	2.4807	4.2742	4.7929	9.1774	3.6286	7.298	2.0162	0	0	2.6416	4.7342	0	5.4924	1.1845	4.2533	3.885	3.1997	2.3315	1.6893	2.358	2.6218	0
Calcium/calmodulin-dependent protein kinase	A0A3Q1M066	CAMK2G		0.757305	0.179547	0.13749	0.148982	0.320462	0	0.0784775	0.35445	0.262	0.050125		0.51461	0.55319	0.29182	1.6696	0	0.25844	0.2802	0	0	0.54996	0	0.37178	0	0	0.22415	0.72547	0	0.23156	0.32482	0	0	0	0	0	0	0.31391	0	1.4178	0	0	0	0	0.786	0	0
Calmodulin regulated spectrin associated protein 1	F1MYW2	CAMSAP1		0	0.29279	0.38585	0.3101	0	0.608667	0	1.06333	0.980513	1.21251		0	0	0	0	0	0.87837	0	0	1.5434	0	0	0	0	1.2404	0	0	0	0	0	0	0	1.826	0	0	0	0	0	4.2533	0	0	0	0.84464	0.786	1.3109	0.75934
Cullin-associated NEDD8-dissociated protein 1	A7MBJ5	CAND1		34.094	41.0803	45.1968	49.0625	32.0748	38.643	25.4527	37.228	21.746	41.0058		30.202	35.141	27.771	43.262	43.267	45.539	34.435	30.035	57.104	40.042	53.606	40.239	57.438	56.673	41.9	20.548	40.643	33.055	34.053	32.103	31.437	52.389	28.04	23.671	25.895	24.205	28.244	39.697	43.807	37.164	17.875	18.32	18.078	28.84	37.614
TIP120 domain-containing protein	E1BNE2	CAND2		0.853	2.956	3.01605	3.75185	0.576002	0	0.64875	1.95672	1.2427	2.62753		0	1.5225	0	1.8895	3.342	4.5279	0.99809	0	3.0867	4.8177	4.1598	0.19572	3.9379	7.8265	3.0473	0.82191	1.3111	0	0.171	0	0	0	1.0169	1.5781	0	0	0.18347	2.8355	3.5761	1.2318	0.77717	1.1063	0	2.6218	1.1122
Calnexin	A7Z066	CANX		25.3915	24.0783	24.1695	20.8293	19.8592	26.7923	20.3968	15.7533	17.5613	11.1666		26.236	26.322	25.787	23.221	33.898	19.324	19.013	29.053	24.694	23.365	19.566	24.008	26.141	14.884	18.284	23.013	24.91	14.954	16.56	25.202	31.437	23.738	16.73	20.515	24.978	19.364	20.136	17.013	15.198	10.666	19.429	15.203	16.506	20.975	12.149
Adenylyl cyclase-associated protein 1	Q3SYV4	CAP1		1.06075	2.3756	1.86138	3.35875	0.915327	1.69437	1.365	2.64085	5.3011	8.909		1.7159	1.2297	1.2974	0	1.3857	3.4802	2.2609	1.5201	1.0094	1.8338	3.0822	0	2.2301	1.6225	9.5824	0.53756	0.85749	1.5442	0.72206	1.3187	2.5701	1.1943	1.7277	0	2.1308	1.6015	1.5494	0.92728	5.2964	2.7903	6.3979	4.1592	8.3145	3.4296	6.2511
Macrophage-capping protein	Q865V6	CAPG		0	1.73316	0	0.952275	0	0	0	3.72303	7.2322	12.4192		0	0	0	0	0	0.87837	4.3211	0	0	0	0	0	0	0	3.8091	0	0	0	0	0	0	0	0	0	0	0	4.738	1.4178	4.4701	4.2662	6.9946	6.7571	7.074	7.8655	12.149
Calcium-activated neutral proteinase 1	A0A3Q1M124	CAPN1		0	0.580863	0.232928	0.3809	1.07175	0.608667	0.636578	1.92698	2.5916	3.83865		0	0	0	0	0	0.87837	0.86422	0	0	0	0.93171	0	0	0	1.5236	0.82191	0	2.3611	1.104	0	0	1.826	0	1.5781	0	0.96821	2.369	1.4178	1.788	2.1331	3.1087	2.5339	3.93	1.3109	6.0747
Calpain-2 catalytic subunit	Q27971	CAPN2		0	0	0.232928	0	0.276	0	0.543	0	0	1.55391		0	0	0	0	0	0	0	0	0	0	0.93171	0	0	0	0	0	0	0	1.104	0	0	0	0	0	2.172	0	0	0	0	0	0	0	0	0	0.75934
Calpain 5	F1MQD1	CAPN5		0	0	0	0	0	0	0	0	0.524	0.8525		0	0	0	0	0	0	0	0	0	0	0	0	0	0	0	0	0	0	0	0	0	0	0	0	0	0	0	0	0	0	0	0	1.572	0	0
Calpain 7	E1BIX3	CAPN7		0	0	0.232928	1.50438	0	0	0	0	0	0.170595		0	0	0	0	0	0	0	0	0	0	0.93171	1.2636	2.2732	2.4807	0	0	0	0	0	0	0	0	0	0	0	0	0	0	0	0	0	0	0	0	0
Calpain small subunit 1	P13135	CAPNS1		0	0	0	0	0.205478	0	0.4841	0.51963	0.805547	4.7131		0	0	0	0	0	0	0	0	0	0	0	0	0	0	0	0.82191	0	0	0	0	0	0	0	0	0	1.9364	1.1845	0	0.89402	0	1.5543	0.84464	1.572	0	6.0747
Caprin-1	Q1LZB6	CAPRIN1		0	0.576133	1.1621	0	5.88145	8.85137	12.638	8.63978	10.7183	9.28073		0	0	0	0	0	0	1.7284	4.6484	0	0	0	0	0	0	0	6.5752	6.5553	7.0833	3.312	10.081	9.1691	7.304	11.447	17.359	13.032	8.7139	5.9225	9.9244	8.0462	10.666	7.7717	10.136	6.288	15.731	9.1121
Caprin family member 2	F1MCP8	CAPRIN2		3.10121	0.933963	0.233648	0	0	0	0	0	0	0		4.3726	1.8802	0.99182	5.1602	1.0593	0.87837	0.86422	0	0	0.93459	0	0	0	0	0	0	0	0	0	0	0	0	0	0	0	0	0	0	0	0	0	0	0	0	0
Calcyphosin	Q0VCC0	CAPS		0	5.60377	0	1.3332	0	0	0	0.223505	0	0.51132		0	0	0	0	6.3558	5.2702	5.1853	0	0	0	0	0	0	0	5.3328	0	0	0	0	0	0	0	0	0	0	0	0	0	0.89402	0	0	0	0	0	0
F-actin-capping protein subunit alpha-1	A4FUA8	CAPZA1		11.5772	11.0422	11.3045	9.98663	7.73998	9.3116	5.20823	7.70258	6.14687	10.2457		14.816	13.715	6.243	11.535	12.65	8.7325	11.744	15.04	6.6279	12.095	11.455	8.7714	11.701	6.5671	12.907	6.8173	8.2524	6.0186	9.8716	10.022	8.245	9.6678	5.5424	7.7984	3.9608	3.5313	7.0379	11.259	4.7334	7.78	15.224	4.4719	7.0281	6.9406	11.346
F-actin-capping protein subunit alpha-2	Q5E997	CAPZA2		3.02363	4.115	3.27718	2.59535	1.95793	1.86577	1.70782	2.88865	4.77373	4.6789		3.5491	3.2067	2.6834	2.6553	3.2397	3.5647	5.5406	3.5541	4.1756	2.8582	2.5208	1.3373	3.0751	2.1155	3.8535	3.0456	2.2361	0.27764	2.2724	2.075	2.234	1.2883	2.3823	1.6701	1.4691	1.3098	2.438	2.9182	3.3128	2.8856	3.4282	3.1298	6.3338	4.8576	4.6003
F-actin-capping protein subunit beta	A0A3Q1LR88	CAPZB		5.30785	5.7291	6.32953	5.11665	4.86465	5.7235	4.4355	3.73345	4.8537	5.53982		8.7452	5.6405	2.9755	3.8702	8.4744	4.3918	4.3211	6.9727	1.5434	10.28	6.522	10.109	4.5463	1.2404	4.5709	5.7533	3.9332	3.1481	6.624	9.0728	2.6197	5.478	5.2831	3.1562	5.4299	3.8728	3.5535	5.6711	3.5761	2.1331	5.4402	5.9124	4.716	3.9327	6.834
Calcium regulated heat stable protein 1, 24kDa	Q2NKU4	CARHSP1		4.03833	3.8939	3.61945	4.54945	2.94352	2.49807	2.42518	4.02958	4.47538	4.28862		2.6236	4.7004	4.9591	3.8702	2.1186	3.5135	6.0496	1.1621	7.7168	2.8038	2.7951	1.2636	5.6829	7.4422	3.8091	1.6438	5.2442	1.5741	3.312	2.0162	0	5.478	3.5221	3.1562	1.086	1.9364	4.738	5.6711	3.5761	2.1331	3.1087	0.84464	4.716	7.8655	4.556
Cysteinyl-tRNA synthetase	A4FUC8	CARS1		3.68647	2.09097	5.52732	1.61735	5.8659	1.81793	3.75348	3.02455	10.7466	9.50352		3.4981	4.7004	3.9673	2.5801	1.0593	1.7567	3.4569	3.4863	4.6301	5.6075	8.3854	0	1.1366	0	5.3328	7.3972	3.9332	5.5092	6.624	1.0081	2.6197	1.826	9.6857	3.1562	2.172	0	3.5535	2.8355	3.5761	2.1331	13.989	7.6017	10.218	14.42	7.5934
Cysteine--tRNA ligase, mitochondrial	Q2KIF8	CARS2		12.2348	8.33597	8.88202	21.1704	11.1576	4.80797	13.8001	4.24265	6.0474	5.65222		15.741	13.161	14.877	5.1602	8.4744	7.027	9.5065	11.621	6.1734	10.28	7.4537	30.326	28.415	19.846	6.0946	13.972	6.5553	14.167	9.936	6.0485	6.5494	1.826	20.252	7.8904	17.376	9.6821	5.9225	1.4178	5.3641	4.2662	5.4402	8.4464	7.074	2.6218	4.556
Calcium/calmodulin dependent serine protein kinase	A0A3Q1LPV4	CASK		0	0	0	0	0	0	0	0	1.06755	0.701155		0	0	0	0	0	0	0	0	0	0	0	0	0	0	0	0	0	0	0	0	0	0	0	0	0	0	0	0	0	0	0.77717	0.84464	2.358	0	0.75934
Caspase-6	Q3T0P5	CASP6		0	1.16644	0	0.3809	0.196758	0	0.4841	1.36423	0.543547	2.5286		0	0	0	0	0	2.6351	0.86422	0	0	0	0	0	0	0	1.5236	0	0	0.78703	0	0	0	0	0	0	0	1.9364	1.1845	1.4178	1.788	1.0666	0	0.84464	0.786	0	1.5187
Calpain inhibitor	A0A3Q1MZC5	CAST		0	0	0	0.183785	0	0	0	0	1.8043	1.05581		0	0	0	0	0	0	0	0	0	0	0	0	0	0	0.73514	0	0	0	0	0	0	0	0	0	0	0	0	0	0	0	1.5271	0	1.572	3.8409	2.2248
Catalase	P00432	CAT		0.874525	0.868923	0	2.05868	2.88615	0.436633	2.10583	1.63715	4.41673	2.33225		3.4981	0	0	0	0	0.87837	1.7284	0	0	0	0	2.5272	1.1366	0	4.5709	4.9314	0	5.5092	1.104	0	1.3099	0	5.2831	0	2.172	0.96821	1.1845	0	5.3641	0	8.5489	5.9124	4.716	2.6218	4.556
Caveolae associated protein 1	E1BNE7	CAVIN1		0	0	0	0.761825	0	0	0	0	0	0		0	0	0	0	0	0	0	0	0	0	0	0	0	0	3.0473	0	0	0	0	0	0	0	0	0	0	0	0	0	0	0	0	0	0	0	0
Carbonyl reductase [NADPH] 1	Q3SZD7	CBR1		0.927782	2.1535	1.12955	1.18697	1.39777	1.59683	2.13197	2.99765	1.92357	2.20045		0.86374	1.8678	0.97959	0	2.0925	4.368	0	1.1478	1.5243	1.8461	0	1.248	0	1.2251	2.2748	1.633	1.2949	1.5728	1.0904	2.987	0	1.8035	2.6293	0	1.0726	4.826	1.1699	1.4003	6.2339	3.1865	1.5352	0.83422	2.347	2.5895	0.74998
Carbonyl reductase 3	Q0VC97	CBR3		0	0	0	0	0.926778	0	1.07648	0.26665	0.698967	0.871975		0	0	0	0	0	0	0	0	0	0	0	0	0	0	0	0.82191	1.3111	1.5741	0	0	0	0	1.7596	1.5781	0	0.96821	0	0	0	1.0666	0.77717	0	0.786	1.3109	0.75934
Uncharacterized protein	E1BFK3	CBWD1		0	0.878367	0	1.66615	0	0	0	0	0	1.0231		0	0	0	0	0	2.6351	0	0	0	0	0	0	1.1366	2.4807	3.0473	0	0	0	0	0	0	0	0	0	0	0	0	0	0	0	0	0	0	0	0
Chromobox 1	G5E6N7	CBX1		0.201382	0.244163	0.0971225	0.158825	0.618225	0.420333	0.204987	0.568823	1.05113	2.04422		0	0.39198	0.41355	0	0	0.73249	0	0	0	0	0.38849	0	0	0	0.6353	1.0281	0	0.98448	0.46032	1.261	0	0	0.36714	0	0.45281	0	0.49389	0.59115	0.74554	0.44471	0.97215	1.0565	2.0969	0	2.7851
CBX3 protein	A6H7C4	CBX3		0.281595	0.341433	0.135807	0.222087	0.86447	0.587767	0.28664	0.795395	1.96057	3.97027		0	0.54811	0.57827	0	0	1.0243	0	0	0	0	0.54323	0	0	0	0.88835	1.4376	0	1.3766	0.64368	1.7633	0	0	0.51338	0	0.63318	0	0.69061	0.82662	1.0425	0.62185	3.5223	1.4774	2.0668	2.3375	4.5004
Chromobox 5	F2Z4J7	CBX5		0	0	0	0	1.20278	1.0081	0	1.47998	2.90211	5.17033		0	0	0	0	0	0	0	0	0	0	0	0	0	0	0	0.82191	1.3111	1.5741	1.104	3.0243	0	0	0	0	0	0	2.369	1.4178	0	2.1331	2.3315	0.84464	5.2399	2.6218	4.0496
SAP domain-containing protein	E1BJ81	CCAR1		0	0	0	0	0.533253	0.336033	1.92955	1.47998	3.48507	1.36069		0	0	0	0	0	0	0	0	0	0	0	0	0	0	0	0.82191	1.3111	0	0	1.0081	0	0	2.6416	0	2.172	2.9046	2.369	1.4178	0	2.1331	4.663	3.3785	3.144	3.9327	0.75934
Cell cycle and apoptosis regulator 2	E1B9H3	CCAR2		3.33623	1.21733	1.33888	0	3.14423	4.37133	7.89135	5.09678	7.8345	6.00953		4.3726	2.8203	0.99182	5.1602	1.0593	0	2.5927	3.4863	0	1.8692	0	0	0	0	0	3.2876	3.9332	3.1481	2.208	6.0485	5.2395	1.826	9.6857	3.1562	11.946	6.7775	8.2915	4.2533	3.5761	4.2662	7.7717	10.136	5.502	7.8655	6.0747
Coiled-coil domain-containing protein 124	Q2TBV6	CCDC124		0.466585	0	0.58105	0	0.524532	0	0.92435	0.490155	1.24251	0.849345		0.87452	0	0.99182	0	0	0	0	2.3242	0	0	0	0	0	0	0	0	1.3111	0.78703	0	0	0	0	1.761	0	0	1.9364	0	0	0.89402	1.0666	0.77717	0.84464	1.572	1.3109	0.75934
CCDC127 protein	A4FUC7	CCDC127		2.16	2.8019	0.756375	3.19375	1.35648	0.336033	1.1445	1.19015	1.0871	0.701155		1.749	0.94009	5.9509	0	3.1779	2.6351	2.5927	1.1621	0	0	1.8634	6.3179	3.4098	0	3.0473	1.6438	0	1.5741	2.208	1.0081	0	0	2.6416	0	0	1.9364	1.1845	0	3.5761	0	2.3315	1.6893	1.572	0	0.75934
Coiled-coil domain containing 134	E1BFW1	CCDC134		4.06212	2.221	4.04828	4.43412	3.14423	1.20927	1.86188	1.00978	0.281547	0.65951		5.2471	3.7604	5.9509	1.2901	3.1779	1.7567	1.7284	3.4863	6.1734	3.7383	2.7951	6.3179	3.4098	4.9615	3.0473	3.2876	3.9332	3.1481	2.208	1.0081	2.6197	0	1.761	1.5781	2.172	1.9364	1.1845	0	1.788	1.0666	0.77717	0.84464	0	0	0
Coiled-coil domain containing 186	F1MFA7	CCDC186		0.322525	0	0.232928	0	0.73001	0	1.17958	0.533275	3.60145	1.21251		0	0	0	1.2901	0	0	0	0	0	0	0.93171	0	0	0	0	0.82191	1.3111	0.78703	0	0	0	0	0	1.5781	2.172	0.96821	0	0	0	2.1331	1.5543	0.84464	4.716	5.2437	0.75934
Coiled-coil domain-containing protein 22	Q1RMI8	CCDC22		6.2738	4.02393	6.98538	4.5626	5.5442	1.78077	1.6286	3.08765	0.786	2.24898		8.7452	7.5207	4.9591	3.8702	4.2372	3.5135	4.3211	4.6484	4.6301	9.3459	9.3171	0	7.9561	4.9615	5.3328	4.1095	2.6221	5.5092	9.936	4.0324	1.3099	0	2.6416	0	0	3.8728	2.369	1.4178	5.3641	3.1997	0	0	2.358	0	3.0374
Coiled-coil domain-containing protein 47	Q3ZC50	CCDC47		0	0.864233	0.290525	0	1.67945	0.672067	1.6875	2.75638	4.18407	2.2329		0	0	0	0	0	0	2.5927	1.1621	0	0	0	0	0	0	0	2.4657	0	3.1481	1.104	2.0162	0	0	2.6416	0	2.172	1.9364	3.5535	1.4178	1.788	4.2662	3.1087	3.3785	3.93	5.2437	1.5187
Coiled-coil domain containing 50	A0A3Q1MBX8	CCDC50		0.453653	0.933963	0	2.20118	0	0.336033	0	0	0	0		0.87452	0.94009	0	0	1.0593	0.87837	0.86422	0	0	0	0	2.5272	2.2732	2.4807	1.5236	0	0	0	0	1.0081	0	0	0	0	0	0	0	0	0	0	0	0	0	0	0
Coiled-coil domain-containing protein 58	A4FUI1	CCDC58		4.03833	3.02967	3.10057	2.48533	3.15295	2.56147	3.41402	2.60703	1.67948	4.3527		2.6236	4.7004	4.9591	3.8702	2.1186	3.5135	3.4569	4.6484	3.0867	2.8038	1.8634	2.5272	3.4098	2.4807	1.5236	4.1095	3.9332	2.3611	2.208	4.0324	0	3.652	2.6416	4.7342	4.3439	1.9364	4.738	2.8355	1.788	1.0666	2.3315	0.84464	1.572	2.6218	5.3154
Coiled-coil domain containing 6	F1N091	CCDC6		4.11287	7.98753	7.0821	4.50065	4.36575	1.8894	1.34081	2.26713	0.543547	1.57293		2.6236	4.7004	3.9673	5.1602	7.4151	7.9053	8.6422	3.4863	6.1734	11.215	7.4537	1.2636	5.6829	4.9615	6.0946	3.2876	3.9332	4.7222	5.52	2.0162	0	3.652	0.88052	1.5781	0	2.9046	0	4.2533	2.6821	2.1331	1.5543	0.84464	0.786	0	1.5187
Coiled-coil domain-containing protein 93	A4IFE0	CCDC93		5.3958	1.4498	4.36197	2.48533	4.1777	2.08253	2.05258	3.18435	1.0871	0.89124		6.1216	5.6405	5.9509	3.8702	0	1.7567	2.5927	3.4863	4.6301	4.6729	4.6586	2.5272	3.4098	2.4807	1.5236	4.1095	3.9332	3.1481	5.52	1.0081	5.2395	0	2.6416	1.5781	1.086	2.9046	1.1845	5.6711	2.6821	3.1997	1.5543	1.6893	1.572	0	1.5187
G2/mitotic-specific cyclin-B1	Q1LZG6	CCNB1		3.71313	0.577367	2.66017	1.28225	2.68328	1.8793	3.033	2.83392	2.49697	1.88532		3.4928	1.8745	6.9129	2.5723	0	0.87308	0.85902	2.3172	4.6022	1.8635	1.8578	0	1.1366	2.4733	1.5191	4.0947	1.3032	3.1339	2.2013	3.0182	2.6197	0	1.7557	3.1466	4.3309	2.8988	3.5392	2.827	1.7827	3.1868	2.3268	2.5237	2.3533	2.6139	2.2734
Cyclin I family member 2	E1BC90	CCNI2		10.4561	10.4639	10.3812	8.22043	1.60892	0	0.44025	0	0	0		12.243	12.221	10.91	6.4503	14.83	8.7837	7.778	15.107	3.0867	12.15	11.181	8.8451	12.502	6.2018	5.3328	3.2876	0	3.1481	0	0	0	0	1.761	0	0	0	0	0	0	0	0	0	0	0	0
T-complex protein 1 subunit beta	Q3ZBH0	CCT2		17.3543	21.975	27.3605	18.2653	15.2548	31.198	7.30452	29.2063	18.8823	24.646		27.11	20.682	13.885	7.7403	12.712	30.743	22.47	15.107	26.237	27.103	40.995	8.8451	18.185	18.605	27.426	5.7533	23.599	17.315	14.352	35.283	32.747	25.564	11.447	3.1562	9.7739	4.841	33.166	28.355	33.973	21.331	21.761	19.427	14.934	22.286	20.502
T-complex protein 1 subunit gamma	Q3T0K2	CCT3		20.1035	24.725	23.8053	20.3735	23.364	29.8517	20.279	22.6755	21.386	16.8023		17.49	28.203	21.82	12.901	20.127	28.986	25.062	18.594	26.237	25.234	25.156	12.636	25.005	24.807	19.046	16.438	23.599	23.611	29.808	23.186	26.197	40.172	22.893	20.515	17.376	20.332	21.321	26.938	23.245	19.198	17.098	21.961	21.222	20.975	15.187
T-complex protein 1 subunit delta	F1N0E5	CCT4		10.2169	14.6227	16.0917	15.7402	11.5862	14.5403	9.11095	17.3585	16.406	16.9017		17.49	13.161	8.9264	1.2901	11.652	14.932	17.284	11.621	15.434	14.019	23.293	10.109	22.732	14.884	15.236	9.8629	10.488	14.954	11.04	15.121	15.718	12.782	14.088	1.5781	13.032	7.7457	23.69	12.76	16.986	15.998	14.766	14.359	16.506	18.353	18.224
Chaperonin containing TCP1 subunit 5	F1MWD3	CCT5		12.5876	11.3978	14.5132	8.77112	9.52913	17.2927	6.03117	14.3951	9.36857	14.812		19.239	15.041	10.91	5.1602	6.3543	11.419	16.42	17.432	15.434	10.28	14.907	3.7908	10.228	11.162	9.9037	4.1089	15.732	9.4444	8.8312	10.08	14.409	27.389	11.447	0	9.7731	2.9046	11.845	18.429	18.774	8.5325	13.212	8.4457	3.93	15.73	10.631
T-complex protein 1 subunit zeta	Q3MHL7	CCT6A		12.2552	13.1343	18.1318	17.7553	15.6445	23.2593	14.4535	17.3407	16.206	14.7088		16.169	13.665	11.626	7.5606	12.318	14.443	12.642	18.108	18.09	18.171	18.158	14.752	21.067	21.808	13.394	10.265	19.301	16.913	16.099	16.576	19.101	34.101	14.519	10.68	21.266	11.349	16.088	19.388	18.235	15.652	16.593	14.811	14.569	19.238	11.867
T-complex protein 1 subunit eta	Q2NKZ1	CCT7		10.1935	13.3127	18.7185	18.0368	12.5838	19.0287	14.3948	16.2865	16.979	15.0953		12.243	15.041	10.91	2.5801	13.771	14.932	11.235	16.27	23.15	15.888	19.566	16.427	21.595	17.365	16.76	7.3972	18.355	10.231	14.352	18.146	17.028	21.912	12.327	14.203	18.462	12.587	20.136	17.013	15.198	12.799	15.543	12.67	17.292	20.975	15.946
T-complex protein 1 subunit theta	Q3ZCI9	CCT8		21.5107	19.1927	31.074	20.8995	21.9778	42.511	15.1953	28.3695	22.428	28.1448		27.951	26.289	22.785	9.0179	10.583	23.691	23.304	26.695	32.371	28.938	36.292	10.103	30.648	22.301	20.546	10.676	27.499	24.369	25.367	32.218	49.718	45.597	19.347	11.036	21.692	8.7061	33.124	25.49	30.362	24.502	24.841	22.778	15.702	28.804	25.783
Vacuolar fusion protein CCZ1 homolog	Q0VD30	CCZ1		2.35437	1.22202	1.84318	2.03668	1.28201	0.672067	1.12821	0.533275	0.543547	0.189835		2.6236	0.94009	1.9836	3.8702	1.0593	0.87837	1.7284	1.1621	1.5434	2.8038	1.8634	2.5272	1.1366	3.7211	0.76182	0.82191	1.3111	0.78703	2.208	2.0162	0	0	0.88052	1.5781	1.086	0.96821	0	0	0	2.1331	0	0.84464	0.786	0	0.75934
CD109 molecule	A0A3Q1LI93	CD109		0	14.112	0	15.0409	0	5.96193	0	8.9055	0	6.27993		0	0	0	0	12.712	14.932	14.692	0	0	0	0	13.899	9.0927	17.365	19.807	0	0	0	0	4.0324	6.5494	7.304	0	0	0	0	9.476	7.0888	6.2582	12.799	0	0	0	0	9.1121
CD2 associated protein	A0A3Q1ME19	CD2AP		0	0	0	0	0.393525	0	0	0.87408	2.3589	3.23292		0	0	0	0	0	0	0	0	0	0	0	0	0	0	0	0	0	1.5741	0	0	0	0	0	0	0	0	1.1845	1.4178	0.89402	0	0	0	3.144	3.9327	1.5187
CD2 cytoplasmic tail binding protein 2	A4IFR1	CD2BP2		0	0	0	0	0	0	0	0	0.524	1.31905		0	0	0	0	0	0	0	0	0	0	0	0	0	0	0	0	0	0	0	0	0	0	0	0	0	0	0	0	0	0	0	0	1.572	0	0
CD48 molecule	Q2KHZ6	CD48		0	0	0	0	0	0	0	0	0.524	1.16792		0	0	0	0	0	0	0	0	0	0	0	0	0	0	0	0	0	0	0	0	0	0	0	0	0	0	0	0	0	0	0	0	1.572	0	0.75934
Uncharacterized protein	A0A3Q1LQX2	CD55		2.01893	0.933963	1.22368	1.53613	0.73001	0.436633	0.733683	0.223505	0	0		2.6236	1.8802	0.99182	2.5801	1.0593	0.87837	0.86422	1.1621	0	1.8692	1.8634	2.5272	1.1366	2.4807	0	0.82191	1.3111	0.78703	0	0	1.3099	0	0.88052	0	1.086	0.96821	0	0	0.89402	0	0.77717	0	0	0	0
CD58 molecule	F6PZJ9	CD58		4.75237	4.08897	4.61407	4.09805	3.09245	2.7546	2.69265	2.4035	2.67953	1.40255		6.1216	3.7604	3.9673	5.1602	5.2965	3.5135	3.4569	6.9727	3.0867	3.7383	4.6586	6.3179	4.5463	2.4807	3.0473	3.2876	2.6221	3.1481	3.312	3.0243	5.2395	0	3.5221	0	4.3439	2.9046	3.5535	1.4178	3.5761	1.0666	2.3315	2.5339	1.572	3.9327	1.5187
CD5 molecule like	A6QNW7	CD5L		0	0	0.871575	0.952275	0	0	0	0	0	0		0	0	0	0	0	0	0	3.4863	0	0	0	0	0	0	3.8091	0	0	0	0	0	0	0	0	0	0	0	0	0	0	0	0	0	0	0	0
CD81 antigen	Q3ZCD0	CD81		8.8381	7.64847	9.7061	10.7879	9.12615	8.25077	9.85292	9.88193	7.6496	4.67103		6.9961	7.5207	7.9346	12.901	6.3558	10.54	6.0496	8.1348	13.89	9.3459	7.4537	10.109	6.8195	18.605	7.6182	5.7533	17.044	7.0833	6.624	9.0728	6.5494	9.1301	7.9247	14.203	7.6019	9.6821	5.9225	12.76	8.0462	12.799	3.8859	5.9124	7.86	9.1764	5.3154
CD99 molecule	A0A3Q1NN33	CD99		0	0	0	0	0	0	0.886155	0.562775	0.718513	0.955675		0	0	0	0	0	0	0	0	0	0	0	0	0	0	0	0	0	0	0	0	0	0	0.88052	1.5781	1.086	0	1.1845	0	0	1.0666	1.5543	0.84464	0	1.3109	0
Cell division cycle protein 27 homolog	A7Z061	CDC27		0	0	0.46585	0	1.33772	0.336033	1.12067	0.35445	0.786	0		0	0	0	0	0	0	0	0	0	0	1.8634	0	0	0	0	2.4657	1.3111	1.5741	0	1.0081	0	0	0	1.5781	0	2.9046	0	1.4178	0	0	0	0	2.358	0	0
Hsp90 co-chaperone Cdc37	Q5EAC6	CDC37		6.68727	6.30057	7.45265	4.44875	3.48597	8.9147	3.68743	5.45122	4.8928	6.43465		7.8707	8.4608	3.9673	6.4503	8.4744	3.5135	6.9138	4.6484	4.6301	11.215	9.3171	1.2636	7.9561	2.4807	6.0946	3.2876	2.6221	4.7222	3.312	12.097	9.1691	5.478	6.1636	3.1562	5.4299	0	8.2915	5.6711	3.5761	4.2662	3.8859	7.6017	3.144	3.9327	5.3154
Cell division control protein 42 homolog	Q2KJ93	CDC42		3.76105	6.23553	4.32428	4.54248	4.45578	4.1993	6.28425	3.6168	7.27037	8.09128		3.4981	4.7004	2.9755	3.8702	7.4151	3.5135	7.778	5.8106	3.0867	4.6729	3.7269	8.8451	2.2732	2.4807	4.5709	3.2876	5.2442	7.0833	2.208	6.0485	6.5494	0	8.8052	3.1562	5.4299	7.7457	5.9225	2.8355	3.5761	2.1331	8.5489	8.4464	9.432	3.9327	8.3527
Non-specific serine/threonine protein kinase	E1BP72	CDC42BPB		0	0	0.38585	0	0.205478	0	0.636578	0.916725	2.30803	0.89045		0	0	0	0	0	0	0	0	1.5434	0	0	0	0	0	0	0.82191	0	0	0	0	0	0	0	1.5781	0	0.96821	1.1845	1.4178	0	1.0646	2.3286	1.6861	3.9271	1.3109	1.5187
Cell division cycle 5-like protein	Q2KJC1	CDC5L		0	0	0	0	1.329	1.9528	2.08202	2.2088	5.65927	2.93067		0	0	0	0	0	0	0	0	0	0	0	0	0	0	0	1.6438	1.3111	2.3611	0	4.0324	0	1.826	2.6416	1.5781	2.172	1.9364	1.1845	2.8355	2.6821	2.1331	4.663	6.7571	6.288	3.9327	3.0374
Cell division cycle associated 3	Q3T0V6	CDCA3		1.21345	2.22574	0.58105	0.8842	0	0	0	0	0	0		2.6236	0.94009	0	1.2901	3.1779	2.6351	0.86422	2.3242	0	0	0	1.2636	2.2732	0	0	0	0	0	0	0	0	0	0	0	0	0	0	0	0	0	0	0	0	0	0
CDCA8 protein	A4IFM5	CDCA8		2.1794	1.73787	2.4858	0.3101	2.96623	2.22543	3.13855	2.18	4.20363	1.6311		2.6236	2.8203	1.9836	1.2901	0	1.7567	3.4569	0	1.5434	4.6729	3.7269	0	0	1.2404	0	2.4657	2.6221	2.3611	4.416	3.0243	0	3.652	2.6416	1.5781	5.4299	2.9046	3.5535	1.4178	2.6821	1.0666	3.1087	4.2232	3.144	5.2437	3.7967
Cadherin-1	F1N619	CDH1		4.27148	5.34367	4.65177	4.90287	10.0601	12.9027	14.171	12.9652	13.9893	8.5512		3.4981	1.8802	3.9673	7.7403	2.1186	5.2702	8.6422	4.6484	4.6301	3.7383	5.5903	5.0543	4.5463	6.2018	3.8091	8.2191	13.111	7.8703	11.04	13.105	9.1691	16.434	10.566	17.359	15.204	13.555	11.845	15.595	11.622	12.799	11.658	11.825	11.79	18.353	12.149
Cadherin-2	A0A3Q1NFL2	CDH2		0	1.23147	0.233648	0.506355	0.205478	0.336033	0	0	0	0.170365		0	0	0	0	1.0593	2.6351	0	0	0	0.93459	0	1.2636	0	0	0.76182	0.82191	0	0	0	1.0081	0	0	0	0	0	0	0	0	0	0	0	0	0	0	0
Cadherin-3	E1BGT1	CDH3		6.58195	3.0947	4.53477	2.36573	1.7587	0	1.17395	0	0.5631	0		6.9961	5.6405	5.9509	7.7403	3.1779	3.5135	2.5927	6.9727	4.6301	4.6729	1.8634	2.5272	3.4098	1.2404	2.2855	2.4657	0	2.3611	2.208	0	0	0	2.6416	0	1.086	0.96821	0	0	0	0	0.77717	1.6893	0	0	0
CDP-diacylglycerol--inositol 3-phosphatidyltransferase	Q3T103	CDIPT		0.4959	3.21059	1.2244	1.95883	1.67945	1.78077	0.92435	0.296125	0.805547	1.23198		0	0	1.9836	0	5.2965	0.87837	3.4569	1.1621	0	2.8038	0.93171	2.5272	4.5463	0	0.76182	2.4657	0	3.1481	1.104	4.0324	1.3099	0	1.761	0	0	1.9364	1.1845	0	0	0	0	0.84464	1.572	0	1.5187
Cyclin-dependent kinase 1	P48734	CDK1		5.8647	6.1073	3.2318	4.51495	3.70207	4.21947	5.2089	4.0365	3.63567	3.3063		8.9626	6.8143	4.4604	3.2215	5.5599	5.2702	7.4918	4.9373	1.927	3.0361	3.0268	2.8413	5.6829	3.8241	5.7115	4.1095	2.6221	2.5567	5.52	4.283	6.5494	1.826	4.6215	4.7342	5.4299	6.05	7.107	2.8355	5.1369	1.0666	4.0791	1.6893	5.502	3.7157	3.671
Cyclin-dependent-like kinase 5	Q02399	CDK5		13.482	12.8646	14.8172	10.6251	5.24535	8.3304	5.7734	2.62535	3.30783	4.78862		15.151	13.46	11.556	13.761	19.404	12.283	6.9068	13.161	12.862	17.119	16.127	10.52	12.484	9.0963	10.4	9.0277	1.3111	7.3395	3.3031	4.3605	7.8487	12.782	3.8158	4.7342	6.4984	8.0452	3.5535	1.4178	4.4635	1.0666	4.1388	3.3717	3.93	2.6218	4.5499
CDK5 regulatory subunit associated protein 1	A0A3Q1MHR5	CDK5RAP1		0	0	0	0	0.393525	0	0.242053	0	0	0.51132		0	0	0	0	0	0	0	0	0	0	0	0	0	0	0	0	0	1.5741	0	0	0	0	0	0	0	0.96821	0	0	0	0	0	0	0	0	0
CDK5 regulatory subunit associated protein 3	F1MM23	CDK5RAP3		0.95303	1.22202	0.466575	0.190455	0.599002	0	0.462182	0.78628	0.524	0.530795		0	2.8203	0.99182	0	1.0593	0.87837	1.7284	0	0	0.93459	0.93171	0	0	0	0.76182	0.82191	0	1.5741	0	0	0	0	0.88052	0	0	0.96821	1.1845	0	0.89402	1.0666	1.5543	0	1.572	0	0.75934
Cyclin-dependent kinase 9	Q5EAB2	CDK9		0	0	0	0	0.016041	0	0.781075	0	0.543547	0.90513		0	0	0	0	0	0	0	0	0	0	0	0	0	0	0	0	0	0.064164	0	0	0	0	0.9523	0	2.172	0	0	0	0	0	2.3949	0.84464	0.786	0	1.5187
Corneodesmosin	F1MWJ0	CDSN		1.84048	1.4545	0.233648	2.5488	3.75778	2.18313	0.97573	2.2383	2.19373	0.189835		3.4981	1.8802	1.9836	0	0	2.6351	1.7284	0	0	0.93459	0	5.0543	1.1366	2.4807	1.5236	9.041	0	1.5741	4.416	0	6.5494	0	0.88052	0	1.086	1.9364	2.369	2.8355	2.6821	1.0666	1.5543	4.2232	2.358	0	0.75934
CUGBP Elav-like family member 1	A0A3Q1MNY3	CELF1		1.02413	0.288073	0.233648	0	0.795752	0.9447	1.00518	1.36423	1.24251	0.830115		0.87452	0.94009	0.99182	1.2901	0	0	0.86422	0	0	0.93459	0	0	0	0	0	0.82191	0	2.3611	0	1.0081	0	1.826	0.88052	0	2.172	0.96821	1.1845	1.4178	1.788	1.0666	1.5543	0.84464	1.572	1.3109	0
Hyaluronoglucosaminidase	E1BKX1	CEMIP		0	17.7173	0	15.4385	0	4.97193	0	2.81625	0	6.26023		0	0	0	0	24.364	16.689	12.099	0	0	0	0	22.745	12.502	17.365	9.1419	0	0	0	0	7.0566	7.8592	0	0	0	0	0	2.369	4.2533	3.5761	1.0666	0.77717	0	0	0	8.3527
Centromere protein E	E1BG49	CENPE		1.33023	0.3531	0.852425	0	1.13225	0	1.09875	0.296125	0.436967	0		1.749	0	0.99182	2.5801	1.0593	0	0	0	1.5434	0.93459	0.93171	0	0	0	0	1.6438	1.3111	1.5741	0	0	0	0	0.88052	1.5781	0	1.9364	1.1845	0	0	0	0	0	0	1.3109	0
Centromere protein F	F1N1F8	CENPF		3.95245	0.99899	0.8517	0.190455	0.205478	0	1.36272	0	0	0.340725		2.6236	3.7604	2.9755	6.4503	2.1186	0.87837	0	0	1.5434	0	1.8634	0	0	0	0.76182	0.82191	0	0	0	0	0	0	0	1.5781	0	3.8728	0	0	0	0	0.77717	0	0	0	0
CENP-V/GFA domain-containing protein	G3N1U1	CENPV		2.9119	2.22574	2.90537	2.51708	1.39953	2.59867	2.03628	2.41236	1.41748	1.50866		2.6236	1.8802	1.9836	5.1602	3.1779	2.6351	0.86422	2.3242	4.6301	2.8038	1.8634	3.7908	2.2732	2.4807	1.5236	0.82191	1.3111	2.3611	1.104	1.0081	1.3099	5.478	0.88052	3.1562	2.172	1.9364	2.369	4.2533	0.89402	2.1331	0	0.84464	0.786	2.6218	0.75934
Centrosomal protein 250	E1BKP6	CEP250		0.235022	0	1.16465	0	0	0	0	0	0	0		0	0.94009	0	0	0	0	0	0	0	0	4.6586	0	0	0	0	0	0	0	0	0	0	0	0	0	0	0	0	0	0	0	0	0	0	0	0
Centrosomal protein 55	E1B8M0	CEP55		1.00773	0	0.46585	0.190455	0.402235	0	0.4841	0	0	0		1.749	0	0.99182	1.2901	0	0	0	0	0	0	1.8634	0	0	0	0.76182	0.82191	0	0.78703	0	0	0	0	0	0	0	1.9364	0	0	0	0	0.77717	0	0	0	0
Ceramide synthase 2	Q3ZBF8	CERS2		0.994798	0.288073	1.5295	0.91015	0.861003	0	0	0.917225	0.718513	0.508385		1.749	0.94009	0	1.2901	0	0	0.86422	1.1621	3.0867	1.8692	0	1.2636	1.1366	1.2404	0	0.82191	2.6221	0	0	0	0	0	0	0	0	0	1.1845	1.4178	0	1.0666	0.77717	0.84464	0	1.3109	0.75934
Centrin-2	Q2TBN3	CETN2		0	1.40867	0	0.190455	0	0	0	0	0	0		0	0	0	0	4.226	0	0	0	0	0	0	0	0	0	0.76182	0	0	0	0	0	0	0	0	0	0	0	0	0	0	0	0	0	0	0	0
Complement factor B	P81187	CFB		4.52435	3.49933	6.36192	3.61875	0	0	0	0	0	0		2.6236	1.8802	1.9836	11.61	0	7.9053	2.5927	9.2969	3.0867	6.5421	6.522	0	0	0	14.475	0	0	0	0	0	0	0	0	0	0	0	0	0	0	0	0	0	0	0	0
Complement factor D	Q3T0A3	CFD		0	5.08793	0	5.73993	0	0	0	0.51963	0	0		0	0	0	0	7.4151	4.3918	3.4569	0	0	0	0	10.109	2.2732	3.7211	6.8564	0	0	0	0	0	0	0	0	0	0	0	1.1845	0	0.89402	0	0	0	0	0	0
Craniofacial development protein 1	Q8HXY9	CFDP1		0	0	0	0	0	0	0	0	0	0.582552		0	0	0	0	0	0	0	0	0	0	0	0	0	0	0	0	0	0	0	0	0	0	0	0	0	0	0	0	0	0	0	0	0	0	0
Craniofacial development protein 2	O02751	CFDP2		3.93582	1.88489	2.05598	1.58167	3.1467	3.26817	5.82587	6.0288	6.87597	8.89527		5.204	6.0751	2.5141	1.9501	2.1432	0.89876	2.6127	3.5133	0	2.8255	1.8851	0.64646	1.7181	1.2692	2.6929	4.9696	0	5.9484	1.6688	6.5146	3.2899	0	5.754	5.5416	7.1219	4.886	4.7655	4.9786	7.6303	6.7408	11.24	4.594	8.9341	7.0998	8.3153
Complement factor H	A0A3Q1MP45	CFH		0.453653	4.09283	0.232928	4.64643	0	0.772667	0	0.959625	0	0.170595		0.87452	0.94009	0	0	5.2799	5.2702	1.7284	0	0	0	0.93171	2.5272	4.5107	2.4418	9.106	0	0	0	0	1.0081	1.3099	0	0	0	0	0	1.1845	0	2.654	0	0	0	0	0	0
Cofilin-1	Q5E9F7	CFL1		6.6248	9.062	8.69303	7.18093	9.22053	9.67963	8.83625	11.6085	9.3783	18.4992		6.314	6.7874	3.5805	9.8173	7.6481	8.9769	10.561	9.5525	11.745	6.7477	6.7269	4.5615	6.3762	7.715	10.071	6.2547	12.088	7.2564	11.283	7.2784	6.0385	15.722	8.9988	9.8156	11.099	5.4316	8.552	12.207	10.925	14.75	7.1655	10.651	8.8188	8.6651	13.835
Cofilin-2	Q148F1	CFL2		7.22213	6.55537	7.929	5.69498	5.77288	6.26653	5.87613	6.69482	3.8631	6.4408		5.0548	6.3738	5.3459	12.114	6.1228	5.9554	7.5879	6.7171	11.405	9.1403	4.4536	5.5472	3.853	5.929	7.4507	4.4301	7.578	6.9102	4.1732	5.8268	3.1306	9.8422	4.2089	9.1214	3.0191	7.1551	6.8465	6.224	6.0615	7.6473	4.4921	2.8633	2.9711	5.7549	5.1483
Cingulin	F1MYN2	CGN		1.56525	0	0.232928	0	0	0	0.44025	0.533275	16.755	4.0303		1.749	0.94009	0.99182	2.5801	0	0	0	0	0	0	0.93171	0	0	0	0	0	0	0	0	0	0	0	1.761	0	0	0	0	0	0	2.1331	20.984	14.359	18.864	17.042	6.0747
Conglutinin	P23805	CGN1		0	0	0	1.09248	0	0	0	0	0	0		0	0	0	0	0	0	0	0	0	0	0	1.3041	0	1.2801	1.7857	0	0	0	0	0	0	0	0	0	0	0	0	0	0	0	0	0	0	0	0
Uncharacterized protein	A0A3Q1LMK6	CGREF1		0	2.1607	0	0	0	0	0	0.35445	0	0.7204		0	0	0	0	2.1186	2.6351	1.7284	0	0	0	0	0	0	0	0	0	0	0	0	0	0	0	0	0	0	0	0	1.4178	0	0	0	0	0	0	1.5187
MICOS complex subunit MIC19	Q5E9D3	CHCHD3		10.5457	11.087	10.6578	11.0305	11.5704	13.0327	11.1003	11.0446	8.73757	7.14188		9.6197	10.341	11.902	10.32	10.593	12.297	10.371	11.621	12.347	9.3459	9.3171	13.899	13.639	7.4422	9.1419	10.685	11.8	9.4444	14.352	10.081	14.409	14.608	8.8052	14.203	9.7739	11.619	9.476	12.76	13.41	8.5325	6.2174	7.6017	5.502	13.109	4.556
MICOS complex subunit MIC25	Q32L35	CHCHD6		3.42215	3.08523	2.1913	1.10061	2.36247	2.0534	1.59038	1.14073	0.281547	0.489145		4.3726	3.7604	2.9755	2.5801	3.1779	1.7567	4.3211	3.4863	1.5434	2.8038	0.93171	1.2636	1.1366	1.2404	0.76182	2.4657	1.3111	2.3611	3.312	3.0243	1.3099	1.826	1.761	1.5781	1.086	1.9364	1.1845	1.4178	0.89402	1.0666	0.77717	0.84464	0	0	0
DNA helicase	G3MXX3	CHD2		0	0	0	0	0	0	0.201088	0	0.805547	0.720635		0	0	0	0	0	0	0	0	0	0	0	0	0	0	0	0	0	0	0	0	0	0	0	0	0	0.80435	0	0	0	0	0.77717	0.84464	1.572	0	1.5187
DNA helicase	F1N3F6	CHD4		0	0.288073	0.38585	0	1.18183	2.4725	2.9919	3.2745	3.54283	1.676		0	0	0	0	0	0	0.86422	0	1.5434	0	0	0	0	0	0	0.77913	1.3111	1.5331	1.104	2.9718	2.6197	1.826	2.3184	3.074	4.6892	1.886	1.1845	5.4497	2.589	3.8748	3.3558	1.6453	5.4634	3.5198	2.5195
Chromogranin-A	P05059	CHGA		4.95444	0	0.7571	0.3101	0.533253	0	0	0	0	0		0.87452	3.7604	0.99182	14.191	0	0	0	1.1621	0	0.93459	0.93171	0	0	1.2404	0	0.82191	1.3111	0	0	0	0	0	0	0	0	0	0	0	0	0	0	0	0	0	0
Chitinase domain-containing protein 1	Q5EAB4	CHID1		4.72858	3.5081	3.50885	3.61768	3.57393	3.77073	3.00637	1.63085	1.24251	0.36043		3.4981	4.7004	2.9755	7.7403	5.2965	2.6351	2.5927	3.4863	3.0867	2.8038	4.6586	5.0543	3.4098	3.7211	2.2855	4.1095	2.6221	3.1481	4.416	5.0405	2.6197	3.652	4.4026	1.5781	2.172	3.8728	1.1845	1.4178	1.788	2.1331	1.5543	0.84464	1.572	1.3109	0.75934
Uncharacterized protein	A0A3Q1MPV1	CHKB		0	0	0	0	0	0	0	0	0	0.830115		0	0	0	0	0	0	0	0	0	0	0	0	0	0	0	0	0	0	0	0	0	0	0	0	0	0	0	0	0	0	0	0	0	0	0
Charged multivesicular body protein 1a	F6RC54	CHMP1A		0.920228	0.580863	1.33888	0.60005	0.552	0.672067	0.22013	1.32998	0.281547	0.55027		1.749	0.94009	0.99182	0	0	0.87837	0.86422	3.4863	0	1.8692	0	1.2636	1.1366	0	0	0	0	0	2.208	2.0162	0	0	0.88052	0	0	0	0	4.2533	0	1.0666	0.77717	0.84464	0	0	1.5187
Charged multivesicular body protein 1b	Q5E994	CHMP1B		0	0	0.813978	0	0	0	0.22013	0.35445	0	0.170595		0	0	0	0	0	0	0	2.3242	0	0	0.93171	0	0	0	0	0	0	0	0	0	0	0	0.88052	0	0	0	0	1.4178	0	0	0.77717	0	0	0	0
Charged multivesicular body protein 2A	Q3T0U5	CHMP2A		3.29103	2.81131	2.4235	3.92777	2.65008	1.38133	2.20505	3.38788	2.6307	1.01971		3.4981	2.8203	2.9755	3.8702	3.1779	4.3918	0.86422	3.4863	1.5434	1.8692	2.7951	5.0543	3.4098	4.9615	2.2855	0	5.2442	3.1481	2.208	1.0081	1.3099	1.826	2.6416	3.1562	1.086	1.9364	2.369	7.0888	0.89402	3.1997	3.1087	4.2232	2.358	1.3109	0.75934
Charged multivesicular body protein 3	Q58CS7	CHMP3		0.701608	1.57984	1.08608	0	0.205478	0	0	0.59225	0	0.189835		0.87452	0.94009	0.99182	0	2.1186	1.7567	0.86422	0	1.5434	1.8692	0.93171	0	0	0	0	0.82191	0	0	0	0	0	0	0	0	0	0	2.369	0	0	0	0.77717	0	0	0	0.75934
Charged multivesicular body protein 4a	A2VDY3	CHMP4A		0	0	0	0	0	0	0	0	0.262	1.01971		0	0	0	0	0	0	0	0	0	0	0	0	0	0	0	0	0	0	0	0	0	0	0	0	0	0	0	0	0	0	0	0	0.786	0	0.75934
CHMP4B protein	Q08E32	CHMP4B		3.61353	3.08523	5.3296	3.83407	3.96828	5.4247	3.64295	5.1887	3.48507	3.8866		3.4981	2.8203	2.9755	5.1602	3.1779	1.7567	4.3211	5.8106	6.1734	5.6075	3.7269	5.0543	2.2732	4.9615	3.0473	1.6438	5.2442	2.3611	6.624	5.0405	3.9296	7.304	4.4026	3.1562	2.172	4.841	4.738	4.2533	5.3641	6.3994	3.1087	3.3785	3.144	3.9327	3.0374
Charged multivesicular body protein 5	F1MZV2	CHMP5		1.8296	1.22202	2.78947	1.382	1.73995	0.336033	1.95545	2.84485	1.41748	1.01995		0.87452	1.8802	1.9836	2.5801	1.0593	0.87837	1.7284	0	4.6301	1.8692	4.6586	0	0	2.4807	3.0473	3.2876	1.3111	2.3611	0	1.0081	0	0	1.761	3.1562	0	2.9046	7.107	1.4178	1.788	1.0666	2.3315	0.84464	0.786	2.6218	0.75934
Cysteine and histidine-rich domain-containing protein 1	Q29RL2	CHORDC1		0	0	0	0	0	0	0	0	0	1.01995		0	0	0	0	0	0	0	0	0	0	0	0	0	0	0	0	0	0	0	0	0	0	0	0	0	0	0	0	0	0	0	0	0	0	0.75934
Calcineurin B homologous protein 1	Q3SYS6	CHP1		6.5402	8.17793	4.88687	5.80178	3.07898	1.98193	2.41365	1.43686	1.85355	1.5727		5.2471	7.5207	6.9427	6.4503	10.593	7.027	6.9138	4.6484	4.6301	6.5421	3.7269	8.8451	4.5463	3.7211	6.0946	3.2876	1.3111	5.5092	2.208	2.0162	3.9296	0	2.6416	0	2.172	4.841	2.369	1.4178	0.89402	1.0666	3.8859	0.84464	4.716	0	1.5187
Carbohydrate sulfotransferase	A3KMX1	CHST14		0.949553	3.6661	0.699497	4.059	1.67553	6.01723	1.81052	3.18435	1.69903	1.7211		0.87452	0.94009	1.9836	0	3.1779	2.6351	5.1853	0	0	0.93459	1.8634	7.5815	3.4098	3.7211	1.5236	0.82191	1.3111	2.3611	2.208	7.0566	9.1691	1.826	2.6416	1.5781	1.086	1.9364	1.1845	5.6711	2.6821	3.1997	0.77717	1.6893	0.786	2.6218	1.5187
Anamorsin	Q5EAC7	CIAPIN1		0.235022	1.4545	0	1.52058	0	0	0	0	0	2.62862		0	0.94009	0	0	0	2.6351	1.7284	0	0	0	0	0	2.2732	0	3.8091	0	0	0	0	0	0	0	0	0	0	0	0	0	0	0	0	0	0	0	4.556
Cytokine induced protein 29 kDa	Q2TBX1	CIP29		0	0	0	0	1.6969	2.78883	2.4343	3.79088	2.67953	3.2911		0	0	0	0	0	0	0	0	0	0	0	0	0	0	0	4.1095	0	1.5741	1.104	7.0566	1.3099	0	1.761	1.5781	5.4299	0.96821	5.9225	4.2533	1.788	3.1997	4.663	2.5339	1.572	3.9327	3.7967
Cold-inducible RNA-binding protein	Q3SZN4	CIRBP		0	0	0	0	0	0	0	0	1.50451	1.41886		0	0	0	0	0	0	0	0	0	0	0	0	0	0	0	0	0	0	0	0	0	0	0	0	0	0	0	0	0	0	1.5543	0.84464	2.358	1.3109	3.0374
CDGSH iron-sulfur domain-containing protein 1	Q3ZBU2	CISD1		13.3782	9.93887	12.251	11.2352	10.064	13.432	9.38852	7.66088	5.31027	3.26893		13.118	14.101	6.9427	19.351	15.89	6.1486	7.778	18.594	10.804	13.084	6.522	12.636	17.049	9.9229	5.3328	9.8629	11.8	8.6573	9.936	13.105	14.409	12.782	10.566	9.4685	9.7739	7.7457	5.9225	11.342	8.0462	5.3328	9.3261	6.7571	3.93	5.2437	3.7967
CDGSH iron-sulfur domain-containing protein 2	Q05B71	CISD2		4.31858	3.44307	4.41958	2.5763	2.742	2.66207	2.01435	1.40735	1.96103	1.01971		3.4981	5.6405	2.9755	5.1602	4.2372	2.6351	3.4569	4.6484	4.6301	4.6729	3.7269	1.2636	2.2732	3.7211	3.0473	2.4657	3.9332	2.3611	2.208	3.0243	1.3099	3.652	1.761	3.1562	2.172	0.96821	1.1845	1.4178	0.89402	2.1331	0.77717	1.6893	1.572	2.6218	0.75934
Citron Rho-interacting kinase	A0A3Q1LV55	CIT		2.06117	1.45924	3.9171	1.00108	2.44378	0.336033	4.6331	0.26665	5.04733	0.170365		1.749	0.94009	2.9755	2.5801	0	3.5135	0.86422	2.3242	3.0867	2.8038	7.4537	0	0	2.4807	1.5236	1.6438	2.6221	5.5092	0	1.0081	0	0	3.5221	3.1562	2.172	9.6821	0	0	0	1.0666	3.1087	6.7571	7.074	1.3109	0
Cytoskeleton-associated protein 2	A0A3Q1M6K8	CKAP2		1.13075	0	0.640022	0	0.179245	0	0	0	1.08017	0.530795		1.6374	1.7602	0	1.1254	0	0	0	0	0	0.93459	1.6255	0	0	0	0	0.71698	0	0	0	0	0	0	0	0	0	0	0	0	0	0	0.67796	0	0.786	2.4545	0.75934
Cytoskeleton associated protein 4	F1ME65	CKAP4		4.59585	5.21373	4.18593	3.83868	7.63955	7.73957	12.4175	12.3811	13.562	9.358		2.6236	5.6405	4.9591	5.1602	0	5.2702	10.371	4.6484	4.6301	3.7383	3.7269	1.2636	2.2732	4.9615	6.8564	9.041	10.488	5.5092	5.52	15.121	2.6197	5.478	11.447	11.047	18.462	8.7139	11.845	15.595	7.1522	14.932	12.435	16.048	10.218	14.42	12.149
Cytoskeleton associated protein 5	E1B7K5	CKAP5		65.003	39.9327	57.0088	34.8137	40.8488	27.2663	27.0922	22.828	18.367	9.5216		62.091	61.106	55.542	81.273	46.609	36.892	36.297	45.322	67.908	66.356	48.449	30.326	36.371	45.894	26.664	36.164	51.131	38.564	37.536	27.218	14.409	40.172	26.416	29.983	23.892	28.078	15.398	32.609	18.774	24.531	15.543	16.048	18.078	20.975	8.3527
Creatine kinase B-type	Q5EA61	CKB		2.42738	7.89033	1.49035	6.2429	4.5625	15.5358	23.5008	23.9478	22.5697	60.6418		2.6236	2.8203	2.9755	1.2901	1.0593	8.7837	13.828	3.4863	1.5434	0	0.93171	1.2636	1.1366	1.2404	21.331	3.2876	3.9332	5.5092	5.52	18.146	6.5494	21.912	34.34	20.515	21.72	17.428	23.69	21.267	29.503	21.331	21.761	20.271	25.152	22.286	53.154
Creatine kinase U-type, mitochondrial	Q9TTK8	CKMT1		22.9705	25.5977	23.889	24.7572	21.0977	24.0747	17.4973	16.142	11.5778	9.32537		22.632	24.329	21.7	23.221	31.524	23.716	21.553	28.772	23.15	22.261	21.373	34.117	31.687	17.365	15.86	22.865	16.965	22.681	21.88	28.044	22.268	21.912	20.973	17.359	16.224	15.433	18.88	21.267	11.622	12.799	7.7249	10.929	9.3845	14.42	9.8256
Collectin-43	P42916	CL43		0	1.06177	0	3.65349	0	0	0	0	0	0		0	0	0	0	1.7542	0	1.4311	0	0	0	0	6.2775	4.1553	3.6814	0.49975	0	0	0	0	0	0	0	0	0	0	0	0	0	0	0	0	0	0	0	0
Chloride channel CLIC-like protein 1	Q1LZF8	CLCC1		1.51955	0.933963	0.699497	0.190455	0	0	0	0	0	0		3.4981	0	0	2.5801	1.0593	0.87837	0.86422	0	0	0.93459	1.8634	0	0	0	0.76182	0	0	0	0	0	0	0	0	0	0	0	0	0	0	0	1.5543	0	0	0	0
Claudin-4	Q6BBL6	CLDN4		0	0	0	0	0	0	0.76313	0	0.979613	0.630537		0	0	0	0	0	0	0	0	0	0	0	0	0	0	0	0	0	0	0	0	0	0	0.88052	0	2.172	0	0	0	0	0	1.5543	0.84464	2.0942	0	0.25225
Claudin	G3N0D8	CLDN6		0	0.192377	0	0	0.32815	1.34413	1.32848	1.69605	3.55347	2.64447		0	0	0	0	0	0	0.57713	0	0	0	0	0	0	0	0	0	0	1.3126	0	4.0324	0	0	0.88052	0	2.172	2.2614	3.16	0	1.4911	2.1331	2.3315	2.5339	4.1938	3.9327	2.0258
Tetranectin	A0A3Q1LZS5	CLEC3B		1.8296	0.580863	1.37587	0.761825	0	0	0	0.447	0	0		0.87452	1.8802	1.9836	2.5801	0	0.87837	0.86422	1.1621	1.5434	0.93459	1.8634	0	0	0	3.0473	0	0	0	0	0	0	0	0	0	0	0	0	0	1.788	0	0	0	0	0	0
Calmegin	Q3SYT6	CLGN		19.488	15.1247	13.235	18.3923	9.00103	9.19547	7.21913	7.51	4.272	1.23198		20.988	14.101	11.902	30.961	20.127	11.419	13.828	15.107	15.434	12.15	10.249	25.272	21.595	19.846	6.8564	9.8629	11.8	5.5092	8.832	10.081	6.5494	10.956	4.4026	14.203	5.4299	4.841	7.107	11.342	6.2582	5.3328	5.4402	3.3785	1.572	7.8655	1.5187
Chloride intracellular channel protein 1	Q5E9B7	CLIC1		4.08355	4.83727	2.46192	4.68115	3.37718	6.47003	4.88138	6.8208	8.89477	17.0113		3.4981	4.7004	2.9755	5.1602	3.1779	6.1486	5.1853	1.1621	3.0867	2.8038	2.7951	1.2636	5.6829	4.9615	6.8166	4.1095	2.6221	2.3611	4.416	5.0405	5.2395	9.1301	4.4026	4.7342	6.5159	3.8728	4.738	7.0888	8.0462	7.4102	6.1768	8.4464	7.8189	10.419	15.867
Chloride intracellular channel protein 4	Q9XSA7	CLIC4		8.61372	9.53947	7.12985	5.98215	6.98628	11.8522	8.57982	7.94595	9.59103	13.3487		9.6197	6.5806	7.9346	10.32	9.5337	9.6621	9.4226	4.6484	10.804	7.4767	5.5903	2.5272	6.8195	6.2018	8.3801	4.1095	9.1774	4.7222	9.936	7.0566	15.718	12.782	7.9247	11.047	7.6019	7.7457	4.738	8.5066	8.9402	9.599	10.88	6.7571	10.218	11.798	13.594
Clathrin interactor 1	A7Z035	CLINT1		3.26168	1.51012	1.61025	1.1943	2.61577	4.98	4.88537	2.2814	6.1842	5.00635		4.3726	2.8203	1.9836	3.8702	1.0593	0.87837	2.5927	1.1621	1.5434	2.8038	0.93171	1.2636	2.2732	1.2404	0	1.6438	3.9332	1.5741	3.312	6.0485	5.2395	3.652	4.4026	7.8904	4.3439	2.9046	2.369	2.8355	1.788	2.1331	3.8859	6.7571	3.93	7.8655	6.834
CAP-Gly domain containing linker protein 1	A0A3Q1MQQ6	CLIP1		0.936635	0	0	0	1.12353	0	4.6006	3.06203	17.0183	10.8385		0.87452	1.8802	0.99182	0	0	0	0	0	0	0	0	0	0	0	0	0.82191	1.3111	2.3611	0	0	0	0	4.386	4.7342	5.4094	3.8728	0	4.2533	2.6821	5.3127	18.623	11.793	15.69	23.572	7.579
Caseinolytic peptidase B protein homolog	Q5E9N5	CLPB		0.730923	0.868923	0.232928	0.474605	1.89365	1.0081	1.6875	1.33537	0.805547	1.0616		0	0.94009	1.9836	0	0	0.87837	1.7284	0	0	0	0.93171	0	1.1366	0	0.76182	4.1095	0	2.3611	1.104	3.0243	0	0	2.6416	0	2.172	1.9364	3.5535	0	1.788	0	0	0.84464	1.572	0	1.5187
ATP-dependent Clp protease proteolytic subunit, mitochondrial	Q2KHU4	CLPP		0.701608	0	0.290525	0	0.804475	0	1.34833	0.490155	0.980513	1.74079		0.87452	0.94009	0.99182	0	0	0	0	1.1621	0	0	0	0	0	0	0	1.6438	0	1.5741	0	0	0	0	1.761	1.5781	1.086	0.96821	0	0	0.89402	1.0666	0.77717	0.84464	0.786	1.3109	2.278
Caseinolytic mitochondrial matrix peptidase chaperone subunit X	A0A3Q1MH54	CLPX		0.453653	0.29279	0.290525	0	1.2458	0.336033	2.76432	0.917225	3.708	3.4257		0.87452	0.94009	0	0	0	0.87837	0	1.1621	0	0	0	0	0	0	0	0	2.6221	2.3611	0	1.0081	0	0	4.4026	1.5781	2.172	2.9046	1.1845	1.4178	0	1.0666	3.1087	1.6893	5.502	3.9327	1.5187
Clathrin light chain A	P04973	CLTA		5.96625	2.21632	4.7325	3.43607	4.32137	1.5453	2.32408	1.0529	1.43703	2.677		6.1216	5.6405	6.9427	5.1602	3.1779	0.87837	2.5927	4.6484	3.0867	4.6729	6.522	6.3179	1.1366	2.4807	3.8091	6.5752	3.9332	2.3611	4.416	2.0162	2.6197	0	2.6416	1.5781	2.172	2.9046	1.1845	0	0.89402	2.1331	3.1087	1.6893	0	2.6218	1.5187
Clathrin light chain B	P04975	CLTB		0	0	0	0	0	0	0.785053	0	1.10663	1.37992		0	0	0	0	0	0	0	0	0	0	0	0	0	0	0	0	0	0	0	0	0	0	0	0	2.172	0.96821	0	0	0	0	1.5543	2.5339	0.786	0	1.5187
Clathrin heavy chain 1	P49951	CLTC		59.4805	43.0227	56.3542	37.009	56.2605	30.2987	46.939	33.0703	36.256	35.4877		65.589	53.585	68.436	50.312	49.787	39.527	39.754	62.754	43.214	61.683	57.766	32.853	37.507	33.49	44.186	59.999	47.198	63.749	54.096	30.243	31.437	29.216	47.548	28.405	48.869	62.934	33.166	29.773	33.079	36.263	48.962	38.009	43.23	27.529	36.448
Clusterin	P17697	CLU		50.7937	188.577	55.466	211.583	44.913	256.187	48.784	217.6	39.757	145.858		49.574	55.269	57.319	41.013	212.59	179.88	173.26	76.457	43.053	51.207	51.147	264.69	220.14	205.64	155.86	39.28	47.061	47.058	46.253	238.71	367.53	162.32	43.75	50.334	60.589	40.463	227.5	252.21	244.68	146.01	39.474	48.725	35.288	35.258	143.72
Clustered mitochondria protein homolog	A0A3Q1LJJ5	CLUH		0	0	0	0	0	0.336033	1.4749	1.85438	0.262	3.12028		0	0	0	0	0	0	0	0	0	0	0	0	0	0	0	0	0	0	0	1.0081	0	0	2.6416	0	3.258	0	1.1845	1.4178	2.6821	2.1331	0.77717	0	0.786	0	3.7967
CLYBL protein	A6QL68	CLYBL		1.68555	0	0.852425	0.500555	1.5823	0	0.94628	0.223505	0	0.3412		0	1.8802	0.99182	3.8702	0	0	0	0	1.5434	0.93459	0.93171	0	0	1.2404	0.76182	0.82191	3.9332	1.5741	0	0	0	0	0.88052	0	0	2.9046	0	0	0.89402	0	0	0	0	0	0
UMP-CMP kinase	Q2KIW9	CMPK1		0.923705	1.45924	0.619498	1.97625	0	0.9447	0	0.490155	0	3.8022		0.87452	2.8203	0	0	0	3.5135	0.86422	0	1.5434	0.93459	0	0	1.1366	3.7211	3.0473	0	0	0	0	1.0081	0	1.826	0	0	0	0	0	0	0.89402	1.0666	0	0	0	0	3.7967
Cap-specific mRNA (nucleoside-2'-O-)-methyltransferase 1	A2VE39	CMTR1		0.89298	2.156	2.229	1.38476	3.00927	0.608667	2.2564	2.13053	1.8056	1.33853		0	0	0.99182	2.5801	2.1186	1.7567	2.5927	1.1621	3.0867	2.8038	1.8634	1.2636	2.2732	1.2404	0.76182	1.6438	3.9332	3.1481	3.312	0	0	1.826	1.761	3.1562	2.172	1.9364	3.5535	2.8355	0	2.1331	0.77717	2.5339	1.572	1.3109	0.75934
Cellular nucleic acid-binding protein	Q3T0Q6	CNBP		0	0.585567	0	0	0	0	0	0	0	0.682375		0	0	0	0	0	1.7567	0	0	0	0	0	0	0	0	0	0	0	0	0	0	0	0	0	0	0	0	0	0	0	0	0	0	0	0	0
Carnosine dipeptidase 1	F1MWP9	CNDP1		0.923705	3.18297	0	4.61447	0	4.93273	0	1.78175	0	0.997325		0.87452	2.8203	0	0	0	2.6351	6.9138	0	0	0	0	0	5.6829	7.4422	5.3328	0	0	0	0	2.0162	0	12.782	0	0	0	0	0	1.4178	3.5761	2.1331	0	0	0	0	0.75934
Cytosolic non-specific dipeptidase	Q3ZC84	CNDP2		0.235022	2.8996	0.38585	3.11897	0.196758	0.9447	0.394525	2.78675	0.786	4.73933		0	0.94009	0	0	0	3.5135	5.1853	0	1.5434	0	0	0	1.1366	3.7211	7.6182	0	0	0.78703	0	1.0081	0	1.826	0	1.5781	0	0	1.1845	4.2533	3.5761	2.1331	0	0	2.358	0	3.0374
Calponin-2	Q3SYU6	CNN2		0	0.580863	0	0.190455	0	0	0	0	1.83648	1.47019		0	0	0	0	0	0.87837	0.86422	0	0	0	0	0	0	0	0.76182	0	0	0	0	0	0	0	0	0	0	0	0	0	0	0	2.3315	0.84464	1.572	3.0928	1.0321
Calponin-3	Q32L92	CNN3		0.43725	2.38377	1.0046	0.190455	0	0.608667	0.394525	0.844605	1.06598	2.12337		1.749	0	0	0	1.0593	2.6351	3.4569	0	3.0867	0	0.93171	0	0	0	0.76182	0	0	0	0	0	0	1.826	0	1.5781	0	0	0	1.4178	0.89402	1.0666	0	0	2.358	0.83995	1.2459
Cyclin and CBS domain divalent metal cation transport mediator 4	F1MK24	CNNM4		0.235022	0.87364	0.233648	0.190455	0.607707	0	0.4841	0	1.06755	0		0	0.94009	0	0	0	1.7567	0.86422	0	0	0.93459	0	0	0	0	0.76182	1.6438	0	0.78703	0	0	0	0	0	0	0	1.9364	0	0	0	0	2.3315	0.84464	2.358	0	0
CCR4-NOT transcription complex subunit 1	F1MHU9	CNOT1		1.24275	1.1617	1.319	0.190455	1.19798	0.336033	0.70423	0.223505	2.87313	1.02287		1.749	0.94009	0.99182	1.2901	0	1.7567	1.7284	0	1.5434	1.8692	1.8634	0	0	0	0.76182	1.6438	0	3.1481	0	1.0081	0	0	0.88052	0	0	1.9364	0	0	0.89402	0	3.1087	3.3785	3.93	1.3109	0
CCR4-NOT transcription complex subunit 3	E1BCS1	CNOT3		2.79855	0.868923	1.78415	0.190455	0.196758	0	0	0	1.22297	0.511565		2.6236	4.7004	0	3.8702	0	0.87837	1.7284	0	1.5434	0.93459	4.6586	0	0	0	0.76182	0	0	0.78703	0	0	0	0	0	0	0	0	0	0	0	0	0	0	2.358	1.3109	0
Poly(A)-specific ribonuclease	A0A3Q1ME75	CNOT6L		0	0.28636	0.698122	0	0	0	0	0	0	0		0	0	0	0	0	0	0.85908	0	0	0.93459	1.8579	0	0	0	0	0	0	0	0	0	0	0	0	0	0	0	0	0	0	0	0	0	0	0	0
2',3'-cyclic-nucleotide 3'-phosphodiesterase	P06623	CNP		9.1112	8.819	8.94383	8.76165	7.89345	4.98807	8.1995	2.6853	3.74707	2.58995		11.369	9.4009	7.9346	7.7403	11.652	7.027	7.778	8.1348	6.1734	12.15	9.3171	11.372	9.0927	6.2018	8.3801	8.2191	9.1774	8.6573	5.52	5.0405	2.6197	7.304	6.1636	9.4685	6.5159	10.65	2.369	2.8355	4.4701	1.0666	4.663	3.3785	3.93	3.9327	3.0374
Canopy 2 homolog (Zebrafish)	Q1LZ72	CNPY2		3.27463	2.8019	2.5181	1.91703	1.736	1.0081	1.19585	0.223505	1.0871	2.9112		4.3726	1.8802	2.9755	3.8702	3.1779	2.6351	2.5927	2.3242	3.0867	0.93459	3.7269	2.5272	1.1366	2.4807	1.5236	1.6438	2.6221	1.5741	1.104	3.0243	0	0	1.761	0	1.086	1.9364	0	0	0.89402	0	0	1.6893	1.572	0	2.278
Protein canopy homolog 4	Q3SWX1	CNPY4		2.15213	2.156	2.14828	1.12073	2.09123	1.8894	2.37188	1.76178	0.980513	0.34096		0.87452	1.8802	1.9836	3.8702	2.1186	1.7567	2.5927	1.1621	4.6301	1.8692	0.93171	0	0	3.7211	0.76182	1.6438	2.6221	0.78703	3.312	2.0162	0	3.652	0.88052	4.7342	0	3.8728	1.1845	2.8355	0.89402	2.1331	0.77717	0.84464	0.786	1.3109	0
Cytochrome c oxidase assembly factor 7 (putative)	E1BPN8	COA7		1.25916	0.7062	0.910022	0	0.603775	0	0.394525	0	0	0.36043		0.87452	1.8802	0.99182	1.2901	2.1186	0	0	1.1621	1.5434	0.93459	0	0	0	0	0	0	1.3111	0	1.104	0	0	0	0	1.5781	0	0	0	0	0	0	0	0	0	0	0.75934
Cobl domain-containing protein	A0A3Q1MCY4	COBLL1		6.27792	1.4498	4.41427	1.12073	0.800532	0	0.856707	0.26665	15.0471	7.06503		3.4981	5.6405	6.9427	9.0304	0	1.7567	2.5927	0	9.2602	3.7383	4.6586	0	0	3.7211	0.76182	0	1.3111	0.78703	1.104	0	0	0	0.88052	1.5781	0	0.96821	0	0	0	1.0666	12.435	8.4464	15.72	20.975	9.1121
Cochlin	F1N103	COCH		15.1902	4.44207	12.7338	4.27385	11.2668	0.336033	9.2511	0.447	2.57207	0.170365		10.494	13.161	13.885	23.221	6.3558	3.5135	3.4569	12.783	13.89	12.15	12.112	3.7908	6.8195	4.9615	1.5236	10.685	13.111	10.231	11.04	1.0081	0	0	12.327	7.8904	11.946	4.841	0	0	1.788	0	1.5543	1.6893	4.716	1.3109	0
Component of oligomeric Golgi complex 2	F1MQ89	COG2		0.482978	1.4498	0.852425	0.190455	2.2431	0	0.682303	0.799925	1.22297	0.701155		0	0.94009	0.99182	0	0	1.7567	2.5927	0	1.5434	0.93459	0.93171	0	0	0	0.76182	0	3.9332	3.9352	1.104	0	0	0	1.761	0	0	0.96821	0	0	0	3.1997	2.3315	0	2.358	1.3109	0.75934
Component of oligomeric Golgi complex 3	E1BGA6	COG3		1.59458	0	1.93775	0.190455	0.935482	0.608667	1.7134	0.490155	0.805547	0.8525		0.87452	0.94009	1.9836	2.5801	0	0	0	0	3.0867	1.8692	2.7951	0	0	0	0.76182	1.6438	1.3111	0.78703	0	0	0	1.826	1.761	3.1562	0	1.9364	0	0	0.89402	1.0666	2.3315	0.84464	1.572	0	0
Coilin	F1MEL4	COIL		0	0	0	0	0	0.672067	0	1.6261	2.11645	0.681925		0	0	0	0	0	0	0	0	0	0	0	0	0	0	0	0	0	0	0	2.0162	0	0	0	0	0	0	1.1845	4.2533	0	1.0666	1.5543	0.84464	1.572	3.9327	0
Collagen alpha-1(XII) chain	F1N401	COL12A1		0	0.288073	0	0	0	0	0	1.15437	0	0.340725		0	0	0	0	0	0	0.86422	0	0	0	0	0	0	0	0	0	0	0	0	0	0	0	0	0	0	0	0	1.4178	0	3.1997	0	0	0	0	0
Collagen alpha-1(I) chain	P02453	COL1A1		0	0	0.910022	0	0	0	0	0.447	0	0		0	0	0	0	0	0	0	1.1621	1.5434	0.93459	0	0	0	0	0	0	0	0	0	0	0	0	0	0	0	0	0	0	1.788	0	0	0	0	0	0
Collagen alpha-1(II) chain	P02459	COL2A1		4.4592	5.24597	4.7663	3.52547	0.866275	1.44473	0.72615	0	0	0		5.2471	3.7604	4.9591	3.8702	5.2965	4.3918	6.0496	6.9727	4.6301	2.8038	4.6586	1.2636	4.5463	3.7211	4.5709	0	0	2.3611	1.104	3.0243	1.3099	0	0	0	0	2.9046	0	0	0	0	0	0	0	0	0
Collagen alpha-1(III) chain	P04258	COL3A1		0.645025	0	0.756375	0	0	0	0	0	0	0		0	0	0	2.5801	0	0	0	1.1621	0	0	1.8634	0	0	0	0	0	0	0	0	0	0	0	0	0	0	0	0	0	0	0	0	0	0	0	0
Collagen type VI alpha 1 chain	E1BI98	COL6A1		0	0.29279	0	0.571375	0	0	0	0	0	0		0	0	0	0	0	0.87837	0	0	0	0	0	0	0	0	2.2855	0	0	0	0	0	0	0	0	0	0	0	0	0	0	0	0	0	0	0	0
Procollagen galactosyltransferase 1	A5PK45	COLGALT1		0	0.29279	0	0	0	0	0	0.490155	0.698967	0.530795		0	0	0	0	0	0.87837	0	0	0	0	0	0	0	0	0	0	0	0	0	0	0	0	0	0	0	0	0	0	0.89402	1.0666	1.5543	0	0.786	1.3109	0.75934
COMM domain containing 10	A4FUB5	COMMD10		3.1876	0.87364	1.63267	1.07466	2.22275	0	0.242053	0.533275	0.262	0.530795		1.749	3.7604	5.9509	1.2901	0	1.7567	0.86422	0	0	2.8038	3.7269	1.2636	2.2732	0	0.76182	1.6438	0	3.9352	3.312	0	0	0	0	0	0	0.96821	0	0	0	2.1331	0	0	0.786	0	0.75934
COMM domain-containing protein 3	F1MUK6	COMMD3		0.743875	0	1.16607	0.952275	0.787025	0	0.242053	0.26665	0	0.681925		0	0	2.9755	0	0	0	0	0	0	1.8692	2.7951	0	0	0	3.8091	0	0	3.1481	0	0	0	0	0	0	0	0.96821	0	0	0	1.0666	0	0	0	0	0
COMM domain-containing protein 4	Q5E9V6	COMMD4		1.5071	1.8076	3.52343	1.98788	3.00927	1.8894	2.41765	1.33473	1.78607	0.87153		0.87452	1.8802	1.9836	1.2901	1.0593	2.6351	1.7284	2.3242	6.1734	1.8692	3.7269	2.5272	1.1366	1.2404	3.0473	1.6438	3.9332	3.1481	3.312	2.0162	0	3.652	2.6416	3.1562	0	3.8728	0	1.4178	1.788	2.1331	0.77717	1.6893	2.358	1.3109	0.75934
COMM domain containing 8	F1N7D3	COMMD8		5.9808	3.73587	3.54727	4.33613	4.19327	2.5534	2.20505	2.91615	1.82513	1.01995		6.1216	2.8203	5.9509	9.0304	4.2372	3.5135	3.4569	1.1621	4.6301	3.7383	4.6586	1.2636	4.5463	6.2018	5.3328	3.2876	6.5553	4.7222	2.208	5.0405	2.6197	0	2.6416	3.1562	1.086	1.9364	1.1845	4.2533	0.89402	5.3328	3.1087	3.3785	0.786	1.3109	0.75934
COMM domain-containing protein 9	F1MIC5	COMMD9		3.52605	1.81234	3.3958	2.07575	3.09245	1.1087	1.31888	2.2814	1.94148	2.20982		3.4981	3.7604	2.9755	3.8702	1.0593	3.5135	0.86422	1.1621	3.0867	5.6075	3.7269	1.2636	2.2732	2.4807	2.2855	3.2876	2.6221	3.1481	3.312	2.0162	1.3099	0	1.761	1.5781	0	1.9364	2.369	2.8355	1.788	2.1331	2.3315	0.84464	2.358	2.6218	1.5187
Coatomer subunit alpha	A0A140T856	COPA		28.4872	25.8583	21.82	16.2825	19.111	15.8213	16.3075	12.4258	14.2883	9.49028		24.486	27.263	37.689	24.511	29.661	23.716	24.198	17.432	18.52	27.103	24.225	11.372	15.912	21.086	16.76	21.37	14.422	19.676	20.976	17.138	15.718	14.608	15.849	15.781	15.204	18.396	11.845	17.013	8.0462	12.799	18.652	13.514	18.864	10.487	10.631
Coatomer subunit beta	A0JN39	COPB1		11.4076	12.6154	10.6164	6.8474	9.76285	4.44277	9.73462	6.42198	6.4648	4.8674		10.494	12.221	13.885	9.0304	16.949	9.6621	11.235	5.8106	7.7168	17.757	11.181	3.7908	6.8195	9.9229	6.8564	7.3972	3.9332	18.889	8.832	7.0566	2.6197	3.652	8.8052	7.8904	8.6879	13.555	5.9225	4.2533	8.0462	7.4659	9.3261	7.6017	7.86	3.9327	4.556
Coatomer subunit beta'	P35605	COPB2		6.10985	5.60377	7.5579	5.09915	6.23275	3.97193	4.2373	3.2912	4.00907	2.58995		9.6197	4.7004	4.9591	5.1602	6.3558	5.2702	5.1853	6.9727	9.2602	7.4767	6.522	6.3179	4.5463	4.9615	4.5709	4.9314	7.8664	5.5092	6.624	3.0243	5.2395	3.652	3.5221	3.1562	5.4299	4.841	3.5535	2.8355	3.5761	3.1997	4.663	3.3785	4.716	3.9327	3.0374
Coatomer subunit epsilon	Q28104	COPE		7.16585	5.08793	4.20905	3.86152	4.2247	3.5987	3.92888	5.00897	3.55257	3.93115		4.3726	5.6405	10.91	7.7403	7.4151	4.3918	3.4569	3.4863	3.0867	4.6729	5.5903	1.2636	3.4098	6.2018	4.5709	4.9314	3.9332	4.7222	3.312	5.0405	3.9296	1.826	2.6416	3.1562	2.172	7.7457	8.2915	2.8355	3.5761	5.3328	3.1087	2.5339	5.502	2.6218	3.0374
Coatomer subunit gamma	A0A140T886	COPG1		15.1273	11.6029	11.7834	8.32883	11.0444	8.14207	7.44355	9.14002	9.65847	6.1188		17.49	13.161	20.828	9.0304	9.5337	13.176	12.099	4.6484	15.434	10.28	16.771	5.0543	7.9561	11.163	9.1419	8.2191	9.1774	15.741	11.04	11.089	7.8592	5.478	7.0441	3.1562	10.86	8.7139	11.845	9.9244	6.2582	8.5325	9.2537	5.9124	12.576	10.487	6.834
COP9 signalosome complex subunit 2	G3X736	COPS2		4.19877	4.25167	7.50103	4.69383	5.09968	3.9347	3.09995	3.7087	3.02857	3.7124		2.6236	5.6405	5.9509	2.5801	3.1779	4.3918	5.1853	5.8106	9.2602	8.4113	6.522	2.5272	7.9561	3.7211	4.5709	5.7533	3.9332	6.2962	4.416	6.0485	3.9296	1.826	4.4026	3.1562	0	4.841	2.369	2.8355	5.3641	4.2662	3.1087	2.5339	3.93	2.6218	6.0747
COP9 signalosome complex subunit 3	A6H7B5	COPS3		6.93867	4.08897	6.32035	4.76585	5.77875	5.15203	3.62855	4.92205	4.20363	5.37643		6.9961	10.341	3.9673	6.4503	5.2965	3.5135	3.4569	6.9727	6.1734	7.4767	4.6586	1.2636	4.5463	8.6826	4.5709	4.1095	6.5553	4.7222	7.728	6.0485	3.9296	5.478	6.1636	3.1562	3.258	1.9364	4.738	4.2533	5.3641	5.3328	4.663	4.2232	3.144	5.2437	3.0374
COP9 signalosome complex subunit 4	Q3SZA0	COPS4		6.4527	5.77127	11.3506	7.35955	6.9062	7.6712	4.68508	5.3333	5.3777	7.22605		5.2471	8.4608	6.9427	5.1602	4.2372	7.027	6.0496	6.9727	16.977	7.4767	13.976	6.3179	6.8195	8.6826	7.6182	6.5752	6.5553	7.8703	6.624	7.0566	10.479	5.478	6.1636	3.1562	6.5159	2.9046	3.5535	5.6711	3.5761	8.5325	4.663	5.9124	6.288	3.9327	6.0747
COP9 signalosome subunit 5	F1MBP8	COPS5		1.18458	0.929233	3.62728	1.97625	1.39953	0.772667	0.2715	1.02343	0.262	2.2322		0.87452	1.8802	1.9836	0	1.0593	0	1.7284	1.1621	3.0867	3.7383	6.522	0	1.1366	3.7211	3.0473	0.82191	1.3111	2.3611	1.104	1.0081	1.3099	0	0	0	1.086	0	0	0	0.89402	3.1997	0	0	0.786	0	1.5187
COP9 signalosome complex subunit 6	A6QQ21	COPS6		0.701608	0	0.85315	0.190455	0.205478	0	0	0	0	0.170365		0.87452	0.94009	0.99182	0	0	0	0	0	1.5434	1.8692	0	0	0	0	0.76182	0.82191	0	0	0	0	0	0	0	0	0	0	0	0	0	0	0	0	0	0	0
COP9 signalosome complex subunit 7b	Q2KI56	COPS7B		1.5071	1.22674	2.3812	1.9503	1.39953	1.91853	1.12821	1.64605	1.13593	0.84911		0.87452	1.8802	1.9836	1.2901	1.0593	1.7567	0.86422	1.1621	4.6301	1.8692	1.8634	0	2.2732	2.4807	3.0473	0.82191	1.3111	2.3611	1.104	0	3.9296	1.826	0.88052	1.5781	1.086	0.96821	0	2.8355	2.6821	1.0666	0	0	0.786	2.6218	0.75934
COP9 signalosome complex subunit 8	A4FV74	COPS8		1.59458	1.5148	2.5188	1.28523	2.012	0.436633	1.47135	1.11123	1.94148	1.55072		0.87452	0.94009	1.9836	2.5801	1.0593	1.7567	1.7284	2.3242	3.0867	1.8692	2.7951	0	1.1366	2.4807	1.5236	1.6438	2.6221	1.5741	2.208	0	1.3099	0	1.761	3.1562	0	0.96821	0	1.4178	0.89402	2.1331	2.3315	0.84464	2.358	2.6218	1.5187
Coatomer subunit zeta-1	P35604	COPZ1		7.92045	5.6085	5.51492	2.42797	3.5792	1.44473	2.70708	3.0094	2.57207	3.54497		6.9961	5.6405	13.885	5.1602	6.3558	6.1486	4.3211	4.6484	1.5434	9.3459	6.522	0	1.1366	2.4807	6.0946	3.2876	0	5.5092	5.52	3.0243	1.3099	0	1.761	0	3.258	5.8093	4.738	1.4178	2.6821	3.1997	3.8859	1.6893	4.716	1.3109	5.3154
Ubiquinone biosynthesis O-methyltransferase, mitochondrial	F1N5A4	COQ3		3.08878	2.5091	3.56712	2.28908	3.49947	3.4347	3.135	1.40735	2.48503	1.55072		1.749	3.7604	2.9755	3.8702	3.1779	1.7567	2.5927	4.6484	3.0867	3.7383	2.7951	1.2636	3.4098	3.7211	0.76182	3.2876	3.9332	2.3611	4.416	4.0324	2.6197	3.652	1.761	4.7342	2.172	3.8728	1.1845	1.4178	0.89402	2.1331	2.3315	1.6893	3.144	2.6218	1.5187
2-methoxy-6-polyprenyl-1,4-benzoquinol methylase, mitochondrial	Q0P5A2	COQ5		0	0	0	0	0.393525	0	0	0	0	0.170595		0	0	0	0	0	0	0	0	0	0	0	0	0	0	0	0	0	1.5741	0	0	0	0	0	0	0	0	0	0	0	0	0	0	0	0	0
Ubiquinone biosynthesis monooxygenase COQ6, mitochondrial	Q2KIL4	COQ6		0.920228	0.29279	1.16607	0.190455	2.27453	0.672067	2.14778	0.35445	1.0871	1.21271		1.749	0.94009	0.99182	0	0	0.87837	0	0	0	1.8692	2.7951	0	0	0	0.76182	1.6438	1.3111	3.9352	2.208	2.0162	0	0	0	1.5781	2.172	4.841	0	1.4178	0	0	0.77717	1.6893	1.572	0	0.75934
5-demethoxyubiquinone hydroxylase, mitochondrial	Q2TBW2	COQ7		0	0.29279	0.232928	0.500555	0.402235	0.9447	1.39971	1.46565	0.960967	0.720635		0	0	0	0	0	0.87837	0	0	0	0	0.93171	0	0	1.2404	0.76182	0.82191	0	0.78703	0	1.0081	0	1.826	0.88052	1.5781	2.172	0.96821	0	2.8355	0.89402	2.1331	1.5543	0	1.572	1.3109	1.5187
Ubiquinone biosynthesis protein COQ9, mitochondrial	Q2NL34	COQ9		5.7691	3.21059	5.3296	2.3312	4.75793	4.11483	4.53308	2.35338	2.11645	2.54805		3.4981	6.5806	3.9673	9.0304	5.2965	0.87837	3.4569	5.8106	6.1734	5.6075	3.7269	0	2.2732	2.4807	4.5709	5.7533	5.2442	4.7222	3.312	5.0405	0	7.304	5.2831	7.8904	1.086	3.8728	0	4.2533	0.89402	4.2662	3.8859	0.84464	1.572	3.9327	2.278
Coronin	A2VDN8	CORO1C		0	0	0.46585	0	0.196758	0.336033	3.09117	2.12102	4.72763	1.89148		0	0	0	0	0	0	0	0	0	0	1.8634	0	0	0	0	0	0	0.78703	0	1.0081	0	0	3.5221	4.7342	2.172	1.9364	1.1845	1.4178	2.6821	3.1997	5.4402	4.2232	4.716	5.2437	1.5187
Coronin-2A	Q32LP9	CORO2A		0	0	0	0	0	0	0	0.26665	0.698967	0.700935		0	0	0	0	0	0	0	0	0	0	0	0	0	0	0	0	0	0	0	0	0	0	0	0	0	0	0	0	0	1.0666	0	0	0.786	1.3109	0.75934
Coronin	A0A3Q1LG34	CORO6		3.49352	3.155	2.76702	1.67197	2.3437	1.99	1.88381	0.71365	1.41748	0.530795		3.368	3.7604	2.9755	3.8702	4.2372	2.6351	2.5927	1.1621	6.1734	1.8692	1.8634	1.2636	1.1366	1.2404	3.0473	3.2876	2.6221	2.3611	1.104	1.0081	1.3099	3.652	0.88052	1.5781	2.172	2.9046	0	0	1.788	1.0666	0.77717	0.84464	0.786	2.6218	0.75934
Coactosin-like protein	Q2HJ57	COTL1		0	0	0	0	0	0	0	0	0	1.36069		0	0	0	0	0	0	0	0	0	0	0	0	0	0	0	0	0	0	0	0	0	0	0	0	0	0	0	0	0	0	0	0	0	0	0.75934
Cytochrome c oxidase assembly protein COX16 homolog, mitochondrial	Q2NKS2	COX16		0	0	0	0	0	0	0.22013	0.223505	0.873933	0.189835		0	0	0	0	0	0	0	0	0	0	0	0	0	0	0	0	0	0	0	0	0	0	0.88052	0	0	0	0	0	0.89402	0	0	0	0	2.6218	0.75934
Cytochrome c oxidase subunit 4 isoform 1, mitochondrial	P00423	COX4I1		7.29995	5.2554	5.10453	5.02252	8.38883	8.5153	7.61848	7.99065	8.12557	6.9621		6.9961	7.5207	6.9427	7.7403	5.2965	6.1486	4.3211	5.8106	1.5434	6.5421	6.522	5.0543	4.5463	7.4422	3.0473	9.041	6.5553	10.231	7.728	9.0728	9.1691	7.304	5.2831	11.047	5.4299	8.7139	4.738	9.9244	9.8343	7.4659	5.4402	7.6017	6.288	10.487	9.1121
Cytochrome c oxidase subunit 5A, mitochondrial	P00426	COX5A		5.95492	5.09267	5.17598	5.19285	6.96272	6.97803	6.0355	4.68425	5.1646	4.2694		6.1216	4.7004	3.9673	9.0304	7.4151	5.2702	2.5927	5.8106	4.6301	4.6729	5.5903	6.3179	5.6829	4.9615	3.8091	5.7533	9.1774	6.2962	6.624	6.0485	3.9296	10.956	4.4026	9.4685	5.4299	4.841	2.369	5.6711	5.3641	5.3328	4.663	4.2232	4.716	6.5546	3.7967
Cytochrome c oxidase polypeptide Vb	A0A3Q1MBD7	COX5B		3.29445	1.86322	2.75175	3.3726	3.06102	3.4347	2.67475	4.08788	2.69907	2.7155		2.6236	4.7004	1.9836	3.8702	2.1186	0.87837	2.5927	2.3242	3.0867	1.8692	3.7269	3.7908	3.4098	2.4807	3.8091	1.6438	5.2442	3.1481	2.208	4.0324	2.6197	3.652	4.4026	3.1562	2.172	0.96821	3.5535	7.0888	3.5761	2.1331	2.3315	3.3785	0.786	3.9327	3.0374
Cytochrome c oxidase subunit 7A1, mitochondrial	P07470	COX7A1		3.76105	4.9023	2.8901	4.19175	4.65048	4.47197	3.65047	3.5147	3.48507	2.76032		3.4981	4.7004	2.9755	3.8702	4.2372	6.1486	4.3211	3.4863	1.5434	2.8038	3.7269	6.3179	5.6829	2.4807	2.2855	4.1095	3.9332	3.9352	6.624	5.0405	6.5494	1.826	5.2831	3.1562	3.258	2.9046	3.5535	2.8355	4.4701	3.1997	2.3315	3.3785	3.144	3.9327	3.0374
Cytochrome c oxidase subunit 7A-related protein, mitochondrial	Q3T061	COX7A2L		0	0	0	0	0	0.772667	0.49163	0.447	0.8251	1.19053		0	0	0	0	0	0	0	0	0	0	0	0	0	0	0	0	0	0	0	1.0081	1.3099	0	0.88052	0	1.086	0	0	0	1.788	0	0.77717	1.6893	0.786	0	0.75934
Ceruloplasmin	F1N076	CP		3.90657	1.8117	3.14187	2.1994	2.4153	0.237787	2.1724	1.39951	1.24771	0		4.6326	3.8782	4.0916	3.0239	0	2.0589	3.3762	4.5942	1.2059	3.8555	2.9119	0	0	0	8.7976	2.7485	2.0488	1.8448	3.0191	0	0	0.71336	4.8569	1.8495	0.84852	1.1347	4.6275	0.55388	0	0.41667	0.91085	2.3098	0.92119	0.51213	0
Carboxypeptidase B2	Q2KIG3	CPB2		0.482978	1.22202	0.699497	0.507812	0.09805	0.336033	0	0	0	0		0	0.94009	0.99182	0	1.0593	0.87837	1.7284	0	0	0.93459	1.8634	0	0.54235	0	1.4889	0.3922	0	0	0	1.0081	0	0	0	0	0	0	0	0	0	0	0	0	0	0	0
Carboxypeptidase D	E1BLR9	CPD		0	1.1617	0	1.31117	0	1.28073	0	1.19903	0	0.36043		0	0	0	0	0	1.7567	1.7284	0	0	0	0	0	0	3.7211	1.5236	0	0	0	0	2.0162	0	1.826	0	0	0	0	0	2.8355	0.89402	1.0666	0	0	0	0	0.75934
Carboxypeptidase E	P04836	CPE		0	0	0	0	0	1.30987	0	0.447	0	0		0	0	0	0	0	0	0	0	0	0	0	0	0	0	0	0	0	0	0	0	3.9296	0	0	0	0	0	0	0	1.788	0	0	0	0	0	0
Copine-1	Q08DB4	CPNE1		0.21863	0.29279	0	0.190455	1.13225	0	0	0	3.15137	1.58175		0.87452	0	0	0	0	0.87837	0	0	0	0	0	0	0	0	0.76182	1.6438	1.3111	1.5741	0	0	0	0	0	0	0	0	0	0	0	0	4.1479	3.9482	4.195	1.3109	1.7747
Copine 2	F1MS45	CPNE2		0	0	0	0	0	0	0	0	0	0		0	0	0	0	0	0	0	0	0	0	0	0	0	0	0	0	0	0	0	0	0	0	0	0	0	0	0	0	0	0	0.92107	0	0	0	0
CPNE3 protein	A5PJY9	CPNE3		0.831735	0.548433	0	0	0.754737	1.4387	3.43992	3.44172	9.02913	7.06125		1.5808	0.84969	0.89645	0	0	0	1.6453	0	0	0	0	0	0	0	0	2.3076	0	0.71135	0	1.8223	2.4938	0	3.4374	0	8.479	1.8433	3.4396	1.4178	2.5101	6.3994	8.1374	8.5589	10.663	7.8655	4.9133
Coproporphyrinogen oxidase	E1BKY9	CPOX		3.48217	4.73013	1.4566	2.5302	2.68067	0.672067	2.14968	0.51963	0.543547	1.21293		4.3726	6.5806	2.9755	0	6.3558	3.5135	4.3211	1.1621	0	1.8692	2.7951	2.5272	4.5463	0	3.0473	4.1095	0	5.5092	1.104	2.0162	0	0	3.5221	0	2.172	2.9046	1.1845	0	0.89402	0	0.77717	0.84464	0.786	0	0.75934
Carboxypeptidase Q	Q17QK3	CPQ		0	0.994273	0	0.3809	0	4.6359	0	4.2819	0	2.93023		0	0	0	0	2.1186	0	0.86422	0	0	0	0	0	0	0	1.5236	0	0	0	0	6.0485	7.8592	0	0	0	0	0	2.369	7.0888	4.4701	3.1997	0	0	0	0	3.0374
Carbamoyl-phosphate synthase 1	F1ML89	CPS1		0	2.04953	0.698775	0	0	0	0	0	0	0		0	0	0	0	0	6.1486	0	0	0	0	2.7951	0	0	0	0	0	0	0	0	0	0	0	0	0	0	0	0	0	0	0	0	0	0	0	0
Cleavage and polyadenylation-specificity factor subunit 1	A0A3Q1MKB1	CPSF1		0	0	0	0	0	0	0	0	0	0.36043		0	0	0	0	0	0	0	0	0	0	0	0	0	0	0	0	0	0	0	0	0	0	0	0	0	0	0	0	0	0	1.5543	0	0	0	0.75934
Cleavage and polyadenylation specificity factor subunit 2	Q10568	CPSF2		0	0	0	0	0.196758	0	0.4841	0.6211	1.50451	1.23217		0	0	0	0	0	0	0	0	0	0	0	0	0	0	0	0	0	0.78703	0	0	0	0	0	0	0	1.9364	0	1.4178	0	1.0666	1.5543	0.84464	2.358	1.3109	1.5187
Cleavage and polyadenylation specificity factor subunit 6	F2Z4E9	CPSF6		0	0	0	0	0.607707	0.336033	2.25077	0.980275	2.50457	5.20523		0	0	0	0	0	0	0	0	0	0	0	0	0	0	0	1.6438	0	0.78703	0	1.0081	0	0	4.4026	1.5781	1.086	1.9364	0	0	1.788	2.1331	4.663	2.5339	2.358	2.6218	5.3154
Cleavage and polyadenylation specific factor 7	F1MU62	CPSF7		0	0	0	0	0.196758	0	1.64176	1.33473	2.04807	2.58995		0	0	0	0	0	0	0	0	0	0	0	0	0	0	0	0	0	0.78703	0	0	0	0	0.88052	1.5781	2.172	1.9364	0	1.4178	1.788	2.1331	3.1087	1.6893	3.144	1.3109	3.0374
Carnitine O-palmitoyltransferase	A0A3Q1LMV3	CPT1A		0.672273	0.929233	0.290525	0.8842	3.35498	1.98193	4.81853	2.54872	2.0676	1.95329		1.749	0.94009	0	0	1.0593	0	1.7284	1.1621	0	0	0	1.2636	2.2732	0	0	3.2876	1.3111	5.5092	3.312	2.0162	3.9296	0	4.4026	1.5781	6.5159	6.7775	5.9225	1.4178	1.788	1.0666	1.5543	2.5339	2.358	1.3109	3.0374
Carnitine O-palmitoyltransferase 2, mitochondrial	F1N1M7	CPT2		7.92295	10.4871	8.95833	6.57485	9.52652	5.6812	9.46673	7.73097	5.34843	4.1857		13.118	10.341	6.9427	1.2901	10.593	7.9053	12.963	6.9727	9.2602	11.215	8.3854	6.3179	5.6829	7.4422	6.8564	9.8629	5.2442	14.167	8.832	6.0485	9.1691	1.826	9.6857	4.7342	10.86	12.587	10.66	7.0888	3.5761	9.599	5.4402	8.4464	6.288	1.3109	4.556
Carboxypeptidase X, M14 family member 1	F6RWZ0	CPXM1		1.59458	0.99899	0.523452	1.60113	0.524532	1.1087	1.07683	1.49516	1.69903	0.34096		0.87452	0.94009	1.9836	2.5801	2.1186	0.87837	0	1.1621	0	0	0.93171	1.2636	1.1366	2.4807	1.5236	0	1.3111	0.78703	0	2.0162	1.3099	0	1.761	1.5781	0	0.96821	1.1845	2.8355	0.89402	1.0666	0.77717	1.6893	0.786	2.6218	0
Carnitine O-acetyltransferase	Q08DN5	CRAT		10.96	7.88513	10.858	13.1552	9.7159	11.0767	10.0034	9.15983	5.24183	5.8584		13.118	13.161	5.9509	11.61	10.593	6.1486	6.9138	9.2969	10.804	12.15	11.181	15.163	15.912	12.404	9.1419	11.507	6.5553	8.6573	12.144	13.105	9.1691	10.956	11.447	11.047	9.7739	7.7457	10.66	8.5066	8.9402	8.5325	4.663	7.6017	5.502	2.6218	6.834
Cyclic AMP-responsive element-binding protein 1	P27925	CREB1		0	0	0	0	0	0	0	0	0.8251	0.379675		0	0	0	0	0	0	0	0	0	0	0	0	0	0	0	0	0	0	0	0	0	0	0	0	0	0	0	0	0	0	0.77717	1.6893	0.786	0	1.5187
Cellular repressor of E1A stimulated genes 1	F1MX50	CREG1		0.68868	0.868923	0.290525	0.816455	0	3.02723	0	1.14073	0	1.25143		0.87452	1.8802	0	0	0	0.87837	1.7284	1.1621	0	0	0	1.2636	0	1.2404	0.76182	0	0	0	0	2.0162	5.2395	1.826	0	0	0	0	1.1845	1.4178	0.89402	1.0666	0	0	0	0	2.278
CRK proto-oncogene, adaptor protein	E1BQ32	CRK		0	0	0	0	0	0	0	0	0	1.93358		0	0	0	0	0	0	0	0	0	0	0	0	0	0	0	0	0	0	0	0	0	0	0	0	0	0	0	0	0	0	0	0	0	0	2.278
CRK like proto-oncogene, adaptor protein	G3N016	CRKL		0	0.585567	0.38585	0.3809	0.327775	0	0	1.33473	1.24251	1.16792		0	0	0	0	0	1.7567	0	0	1.5434	0	0	0	0	0	1.5236	0	1.3111	0	0	0	0	0	0	0	0	0	0	1.4178	1.788	2.1331	1.5543	0.84464	1.572	1.3109	0.75934
Cytokine receptor like factor 3	E1BCF2	CRLF3		0.47005	1.7473	0.232928	2.01805	0	0	0	0	0	0.681695		0	1.8802	0	0	0	3.5135	1.7284	0	0	0	0.93171	0	4.5463	1.2404	2.2855	0	0	0	0	0	0	0	0	0	0	0	0	0	0	0	0.77717	0	0	0	0
Peroxisomal carnitine O-octanoyltransferase	O19094	CROT		7.29635	5.0182	2.98395	8.0921	4.83373	3.33413	6.66718	1.34903	0.786	2.69292		9.6197	10.341	7.9346	1.2901	6.3558	3.5135	5.1853	2.3242	3.0867	0.93459	5.5903	7.5815	14.776	6.2018	3.8091	4.1095	2.6221	7.0833	5.52	5.0405	1.3099	3.652	7.9247	1.5781	6.5159	10.65	2.369	0	0.89402	2.1331	3.1087	0	2.358	0	5.3154
Pentaxin	C4T8B4	CRP		0	0	0	0.571375	0	0	0	0	0	0		0	0	0	0	0	0	0	0	0	0	0	0	0	0	2.2855	0	0	0	0	0	0	0	0	0	0	0	0	0	0	0	0	0	0	0	0
Alpha-crystallin B chain	P02510	CRYAB		0	0	0	0.822255	0	0	0	0	0	0.189835		0	0	0	0	0	0	0	0	0	0	0	2.5272	0	0	0.76182	0	0	0	0	0	0	0	0	0	0	0	0	0	0	0	0	0	0	0	0.75934
Crystallin beta-gamma domain containing 1	A0A3Q1MCW7	CRYBG1		7.8299	1.57984	2.46263	0.3809	1.86701	0	0	0	0	0		7.8707	6.5806	3.9673	12.901	2.1186	1.7567	0.86422	1.1621	3.0867	3.7383	1.8634	0	0	0	1.5236	1.6438	3.9332	0.78703	1.104	0	0	0	0	0	0	0	0	0	0	0	1.5543	0	0	0	0
Zeta-crystallin	O97764	CRYZ		6.3668	3.3733	5.19125	6.47658	4.96425	7.68733	6.62833	5.45058	4.6406	9.17493		5.2471	7.5207	4.9591	7.7403	3.1779	1.7567	5.1853	4.6484	7.7168	4.6729	3.7269	2.5272	11.366	7.4422	4.5709	4.1095	7.8664	2.3611	5.52	5.0405	5.2395	12.782	6.1636	11.047	5.4299	3.8728	4.738	7.0888	3.5761	6.3994	2.3315	4.2232	3.144	6.5546	7.5934
Citrate synthase, mitochondrial	Q29RK1	CS		9.81325	8.34537	12.6385	10.8574	15.3007	8.796	20.9928	13.8625	20.686	17.402		9.6197	11.281	11.902	6.4503	8.4744	8.7837	7.778	13.945	12.347	12.15	12.112	12.636	14.776	9.9229	6.0946	16.438	17.044	18.889	8.832	7.0566	6.5494	12.782	22.013	18.937	21.72	21.301	11.845	11.342	15.198	17.065	23.315	21.961	24.366	15.731	13.668
Cold shock domain containing E1	A0A3Q1ML77	CSDE1		1.8132	0.580863	0.756375	0	1.39475	0.672067	2.7042	1.66035	5.66903	2.30985		1.749	0.94009	1.9836	2.5801	0	0.87837	0.86422	1.1621	0	0	1.8634	0	0	0	0	1.6438	0	3.9352	0	2.0162	0	0	4.4026	3.1562	3.258	0	2.369	1.4178	1.788	1.0666	3.1087	3.3785	7.074	6.5546	4.556
Exportin-2	A5D785	CSE1L		2.70965	10.6045	2.94165	8.7534	2.60705	7.56857	3.33132	11.3297	6.1743	18.3925		0.87452	2.8203	1.9836	5.1602	2.1186	19.324	10.371	0	6.1734	0.93459	4.6586	0	9.0927	9.9229	15.998	0.82191	3.9332	2.3611	3.312	0	2.6197	20.086	0	6.3123	2.172	4.841	8.2915	9.9244	14.304	12.799	11.658	2.5339	5.502	10.487	18.224
Alpha-S1-casein	P02662	CSN1S1		0.466585	3.67553	2.09452	2.73928	1.91108	0.436633	1.27668	4.99467	2.17417	1.06115		0.87452	0	0.99182	0	3.1779	4.3918	3.4569	4.6484	0	0.93459	2.7951	5.0543	1.1366	2.4807	2.2855	5.7533	0	0.78703	1.104	0	1.3099	0	0.88052	0	3.258	0.96821	5.9225	4.2533	4.4701	5.3328	2.3315	3.3785	3.144	0	1.5187
Alpha-S2-casein	P02663	CSN1S2		0	0.29279	0	1.56787	0.205478	0	0	1.27165	1.06755	0.3602		0	0	0	0	0	0.87837	0	0	0	0	0	3.7908	0	2.4807	0	0.82191	0	0	0	0	0	0	0	0	0	0	1.1845	2.8355	0	1.0666	0	0.84464	2.358	0	0.75934
Kappa-casein	A0A140T8A9	CSN3		0	0	0.290525	0.3159	0.205478	0	0	0.447	0	0		0	0	0	0	0	0	0	1.1621	0	0	0	1.2636	0	0	0	0.82191	0	0	0	0	0	0	0	0	0	0	0	0	1.788	0	0	0	0	0	0
Casein kinase II subunit alpha	P68399	CSNK2A1		5.17718	5.48317	7.33412	6.00928	7.74295	5.75267	8.22903	4.54767	7.4942	4.62913		5.2471	5.6405	5.9509	3.8702	4.2372	7.027	5.1853	6.9727	4.6301	10.28	7.4537	7.5815	5.6829	6.2018	4.5709	7.3972	6.5553	7.0833	9.936	7.0566	6.5494	3.652	6.1636	9.4685	7.6019	9.6821	5.9225	4.2533	2.6821	5.3328	4.663	6.7571	7.86	7.8655	4.556
Casein kinase II subunit alpha'	P20427	CSNK2A2		2.28325	2.1004	3.45195	1.48152	3.53775	1.81793	2.7405	1.7323	3.621	1.67903		1.749	2.8203	1.9836	2.5801	1.0593	3.5135	1.7284	2.3242	3.0867	3.7383	4.6586	1.2636	1.1366	1.2404	2.2855	3.2876	3.9332	4.7222	2.208	1.0081	2.6197	1.826	1.761	3.1562	2.172	3.8728	0	2.8355	0.89402	3.1997	0.77717	1.6893	3.93	5.2437	0.75934
Casein kinase II subunit beta	P67868	CSNK2B		1.94437	2.8019	3.50812	2.46977	1.928	1.34413	2.06885	0.980275	2.45573	2.4028		2.6236	1.8802	1.9836	1.2901	3.1779	2.6351	2.5927	3.4863	3.0867	1.8692	5.5903	0	4.5463	0	5.3328	2.4657	1.3111	3.9352	0	4.0324	0	0	4.4026	0	0	3.8728	0	0	1.788	2.1331	2.3315	4.2232	3.144	0	1.5187
Cysteine and glycine-rich protein 2	Q32LE9	CSRP2		0	0	0	0	0	0	0.2715	0.26665	9.08657	4.85812		0	0	0	0	0	0	0	0	0	0	0	0	0	0	0	0	0	0	0	0	0	0	0	0	1.086	0	0	0	0	1.0666	8.5489	7.6017	7.86	11.798	6.834
Cystatin E/M	Q5DPW9	CST6		0	0	0	0.3809	0	0	0	0.26665	0	0		0	0	0	0	0	0	0	0	0	0	0	0	0	0	1.5236	0	0	0	0	0	0	0	0	0	0	0	0	0	0	1.0666	0	0	0	0	0
CSTB protein	A6QPZ0	CSTB		0.828925	1.04877	0.17485	1.96344	0.8499	0.973033	1.04652	2.59052	2.03199	6.02065		1.0526	2.2631	0	0	0	1.5859	1.5604	0.6994	0	0	0	0.76047	2.0521	1.9869	3.0543	1.9786	0	1.421	0	1.8201	0	1.099	1.0599	0	1.9608	1.1654	4.5076	1.7065	2.8642	1.2838	1.4032	3.05	0.94608	2.0999	2.5873
Cleavage stimulation factor subunit 2	Q8HXM1	CSTF2		2.29772	1.23967	2.0181	1.26435	2.26042	0.672067	1.57498	1.18385	1.78917	1.89695		1.534	2.5891	2.4877	2.5801	0	2.2031	1.5159	1.1621	1.5434	1.8692	3.4977	0	0	3.7211	1.3363	1.4417	4.9219	1.5741	1.104	2.0162	0	0	0.88052	1.5781	1.9049	1.9364	1.1845	1.4178	0	2.1331	1.3632	1.6893	1.3787	2.2995	2.278
CSTF2 protein	Q2HJD4	CSTF2T		0.121942	0.143993	0	0	0	0	0	0.26665	0.433873	0.765983		0	0	0.48777	0	0	0.43198	0	0	0	0	0	0	0	0	0	0	0	0	0	0	0	0	0	0	0	0	0	0	0	1.0666	0	0	0.97927	0.32235	0
CSTF3 protein	A5PJR5	CSTF3		0.235022	0.288073	0	0	1.53053	0.9447	2.42678	1.14073	3.72753	0.701155		0	0.94009	0	0	0	0	0.86422	0	0	0	0	0	0	0	0	0.82191	2.6221	1.5741	1.104	1.0081	0	1.826	0.88052	1.5781	4.3439	2.9046	1.1845	1.4178	0.89402	1.0666	0.77717	2.5339	4.716	3.9327	0.75934
C-terminal-binding protein 2	Q0VCQ1	CTBP2		0	0	0	0	0	0	0	0	0.262	0.511565		0	0	0	0	0	0	0	0	0	0	0	0	0	0	0	0	0	0	0	0	0	0	0	0	0	0	0	0	0	0	0	0	0.786	0	0
Cystathionine gamma-lyase	B0JYP8	CTH		0.776177	2.0957	1.08608	1.87948	0.327775	2.43467	0.22013	0.71365	0.698967	2.35845		0.87452	0.94009	0	1.2901	1.0593	2.6351	2.5927	0	1.5434	1.8692	0.93171	0	2.2732	3.7211	1.5236	0	1.3111	0	0	0	0	7.304	0.88052	0	0	0	0	0	1.788	1.0666	0.77717	0	0.786	1.3109	1.5187
Catenin alpha-1	Q3MHM6	CTNNA1		16.3798	13.6167	11.943	11.7108	12.931	13.5086	19.3157	17.905	24.2977	17.666		14.869	16.924	14.377	19.349	19.073	10.539	11.238	13.367	13.883	8.8749	11.647	11.371	14.207	13.647	7.618	13.565	15.081	12.588	10.49	17.143	7.8597	15.523	17.607	20.516	21.715	17.425	15.396	17.013	17.879	21.332	24.093	21.532	25.151	26.21	19.357
Catenin beta-1	Q0VCX4	CTNNB1		9.999	8.75097	5.71378	8.5997	6.8947	7.22547	10.794	7.2018	10.9816	8.48975		16.411	8.8206	8.3141	6.4503	10.998	6.4847	8.7702	7.8621	3.0867	4.096	7.8103	11.856	11.099	2.4807	8.9631	10.177	2.6221	9.2597	5.52	11.475	6.5494	3.652	10.36	11.047	10.605	11.164	8.2915	4.2533	8.3883	7.8741	14.037	10.782	13.294	8.8688	11.034
Beta-catenin-like protein 1	F1MMG3	CTNNBL1		0	0	0	0	0	0	0	0	0.262	0.720635		0	0	0	0	0	0	0	0	0	0	0	0	0	0	0	0	0	0	0	0	0	0	0	0	0	0	0	0	0	0	0	0	0.786	0	1.5187
Catenin delta 1	E1BQ11	CTNND1		16.8328	15.7887	12.3918	10.3625	9.18908	10.0607	16.5607	11.7279	19.901	15.9992		18.365	16.922	17.853	14.191	16.949	10.54	19.877	15.107	9.2602	14.019	11.181	13.899	14.776	7.4422	5.3328	9.041	11.8	7.0833	8.832	11.089	11.789	7.304	17.61	12.625	19.548	16.46	11.845	9.9244	13.41	11.732	28.755	21.961	18.078	19.664	22.021
CTP synthase	A0JNE9	CTPS1		0	1.73787	0	2.42777	0.32457	0	0	0	0.162123	0		0	0	0	0	0	1.7567	3.4569	0	0	0	0	0	3.4098	4.0158	2.2855	0	0.81127	0.48701	0	0	0	0	0	0	0	0	0	0	0	0	0.77717	0	0.48637	0	0
Lysosomal protective protein	Q3MI05	CTSA		0	1.7426	0	1.13236	0.205478	1.81793	0	2.67013	0.543547	2.08153		0	0	0	0	0	2.6351	2.5927	0	0	0	0	2.5272	0	1.2404	0.76182	0.82191	0	0	0	1.0081	2.6197	1.826	0	0	0	0	3.5535	1.4178	3.5761	2.1331	0.77717	0.84464	0.786	0	2.278
Cathepsin B	P07688	CTSB		0.68868	2.0957	0.756375	5.97218	0.276	1.9528	2.20505	2.2383	0.786	5.18635		0.87452	1.8802	0	0	1.0593	2.6351	2.5927	1.1621	0	0	1.8634	10.109	5.6829	1.2404	6.8564	0	0	0	1.104	4.0324	0	1.826	2.6416	3.1562	1.086	1.9364	2.369	2.8355	2.6821	1.0666	3.1087	0	2.358	0	2.278
Cathepsin D	F1MMR6	CTSD		1.13888	3.67083	0.85315	5.30978	1.7587	2.8552	0.614655	2.04275	1.69903	7.4513		2.6236	0.94009	0.99182	0	3.1779	3.5135	4.3211	0	1.5434	1.8692	0	5.0543	3.4098	7.4422	5.3328	2.4657	0	2.3611	2.208	2.0162	6.5494	0	0.88052	1.5781	0	0	3.5535	1.4178	0	3.1997	3.8859	1.6893	0.786	2.6218	6.834
Procathepsin L	P25975	CTSL		0	0.29279	0.290525	1.2578	2.9427	1.0081	4.77862	4.73215	4.1459	6.81723		0	0	0	0	0	0.87837	0	1.1621	0	0	0	3.7908	0	1.2404	0	4.1095	2.6221	3.9352	1.104	3.0243	0	0	6.1636	4.7342	4.3439	3.8728	2.369	2.8355	6.2582	7.4659	6.9946	1.6893	1.572	9.1764	6.0747
Cortactin	Q1RMR3	CTTN		5.14785	4.73013	6.41495	4.37063	2.53653	4.98807	1.32642	2.25192	3.11653	4.88365		6.1216	5.6405	4.9591	3.8702	6.3558	3.5135	4.3211	5.8106	7.7168	6.5421	5.5903	3.7908	5.6829	4.9615	3.0473	1.6438	3.9332	2.3611	2.208	5.0405	2.6197	7.304	2.6416	1.5781	1.086	0	1.1845	2.8355	1.788	3.1997	3.8859	2.5339	1.572	5.2437	3.7967
Cullin 1	F1MYD0	CUL1		0.501592	0.959113	2.35455	1.19999	2.2521	2.79723	1.5711	0.590638	1.03149	1.32326		0.8762	0.23547	0.24843	0.64627	0.26534	1.0984	1.5136	1.7443	3.4763	0.70229	3.4953	0.63301	1.1388	0.93206	2.0961	1.2336	2.2988	3.5424	1.9336	4.5374	0.65619	3.1981	1.3216	0	1.0881	3.8747	0	0.71025	1.118	0.5343	0.97184	0.21156	1.572	1.3109	0.94954
CUL2 protein	Q08DE9	CUL2		0	0.868923	0.46585	0.500555	0.524532	1.21733	1.37026	1.14073	1.13593	0.91046		0	0	0	0	0	0.87837	1.7284	0	0	0	1.8634	0	0	1.2404	0.76182	0	1.3111	0.78703	0	0	0	3.652	0.88052	1.5781	1.086	1.9364	1.1845	1.4178	0.89402	1.0666	0.77717	0	0.786	2.6218	2.278
Cullin 3	E1BIN5	CUL3		13.8805	13.192	15.5907	14.1147	10.5419	12.5034	6.24602	9.5247	5.97013	10.7901		12.243	10.341	14.877	18.061	11.652	16.689	11.235	13.945	13.89	17.757	16.771	12.636	18.185	11.163	14.475	9.041	9.1774	11.805	12.144	10.081	9.1691	18.26	7.9247	4.7342	6.5159	5.8093	7.107	7.0888	14.304	9.599	7.7717	5.0678	6.288	6.5546	9.8714
Cullin 4A	A0A3Q1MNL1	CUL4A		0	0	0.4673	0	0.196758	0	0	0.223505	0.698713	0.631925		0	0	0	0	0	0	0	0	0	1.8692	0	0	0	0	0	0	0	0.78703	0	0	0	0	0	0	0	0	0	0	0.89402	0	0	0.84464	1.2515	0	0.75934
Cullin 4B	A0A3Q1LKZ4	CUL4B		0	0	0.233648	0.134063	0	0	0	0.223505	0.368833	0.748228		0	0	0	0	0	0	0	0	0	0.93459	0	0	0	0	0.53625	0	0	0	0	0	0	0	0	0	0	0	0	0	0.89402	0	0	0	1.1065	0	0.75934
Cullin 5	A0A3Q1MXH0	CUL5		0	0	0	0.3809	0	0	0	0	0	0.82987		0	0	0	0	0	0	0	0	0	0	0	0	0	0	1.5236	0	0	0	0	0	0	0	0	0	0	0	0	0	0	0	0	0	0	0	0
Protein CutA	A0A3Q1M083	CUTA		0	0	0	0.3101	0.205478	1.21733	0	0	0.873933	1.46724		0	0	0	0	0	0	0	0	0	0	0	0	0	1.2404	0	0.82191	0	0	0	0	0	3.652	0	0	0	0	0	0	0	0	0	0	0	2.6218	0
Coxsackievirus and adenovirus receptor homolog	Q8WMV3	CXADR		0	0	0.290525	0	2.41423	3.5353	2.2564	1.0681	1.52407	0.720635		0	0	0	0	0	0	0	1.1621	0	0	0	0	0	0	0	2.4657	2.6221	2.3611	2.208	3.0243	3.9296	3.652	1.761	3.1562	2.172	1.9364	0	1.4178	1.788	1.0666	1.5543	1.6893	1.572	1.3109	1.5187
Cytochrome b5	P00171	CYB5A		11.001	11.9744	10.4271	13.8659	7.48965	8.33533	4.42237	4.12212	4.20363	2.92772		10.494	9.4009	9.9182	14.191	15.89	9.6621	10.371	11.621	12.347	12.15	5.5903	15.163	19.322	14.884	6.0946	8.2191	3.9332	7.8703	9.936	10.081	13.099	1.826	7.0441	1.5781	3.258	5.8093	4.738	4.2533	5.3641	2.1331	6.2174	4.2232	3.144	5.2437	3.7967
CYB5B protein	Q0P5F6	CYB5B		3.41127	2.8019	2.5764	2.39165	2.81645	2.76263	3.45227	3.1403	4.18407	2.55125		1.749	3.7604	2.9755	5.1602	3.1779	2.6351	2.5927	3.4863	3.0867	1.8692	1.8634	2.5272	2.2732	2.4807	2.2855	3.2876	2.6221	3.1481	2.208	2.0162	2.6197	3.652	3.5221	3.1562	3.258	3.8728	4.738	2.8355	1.788	3.1997	3.1087	3.3785	3.93	5.2437	1.5187
NADH-cytochrome b5 reductase 1	Q3MHW9	CYB5R1		5.87325	9.05157	5.57183	6.03405	6.16937	6.45387	4.0629	3.31183	1.8056	2.42225		9.6197	5.6405	6.9427	1.2901	10.593	8.7837	7.778	5.8106	1.5434	8.4113	6.522	8.8451	7.9561	1.2404	6.0946	7.3972	2.6221	4.7222	9.936	7.0566	10.479	1.826	4.4026	1.5781	5.4299	4.841	5.9225	0	6.2582	1.0666	2.3315	2.5339	1.572	1.3109	2.278
NADH-cytochrome b5 reductase 3	P07514	CYB5R3		13.0455	13.7209	10.5072	14.9034	10.2302	12.315	10.4901	6.50415	5.65927	3.50065		14.867	14.101	12.894	10.32	21.186	6.1486	13.828	11.621	10.804	12.15	7.4537	18.954	21.595	9.9229	9.1419	13.15	9.1774	8.6573	9.936	12.097	15.718	9.1301	8.8052	7.8904	9.7739	15.491	9.476	5.6711	4.4701	6.3994	9.3261	6.7571	6.288	3.9327	5.3154
Cytochrome b reductase 1	F1MLZ1	CYBRD1		1.88778	1.28706	2.28587	1.60695	0.402235	0.772667	0.22013	0	0	0		1.749	0.94009	0.99182	3.8702	2.1186	0.87837	0.86422	2.3242	3.0867	1.8692	1.8634	2.5272	1.1366	1.2404	1.5236	0.82191	0	0.78703	0	1.0081	1.3099	0	0.88052	0	0	0	0	0	0	0	0.77717	0	0	0	0
Cytochrome c1, heme protein, mitochondrial	P00125	CYC1		6.22855	4.53977	5.53083	3.89602	6.57927	3.77073	5.22618	4.2227	3.06767	5.34977		7.8707	7.5207	6.9427	2.5801	3.1779	4.3918	6.0496	3.4863	4.6301	10.28	3.7269	3.7908	4.5463	4.9615	2.2855	4.1095	7.8664	5.5092	8.832	5.0405	2.6197	3.652	2.6416	4.7342	8.6879	4.841	7.107	2.8355	2.6821	4.2662	3.8859	4.2232	2.358	2.6218	6.0747
Cytochrome c	P62894	CYCS		4.38622	1.4545	2.30905	5.30978	5.35297	5.59677	6.028	7.7902	6.00923	8.37143		5.2471	1.8802	3.9673	6.4503	0	2.6351	1.7284	1.1621	1.5434	2.8038	3.7269	5.0543	3.4098	7.4422	5.3328	4.9314	6.5553	5.5092	4.416	5.0405	2.6197	9.1301	3.5221	9.4685	4.3439	6.7775	3.5535	4.2533	11.622	11.732	3.1087	6.7571	4.716	6.5546	6.834
Cytoplasmic FMR1-interacting protein	E1BN47	CYFIP1		4.28353	3.50243	4.41803	2.7105	4.66418	3.0743	4.28362	4.48265	3.56623	2.0526		2.5788	5.5444	3.9166	5.0943	1.0051	5.2253	4.2769	4.589	3.0078	5.512	4.5633	1.199	2.2151	3.6577	3.7702	3.2456	2.5551	8.4964	4.3596	4.9374	2.5528	1.7327	3.432	4.7342	3.258	5.7103	4.6774	4.1083	1.788	7.3569	4.5438	5.8261	2.3178	2.5548	1.4799
Steroid 17-alpha-hydroxylase/17,20 lyase	P05185	CYP17A1		0	0	0	0	0	0	0	0	1.3491	0.34096		0	0	0	0	0	0	0	0	0	0	0	0	0	0	0	0	0	0	0	0	0	0	0	0	0	0	0	0	0	0	0.77717	1.6893	2.358	0	0
Cytochrome P450 20A1	Q5E980	CYP20A1		0	0	0	0	0	0	0.242053	0.799925	0	0		0	0	0	0	0	0	0	0	0	0	0	0	0	0	0	0	0	0	0	0	0	0	0	0	0	0.96821	0	0	0	3.1997	0	0	0	0	0
CYP2S1 protein	A6QLC0	CYP2S1		0	0	0	0	0	0	0	0	1.0871	0.55004		0	0	0	0	0	0	0	0	0	0	0	0	0	0	0	0	0	0	0	0	0	0	0	0	0	0	0	0	0	0	3.8859	1.6893	1.572	0	1.5187
Lanosterol 14-alpha demethylase	Q4PJW3	CYP51A1		0	0	0	0	0	0	0	0	0.786	0		0	0	0	0	0	0	0	0	0	0	0	0	0	0	0	0	0	0	0	0	0	0	0	0	0	0	0	0	0	0	0.77717	0	2.358	0	0
CXXC motif containing zinc binding protein	Q32P66	CZIB		0.47005	1.4498	0.852425	2.14075	0.196758	0.336033	0.242053	0.894025	0.262	1.89148		0	1.8802	0	0	0	1.7567	2.5927	0	1.5434	0.93459	0.93171	0	2.2732	2.4807	3.8091	0	0	0.78703	0	1.0081	0	0	0	0	0	0.96821	0	0	3.5761	0	0	0	0.786	0	1.5187
Dishevelled associated activator of morphogenesis 1	A0A3Q1LHF1	DAAM1		0	0	0	0	0.402235	0	0.94628	0	1.59155	0		0	0	0	0	0	0	0	0	0	0	0	0	0	0	0	0.82191	0	0.78703	0	0	0	0	0.88052	0	0	2.9046	0	0	0	0	1.5543	0.84464	3.93	0	0
DAB adaptor protein 2	F1N371	DAB2		0	0	0	0	0	0	0.733683	0.6211	2.76657	4.2441		0	0	0	0	0	0	0	0	0	0	0	0	0	0	0	0	0	0	0	0	0	0	0.88052	0	1.086	0.96821	0	1.4178	0	1.0666	5.4402	2.5339	3.144	2.6218	6.834
Dolichyl-diphosphooligosaccharide--protein glycosyltransferase subunit DAD1	Q5E9C2	DAD1		1.19753	2.44407	2.2713	2.49693	1.27723	1.5453	1.21778	1.03925	1.0871	0.87153		0.87452	0.94009	2.9755	0	2.1186	1.7567	3.4569	3.4863	0	2.8038	2.7951	5.0543	3.4098	0	1.5236	1.6438	0	2.3611	1.104	2.0162	2.6197	0	0.88052	0	1.086	2.9046	2.369	0	1.788	0	0.77717	1.6893	1.572	0	0.75934
Dystroglycan	O18738	DAG1		2.15008	2.4488	1.2244	4.2638	1.60976	1.71737	2.03065	2.374	2.20348	2.2071		3.4981	2.8203	0.99182	1.2901	2.1186	2.6351	2.5927	1.1621	0	2.8038	0.93171	5.0543	2.2732	7.4422	2.2855	0.82191	2.6221	0.78703	2.208	2.0162	1.3099	1.826	3.5221	1.5781	1.086	1.9364	2.369	1.4178	3.5761	2.1331	0	0.84464	3.144	2.6218	2.278
DAPK3 protein	A7MB69	DAPK3		0	0	0	0	0	0	0.242053	0.447	1.8056	0.530795		0	0	0	0	0	0	0	0	0	0	0	0	0	0	0	0	0	0	0	0	0	0	0	0	0	0.96821	0	0	1.788	0	1.5543	2.5339	1.572	1.3109	0.75934
Aspartate--tRNA ligase, cytoplasmic	Q3SYZ4	DARS1		4.4671	1.89583	6.39345	2.23528	4.95965	3.04823	4.8952	3.75515	3.66213	4.45565		7.2869	3.4914	3.589	3.5011	0.95829	2.3838	2.3454	5.3673	5.5847	8.6329	5.9889	0	2.0564	3.3662	3.5185	5.9482	2.3721	4.422	7.0963	4.6559	1.185	3.3038	5.5758	2.8552	5.8945	5.2553	2.1431	5.1303	4.8526	2.8946	7.3271	4.5845	2.8442	3.5577	5.6402
DAZ associated protein 1	A0A3Q1M8V6	DAZAP1		0	0.87364	0.232928	0.190455	0.607707	0.336033	1.73133	1.61568	3.16445	1.57293		0	0	0	0	0	1.7567	0.86422	0	0	0	0.93171	0	0	0	0.76182	1.6438	0	0.78703	0	1.0081	0	0	0.88052	0	2.172	3.8728	2.369	0	0.89402	3.1997	0.77717	0.84464	4.716	3.9327	1.5187
Acyl-CoA-binding protein	P07107	DBI		0	0.580863	0	0.761825	0	0	0	0.670525	0	2.90827		0	0	0	0	0	0.87837	0.86422	0	0	0	0	0	0	0	3.0473	0	0	0	0	0	0	0	0	0	0	0	0	0	2.6821	0	0	0	0	0	3.0374
Drebrin-like protein	A6H7G2	DBNL		0	0.878367	0	0.571375	0	0	0	0.223505	1.50451	5.78415		0	0	0	0	0	2.6351	0	0	0	0	0	0	0	0	2.2855	0	0	0	0	0	0	0	0	0	0	0	0	0	0.89402	0	1.5543	0.84464	2.358	1.3109	3.0374
Lipoamide acyltransferase component of branched-chain alpha-keto acid dehydrogenase complex, mitochondrial	P11181	DBT		4.69767	3.4478	4.51487	1.99913	6.13473	3.8794	5.28468	2.80105	3.0481	3.1463		4.3726	6.5806	3.9673	3.8702	4.2372	3.5135	2.5927	3.4863	6.1734	4.6729	3.7269	0	2.2732	4.9615	0.76182	5.7533	9.1774	6.2962	3.312	3.0243	1.3099	7.304	5.2831	4.7342	4.3439	6.7775	3.5535	2.8355	2.6821	2.1331	3.8859	3.3785	3.144	2.6218	3.0374
DDB1 and CUL4 associated factor 1	E1BDV4	DCAF1		0	0	0	0	0	0	0	0.26665	1.22297	0.85207		0	0	0	0	0	0	0	0	0	0	0	0	0	0	0	0	0	0	0	0	0	0	0	0	0	0	0	0	0	1.0666	0	0	2.358	1.3109	0
Dephospho-CoA kinase domain-containing protein	Q3ZBS0	DCAKD		1.44548	3.155	1.74713	1.51327	1.56195	0.672067	0.242053	0.26665	0.262	0		0.87452	0.94009	3.9673	0	4.2372	2.6351	2.5927	2.3242	0	1.8692	2.7951	2.5272	0	1.2404	2.2855	2.4657	0	1.5741	2.208	2.0162	0	0	0	0	0	0.96821	0	0	0	1.0666	0	0	0.786	0	0
Doublecortin domain containing 2B	G3MX78	DCDC2B		0	0	0	0.3809	0	0	0	0	0	0		0	0	0	0	0	0	0	0	0	0	0	0	0	0	1.5236	0	0	0	0	0	0	0	0	0	0	0	0	0	0	0	0	0	0	0	0
Decorin	P21793	DCN		0	0	0	0.761825	0	0	0	0	0	0		0	0	0	0	0	0	0	0	0	0	0	0	0	0	3.0473	0	0	0	0	0	0	0	0	0	0	0	0	0	0	0	0	0	0	0	0
m7GpppX diphosphatase	Q8MJJ7	DCPS		0	0.580863	0	0.190455	0	0	0	0.490155	0	2.99826		0	0	0	0	0	0.87837	0.86422	0	0	0	0	0	0	0	0.76182	0	0	0	0	0	0	0	0	0	0	0	0	0	0.89402	1.0666	0	0	0	0	0.75934
Dynactin subunit 1	A0A3Q1M3Y3	DCTN1		17.0947	8.75407	17.6118	7.406	15.9552	8.75073	11.2557	5.7181	6.9888	2.74375		20.114	18.802	17.853	11.61	10.593	7.027	8.6422	13.945	15.434	23.365	17.703	2.5272	10.229	6.2018	10.666	22.191	13.111	14.167	14.352	11.089	7.8592	7.304	12.327	12.625	6.5159	13.555	1.1845	9.9244	5.3641	6.3994	9.3261	7.6017	9.432	3.9327	1.5187
Dynactin subunit 2	Q3ZCF0	DCTN2		15.7422	7.16947	17.6455	9.5467	15.3693	7.13397	12.362	6.0628	6.3387	4.10153		15.741	17.862	13.885	15.481	8.4744	4.3918	8.6422	20.918	12.347	15.888	21.429	2.5272	12.502	8.6826	14.475	16.438	15.733	14.954	14.352	8.0647	7.8592	5.478	14.088	14.203	7.6019	13.555	5.9225	5.6711	6.2582	6.3994	5.4402	5.9124	7.86	5.2437	3.0374
Dynactin subunit 3	Q0P5A1	DCTN3		0.672273	0	1.39973	0.761825	0.607707	0	0	0	0	0		1.749	0.94009	0	0	0	0	0	0	0	2.8038	2.7951	0	0	0	3.0473	1.6438	0	0.78703	0	0	0	0	0	0	0	0	0	0	0	0	0	0	0	0	0
Dynactin subunit 4	E1BBI8	DCTN4		3.17625	1.22202	3.75708	1.44978	2.76947	0.9447	1.86188	0.6211	1.98057	0.511565		1.749	2.8203	2.9755	5.1602	1.0593	0.87837	1.7284	2.3242	6.1734	2.8038	3.7269	0	2.2732	1.2404	2.2855	2.4657	2.6221	1.5741	4.416	1.0081	0	1.826	1.761	1.5781	2.172	1.9364	0	1.4178	0	1.0666	1.5543	2.5339	0.786	2.6218	0
DCN1-like protein	A0A3Q1MTL8	DCUN1D1		0	0.29279	0.46585	0.190455	0	0	0	0.490155	0	0.511565		0	0	0	0	0	0.87837	0	0	0	0	1.8634	0	0	0	0.76182	0	0	0	0	0	0	0	0	0	0	0	0	0	0.89402	1.0666	0	0	0	0	0
N(G),N(G)-dimethylarginine dimethylaminohydrolase 1	P56965	DDAH1		1.05345	1.73787	0.4673	0.190455	0.481478	1.826	0.78905	0.917225	1.00007	0		0	0.94009	1.9836	1.2901	0	1.7567	3.4569	0	0	1.8692	0	0	0	0	0.76182	0.82191	0	0	1.104	0	0	5.478	0	3.1562	0	0	1.1845	1.4178	0	1.0666	0	1.6893	0	1.3109	0
N(G),N(G)-dimethylarginine dimethylaminohydrolase 2	Q3SX44	DDAH2		0	0.580863	0	0.3809	0	0	0	0	0	0.51132		0	0	0	0	0	0.87837	0.86422	0	0	0	0	0	0	0	1.5236	0	0	0	0	0	0	0	0	0	0	0	0	0	0	0	0	0	0	0	0
DNA damage-binding protein 1	A1A4K3	DDB1		1.69847	0.29279	0	0.81063	0.590275	0.873233	0.394525	0.577955	0.873933	1.50889		0	0.94009	1.9836	3.8702	0	0.87837	0	0	0	0	0	0	0	2.4807	0.76182	0	0	2.3611	0	0	2.6197	0	0	1.5781	0	0	0	1.4178	0.89402	0	0.77717	0	0	2.6218	0.75934
DDHD domain containing 2	F1MSS2	DDHD2		2.36918	3.02967	2.48183	2.76945	1.00601	1.71737	1.53902	0.887725	0.436967	0		1.749	3.7604	3.9673	0	2.1186	3.5135	3.4569	4.6484	1.5434	2.8038	0.93171	2.5272	4.5463	2.4807	1.5236	0.82191	1.3111	0.78703	1.104	2.0162	1.3099	1.826	2.6416	1.5781	0	1.9364	0	1.4178	0	2.1331	0.77717	0	0	1.3109	0
Dolichyl-diphosphooligosaccharide--protein glycosyltransferase 48 kDa subunit	A6QPY0	DDOST		5.68602	7.0536	7.48643	6.88188	6.91098	5.37943	5.43318	5.39227	5.24183	2.5221		5.2471	4.7004	8.9264	3.8702	6.3558	7.027	7.778	6.9727	6.1734	9.3459	7.4537	6.3179	7.9561	8.6826	4.5709	5.7533	7.8664	6.2962	7.728	9.0728	5.2395	1.826	5.2831	3.1562	6.5159	6.7775	5.9225	5.6711	3.5761	6.3994	3.8859	7.6017	5.502	2.6218	5.3154
DDRGK domain-containing protein 1	F1MK36	DDRGK1		0.701608	0.933963	0.93315	0.190455	0.678235	1.68017	1.4379	0.815755	1.59155	1.21318		0.87452	0.94009	0.99182	0	1.0593	0.87837	0.86422	0	0	1.8692	1.8634	0	0	0	0.76182	0.82191	0	0.78703	1.104	5.0405	0	0	1.761	0	1.086	2.9046	2.369	0	0.89402	0	1.5543	0.84464	3.93	0	0.75934
D-dopachrome decarboxylase	A5PK65	DDT		0.21863	0.29279	0	0.855525	0	0	0	0.223505	0	2.01727		0.87452	0	0	0	0	0.87837	0	0	0	0	0	0	1.1366	0	2.2855	0	0	0	0	0	0	0	0	0	0	0	0	0	0.89402	0	0	0	0	0	1.5187
ATP-dependent RNA helicase DDX1	Q0IIK5	DDX1		6.15557	5.7197	5.41178	4.2235	6.51267	4.77077	3.64645	4.78635	5.31027	4.71017		7.8707	5.6405	5.9509	5.1602	8.4744	2.6351	6.0496	5.8106	4.6301	8.4113	2.7951	7.5815	4.5463	2.4807	2.2855	6.5752	6.5553	6.2962	6.624	9.0728	5.2395	0	5.2831	0	5.4299	3.8728	4.738	5.6711	4.4701	4.2662	9.3261	6.7571	3.93	5.2437	6.834
RNA helicase	A7E307	DDX17		0.630525	2.38997	1.23427	0.637925	8.98607	11.2181	17.0057	15.0455	19.1317	13.742		1.3474	0.86907	0.30563	0	0	0	7.1699	3.2565	0	0.46179	1.2188	0.62436	0.5616	0.61288	0.75286	8.3909	7.8509	8.9775	10.725	15.455	11.819	6.3803	19.816	12.606	26.493	9.1078	21.672	11.325	13.332	13.853	18.986	18.582	19.165	19.648	14.586
RNA helicase	F1N533	DDX18		0	0	0	0	2.47603	2.5534	4.80055	3.33433	7.30957	4.90945		0	0	0	0	0	0	0	0	0	0	0	0	0	0	0	0.82191	2.6221	3.1481	3.312	5.0405	2.6197	0	5.2831	4.7342	4.3439	4.841	3.5535	2.8355	2.6821	4.2662	5.4402	10.136	7.86	3.9327	3.0374
ATP-dependent RNA helicase DDX19A	Q3ZBV2	DDX19A		0	1.17117	0.232928	0.758755	0	0.336033	0.49163	0.937175	0.698967	2.76008		0	0	0	0	0	3.5135	0	0	0	0	0.93171	0	2.2732	0	0.76182	0	0	0	0	1.0081	0	0	0.88052	0	1.086	0	0	0	2.6821	1.0666	2.3315	0	0.786	1.3109	3.0374
RNA helicase	F6QHI8	DDX21		0.969993	1.1523	0.856225	0	13.3069	17.3497	18.032	18.2103	23.3073	13.1378		0.82829	0.89039	0.93939	1.2219	0	0	3.4569	3.4249	0	0	0	0	0	0	0	16.351	15.594	12.509	8.7736	14.961	20.75	16.338	17.517	21.843	18.347	14.421	23.502	16.938	13.316	19.085	20.819	26.005	25.772	18.145	15.106
RNA helicase	A6QLB2	DDX23		0.557547	0	0	0	0.9973	0	0.666025	0.844605	1.41748	0.34096		0	0.94009	0	1.2901	0	0	0	0	0	0	0	0	0	0	0	0	1.3111	1.5741	1.104	0	0	0	0	1.5781	1.086	0	0	1.4178	0.89402	1.0666	0.77717	0.84464	0.786	2.6218	0
Probable ATP-dependent RNA helicase DDX27	A1A4H6	DDX27		0	0	0	0	1.73122	0.336033	2.7568	2.39717	5.98967	4.65198		0	0	0	0	0	0	0	0	0	0	0	0	0	0	0	2.4657	1.3111	3.1481	0	1.0081	0	0	3.5221	1.5781	1.086	4.841	3.5535	2.8355	0	3.1997	3.1087	5.9124	5.502	6.5546	4.556
RNA helicase	F1N5H8	DDX31		0.482978	0	0.232928	0	0.524532	0	1.34833	0.26665	2.04807	1.55097		0	0.94009	0.99182	0	0	0	0	0	0	0	0.93171	0	0	0	0	0	1.3111	0.78703	0	0	0	0	1.761	1.5781	1.086	0.96821	0	0	0	1.0666	3.1087	1.6893	3.144	1.3109	1.5187
RNA helicase	Q5E970	DDX39A		0	0.399207	0.290525	0.28415	1.86563	2.08743	3.77163	4.03645	5.03313	6.23912		0	0	0	0	0	0.80272	0.3949	1.1621	0	0	0	0	1.1366	0	0	1.573	1.3111	1.8659	2.7125	1.9294	2.5069	1.826	3.7727	3.1562	5.3364	2.8212	6.903	4.2533	1.3025	3.687	6.0835	6.1529	5.7257	3.2208	7.1156
Spliceosome RNA helicase DDX39B	Q3T147	DDX39B		0	1.34813	0.524172	1.29105	1.69962	2.22053	2.67822	3.66582	5.42117	6.38857		0	0	0	0	0	2.7108	1.3336	1.1621	0	0.93459	0	1.2636	1.1366	1.2404	1.5236	1.7146	1.3111	2.0693	1.7035	2.103	2.7326	1.826	3.2714	3.1562	2.2655	2.0198	6.1265	1.4178	2.2736	4.8454	7.1284	3.9827	7.6362	4.6446	8.8305
RNA helicase	G5E631	DDX3X		15.1258	10.2602	9.77438	4.85575	15.0915	11.3883	15.6698	13.2619	16.13	11.0915		18.012	19.595	15.156	7.7403	11.451	9.6621	9.6674	15.545	4.6301	8.3224	10.6	6.3179	5.5749	3.7211	3.8091	14.388	11.8	19.478	14.7	17.302	11.385	5.478	15.494	12.625	16.223	18.337	15.732	9.9244	13.526	13.865	19.216	15.868	22.035	10.487	16.185
RNA helicase	E1BJD2	DDX42		0	0	0.233648	0	1.40428	0.608667	0	2.47068	1.78607	2.101		0	0	0	0	0	0	0	0	0	0.93459	0	0	0	0	0	0	2.6221	0.78703	2.208	0	0	1.826	0	0	0	0	1.1845	5.6711	0.89402	2.1331	0.77717	1.6893	2.358	1.3109	3.0374
RNA helicase	A0A3Q1MR43	DDX46		0	0	0	0	0.524532	1.55337	0.242053	3.26018	4.27107	3.33635		0	0	0	0	0	0	0	0	0	0	0	0	0	0	0	0	1.3111	0.78703	0	1.0081	0	3.652	0	0	0	0.96821	2.369	1.4178	1.788	7.4659	7.7717	3.3785	5.502	3.9327	3.7967
DEAD box protein 5	F1MBQ8	DDX5		0.423102	2.1108	1.51895	0.65312	11.181	11.3466	15.0285	11.9108	15.9689	11.5961		1.3795	0	0.31291	0	0	0	6.3324	5.603	0	0.47279	0	0.63923	0.57498	0.62748	0.77079	12.563	9.1929	12.171	10.797	17.551	11.913	4.5758	17.269	11.065	16.807	14.973	12.233	11.359	13.373	10.678	15.978	18.682	20.033	9.1918	13.126
Probable ATP-dependent RNA helicase DDX56	Q3SZ40	DDX56		0	0	0	0	0	0	0.49163	0	0.805547	0.65951		0	0	0	0	0	0	0	0	0	0	0	0	0	0	0	0	0	0	0	0	0	0	0.88052	0	1.086	0	0	0	0	0	0.77717	0.84464	1.572	0	0
RNA helicase	E1BDM8	DDX6		25.9337	15.8173	17.9088	9.72795	12.0161	7.20543	8.34797	5.99168	4.83417	3.2938		21.863	28.203	31.738	21.931	16.949	15.811	14.692	19.756	10.804	26.168	14.907	10.109	12.502	8.6826	7.6182	10.685	9.1774	14.954	13.248	9.0728	5.2395	7.304	6.1636	7.8904	8.6879	10.65	4.738	7.0888	8.9402	3.1997	6.9946	5.0678	5.502	3.9327	3.0374
2,4-dienoyl-CoA reductase 1	F1N5J8	DECR1		6.5268	5.6085	7.57705	3.15037	7.1282	3.49807	7.24767	5.19025	3.98953	2.4001		7.8707	7.5207	2.9755	7.7403	6.3558	6.1486	4.3211	10.459	7.7168	6.5421	5.5903	2.5272	4.5463	2.4807	3.0473	4.1095	11.8	7.0833	5.52	6.0485	2.6197	1.826	7.9247	7.8904	5.4299	7.7457	4.738	5.6711	7.1522	3.1997	3.1087	2.5339	5.502	3.9327	2.278
DEK protein	A5PJQ1	DEK		0	0	0	0	0	0	1.42915	0.917225	3.20353	2.71865		0	0	0	0	0	0	0	0	0	0	0	0	0	0	0	0	0	0	0	0	0	0	0.88052	1.5781	3.258	0	1.1845	1.4178	0	1.0666	2.3315	2.5339	3.144	3.9327	2.278
DENN domain containing 10	E1BF38	DENND10		3.29445	3.02967	2.28587	0.9492	1.98058	0.672067	0.902452	1.9558	0.543547	1.36089		2.6236	4.7004	1.9836	3.8702	2.1186	3.5135	3.4569	2.3242	3.0867	1.8692	1.8634	0	2.2732	0	1.5236	0	5.2442	1.5741	1.104	2.0162	0	0	2.6416	0	0	0.96821	0	2.8355	1.788	3.1997	1.5543	0.84464	0.786	0	0.75934
Density-regulated protein	Q2HJ47	DENR		0	0.288073	0	0	0	0	1.17395	0.71365	1.10663	1.38015		0	0	0	0	0	0	0.86422	0	0	0	0	0	0	0	0	0	0	0	0	0	0	0	2.6416	0	1.086	0.96821	0	0	1.788	1.0666	2.3315	2.5339	0.786	0	1.5187
Deoxyribose-phosphate aldolase	Q3T0V9	DERA		0	0	0	0	0	0.336033	0.878625	2.23676	1.52407	1.0616		0	0	0	0	0	0	0	0	0	0	0	0	0	0	0	0	0	0	0	1.0081	0	0	0	1.5781	0	1.9364	2.369	1.4178	0.89402	4.2662	1.5543	1.6893	1.572	1.3109	1.5187
Derlin-1	Q71SS4	DERL1		0.701608	1.5148	0.466575	0.790505	0.402235	0.672067	0.242053	0	0.262	0.170595		0.87452	0.94009	0.99182	0	1.0593	1.7567	1.7284	0	0	0.93459	0.93171	1.2636	1.1366	0	0.76182	0.82191	0	0.78703	0	2.0162	0	0	0	0	0	0.96821	0	0	0	0	0	0	0.786	0	0
Delta(24)-sterol reductase	A0A3Q1M7E0	DHCR24		1.94437	0.29279	0.232928	0.620175	0	0	0	0	0	0		2.6236	1.8802	1.9836	1.2901	0	0.87837	0	0	0	0	0.93171	0	0	2.4807	0	0	0	0	0	0	0	0	0	0	0	0	0	0	0	0	0	0	0	0	0
Dihydrofolate reductase	A0A140T872	DHFR		0.466585	0.3531	0	0	0.327775	0.608667	0	1.674	0	1.70186		0.87452	0	0.99182	0	1.0593	0	0	0	0	0	0	0	0	0	0	0	1.3111	0	0	0	0	1.826	0	0	0	0	1.1845	1.4178	0.89402	3.1997	0.77717	0	0	0	0.75934
Dihydroorotate dehydrogenase (quinone), mitochondrial	Q5E9W3	DHODH		9.72185	9.33033	10.0628	11.3493	8.76375	12.7176	12.2188	11.0717	5.00917	5.2439		13.118	9.4009	9.9182	6.4503	10.593	7.027	10.371	10.459	9.2602	11.215	9.3171	16.427	15.912	6.2018	6.8564	5.7533	7.8664	7.0833	14.352	8.0647	20.958	9.1301	12.327	11.047	11.946	13.555	14.214	8.5066	9.8343	11.732	6.2174	5.0678	4.716	5.2437	6.834
Dehydrogenase/reductase (SDR family) member 1	Q2KIS4	DHRS1		0.466585	1.22202	0.699497	0.190455	0.757478	0.672067	0.70423	0.51963	0.543547	0.530795		0.87452	0	0.99182	0	1.0593	0.87837	1.7284	0	0	0.93459	1.8634	0	0	0	0.76182	0.82191	0	0	2.208	2.0162	0	0	0.88052	0	0	1.9364	1.1845	0	0.89402	0	1.5543	0.84464	0.786	0	0.75934
Dehydrogenase/reductase SDR family member 11	Q3ZBV9	DHRS11		0	0.29279	0	0	0	0	0	0.223505	0.262	3.42007		0	0	0	0	0	0.87837	0	0	0	0	0	0	0	0	0	0	0	0	0	0	0	0	0	0	0	0	0	0	0.89402	0	0	0	0.786	0	3.0374
Dehydrogenase/reductase SDR family member 4	F1MZD5	DHRS4		3.94483	5.3157	4.15362	3.34665	3.20998	2.15397	3.71628	1.81125	1.24251	2.72138		8.7452	3.7604	1.9836	1.2901	6.3558	5.2702	4.3211	2.3242	3.0867	7.4767	3.7269	3.7908	4.5463	1.2404	3.8091	3.2876	2.6221	4.7222	2.208	2.0162	2.6197	1.826	2.6416	3.1562	3.258	5.8093	1.1845	1.4178	3.5761	1.0666	1.5543	0.84464	1.572	1.3109	1.5187
Dehydrogenase/reductase (SDR family) member 7	Q24K14	DHRS7		0	0	0	0	0.678235	0	0.733683	1.43686	2.02851	1.38331		0	0	0	0	0	0	0	0	0	0	0	0	0	0	0	0.82191	0	0.78703	1.104	0	0	0	0.88052	0	1.086	0.96821	2.369	1.4178	0.89402	1.0666	1.5543	0.84464	3.93	1.3109	0.75934
Dehydrogenase/reductase SDR family member 7B	F1MN23	DHRS7B		4.23505	5.0229	2.83535	2.86625	2.62365	1.34413	1.67995	0.80145	1.0871	1.04234		7.8707	2.8203	4.9591	1.2901	6.3558	4.3918	4.3211	2.3242	1.5434	6.5421	0.93171	2.5272	3.4098	2.4807	3.0473	4.9314	1.3111	3.1481	1.104	4.0324	0	0	1.761	0	1.086	3.8728	0	1.4178	1.788	0	3.1087	1.6893	1.572	0	0.75934
RNA helicase	A5D7D9	DHX15		0	0.288073	0.232928	0	4.30395	1.28073	3.9658	3.91228	6.75613	6.37288		0	0	0	0	0	0	0.86422	0	0	0	0.93171	0	0	0	0	4.9314	3.9332	3.9352	4.416	2.0162	0	1.826	3.5221	3.1562	4.3439	4.841	3.5535	4.2533	3.5761	4.2662	7.7717	5.0678	8.646	6.5546	6.0747
RNA helicase	E1BF68	DHX16		0	0	0	0	0	0	0	0	0.262	0.720875		0	0	0	0	0	0	0	0	0	0	0	0	0	0	0	0	0	0	0	0	0	0	0	0	0	0	0	0	0	0	0	0	0.786	0	1.5187
ATP-dependent RNA helicase DHX30	Q2NKY8	DHX30		0	1.4498	0.699497	0.190455	0.196758	0.672067	0.4841	0.447	0.524	0.68214		0	0	0	0	0	1.7567	2.5927	0	0	0.93459	1.8634	0	0	0	0.76182	0	0	0.78703	0	2.0162	0	0	0	0	0	1.9364	0	0	1.788	0	0	0	1.572	0	0
ATP-dependent DNA/RNA helicase DHX36	Q05B79	DHX36		5.32123	3.68027	4.30365	1.85353	1.928	0.336033	2.5824	0.223505	2.67863	2.10395		6.1216	5.6405	6.9427	2.5801	3.1779	5.2702	2.5927	2.3242	4.6301	3.7383	6.522	0	3.4098	2.4807	1.5236	2.4657	1.3111	3.9352	0	1.0081	0	0	4.4026	0	1.086	4.841	0	0	0.89402	0	1.5543	2.5339	5.502	0	2.278
RNA helicase	G3MWK8	DHX58		0	0.938667	0.757825	0.930275	0.205478	0	0	0	0	0		0	0	0	0	1.0593	1.7567	0	1.1621	0	1.8692	0	0	0	3.7211	0	0.82191	0	0	0	0	0	0	0	0	0	0	0	0	0	0	0	0	0	0	0
ATP-dependent RNA helicase A	Q28141	DHX9		0.453653	2.03067	0.523452	0.190455	7.2383	5.87947	14.33	12.1159	16.4243	14.2489		0.87452	0.94009	0	0	0	2.6351	3.4569	1.1621	0	0	0.93171	0	0	0	0.76182	8.2191	2.6221	12.592	5.52	11.089	6.5494	0	8.8052	12.625	18.462	17.428	9.476	9.9244	15.198	13.865	20.984	15.203	19.65	14.42	16.705
Diablo homolog, mitochondrial	Q2NL36	DIABLO		1.41615	0.641173	1.04835	0.3101	1.39953	1.5453	2.32408	1.63085	0.543547	1.53126		1.749	0.94009	2.9755	0	1.0593	0	0.86422	2.3242	0	1.8692	0	0	0	1.2404	0	0.82191	1.3111	2.3611	1.104	2.0162	2.6197	0	2.6416	1.5781	2.172	2.9046	1.1845	1.4178	1.788	2.1331	0.77717	0.84464	0.786	0	0.75934
Uncharacterized protein	A0A3Q1LUD9	DIAPH1		1.27208	1.22674	1.52877	0.691	1.00601	1.55337	1.39971	1.40735	2.22303	0.849345		0.87452	0.94009	1.9836	1.2901	1.0593	1.7567	0.86422	1.1621	3.0867	0.93459	0.93171	0	0	1.2404	1.5236	0.82191	1.3111	0.78703	1.104	1.0081	0	3.652	0.88052	1.5781	2.172	0.96821	1.1845	1.4178	0.89402	2.1331	3.8859	1.6893	2.358	2.6218	0.75934
DIS3 homolog, exosome endoribonuclease and 3'-5' exoribonuclease	F1N1R4	DIS3		0	0	0	0	0	0	0	0	0	0.720635		0	0	0	0	0	0	0	0	0	0	0	0	0	0	0	0	0	0	0	0	0	0	0	0	0	0	0	0	0	0	0	0	0	0	1.5187
DKC1 protein	A7YWH5	DKC1		0	0	0	0	0.205478	0.336033	0.2715	0.533275	0.873933	0.82696		0	0	0	0	0	0	0	0	0	0	0	0	0	0	0	0.82191	0	0	0	1.0081	0	0	0	0	1.086	0	0	0	0	2.1331	0	0	0	2.6218	0.75934
DKK3 protein	A6QL81	DKK3		2.35578	0.288073	0.934575	0	0	0	0	0	0	0		4.3726	3.7604	0	1.2901	0	0	0.86422	0	0	3.7383	0	0	0	0	0	0	0	0	0	0	0	0	0	0	0	0	0	0	0	0	0	0	0	0	0
Acetyltransferase component of pyruvate dehydrogenase complex	F1N690	DLAT		18.8595	20.7237	21.9188	17.3095	29.047	19.735	25.123	15.8826	12.0283	12.5953		20.114	13.161	22.812	19.351	26.483	15.811	19.877	24.404	23.15	18.692	21.429	17.69	18.185	17.365	15.998	29.589	35.399	29.12	22.08	24.194	13.099	21.912	25.535	33.14	19.548	22.269	17.767	9.9244	18.774	17.065	13.212	10.136	10.218	15.731	12.909
Dihydrolipoyl dehydrogenase	F1N206	DLD		35.02	26.7453	32.3435	24.9563	31.86	28.425	31.5995	21.959	19.581	22.0337		36.73	31.023	29.755	42.572	34.957	21.081	24.198	45.322	30.867	25.234	27.951	25.272	28.415	24.807	21.331	27.123	35.399	30.694	34.224	26.21	26.197	32.868	32.579	34.718	27.15	31.951	24.874	22.684	17.88	22.398	24.092	19.427	15.72	23.596	17.465
DLG associated protein 5	Q08DQ9	DLGAP5		2.4855	1.7426	1.08535	1.00108	1.13225	1.55337	0	0.975525	1.41748	0.89124		3.4981	1.8802	1.9836	2.5801	0	2.6351	2.5927	0	1.5434	0.93459	1.8634	0	0	2.4807	1.5236	1.6438	1.3111	1.5741	0	1.0081	0	3.652	0	0	0	0	0	2.8355	0	1.0666	1.5543	0.84464	0.786	2.6218	1.5187
Dihydrolipoyllysine-residue succinyltransferase component of 2-oxoglutarate dehydrogenase complex, mitochondrial	A0A3Q1MHE5	DLST		43.673	40.7227	47.2578	33.4543	43.5303	36.5573	43.4705	33.0187	24.9697	21.8875		44.6	47.944	35.706	46.442	45.55	35.135	41.483	44.16	52.474	51.402	40.995	34.117	30.688	34.73	34.282	45.205	49.82	39.352	39.744	30.243	30.127	49.302	36.101	55.233	38.01	44.538	24.874	49.622	27.715	29.864	26.424	21.961	18.864	34.084	25.058
Dimethylglycine dehydrogenase	F1MDJ6	DMGDH		1.27555	0.29279	0.934575	0	1.08918	0	0.22013	0	0	0		0	2.8203	0.99182	1.2901	0	0.87837	0	0	0	3.7383	0	0	0	0	0	2.4657	0	0.78703	1.104	0	0	0	0.88052	0	0	0	0	0	0	0	0	0	0	0	0
DnaJ homolog subfamily A member 1	Q5E954	DNAJA1		11.2231	6.47273	10.6002	7.32048	10.1659	11.2226	9.38852	7.7335	8.60167	6.6435		10.494	11.281	8.9264	14.191	6.3558	6.1486	6.9138	10.459	12.347	9.3459	10.249	7.5815	5.6829	9.9229	6.0946	10.685	9.1774	8.6573	12.144	8.0647	9.1691	16.434	10.566	9.4685	9.7739	7.7457	7.107	11.342	7.1522	5.3328	10.88	9.291	4.716	11.798	6.834
DnaJ homolog subfamily A member 2	Q2HJ94	DNAJA2		6.17957	4.30043	6.05865	4.28932	5.38965	7.40627	7.03388	5.04258	4.15833	4.40995		6.1152	5.6233	3.9636	9.0162	4.2294	2.6287	6.0432	3.4821	7.6998	8.401	4.6517	2.5225	3.4056	7.4285	3.8007	4.1035	7.8567	6.2905	3.3079	6.0411	5.2347	10.943	5.2766	12.607	5.418	4.8339	4.7336	8.4962	2.6821	4.2584	3.8773	2.5308	4.7102	5.234	3.7911
Uncharacterized protein	A0A3Q1N9H8	DNAJA3		9.04255	8.8774	9.02045	10.2352	8.07707	6.24627	6.40898	5.46837	2.55003	3.5457		11.466	7.1029	10.745	6.8563	11.476	7.9704	7.1858	11.148	7.7739	8.7055	8.4544	10.811	8.5875	11.554	9.9883	8.7061	9.2745	7.9286	6.3991	10.678	5.288	2.7728	9.3269	5.1726	3.8211	7.3153	5.067	6.8	3.8244	6.1821	5.872	1.6893	1.9795	3.9813	3.8248
DnaJ heat shock protein family (Hsp40) member A4	F1N6Q0	DNAJA4		5.88035	6.77967	5.95693	7.3278	4.62348	4.80797	3.21022	2.07788	2.24257	1.55052		6.1216	4.7004	4.9591	7.7403	6.3558	9.6621	4.3211	5.8106	3.0867	7.4767	7.4537	5.0543	7.9561	8.6826	7.6182	4.1095	1.3111	8.6573	4.416	6.0485	6.5494	1.826	3.5221	3.1562	3.258	2.9046	1.1845	1.4178	3.5761	2.1331	1.5543	2.5339	1.572	2.6218	1.5187
DnaJ homolog subfamily B member 1	Q3MI00	DNAJB1		1.22982	4.5365	1.37732	3.13863	2.60582	2.92347	2.2345	2.00511	2.97667	1.25936		1.749	1.8802	0	1.2901	6.9956	2.6351	3.9788	1.1621	1.5434	2.8038	0	2.5272	3.4098	3.7211	2.8964	3.1249	1.3111	3.7793	2.208	4.8408	3.9296	0	2.6416	3.1562	2.172	0.96821	2.369	2.8355	0.89402	1.9219	2.3315	2.5339	3.7743	2.6218	0.75934
DnaJ homolog subfamily B member 11	Q3ZBA6	DNAJB11		6.84285	5.89187	7.0536	5.23895	6.33948	5.61783	4.46495	2.81468	3.66007	1.91072		6.9961	4.7004	7.9346	7.7403	6.3558	5.2702	6.0496	9.2969	7.7168	6.5421	4.6586	5.0543	3.4098	8.6826	3.8091	4.9314	6.5553	3.9352	9.936	4.0324	9.1691	3.652	5.2831	3.1562	6.5159	2.9046	2.369	2.8355	1.788	4.2662	6.9946	3.3785	2.358	5.2437	2.278
DnaJ homolog subfamily B member 6	Q0III6	DNAJB6		3.46785	3.67083	3.47118	4.43562	3.56522	4.7446	4.15653	2.57753	3.76663	3.73523		2.6236	4.7004	3.9673	2.5801	3.1779	3.5135	4.3211	5.8106	1.5434	2.8038	3.7269	2.5272	5.6829	4.9615	4.5709	3.2876	2.6221	3.9352	4.416	4.0324	6.5494	3.652	4.4026	3.1562	3.258	5.8093	3.5535	2.8355	1.788	2.1331	3.1087	4.2232	3.144	3.9327	3.7967
DnaJ homolog subfamily C member 10	F1N151	DNAJC10		2.6309	3.6505	1.86898	1.11362	1.81523	0	0.242053	0	0.543547	0.530795		2.0866	2.8946	3.3583	2.1841	5.3803	3.2438	2.3274	2.7728	1.5434	1.5823	1.5774	0	1.9243	1.2404	1.2898	1.6438	2.6221	0.78703	2.208	0	0	0	0	0	0	0.96821	0	0	0	0	1.5543	0.84464	0.786	0	0.75934
DnaJ homolog subfamily C member 11	Q2NL21	DNAJC11		0.43725	0.64589	0.7571	0	0.205478	0	0.462182	0	0	0.170595		1.749	0	0	0	1.0593	0.87837	0	1.1621	0	0.93459	0.93171	0	0	0	0	0.82191	0	0	0	0	0	0	0.88052	0	0	0.96821	0	0	0	0	0.77717	0	0	0	0
DnaJ heat shock protein family (Hsp40) member C13	F1MDR7	DNAJC13		17.7152	20.129	17.59	9.08093	15.0455	10.7488	9.58057	5.56698	7.2606	2.76595		13.118	17.862	21.82	18.061	21.186	19.324	19.877	10.459	16.977	21.495	21.429	3.7908	9.0927	7.4422	15.998	18.082	13.111	15.741	13.248	11.089	6.5494	14.608	11.447	7.8904	5.4299	13.555	9.476	5.6711	1.788	5.3328	11.658	4.2232	11.004	6.5546	1.5187
DnaJ homolog subfamily C member 17	Q2KI83	DNAJC17		0	0	0	0.3101	0	0	0	0.917225	0.698967	0.511565		0	0	0	0	0	0	0	0	0	0	0	0	0	1.2404	0	0	0	0	0	0	0	0	0	0	0	0	1.1845	1.4178	0	1.0666	0	0	0.786	1.3109	0
DnaJ homolog subfamily C member 2	Q1RMH9	DNAJC2		0.529715	0.281997	0	0	0.9804	0	0.69913	0.34695	0.689733	0.34096		0.85606	0	0	1.2628	0	0	0.84599	0	0	0	0	0	0	0	0	0	1.2834	1.5575	1.0807	0	0	0	0.88052	0	0	1.916	0	1.3878	0	0	0.77717	0	0.786	1.2832	0
DnaJ homolog subfamily C member 3	F1N036	DNAJC3		6.7847	6.79303	8.37588	8.96925	5.615	7.04147	2.88735	4.4265	3.33945	1.55072		6.1216	5.6405	8.9264	6.4503	11.652	5.2702	3.4569	4.6484	9.2602	9.3459	10.249	10.109	10.229	8.6826	6.8564	4.9314	9.1774	3.9352	4.416	8.0647	3.9296	9.1301	4.4026	3.1562	1.086	2.9046	1.1845	8.5066	2.6821	5.3328	4.663	0.84464	3.93	5.2437	1.5187
DnaJ homolog subfamily C member 5	Q29455	DNAJC5		2.9119	1.5148	2.53337	2.07575	2.54525	2.32603	3.1131	1.49516	4.18407	2.2071		2.6236	1.8802	1.9836	5.1602	1.0593	1.7567	1.7284	1.1621	6.1734	0.93459	1.8634	1.2636	2.2732	2.4807	2.2855	2.4657	3.9332	1.5741	2.208	2.0162	1.3099	3.652	2.6416	4.7342	2.172	2.9046	1.1845	2.8355	0.89402	1.0666	3.1087	3.3785	3.93	5.2437	2.278
DnaJ heat shock protein family (Hsp40) member C7	F1N7H0	DNAJC7		2.8115	2.5138	2.69488	2.63822	2.73327	2.16203	2.9045	2.9025	3.46553	2.44198		2.6236	3.7604	0.99182	3.8702	3.1779	2.6351	1.7284	1.1621	3.0867	2.8038	3.7269	0	4.5463	3.7211	2.2855	1.6438	3.9332	3.1481	2.208	1.0081	0	5.478	2.6416	7.8904	1.086	0	2.369	4.2533	1.788	3.1997	3.8859	2.5339	3.93	3.9327	3.0374
DnaJ heat shock protein family (Hsp40) member C8	E1BCE0	DNAJC8		0	0	0	0	0	0	0	0.59225	0.524	1.7211		0	0	0	0	0	0	0	0	0	0	0	0	0	0	0	0	0	0	0	0	0	0	0	0	0	0	2.369	0	0	0	0.77717	0	1.572	0	1.5187
DnaJ heat shock protein family (Hsp40) member C9	A0A3Q1NAY5	DNAJC9		1.84255	2.5138	2.61485	4.40235	1.92403	3.19927	2.47655	4.69855	2.50457	3.95038		0.87452	0.94009	2.9755	2.5801	3.1779	2.6351	1.7284	1.1621	4.6301	2.8038	1.8634	5.0543	4.5463	4.9615	3.0473	0.82191	2.6221	3.1481	1.104	2.0162	3.9296	3.652	2.6416	3.1562	2.172	1.9364	4.738	4.2533	4.4701	5.3328	0	2.5339	2.358	2.6218	3.7967
Deoxyribonuclease II	F1MZ33	DNASE2		0	0	0	0	0	0	0	0	0	1.37992		0	0	0	0	0	0	0	0	0	0	0	0	0	0	0	0	0	0	0	0	0	0	0	0	0	0	0	0	0	0	0	0	0	0	1.5187
Dynamin-1-like protein	Q2KIA5	DNM1L		1.58166	11.482	2.77418	6.9778	2.47603	3.17013	2.78625	6.8243	5.60157	8.30653		0.87452	1.8802	0.99182	2.5801	7.4151	14.932	12.099	1.1621	1.5434	1.8692	6.522	0	2.2732	11.163	14.475	0.82191	2.6221	3.1481	3.312	4.0324	0	5.478	3.5221	1.5781	2.172	3.8728	5.9225	2.8355	8.9402	9.599	3.8859	4.2232	4.716	7.8655	8.3527
Dynamin GTPase	A0A3Q1MSP7	DNM2		0.68848	2.4482	1.55222	2.19413	0.472758	1.00747	1.16578	1.65963	2.22263	3.32105		0.87372	1.8802	0	0	2.1176	2.6351	2.5919	0	1.5434	2.8029	1.8626	1.2624	2.2711	3.72	1.523	0	0	0.78703	1.104	3.0224	0	0	1.7602	0	0	2.9029	2.3679	1.4178	1.7872	1.0656	3.108	1.6893	2.358	2.6206	4.5315
Aspartyl aminopeptidase	Q2HJH1	DNPEP		2.81493	1.44509	4.39825	6.1506	2.73327	1.61677	1.99245	0.937175	0.524	2.7182		1.749	5.6405	0	3.8702	0	0.87837	3.4569	1.1621	6.1734	2.8038	7.4537	2.5272	6.8195	9.9229	5.3328	1.6438	3.9332	3.1481	2.208	3.0243	0	1.826	2.6416	3.1562	2.172	0	0	0	2.6821	1.0666	1.5543	0	1.572	0	2.278
Deoxynucleotidyltransferase terminal-interacting protein 2	Q0P5H2	DNTTIP2		0	0	0	0	0	0.672067	0.636578	0.26665	1.8349	0.82987		0	0	0	0	0	0	0	0	0	0	0	0	0	0	0	0	0	0	0	2.0162	0	0	0	1.5781	0	0.96821	0	0	0	1.0666	1.5543	0	1.572	3.9327	0
Dedicator of cytokinesis 11	G5E580	DOCK11		0.949553	1.22202	1.319	0.474605	0.804475	0	0.242053	0.35445	0	0		0.87452	0.94009	1.9836	0	1.0593	0.87837	1.7284	0	1.5434	1.8692	1.8634	0	1.1366	0	0.76182	1.6438	0	1.5741	0	0	0	0	0	0	0	0.96821	0	1.4178	0	0	0	0	0	0	0
Dedicator of cytokinesis 5	A0A3Q1MC59	DOCK5		1.7844	1.64016	1.08462	0.3809	1.93275	0	0.462182	0	0	0		0	1.8802	3.9673	1.2901	3.1779	0.87837	0.86422	0	1.5434	0	2.7951	0	0	0	1.5236	1.6438	2.6221	2.3611	1.104	0	0	0	0.88052	0	0	0.96821	0	0	0	0	0	0	0	0	0
Dipeptidase 1	Q3SZM7	DPEP1		0	0	0	0	0	0	0	0	7.75527	2.8816		0	0	0	0	0	0	0	0	0	0	0	0	0	0	0	0	0	0	0	0	0	0	0	0	0	0	0	0	0	0	6.2174	6.7571	12.576	3.9327	6.0747
Dolichol-phosphate mannosyltransferase subunit 1	C7FFR6	DPM1		7.73723	6.59333	7.28652	7.0464	6.4522	6.36133	4.14018	3.9849	3.94163	2.74083		8.7452	7.5207	6.9427	7.7403	8.4744	4.3918	6.9138	9.2969	7.7168	6.5421	5.5903	6.3179	9.0927	7.4422	5.3328	5.7533	5.2442	7.0833	7.728	7.0566	6.5494	5.478	2.6416	4.7342	4.3439	4.841	4.738	4.2533	2.6821	4.2662	3.8859	4.2232	2.358	5.2437	2.278
Dolichol-phosphate mannosyltransferase subunit 3	Q3ZC71	DPM3		2.42738	2.56942	1.90078	2.49115	1.605	2.15397	1.61231	1.14073	0.805547	0.36043		2.6236	2.8203	2.9755	1.2901	4.2372	0.87837	2.5927	2.3242	1.5434	2.8038	0.93171	3.7908	3.4098	1.2404	1.5236	1.6438	1.3111	2.3611	1.104	2.0162	2.6197	1.826	0.88052	1.5781	1.086	2.9046	1.1845	1.4178	0.89402	1.0666	0.77717	0.84464	1.572	0	0.75934
Dipeptidyl peptidase 3	F2Z4F5	DPP3		0	0.29279	0.618777	1.3228	0.533253	0.608667	0.394525	0.533275	0	0.978085		0	0	0	0	0	0.87837	0	0	1.5434	0	0.93171	2.5272	0	1.2404	1.5236	0.82191	1.3111	0	0	0	0	1.826	0	1.5781	0	0	0	0	0	2.1331	0	0	0	0	0
Protein dpy-30 homolog	Q2NKU6	DPY30		1.00773	1.21733	0.85315	1.26238	1.329	0.336033	1.7886	1.21335	2.50457	1.8917		1.749	0	0.99182	1.2901	1.0593	0	2.5927	0	1.5434	1.8692	0	0	0	1.2404	3.8091	1.6438	1.3111	2.3611	0	1.0081	0	0	3.5221	1.5781	1.086	0.96821	2.369	1.4178	0	1.0666	2.3315	2.5339	2.358	2.6218	1.5187
Dihydropyrimidinase-related protein 2	O02675	DPYSL2		0	0.1432	0	0.64655	0	0	0	0	0	4.47075		0	0	0	0	0	0	0.4296	0	0	0	0	0	0	0	2.5862	0	0	0	0	0	0	0	0	0	0	0	0	0	0	0	0	0	0	0	2.1182
DPYSL3 protein	A7MBI5	DPYSL3		0	0.128553	0	0.0849925	0	0	0	0	0	2.73323		0	0	0	0	0	0	0.38566	0	0	0	0	0	0	0	0.33997	0	0	0	0	0	0	0	0	0	0	0	0	0	0	0	0	0	0	0	1.4371
Developmentally-regulated GTP-binding protein 1	Q3MHP5	DRG1		0.920228	1.22674	0.7571	0.3809	4.31265	3.2335	7.53942	4.27147	6.77567	4.37193		1.749	0.94009	0.99182	0	1.0593	1.7567	0.86422	1.1621	0	0.93459	0.93171	0	0	0	1.5236	5.7533	3.9332	3.1481	4.416	6.0485	0	3.652	7.9247	3.1562	15.204	3.8728	3.5535	2.8355	5.3641	5.3328	5.4402	5.9124	7.86	6.5546	6.0747
Desmocollin-2	F1MZF2	DSC2		0	0.281787	0	0.298425	0.3955	0.4202	0	0.68225	2.00881	0.7204		0	0	0	0	0	0.84536	0	0	0	0	0	0	0	1.1937	0	1.582	0	0	0	0	1.2606	0	0	0	0	0	0	2.729	0	0	0	0.84464	3.8709	1.3109	1.5187
Desmoglein-1	Q03763	DSG1		2.32	7.04017	1.04763	10.2801	13.1293	8.36737	3.56965	10.1486	4.1059	0.55004		4.3726	0.94009	3.9673	0	1.0593	11.419	8.6422	2.3242	0	0.93459	0.93171	32.853	4.5463	3.7211	0	23.835	0	11.018	17.664	1.0081	22.268	1.826	6.1636	3.1562	1.086	3.8728	14.214	7.0888	16.092	3.1997	3.8859	7.6017	4.716	0	1.5187
Desmoglein 2	F1MFC2	DSG2		0	0	0	0	0	0	3.81771	0.975525	15.2123	7.82662		0	0	0	0	0	0	0	0	0	0	0	0	0	0	0	0	0	0	0	0	0	0	0.88052	4.7342	8.6879	0.96821	0	2.8355	0	1.0666	13.989	11.825	14.148	19.664	13.668
Desmoplakin	E1BKT9	DSP		5.8539	18.3686	6.25783	37.0766	44.161	8.00207	15.1952	37.4612	60.5913	20.427		8.7452	3.7604	10.91	0	6.3558	21.959	26.791	2.3242	3.0867	17.757	1.8634	123.83	3.4098	11.163	9.9037	60.821	0	49.583	66.24	2.0162	18.338	3.652	19.371	12.625	6.5159	22.269	52.118	17.013	62.582	18.132	54.402	81.93	68.382	31.462	42.523
Uncharacterized protein	F1MPT5	DST		0	0	0	0	0.196758	0.672067	2.4431	0.490155	0	1.40301		0	0	0	0	0	0	0	0	0	0	0	0	0	0	0	0	0	0.78703	0	2.0162	0	0	2.6416	0	3.258	3.8728	0	0	0.89402	1.0666	0.77717	0	0	0	1.5187
Destrin	Q5E9D5	DSTN		9.78768	12.5273	10.4289	9.41695	11.669	8.02333	8.88942	9.39787	7.45593	14.5065		7.8707	8.4608	9.9182	12.901	10.593	12.297	14.692	6.9727	12.347	11.215	11.181	3.7908	7.9561	9.9229	15.998	11.507	13.111	11.018	11.04	6.0485	5.2395	12.782	8.8052	9.4685	7.6019	9.6821	5.9225	11.342	10.728	9.599	6.2174	5.0678	5.502	11.798	12.909
D-aminoacyl-tRNA deacylase 1	Q2T9V8	DTD1		2.41443	2.5091	2.2713	2.9859	1.68425	3.36327	2.83763	2.80105	0.8251	1.89148		2.6236	3.7604	1.9836	1.2901	3.1779	1.7567	2.5927	3.4863	0	2.8038	2.7951	2.5272	3.4098	3.7211	2.2855	1.6438	1.3111	1.5741	2.208	3.0243	5.2395	1.826	2.6416	1.5781	3.258	3.8728	3.5535	2.8355	2.6821	2.1331	1.5543	1.6893	0.786	0	1.5187
dTMP kinase	A0A3Q1N7A8	DTYMK		3.24578	3.5081	2.2866	3.43453	3.00927	1.38133	2.4431	0.35445	1.67948	3.1626		2.6236	2.8203	4.9591	2.5801	5.2965	2.6351	2.5927	2.3242	3.0867	2.8038	0.93171	2.5272	5.6829	2.4807	3.0473	1.6438	3.9332	3.1481	3.312	1.0081	1.3099	1.826	2.6416	0	3.258	3.8728	0	1.4178	0	0	1.5543	0.84464	1.572	2.6218	4.556
Dynein cytoplasmic 1 heavy chain 1	A0A3Q1NEU9	DYNC1H1		133.282	84.2337	138.973	56.8227	145.548	91.6313	112.116	58.5637	66.428	29.3728		151.29	134.43	146.79	100.62	88.982	77.297	86.422	135.97	120.38	150.47	149.07	29.062	61.376	54.576	82.277	149.59	137.66	150.32	144.62	89.72	113.96	71.214	91.574	105.73	110.77	140.39	62.778	68.053	55.429	47.995	76.94	73.483	66.81	58.991	25.058
Cytoplasmic dynein 1 intermediate chain 2	Q0III3	DYNC1I2		8.30773	6.7005	10.0098	3.83868	10.6991	6.79793	7.24367	2.4323	2.0676	2.57023		8.7452	7.5207	7.9346	9.0304	5.2965	7.027	7.778	13.945	4.6301	11.215	10.249	1.2636	2.2732	4.9615	6.8564	11.507	10.488	8.6573	12.144	7.0566	7.8592	5.478	7.9247	4.7342	7.6019	8.7139	1.1845	2.8355	3.5761	2.1331	5.4402	2.5339	2.358	1.3109	2.278
Dynein light intermediate chain	Q2KII9	DYNC1LI1		14.8767	4.89287	9.43812	3.31217	11.3005	7.00723	7.52968	1.18385	3.27197	0.871975		15.741	14.101	12.894	16.771	4.2372	4.3918	6.0496	5.8106	12.347	9.3459	10.249	1.2636	3.4098	2.4807	6.0946	11.507	11.8	14.167	7.728	4.0324	7.8592	9.1301	6.1636	4.7342	7.6019	11.619	1.1845	1.4178	0	2.1331	3.1087	1.6893	1.572	6.5546	0.75934
Dynein light chain 1, cytoplasmic	P61285	DYNLL1		19.4361	16.472	36.221	23.0057	21.7248	23.7693	16.4598	19.3145	7.08697	24.244		32.357	18.802	18.845	7.7403	23.305	11.419	14.692	33.12	50.159	36.449	25.156	24.64	31.256	18.605	17.522	13.561	28.188	18.102	27.048	22.682	24.888	23.738	22.013	7.8904	23.349	12.587	14.806	20.558	20.563	21.331	8.1603	8.024	4.716	8.5209	15.946
Dynein light chain 2, cytoplasmic	Q3MHR3	DYNLL2		10.6082	3.44307	13.4629	5.88505	5.6071	6.2939	3.98442	4.481	1.62133	5.9864		31.483	4.7004	4.9591	1.2901	4.2372	2.6351	3.4569	9.8779	8.4885	26.168	9.3171	4.4225	7.3878	8.6826	3.0473	4.5205	4.5887	3.9352	9.384	5.5445	7.8592	5.478	7.0441	3.1562	3.801	1.9364	2.9612	3.5444	7.1522	4.2662	1.9429	2.1116	0.786	1.9664	5.3154
Dynein light chain roadblock-type 1	Q3T140	DYNLRB1		7.98865	5.54347	8.46803	3.35825	8.35843	6.53337	7.81668	6.41245	5.32	3.2524		7.8707	9.4009	6.9427	7.7403	5.2965	6.1486	5.1853	8.1348	10.804	8.4113	6.522	0	1.1366	6.2018	6.0946	4.9314	11.8	7.8703	8.832	7.0566	5.2395	7.304	7.0441	11.047	5.4299	7.7457	5.9225	9.9244	4.4701	5.3328	3.1087	3.3785	4.716	7.8655	2.278
Dynein light chain roadblock-type 2	Q32P85	DYNLRB2		0	0.29279	0	0.3809	0	0	0	0	0	0		0	0	0	0	0	0.87837	0	0	0	0	0	0	0	0	1.5236	0	0	0	0	0	0	0	0	0	0	0	0	0	0	0	0	0	0	0	0
EBNA1 binding protein 2	F1MUZ0	EBNA1BP2		0	0	0	0	0	0	0	0	0.786	0.8525		0	0	0	0	0	0	0	0	0	0	0	0	0	0	0	0	0	0	0	0	0	0	0	0	0	0	0	0	0	0	2.3315	0	2.358	0	0
Enoyl-CoA hydratase 1	A0A3Q1LS67	ECH1		1.41961	1.93294	1.90005	0.784705	1.00601	1.1087	2.05258	1.40735	1.31	0.530795		0.87452	2.8203	1.9836	0	3.1779	1.7567	0.86422	2.3242	1.5434	1.8692	1.8634	0	1.1366	1.2404	0.76182	0.82191	1.3111	0.78703	1.104	2.0162	1.3099	0	2.6416	1.5781	1.086	2.9046	1.1845	1.4178	0.89402	2.1331	0.77717	0	3.93	0	0.75934
Enoyl-CoA hydratase, mitochondrial	Q58DM8	ECHS1		15.253	13.0103	14.421	10.3416	17.5275	5.7688	15.6493	9.35537	8.27057	12.193		14.867	14.101	17.853	14.191	13.771	12.297	12.963	18.594	13.89	14.019	11.181	8.8451	11.366	7.4422	13.713	15.616	15.733	18.889	19.872	5.0405	1.3099	10.956	16.73	14.203	15.204	16.46	7.107	2.8355	17.88	9.599	10.103	10.136	9.432	5.2437	11.39
Enoyl-CoA delta isomerase 1	F1MTT7	ECI1		2.35783	0.3531	1.14367	0.190455	1.62243	0	1.7886	0.223505	1.41748	0.849345		1.749	2.8203	0.99182	3.8702	1.0593	0	0	1.1621	1.5434	1.8692	0	0	0	0	0.76182	3.2876	1.3111	0.78703	1.104	0	0	0	3.5221	1.5781	1.086	0.96821	0	0	0.89402	0	1.5543	0.84464	0.786	2.6218	0.75934
Enoyl-CoA delta isomerase 2	A0A3Q1LP28	ECI2		4.24058	4.95787	4.65108	4.78325	5.81703	1.88133	4.26675	2.01955	2.34913	3.05938		4.3726	3.7604	4.9591	3.8702	5.2965	4.3918	5.1853	4.6484	4.6301	2.8038	6.522	5.0543	4.5463	4.9615	4.5709	4.1095	6.5553	7.0833	5.52	3.0243	2.6197	0	3.5221	3.1562	6.5159	3.8728	2.369	0	3.5761	2.1331	2.3315	3.3785	2.358	1.3109	2.278
Ecm29 proteasome adaptor and scaffold	A0A3Q1LVD0	ECPAS		1.70935	0.585567	3.47368	0.3101	3.67797	0	1.97738	0.799925	2.6591	1.0616		2.6236	0.94009	1.9836	1.2901	0	1.7567	0	1.1621	1.5434	2.8038	8.3854	0	0	1.2404	0	4.1095	1.3111	7.0833	2.208	0	0	0	0.88052	3.1562	0	3.8728	0	0	0	3.1997	1.5543	1.6893	6.288	0	1.5187
Enhancer of mRNA-decapping protein 4	A0A3Q1M752	EDC4		3.9215	2.1607	4.28123	0.66505	2.41423	2.72547	2.56612	1.43686	3.184	2.05937		3.4981	5.6405	3.9673	2.5801	2.1186	2.6351	1.7284	3.4863	6.1734	3.7383	3.7269	0	1.1366	0	1.5236	2.4657	2.6221	2.3611	2.208	5.0405	1.3099	1.826	2.6416	1.5781	2.172	3.8728	2.369	1.4178	0.89402	1.0666	4.663	1.6893	3.93	3.9327	2.278
Erythroid differentiation regulatory factor 1	E1BCZ3	EDRF1		2.5019	0.580863	0.699497	0.190455	0	0	0	0	0	0		2.6236	2.8203	1.9836	2.5801	0	0.87837	0.86422	0	0	0.93459	1.8634	0	0	0	0.76182	0	0	0	0	0	0	0	0	0	0	0	0	0	0	0	0	0	0	0	0
Early endosome antigen 1	A0A3Q1M5J6	EEA1		19.0047	7.7598	16.542	5.54378	14.3688	3.69633	15.4473	8.20885	21.5697	15.5772		15.741	16.922	18.845	24.511	8.4744	7.027	7.778	11.621	24.694	12.15	17.703	0	4.5463	6.2018	11.427	16.438	18.355	14.954	7.728	11.089	0	0	14.088	17.359	11.946	18.396	1.1845	7.0888	5.3641	19.198	20.984	18.582	25.152	20.975	19.743
Elongation factor 1-alpha 1	P68103	EEF1A1		38.1752	29.4073	38.399	37.588	35.6945	44.827	43.697	51.04	53.8543	53.3948		31.363	41.235	41.52	38.583	27.445	29.784	30.993	38.243	35.356	40.993	39.004	45.373	39.676	33.376	31.927	32.839	35.279	41.641	33.019	42.201	52.275	40.005	44.785	37.729	49.806	42.468	44.902	43.821	57.989	57.448	41.083	51.407	44.73	65.426	43.178
eEF1A lysine and N-terminal methyltransferase	A5PK19	EEF1AKNMT		0	0	0	0	0	0	0	0.26665	0.980513	1.04214		0	0	0	0	0	0	0	0	0	0	0	0	0	0	0	0	0	0	0	0	0	0	0	0	0	0	0	0	0	1.0666	0	0.84464	0.786	1.3109	0.75934
Elongation factor 1-beta	Q5E983	EEF1B		11.9322	9.5375	14.066	9.71283	10.6071	13.704	9.44125	11.4476	9.6339	10.4817		11.438	10.077	10.632	15.582	9.6173	9.7314	9.2638	11.295	19.63	11.625	13.714	5.9632	9.1823	13.742	9.9638	9.6321	14.054	8.7194	10.023	12.46	12.731	15.921	9.4385	11.614	10.555	6.1575	12.271	13.27	9.5833	10.666	7.2741	8.7501	6.5706	13.581	7.8665
Elongation factor 1-delta	A5D989	EEF1D		28.985	23.8623	31.8227	26.8568	28.0608	27.926	17.1158	24.2613	19.5197	20.5475		27.916	27.526	27.058	33.44	29.577	21.89	20.12	30.541	34.387	27.628	34.735	24.363	30.598	29.671	22.795	24.888	33.145	26.697	27.513	23.832	26.565	33.381	15.216	18.369	18.767	16.111	22.079	32.099	22.602	20.265	16.818	16.589	16.223	25.747	19.47
Eukaryotic translation elongation factor 1 epsilon 1	Q3SZ15	EEF1E1		2.45668	2.15129	1.9246	1.13967	2.44565	2.31797	2.8539	0.71365	1.3491	0.91046		1.749	2.8203	3.9673	1.2901	2.1186	0.87837	3.4569	1.1621	0	4.6729	1.8634	0	2.2732	0	2.2855	4.1095	0	2.3611	3.312	3.0243	3.9296	0	4.4026	0	2.172	4.841	0	0	1.788	1.0666	1.5543	1.6893	2.358	0	2.278
Elongation factor 1-gamma	F1MG05	EEF1G		18.0858	16.644	21.093	15.2647	16.3742	21.0557	11.0857	13.655	11.5043	11.0412		15.741	18.802	15.869	21.931	21.186	14.054	14.692	12.783	32.411	14.953	24.225	12.636	14.776	16.125	17.522	12.329	22.288	16.528	14.352	16.129	19.648	27.39	10.566	14.203	10.86	8.7139	16.583	18.431	8.9402	10.666	9.3261	10.136	8.646	15.731	9.8714
Elongation factor 2	Q3SYU2	EEF2		3.35925	9.59623	5.03482	11.5233	8.2212	10.0647	12.2599	21.1945	27.7553	39.0145		4.3452	1.8508	5.9509	1.2901	5.2965	14.877	8.6152	3.4863	4.5818	5.5783	6.4929	18.875	5.6474	8.6438	12.927	10.659	2.6221	8.6327	10.971	12.034	9.0872	9.0729	13.153	7.841	18.394	9.6518	23.653	19.671	22.323	19.131	23.922	26.025	29.794	27.447	36.353
EEFSEC protein	A3KN48	EEFSEC		0.4959	0.29279	0.46585	0.59425	0	0.436633	0	0	0	0		0	0	1.9836	0	0	0.87837	0	0	0	0	1.8634	0	1.1366	1.2404	0	0	0	0	0	0	1.3099	0	0	0	0	0	0	0	0	0	0	0	0	0	0
EF-hand domain-containing protein D1	Q17QM6	EFHD1		0	0	0	0	0	0	0	0	0	0.48511		0	0	0	0	0	0	0	0	0	0	0	0	0	0	0	0	0	0	0	0	0	0	0	0	0	0	0	0	0	0	0	0	0	0	1.0221
EF-hand domain-containing protein D2	A5D7A0	EFHD2		0	0.531023	0	0.761825	0	0	0	0	0	6.43098		0	0	0	0	0	0.87837	0.7147	0	0	0	0	0	0	0	3.0473	0	0	0	0	0	0	0	0	0	0	0	0	0	0	0	0	0	0	0	6.5713
116 kDa U5 small nuclear ribonucleoprotein component	A0A3Q1MII4	EFTUD2		0.453653	1.1617	0	0	5.3569	4.17013	8.30777	6.28963	11.8913	10.6421		0.87452	0.94009	0	0	0	1.7567	1.7284	0	0	0	0	0	0	0	0	6.5752	5.2442	6.2962	3.312	8.0647	2.6197	1.826	8.8052	4.7342	11.946	7.7457	5.9225	1.4178	7.1522	10.666	10.88	11.825	13.362	10.487	9.8714
Pikachurin	F1N606	EGFLAM		0	0.64589	0	5.43333	0	0	0	0	0	0		0	0	0	0	1.0593	0.87837	0	0	0	0	0	5.0543	2.2732	13.644	0.76182	0	0	0	0	0	0	0	0	0	0	0	0	0	0	0	0	0	0	0	0
EH domain-containing protein 1	Q5E9R3	EHD1		6.83753	6.11967	7.85052	6.33842	5.86525	5.58867	9.31363	7.80035	11.9997	8.109		8.7452	7.5207	5.9509	5.1333	5.2965	7.0129	6.0496	6.9727	12.297	6.5421	5.5903	3.7908	3.4098	13.598	4.5551	4.1095	11.8	3.1355	4.416	6.0485	5.2395	5.478	9.6716	11.047	9.7739	6.762	8.2915	9.9244	4.4701	8.5154	13.977	10.109	14.119	11.771	13.632
EH domain containing 4	E1BJV0	EHD4		1.15525	0.29279	1.31973	1.0069	1.8192	1.44473	2.83197	2.77225	2.08713	1.4605		1.749	1.8802	0.99182	0	0	0.87837	0	0	1.5434	2.8038	0.93171	1.2636	0	1.2404	1.5236	3.2876	1.3111	1.5741	1.104	3.0243	1.3099	0	5.2831	0	2.172	3.8728	5.9225	1.4178	2.6821	1.0666	3.8859	3.3785	1.572	1.3109	3.7967
Eukaryotic translation initiation factor 1	Q5E938	EIF1		1.69538	2.66407	2.2395	3.1767	2.70189	3.82533	2.8109	4.71315	3.7047	3.50905		2.0405	1.5668	2.3142	0.86002	2.4717	2.9279	2.5926	1.9368	3.6011	1.2461	2.174	4.2119	3.4097	3.3076	1.7776	2.4657	3.9331	3.6728	0.73598	5.3764	3.0563	3.0433	1.761	3.6821	2.8959	2.9046	4.3431	7.5613	2.682	4.2662	2.3315	2.8154	5.2399	3.0588	4.3029
Eukaryotic translation initiation factor 4C	Q32LC3	EIF1AX		3.55538	4.3167	3.41425	4.30868	3.87947	3.09867	3.7532	4.74735	2.76657	4.93207		2.6236	3.7604	3.9673	3.8702	4.2372	4.3918	4.3211	4.6484	1.5434	3.7383	3.7269	5.0543	3.4098	4.9615	3.8091	3.2876	2.6221	6.2962	3.312	3.0243	2.6197	3.652	3.5221	3.1562	5.4299	2.9046	1.1845	4.2533	7.1522	6.3994	1.5543	2.5339	3.144	2.6218	3.0374
Eukaryotic translation initiation factor 1B	Q32LJ9	EIF1B		0.885185	2.29853	0.645475	1.53576	1.28114	0.762967	1.08723	1.92278	0.90266	1.31042		1.4576	0	1.6531	0.43004	2.8248	2.3423	1.7285	0	1.029	0	1.5529	0.84243	1.1366	2.8943	1.2697	0.82194	1.3111	2.6235	0.36802	1.6802	0	0.6087	0.88056	1.0521	1.448	0.96825	1.5794	2.363	2.6821	1.0666	1.5544	0	1.834	0.87398	1.0125
Translation initiation factor eIF-2B subunit beta	Q5E9B4	EIF2B2		0	0	0.46585	0	0.883707	0	1.2034	0	1.0871	0.720635		0	0	0	0	0	0	0	0	0	0	1.8634	0	0	0	0	1.6438	0	0.78703	1.104	0	0	0	2.6416	0	2.172	0	0	0	0	0	3.1087	1.6893	1.572	0	1.5187
Eukaryotic translation initiation factor 2 subunit 1	P68102	EIF2S1		3.5101	2.3885	3.548	1.6921	6.51747	6.18927	9.27122	8.57512	7.14427	7.0514		1.749	3.7604	5.9509	2.5801	1.0593	3.5135	2.5927	1.1621	4.6301	4.6729	3.7269	0	0	3.7211	3.0473	5.7533	7.8664	4.7222	7.728	7.0566	7.8592	3.652	7.9247	9.4685	11.946	7.7457	7.107	9.9244	4.4701	12.799	10.103	6.7571	9.432	5.2437	6.834
Eukaryotic translation initiation factor 2 subunit 2	A0A3Q1LQI5	EIF2S2		2.74987	2.02593	2.03765	0.784705	4.1642	2.8894	8.2564	4.34478	9.0378	6.4729		2.6236	2.8203	2.9755	2.5801	0	1.7567	4.3211	3.4863	0	1.8692	2.7951	0	1.1366	1.2404	0.76182	4.1095	2.6221	5.5092	4.416	6.0485	2.6197	0	9.6857	4.7342	10.86	7.7457	8.2915	1.4178	4.4701	3.1997	8.5489	9.291	8.646	9.1764	6.834
Eukaryotic translation initiation factor 2 subunit 3	Q2KHU8	EIF2S3		3.33113	2.05417	3.5463	1.19562	6.3073	4.80193	5.52055	5.7182	7.29607	7.57297		3.385	2.7595	4.7667	2.4133	1.9816	1.7	2.4809	4.4231	1.5434	4.5521	3.6666	1.1819	2.1262	0	1.4744	7.9534	1.2263	10.815	5.2345	5.853	4.9008	3.652	6.8734	3.0541	8.4071	3.7476	4.5848	6.9972	6.027	5.2638	7.5708	9.0726	7.6567	5.1589	6.6377
Eukaryotic translation initiation factor 3 subunit A	E1B7R4	EIF3A		3.09665	2.73213	4.05543	2.05288	14.7385	11.132	16.9691	12.202	18.4343	12.2786		2.6236	2.8203	6.9427	0	2.1186	1.7567	4.3211	3.4863	1.5434	3.7383	7.4537	1.2636	1.1366	1.2404	4.5709	16.438	11.8	19.676	11.04	16.129	11.789	5.478	16.73	7.8904	23.892	19.364	16.583	5.6711	11.622	14.932	18.652	22.805	18.078	14.42	12.149
Eukaryotic translation initiation factor 3 subunit B	A7MB16	EIF3B		2.13368	1.22202	1.19983	0.758755	6.07428	2.82603	6.71382	3.5715	7.34853	5.17918		4.3726	1.8802	0.99182	1.2901	1.0593	0.87837	1.7284	2.3242	1.5434	0	0.93171	0	2.2732	0	0.76182	4.9314	7.8664	7.0833	4.416	4.0324	2.6197	1.826	6.1636	6.3123	7.6019	6.7775	2.369	2.8355	2.6821	6.3994	7.7717	4.2232	8.646	9.1764	6.0747
Eukaryotic translation initiation factor 3 subunit C	Q3SYW6	EIF3C		3.08533	0.868923	3.48643	0.784705	9.54075	6.7265	8.7705	8.1207	9.41703	9.00228		2.6236	1.8802	3.9673	3.8702	0	0.87837	1.7284	4.6484	4.6301	2.8038	1.8634	0	1.1366	1.2404	0.76182	7.3972	9.1774	9.4444	12.144	6.0485	10.479	3.652	8.8052	11.047	6.5159	8.7139	8.2915	8.5066	7.1522	8.5325	10.103	6.7571	7.074	14.42	8.3527
Eukaryotic translation initiation factor 3 subunit D	Q3T122	EIF3D		1.90419	0	1.6241	0.190455	6.95323	2.72547	6.0171	4.30095	5.27117	5.83622		0.87452	1.8802	0.99182	3.8702	0	0	0	0	4.6301	0.93459	0.93171	0	0	0	0.76182	7.3972	6.5553	9.4444	4.416	5.0405	1.3099	1.826	6.1636	6.3123	8.6879	2.9046	4.738	2.8355	5.3641	4.2662	5.4402	5.0678	5.502	5.2437	6.834
Eukaryotic translation initiation factor 3 subunit E	Q3T102	EIF3E		0.776177	0	0.7571	0	5.59382	2.1168	6.55738	4.787	7.6878	4.7129		0.87452	0.94009	0	1.2901	0	0	0	1.1621	0	0.93459	0.93171	0	0	0	0	9.041	2.6221	6.2962	4.416	5.0405	1.3099	0	6.1636	1.5781	9.7739	8.7139	8.2915	4.2533	4.4701	2.1331	11.658	7.6017	10.218	5.2437	6.0747
Eukaryotic translation initiation factor 3 subunit F	E1BLZ8	EIF3F		1.4032	0.868923	1.28128	1.52058	5.17547	2.8894	5.60358	4.17957	4.24177	5.35677		1.749	1.8802	1.9836	0	0	0.87837	1.7284	2.3242	0	1.8692	0.93171	0	2.2732	0	3.8091	4.1095	1.3111	8.6573	6.624	6.0485	2.6197	0	4.4026	1.5781	8.6879	7.7457	7.107	2.8355	3.5761	3.1997	4.663	5.9124	5.502	1.3109	4.556
Eukaryotic translation initiation factor 3 subunit G	F2Z4J5	EIF3G		1.4614	1.4498	2.20443	0.190455	4.58677	2.0534	5.2425	2.38918	3.06767	3.33971		2.6236	0.94009	0.99182	1.2901	0	1.7567	2.5927	2.3242	4.6301	0	1.8634	0	0	0	0.76182	3.2876	6.5553	6.2962	2.208	3.0243	1.3099	1.826	4.4026	3.1562	7.6019	5.8093	1.1845	2.8355	4.4701	1.0666	4.663	4.2232	2.358	2.6218	0.75934
Eukaryotic translation initiation factor 3 subunit H	Q56JZ5	EIF3H		0.994798	0.29279	0.771675	0.190455	3.54167	1.81793	4.8958	2.68378	5.3777	3.60965		1.749	0.94009	0	1.2901	0	0.87837	0	0	3.0867	0	0	0	0	0	0.76182	4.9314	2.6221	5.5092	1.104	1.0081	2.6197	1.826	2.6416	4.7342	5.4299	6.7775	2.369	1.4178	2.6821	4.2662	3.8859	5.9124	6.288	3.9327	3.7967
Eukaryotic translation initiation factor 3 subunit I	Q5E966	EIF3I		3.1728	0	2.57783	0.881475	5.484	3.9347	5.57685	4.59235	5.00917	4.75835		2.6236	0.94009	3.9673	5.1602	0	0	0	3.4863	3.0867	3.7383	0	0	0	1.2404	2.2855	4.9314	7.8664	4.7222	4.416	6.0485	3.9296	1.826	4.4026	6.3123	8.6879	2.9046	5.9225	5.6711	3.5761	3.1997	4.663	5.0678	4.716	5.2437	3.7967
Eukaryotic translation initiation factor 3 subunit J	Q0VCU8	EIF3J		6.0995	2.50439	6.63862	6.32092	7.89953	6.33517	7.08643	6.6639	5.90263	6.58577		4.3726	5.6405	7.9346	6.4503	3.1779	0.87837	3.4569	5.8106	12.347	3.7383	4.6586	3.7908	7.9561	7.4422	6.0946	4.9314	9.1774	8.6573	8.832	2.0162	7.8592	9.1301	7.0441	7.8904	7.6019	5.8093	7.107	8.5066	3.5761	7.4659	4.663	5.9124	3.93	7.8655	4.556
Eukaryotic translation initiation factor 3 subunit K	Q3T0V3	EIF3K		1.5071	0.580863	0.852425	0.881475	2.41423	1.71737	3.00637	1.92698	2.50457	1.53126		0.87452	1.8802	1.9836	1.2901	0	0.87837	0.86422	0	1.5434	0.93459	0.93171	0	0	1.2404	2.2855	2.4657	2.6221	2.3611	2.208	2.0162	1.3099	1.826	4.4026	1.5781	2.172	3.8728	2.369	1.4178	1.788	2.1331	3.8859	2.5339	2.358	2.6218	0.75934
Eukaryotic translation initiation factor 3 subunit L	Q3ZCK1	EIF3L		1.3739	0	1.89932	0.3809	8.74885	3.9347	8.67865	7.5627	10.5617	7.6205		2.6236	1.8802	0.99182	0	0	0	0	2.3242	1.5434	0.93459	2.7951	0	0	0	1.5236	12.329	7.8664	12.592	2.208	6.0485	3.9296	1.826	12.327	7.8904	8.6879	5.8093	7.107	5.6711	8.9402	8.5325	10.88	10.98	10.218	10.487	9.1121
Eukaryotic translation initiation factor 3 subunit M	F1N5F7	EIF3M		0.21863	0.878367	0.698775	0.3809	5.72295	1.9528	7.90575	6.63917	5.6397	5.03463		0.87452	0	0	0	0	2.6351	0	0	0	0	2.7951	0	0	0	1.5236	6.5752	6.5553	8.6573	1.104	4.0324	0	1.826	7.9247	3.1562	10.86	9.6821	5.9225	5.6711	5.3641	9.599	9.3261	5.9124	7.074	3.9327	5.3154
Eukaryotic initiation factor 4A-I	Q3SZ54	EIF4A1		6.93072	19.528	8.4984	11.8121	12.5804	13.207	11.0713	24.829	16.7427	25.986		6.4091	7.2019	10.244	3.8679	17.293	24.878	16.413	6.1925	9.7701	9.341	8.69	8.4166	10.601	11.985	16.246	16.432	10.484	14.948	8.4576	11.755	12.655	15.211	14.376	8.9388	11.94	9.0304	22.891	22.201	33.965	20.259	27.193	19.14	16.237	14.851	23.784
Eukaryotic initiation factor 4A-II	Q3SZ65	EIF4A2		3.6134	6.85127	3.83113	4.87925	4.65002	4.2049	3.04048	5.86865	3.5072	5.9594		3.2106	5.0193	3.6413	2.5824	6.0113	7.6212	6.9213	3.1044	4.1201	4.6778	3.4222	4.2193	5.3113	4.1396	5.8468	4.9372	5.2488	4.7277	3.6864	3.3662	4.3738	4.8747	3.2342	2.1078	3.2636	3.5563	5.5373	7.5721	7.16	3.2052	6.2255	2.8204	4.1993	3.5019	6.5897
Eukaryotic initiation factor 4A-III	Q2NL22	EIF4A3		0.466585	1.15702	0.7571	0.3809	3.34887	4.54337	7.83993	6.3006	9.21187	6.88465		0.87452	0	0.99182	0	0	0.87837	2.5927	1.1621	0	0.93459	0.93171	0	0	0	1.5236	6.5752	1.3111	5.5092	0	6.0485	3.9296	3.652	10.566	3.1562	10.86	6.7775	8.2915	4.2533	6.2582	6.3994	10.88	9.291	11.79	6.5546	6.0747
Eukaryotic translation initiation factor 4B	F1MYS7	EIF4B		0	0	0	0	0.205478	0.336033	0	2.1505	1.22297	1.74352		0	0	0	0	0	0	0	0	0	0	0	0	0	0	0	0.82191	0	0	0	1.0081	0	0	0	0	0	0	2.369	1.4178	2.6821	2.1331	2.3315	0	2.358	1.3109	1.5187
Eukaryotic translation initiation factor 4E	A0A3Q1NEI6	EIF4E		4.184	0.64589	1.74927	1.16562	3.36235	2.72547	1.2034	1.19015	3.50463	3.62913		3.4981	2.8203	3.9673	6.4503	1.0593	0.87837	0	2.3242	0	4.6729	0	0	1.1366	1.2404	2.2855	6.5752	2.6221	3.1481	1.104	5.0405	1.3099	1.826	2.6416	0	2.172	0	1.1845	0	3.5761	0	3.1087	4.2232	2.358	3.9327	4.556
Eukaryotic translation initiation factor 4E family member 1B	F1N030	EIF4E1B		3.056	0.929233	0.7571	0.626	0	0	0	0	0	0		3.4981	1.8802	2.9755	3.8702	1.0593	0	1.7284	1.1621	0	0.93459	0.93171	1.2636	0	1.2404	0	0	0	0	0	0	0	0	0	0	0	0	0	0	0	0	0	0	0	0	0
Eukaryotic translation initiation factor 4E nuclear import factor 1	E1BG99	EIF4ENIF1		3.42557	2.56942	2.36805	2.04828	0	0	0	0	0	0		3.4981	5.6405	1.9836	2.5801	4.2372	0.87837	2.5927	2.3242	1.5434	4.6729	0.93171	5.0543	1.1366	1.2404	0.76182	0	0	0	0	0	0	0	0	0	0	0	0	0	0	0	0	0	0	0	0
Eukaryotic translation initiation factor 4 gamma 1	F1MX04	EIF4G1		14.4565	8.22403	13.3502	4.95632	19.8235	15.754	12.6049	16.3635	14.551	14.016		12.904	12.145	14.716	18.061	7.4151	7.027	10.23	16.175	16.851	9.3459	11.029	1.2636	4.5463	8.6826	5.3328	20.213	23.599	20.206	15.276	13.023	14.302	19.937	8.6618	15.781	11.769	14.208	14.021	19.733	16.768	14.932	16.845	15.842	10.876	16.935	11.205
Eukaryotic translation initiation factor 4 gamma 2	F2Z4C6	EIF4G2		4.19485	1.52427	3.68633	1.31117	2.60228	0.336033	1.69312	2.72843	4.42653	2.63427		6.1216	2.8203	3.9673	3.8702	1.0593	3.5135	0	2.3242	3.0867	5.6075	3.7269	0	0	3.7211	1.5236	1.6438	2.6221	3.9352	2.208	1.0081	0	0	0	1.5781	3.258	1.9364	2.369	2.8355	3.5761	2.1331	3.8859	2.5339	5.502	5.2437	3.0374
Eukaryotic translation initiation factor 4H	Q1JPH6	EIF4H		0.453653	1.8029	0.7571	1.10061	1.40825	1.81793	1.52273	4.04323	2.11645	3.57118		0.87452	0.94009	0	0	1.0593	1.7567	2.5927	1.1621	0	0.93459	0.93171	1.2636	1.1366	1.2404	0.76182	1.6438	1.3111	1.5741	1.104	1.0081	2.6197	1.826	0.88052	3.1562	1.086	0.96821	3.5535	5.6711	2.6821	4.2662	0.77717	0.84464	1.572	3.9327	2.278
Eukaryotic translation initiation factor 5	F1N0F7	EIF5		0	0.64589	0.7571	0.190455	0.196758	2.16203	0.71175	4.61165	4.31017	6.2059		0	0	0	0	1.0593	0.87837	0	1.1621	0	0.93459	0.93171	0	0	0	0.76182	0	0	0.78703	0	1.0081	0	5.478	1.761	0	1.086	0	1.1845	5.6711	6.2582	5.3328	4.663	5.0678	3.93	3.9327	5.3154
Eukaryotic translation initiation factor 5A-1	Q6EWQ7	EIF5A		1.28848	3.9542	1.81858	3.61768	2.288	5.89047	3.43593	8.8485	5.1646	9.723		0	1.8802	1.9836	1.2901	3.1779	2.6351	6.0496	2.3242	3.0867	0	1.8634	5.0543	3.4098	3.7211	2.2855	1.6438	2.6221	1.5741	3.312	3.0243	9.1691	5.478	1.761	4.7342	4.3439	2.9046	10.66	7.0888	8.0462	9.599	5.4402	4.2232	4.716	6.5546	12.149
Eukaryotic translation initiation factor 5B	F1N6Y7	EIF5B		8.71612	0.929233	10.5089	4.46155	9.04733	3.33413	6.1454	7.03765	10.202	4.14677		8.7452	8.4608	9.9182	7.7403	1.0593	0	1.7284	6.9727	10.804	11.215	13.044	2.5272	4.5463	6.2018	4.5709	5.7533	13.111	11.805	5.52	5.0405	1.3099	3.652	6.1636	9.4685	2.172	6.7775	2.369	9.9244	6.2582	9.599	10.103	6.7571	13.362	10.487	3.0374
Eukaryotic translation initiation factor 6	Q9TU47	EIF6		0	0.878367	0	0.190455	0.402235	0.336033	0	0.447	1.0871	1.76297		0	0	0	0	0	2.6351	0	0	0	0	0	0	0	0	0.76182	0.82191	0	0.78703	0	1.0081	0	0	0	0	0	0	0	0	1.788	0	0.77717	1.6893	1.572	0	2.278
ELAV-like protein	Q3ZCE2	ELAVL1		4.46265	3.08997	2.60025	2.17525	3.49947	4.30797	4.27072	3.74775	5.0287	3.60965		4.3726	5.6405	3.9673	3.8702	3.1779	2.6351	3.4569	2.3242	1.5434	3.7383	2.7951	2.5272	3.4098	1.2404	1.5236	3.2876	3.9332	2.3611	4.416	4.0324	5.2395	3.652	3.5221	6.3123	4.3439	2.9046	5.9225	4.2533	2.6821	2.1331	5.4402	5.9124	3.93	5.2437	3.7967
Elongin-C	Q2KII4	ELOC		2.01642	2.03847	0.75555	0.473805	0.794627	1.71343	0.761732	1.00838	1.15222	1.92868		0	2.8176	3.9617	1.2864	0	4.3894	1.726	1.1588	0	0	1.8634	0	1.1334	0	0.76182	0.82191	0	2.3566	0	2.0133	1.3062	1.8208	0.87803	0	2.1689	0	1.1845	0	1.7855	1.0635	1.5522	0.84225	0	2.6144	3.0352
IkappaB kinase complex-associated protein	E1BBQ3	ELP1		0.235022	0	0.46585	0	0.327775	1.21733	0.394525	0	0.436967	0.34096		0	0.94009	0	0	0	0	0	0	0	0	1.8634	0	0	0	0	0	1.3111	0	0	0	0	3.652	0	1.5781	0	0	0	0	0	0	0	0	0	1.3109	0
ER membrane protein complex subunit 1	A0A3Q1M901	EMC1		0	0.868923	0.466575	0.190455	0.196758	0.672067	1.4379	1.15437	1.89263	1.59217		0	0	0	0	0	0.87837	1.7284	0	0	0.93459	0.93171	0	0	0	0.76182	0	0	0.78703	0	2.0162	0	0	1.761	0	1.086	2.9046	0	1.4178	0	3.1997	4.663	2.5339	3.144	0	2.278
ER membrane protein complex subunit 7	A7YWQ2	EMC7		0.247955	0	0	0	0	0	0.22013	0	0.436967	0.5695		0	0	0.99182	0	0	0	0	0	0	0	0	0	0	0	0	0	0	0	0	0	0	0	0.88052	0	0	0	0	0	0	0	0.77717	0	0	1.3109	2.278
EMD protein	Q3SX08	EMD		2.74777	2.21632	1.37732	0.758755	0	0	0	0	2.69817	1.80125		5.2471	3.7604	1.9836	0	3.1779	0.87837	2.5927	1.1621	1.5434	2.8038	0	0	2.2732	0	0.76182	0	0	0	0	0	0	0	0	0	0	0	0	0	0	0	3.8859	3.3785	4.716	0	3.7967
EMG1 N1-specific pseudouridine methyltransferase	F1N532	EMG1		0	0	0	0	0.800532	0.772667	0.513553	0.78628	1.15548	0.849345		0	0	0	0	0	0	0	0	0	0	0	0	0	0	0	0	1.3111	0.78703	1.104	1.0081	1.3099	0	0	0	1.086	0.96821	1.1845	0	0.89402	1.0666	0.77717	0.84464	0	2.6218	0.75934
EMI domain containing 1	A0A3Q1M425	EMID1		2.85375	4.14453	2.28587	2.51708	1.47878	3.4347	2.2564	2.63585	1.69903	1.69873		1.749	2.8203	2.9755	3.8702	6.3558	1.7567	4.3211	2.3242	3.0867	1.8692	1.8634	3.7908	2.2732	2.4807	1.5236	0.82191	1.3111	1.5741	2.208	4.0324	2.6197	3.652	1.761	3.1562	2.172	1.9364	2.369	4.2533	1.788	2.1331	1.5543	1.6893	0.786	2.6218	1.5187
ENAH actin regulator	F1N214	ENAH		0.453653	0	0.233648	0	0	0	0	0	3.0841	1.76004		0.87452	0.94009	0	0	0	0	0	0	0	0.93459	0	0	0	0	0	0	0	0	0	0	0	0	0	0	0	0	0	0	0	0	2.3315	2.4366	1.572	5.2437	3.0374
Alpha-enolase	Q9XSJ4	ENO1		11.049	18.303	12.702	20.8255	9.4162	21.5893	10.556	18.329	9.01347	22.522		10.976	13.603	7.9579	11.659	11.52	23.992	19.397	13.455	17.869	10.774	8.7098	30.905	9.8722	18.01	24.515	8.9382	12.717	6.0773	9.9323	10.65	10.51	43.608	8.1874	13.707	9.7604	10.569	17.807	13.611	19.872	22.026	8.2102	8.9229	8.8632	9.2543	18.042
Beta-enolase	Q3ZC09	ENO3		0.966732	1.4026	1.11374	1.49425	1.2139	1.3105	0.935817	1.4862	0.83623	1.63774		1.6012	0.86062	0.59753	0.80758	1.583	1.3333	1.2915	1.0639	1.4129	0.83358	1.1446	1.918	1.0405	1.1647	1.8538	1.2282	1.2311	0.7205	1.6758	0.89914	0.78915	2.2432	1.061	1.4447	0.65426	0.58331	1.3993	1.2645	1.6369	1.6441	0.69318	0.75335	0.96557	0.78977	0.91494
Glutamyl aminopeptidase	Q32LQ0	ENPEP		0	0.29012	0	0	0.746605	0.507633	3.90647	2.09742	14.071	12.8188		0	0	0	0	0	0	0.87036	0	0	0	0	0	0	0	0	1.2416	0	1.1889	0.55592	1.5229	0	0	5.764	2.3839	6.0154	1.4626	2.3858	2.1418	2.2509	1.6112	16.817	13.598	13.451	15.164	14.137
Ectonucleotide pyrophosphatase/phosphodiesterase 1	F1MNS5	ENPP1		6.08985	5.73857	5.4089	6.66855	5.41348	3.7999	5.61155	2.50018	4.6406	1.8691		4.3726	2.8203	2.9755	14.191	8.4744	6.1486	2.5927	5.8106	4.6301	4.6729	6.522	6.3179	6.8195	7.4422	6.0946	5.7533	7.8664	4.7222	3.312	3.0243	6.5494	1.826	4.4026	7.8904	4.3439	5.8093	2.369	5.6711	0.89402	1.0666	4.663	4.2232	3.144	6.5546	1.5187
Alpha-endosulfine	A0A140T869	ENSA		0	0.284677	0	0.2838	0	0	0	0	0	1.2656		0	0	0	0	0	0.43048	0.42355	0	0	0	0	0	0	0	1.1352	0	0	0	0	0	0	0	0	0	0	0	0	0	0	0	0	0	0	0	1.1315
Ectonucleoside triphosphate diphosphohydrolase 5	E1BPW0	ENTPD5		1.05345	1.15702	0.852425	0.620175	0.533253	0.336033	0	0	0	0		0	0.94009	1.9836	1.2901	0	0.87837	2.5927	0	1.5434	0.93459	0.93171	0	0	2.4807	0	0.82191	1.3111	0	0	1.0081	0	0	0	0	0	0	0	0	0	0	0.77717	0	0	0	0
Ectonucleoside triphosphate diphosphohydrolase 6	Q2KJI4	ENTPD6		0	0	0	0	0	0.672067	0	0.844605	0	1.01971		0	0	0	0	0	0	0	0	0	0	0	0	0	0	0	0	0	0	0	2.0162	0	0	0	0	0	0	0	1.4178	0.89402	1.0666	0	0	0	0	0.75934
Envelope glycoprotein	N0DKN0	env		0	0	0	0	1.0754	1.43197	0.750648	0.256833	0.407803	0.346552		0	0	0	0	0	0	0	0	0	0	0	0	0	0	0	0.40623	1.3111	0.38899	2.1953	3.0011	1.2948	0	0.4352	0	1.6103	0.95709	0.58545	0	0.44188	0	0.76825	0.83493	0.38848	0	0.37531
Erythrocyte membrane protein band 4.1 like 2	A0A3Q1LWK1	EPB41L2		44.819	26.6843	34.9642	27.229	26.3293	25.353	27.4935	13.737	17.2093	8.63842		41.972	46.049	39.656	51.599	33.886	22.838	23.329	41.836	35.497	35.509	27.015	29.062	34.091	29.769	15.994	27.109	30.154	20.454	27.6	28.227	22.268	25.564	24.645	34.718	29.31	21.301	17.767	12.76	11.622	12.799	21.757	22.796	11.79	17.042	10.631
Band 4.1-like protein 5	Q58CU2	EPB41L5		4.69075	2.21632	3.68487	1.48152	2.42295	0	1.56848	0	2.20348	0.7014		6.1216	2.8203	5.9509	3.8702	3.1779	0.87837	2.5927	2.3242	3.0867	3.7383	5.5903	1.2636	1.1366	1.2404	2.2855	3.2876	2.6221	1.5741	2.208	0	0	0	2.6416	1.5781	1.086	0.96821	0	0	0	0	5.4402	0.84464	3.144	2.6218	0.75934
Epithelial cell adhesion molecule	Q3T0L5	EPCAM		1.55232	1.22202	0.813978	1.6979	0.926778	0.672067	1.39971	1.94218	3.25148	2.08153		1.749	1.8802	0	2.5801	1.0593	0.87837	1.7284	2.3242	0	0	0.93171	1.2636	0	2.4807	3.0473	0.82191	1.3111	1.5741	0	2.0162	0	0	0.88052	1.5781	2.172	0.96821	1.1845	2.8355	2.6821	1.0666	4.663	0.84464	6.288	2.6218	2.278
Epoxide hydrolase 2	F6QS88	EPHX2		0	1.15702	0	1.14272	0	0	0	0	0	0		0	0	0	0	0	0.87837	2.5927	0	0	0	0	0	0	0	4.5709	0	0	0	0	0	0	0	0	0	0	0	0	0	0	0	0	0	0	0	0
EPM2A interacting protein 1	F1MVT7	EPM2AIP1		0	0	0	0	0	0	0	0	0	0.511565		0	0	0	0	0	0	0	0	0	0	0	0	0	0	0	0	0	0	0	0	0	0	0	0	0	0	0	0	0	0	0.77717	0	0	0	0
Epsin 1	F1N579	EPN1		1.38682	2.4488	2.15612	1.0069	1.34775	0.336033	1.17395	0.743125	0.805547	0.890995		2.6236	0.94009	1.9836	0	2.1186	2.6351	2.5927	1.1621	0	2.8038	4.6586	1.2636	0	1.2404	1.5236	0.82191	0	2.3611	2.208	1.0081	0	0	2.6416	0	1.086	0.96821	1.1845	0	1.788	0	1.5543	0.84464	1.572	0	1.5187
Epsin 2	A0A3Q1MSK9	EPN2		0	0	0	0	0	0	0	0.26665	0.524	0.720875		0	0	0	0	0	0	0	0	0	0	0	0	0	0	0	0	0	0	0	0	0	0	0	0	0	0	0	0	0	1.0666	0	0	1.572	0	1.5187
Uncharacterized protein	A0A3Q1LMV9	EPPK1		0	0	0	0.6318	0.409268	0	0.33395	2.90573	59.715	31.8965		0	0	0	0	0	0	0	0	0	0	0	2.5272	0	0	0	0.85004	0	0.78703	0	0	0	0	1.3358	0	0	0	2.369	0	1.788	7.4659	66.943	66.376	84.562	28.207	56.243
Glutamyl-tRNA synthetase	A0A3Q1MKR2	EPRS1		14.4795	7.69007	14.5295	7.08573	11.4819	7.31407	4.45742	8.13103	12.71	7.94875		15.741	14.101	13.885	14.191	7.4151	6.1486	9.5065	12.783	10.804	18.692	15.839	3.7908	5.6829	7.4422	11.427	17.26	7.8664	8.6573	12.144	7.0566	3.9296	10.956	4.4026	3.1562	5.4299	4.841	4.738	5.6711	12.516	9.599	16.321	9.291	13.108	15.731	6.834
EPS15 protein	A5D7I1	EPS15		4.9615	0	1.78415	0.761825	1.00995	0	0.242053	0.799925	4.25153	1.70412		6.1216	6.5806	1.9836	5.1602	0	0	0	0	1.5434	0.93459	4.6586	0	0	0	3.0473	2.4657	0	1.5741	0	0	0	0	0	0	0	0.96821	0	0	0	3.1997	4.663	2.5339	6.288	3.9327	0
Epidermal growth factor receptor pathway substrate 15 like 1	A0A3Q1MMI6	EPS15L1		8.8628	2.8009	3.59113	1.42223	1.14096	0.336033	0.6604	0.887725	3.8341	3.59177		10.492	11.278	5.9481	7.7331	3.1749	2.6351	2.5927	3.4863	1.5434	7.4714	1.8634	0	3.4034	0	2.2855	2.4657	1.3111	0.78703	0	1.0081	0	0	2.6416	0	0	0	0	1.4178	0	2.1331	4.6609	3.3785	5.502	2.6218	2.278
Endoplasmic reticulum-golgi intermediate compartment 1	F6QNX4	ERGIC1		2.58783	2.5091	1.74785	2.60498	2.27453	1.20927	0.462182	0	0.262	0.170365		2.6236	3.7604	3.9673	0	3.1779	1.7567	2.5927	2.3242	0	2.8038	1.8634	2.5272	3.4098	3.7211	0.76182	1.6438	1.3111	3.9352	2.208	1.0081	2.6197	0	0.88052	0	0	0.96821	0	0	0	0	0	0	0.786	0	0
ERGIC and golgi 2	Q0IIJ1	ERGIC2		2.13415	1.8679	1.4566	2.78105	0.41095	0.336033	0.462182	0	0	0		1.749	2.8203	3.9673	0	2.1186	1.7567	1.7284	1.1621	0	1.8692	2.7951	5.0543	4.5463	0	1.5236	1.6438	0	0	0	1.0081	0	0	0.88052	0	0	0.96821	0	0	0	0	0	0	0	0	0
Endoplasmic reticulum-Golgi intermediate compartment protein 3	Q5EAE0	ERGIC3		3.33465	3.3733	2.40575	1.06886	0.327775	0	0	0	0	0		4.3726	4.7004	2.9755	1.2901	3.1779	1.7567	5.1853	0	3.0867	4.6729	1.8634	0	2.2732	1.2404	0.76182	0	1.3111	0	0	0	0	0	0	0	0	0	0	0	0	0	0	0	0	0	0
Enhancer of rudimentary homolog	Q3SZC0	ERH		0	0.576133	1.1621	0.855525	6.98545	3.5353	4.60988	5.00833	5.33957	5.7973		0	0	0	0	0	0	1.7284	4.6484	0	0	0	0	1.1366	0	2.2855	6.5752	6.5553	7.0833	7.728	3.0243	3.9296	3.652	4.4026	4.7342	5.4299	3.8728	4.738	4.2533	3.5761	7.4659	6.9946	4.2232	3.93	7.8655	5.3154
Endoplasmic reticulum lectin 1	F1MGK3	ERLEC1		4.90987	5.43633	2.79545	3.97997	3.16215	1.98193	1.6875	0.888375	1.0871	0.340725		4.3726	3.7604	8.9264	2.5801	8.4744	3.5135	4.3211	4.6484	0	3.7383	2.7951	2.5272	6.8195	1.2404	5.3328	4.9314	0	5.5092	2.208	2.0162	3.9296	0	2.6416	0	2.172	1.9364	3.5535	0	0	0	0.77717	1.6893	1.572	0	0
ER lipid raft associated 1	G3N0U8	ERLIN1		4.7567	4.98597	4.90557	5.56815	5.04863	5.41127	6.42808	5.55028	3.64383	2.86398		4.6863	3.7782	3.6493	6.913	5.3167	5.3036	4.3376	4.6706	6.2028	3.7561	4.9928	3.8148	6.0906	8.2848	4.0824	4.9471	6.5803	2.3761	6.291	3.3859	6.1294	6.7185	6.7786	9.4985	3.2786	6.1566	5.5427	8.5336	4.2005	3.9243	3.9007	3.3946	3.1589	4.378	4.327
Erlin-2	Q1RMU4	ERLIN2		9.44605	10.478	9.6146	12.1682	9.8278	7.8567	7.6931	8.23975	4.4427	3.4184		10.181	5.6226	8.2526	13.728	10.573	10.507	10.354	8.1127	9.2308	12.132	8.9829	13.875	14.368	11.561	8.8686	10.669	11.775	5.4942	11.373	8.7112	6.9694	7.8895	10.832	6.2823	4.3233	9.3348	7.4868	9.8974	5.6338	9.941	8.5341	2.5178	4.701	6.1093	4.0257
ERO1-like protein alpha	A5PJN2	ERO1A		1.02413	1.7473	2.38047	0.3809	2.52648	0	0.9682	0.799925	2.72748	2.76323		0.87452	0.94009	0.99182	1.2901	0	3.5135	1.7284	1.1621	4.6301	0.93459	2.7951	0	0	0	1.5236	3.2876	5.2442	1.5741	0	0	0	0	0	0	0	3.8728	0	0	0	3.1997	1.5543	0.84464	4.716	2.6218	2.278
Endoplasmic reticulum resident protein 29	P81623	ERP29		18.6255	17.1787	17.0265	10.155	14.0817	12.8947	9.47465	9.3972	7.97993	7.26425		16.616	20.682	17.853	19.351	20.127	18.446	12.963	16.27	15.434	21.495	14.907	8.8451	10.229	12.404	9.1419	16.438	17.044	11.805	11.04	14.113	11.789	12.782	9.6857	11.047	6.5159	10.65	9.476	8.5066	8.9402	10.666	6.2174	5.0678	7.074	11.798	5.3154
Endoplasmic reticulum resident protein 44	Q3T0L2	ERP44		10.3101	6.82583	8.56632	8.40103	6.55893	5.144	5.91375	4.00483	3.98953	3.9282		12.243	8.4608	8.9264	11.61	7.4151	6.1486	6.9138	11.621	7.7168	6.5421	8.3854	10.109	7.9561	8.6826	6.8564	5.7533	3.9332	5.5092	11.04	7.0566	6.5494	1.826	4.4026	6.3123	3.258	9.6821	3.5535	2.8355	5.3641	4.2662	6.9946	2.5339	5.502	3.9327	3.7967
S-formylglutathione hydrolase	Q08E20	ESD		10.4081	7.7925	10.0893	11.3551	7.84237	11.2307	9.66223	7.73675	6.8636	11.9775		9.6197	13.161	5.9509	12.901	4.2372	7.9053	11.235	8.1348	15.434	5.6075	11.181	3.7908	19.322	12.404	9.9037	5.7533	10.488	6.2962	8.832	7.0566	6.5494	20.086	7.0441	14.203	8.6879	8.7139	7.107	7.0888	7.1522	9.599	5.4402	5.9124	5.502	9.1764	11.39
ESF1 nucleolar pre-rRNA processing protein homolog	E1BKI4	ESF1		0	0	0	0	0.196758	0.672067	0.22013	0	0.262	0.720635		0	0	0	0	0	0	0	0	0	0	0	0	0	0	0	0	0	0.78703	0	2.0162	0	0	0.88052	0	0	0	0	0	0	0	1.5543	0	0.786	0	1.5187
Estrogen related receptor beta	A0A3Q1M3W3	ESRRB		0	0	0	0	0	0	0	1.63085	2.52491	1.0381		0	0	0	0	0	0	0	0	0	0	0	0	0	0	0	0	0	0	0	0	0	0	0	0	0	0	1.1845	1.4178	1.788	2.1331	2.2808	0.84464	1.572	5.1581	1.4691
Extended synaptotagmin 1	A0JN43	ESYT1		58.7542	70.474	61.1852	54.741	49.6967	45.5507	32.7112	27.5175	15.958	10.429		66.463	57.345	63.477	47.732	92.16	53.581	65.681	65.078	55.561	59.814	64.288	60.652	61.376	45.894	51.042	48.492	52.442	44.861	52.992	52.421	55.015	29.216	29.057	29.983	28.236	43.569	26.059	29.773	33.973	20.265	20.207	17.737	19.65	10.487	11.39
Extended synaptotagmin 2	A0A3Q1M4B7	ESYT2		1.59458	1.57984	0.524172	2.33243	0.738725	0.873233	0	0.844605	1.26207	0.80749		0.87452	0.94009	1.9836	2.5801	2.1186	1.7567	0.86422	1.1621	0	0.93459	0	5.0543	2.2732	1.2404	0.76182	1.6438	1.3111	0	0	0	2.6197	0	0	0	0	0	0	1.4178	0.89402	1.0666	0.77717	1.6893	0.786	1.3109	0
Eukaryotic peptide chain release factor subunit 1	Q0VCX5	ETF1		1.3173	0.580863	0.523452	1.63713	2.90442	5.38747	6.92517	5.3038	6.4754	3.93093		1.749	0.94009	0	2.5801	0	0.87837	0.86422	1.1621	0	0	0.93171	0	4.5463	1.2404	0.76182	4.1095	2.6221	1.5741	3.312	8.0647	2.6197	5.478	6.1636	7.8904	9.7739	3.8728	2.369	5.6711	3.5761	9.599	3.1087	4.2232	4.716	10.487	3.0374
Electron transfer flavoprotein subunit alpha	F1MWR3	ETFA		31.9695	26.43	26.1965	22.217	31.599	21.905	28.3392	20.5473	22.1333	24.467		29.734	30.083	26.779	41.282	29.661	22.838	26.791	23.242	33.954	23.365	24.225	20.217	27.278	22.327	19.046	26.301	41.954	28.333	29.808	24.194	10.479	31.042	27.296	29.983	26.064	30.014	21.321	17.013	21.457	22.398	18.652	20.271	21.222	24.907	22.78
Electron transfer flavoprotein subunit beta	Q2TBV3	ETFB		15.1683	10.0737	10.1905	6.84153	13.7037	8.75883	15.257	9.20865	9.36813	10.0022		16.616	15.981	13.885	14.191	8.4744	8.7837	12.963	11.621	12.347	7.4767	9.3171	2.5272	6.8195	11.163	6.8564	13.972	13.111	13.38	14.352	10.081	5.2395	10.956	10.566	17.359	19.548	13.555	7.107	8.5066	11.622	9.599	6.2174	8.4464	7.86	11.798	10.631
Electron transfer flavoprotein-ubiquinone oxidoreductase, mitochondrial	Q2KIG0	ETFDH		15.7113	16.9273	12.7492	11.5948	14.1197	14.2127	14.1522	11.6424	6.69857	5.9643		16.616	19.742	14.877	11.61	21.186	13.176	16.42	11.621	16.977	12.15	10.249	16.427	11.366	8.6826	9.9037	14.794	10.488	15.741	15.456	13.105	13.099	16.434	14.969	14.203	11.946	15.491	17.767	8.5066	5.3641	14.932	6.2174	10.136	4.716	5.2437	8.3527
Persulfide dioxygenase ETHE1, mitochondrial	Q3T094	ETHE1		0.453653	0	0.290525	0.190455	1.79648	0	1.5008	0.75678	1.39793	3.56803		0.87452	0.94009	0	0	0	0	0	1.1621	0	0	0	0	0	0	0.76182	2.4657	3.9332	0.78703	0	0	0	0	1.761	3.1562	1.086	0	0	0	0.89402	2.1331	3.1087	0	1.572	2.6218	3.0374
Ethanolamine-phosphate phospho-lyase	Q5E9S4	ETNPPL		0	0	0	0	0	0	0	0	0	1.02016		0	0	0	0	0	0	0	0	0	0	0	0	0	0	0	0	0	0	0	0	0	0	0	0	0	0	0	0	0	0	0	0	0	0	0.75934
EWS RNA binding protein 1	A0A3Q1MK72	EWSR1		0	0	0	0	0.393525	0.336033	0.76313	0.6211	3.184	2.58995		0	0	0	0	0	0	0	0	0	0	0	0	0	0	0	0	0	1.5741	0	1.0081	0	0	0.88052	0	2.172	0	0	1.4178	0	1.0666	2.3315	1.6893	3.93	3.9327	3.0374
Exocyst complex component Sec8	A6QLD1	EXOC4		0.805503	1.1617	0.4673	0	0.402235	0	1.25123	0	0.262	0		0	0.94009	0.99182	1.2901	0	1.7567	1.7284	0	0	1.8692	0	0	0	0	0	0.82191	0	0.78703	0	0	0	0	0.88052	3.1562	0	0.96821	0	0	0	0	0.77717	0	0.786	0	0
Exo/endonuclease G	E1BAZ9	EXOG		4.95805	2.8019	6.0867	6.03797	5.5429	2.0534	6.88852	2.12102	2.74703	3.0981		6.9961	4.7004	2.9755	5.1602	3.1779	2.6351	2.5927	6.9727	6.1734	6.5421	4.6586	8.8451	6.8195	6.2018	2.2855	6.5752	3.9332	3.9352	7.728	3.0243	1.3099	1.826	11.447	7.8904	4.3439	3.8728	1.1845	1.4178	2.6821	3.1997	3.8859	1.6893	3.93	2.6218	3.7967
Exosome complex component RRP41	Q7YRA3	EXOSC4		0	0	0	0	0	0	1.00518	0.447	1.36863	0.88805		0	0	0	0	0	0	0	0	0	0	0	0	0	0	0	0	0	0	0	0	0	0	0.88052	0	2.172	0.96821	0	0	1.788	0	1.5543	2.5339	1.572	0	2.278
Ezrin	P31976	EZR		44.3807	37.6613	41.789	40.5105	35.566	37.383	45.9958	36.18	65.3697	41.6493		44.778	38.595	44.834	49.316	45.608	33.972	33.404	46.548	46.883	37.177	36.548	50.265	43.906	35.911	31.96	35.756	39.63	30.638	36.24	39.696	43.554	28.899	38.153	53.344	49.253	43.233	38.024	38.993	33.036	34.667	45.761	58.558	65.379	72.172	43.855
Junctional adhesion molecule A	Q9XT56	F11R		0	0.288073	0.290525	0	2.68547	1.44473	2.78625	1.48628	2.5916	2.29332		0	0	0	0	0	0	0.86422	1.1621	0	0	0	0	0	0	0	3.2876	1.3111	3.9352	2.208	3.0243	1.3099	0	3.5221	1.5781	2.172	3.8728	2.369	0	3.5761	0	1.5543	2.5339	3.93	1.3109	3.0374
Prothrombin	P00735	F2		2.22165	3.89857	2.42422	3.73065	0.41095	1.7465	0.636578	2.2231	0	0.489145		1.749	1.8802	3.9673	1.2901	2.1186	4.3918	5.1853	3.4863	1.5434	2.8038	1.8634	3.7908	2.2732	1.2404	7.6182	1.6438	0	0	0	0	5.2395	0	0	1.5781	0	0.96821	3.5535	1.4178	1.788	2.1331	0	0	0	0	0
Tissue factor	P30931	F3		0.759775	1.28706	1.319	1.72658	1.00601	0.772667	1.59038	0.35445	1.24251	0		1.749	0	0	1.2901	2.1186	0.87837	0.86422	0	1.5434	1.8692	1.8634	2.5272	1.1366	2.4807	0.76182	0.82191	1.3111	0.78703	1.104	1.0081	1.3099	0	1.761	1.5781	1.086	1.9364	0	1.4178	0	0	0.77717	0.84464	1.572	1.3109	0
Fatty acid-binding protein, heart	P10790	FABP3		7.73548	7.98813	4.47117	10.53	4.33825	3.3794	2.85601	7.87955	2.0969	14.2197		1.749	10.341	5.9509	12.901	2.1186	14.932	6.9138	1.1621	9.2602	2.8038	4.6586	1.2636	6.8195	21.086	12.951	3.2876	5.2442	5.5092	3.312	1.0081	0	9.1301	0.88052	4.7342	0	5.8093	3.5535	7.0888	13.41	7.4659	0.77717	0	2.358	3.9327	8.3527
Fatty acid-binding protein 5	P55052	FABP5		2.57143	2.74627	1.29585	4.80795	2.2127	0.772667	1.76828	1.60203	0.805547	3.07932		3.4981	2.8203	3.9673	0	2.1186	4.3918	1.7284	1.1621	3.0867	0.93459	0	13.899	0	0	5.3328	3.2876	1.3111	3.1481	1.104	1.0081	1.3099	0	1.761	0	4.3439	0.96821	3.5535	0	1.788	1.0666	0.77717	0.84464	1.572	0	3.0374
FAS-associated death domain protein	Q645M6	FADD		0	0	0	0	0	0	0	0	0	1.76275		0	0	0	0	0	0	0	0	0	0	0	0	0	0	0	0	0	0	0	0	0	0	0	0	0	0	0	0	0	0	0	0	0	0	2.278
FAS-associated factor 2	Q2HJD0	FAF2		1.24275	1.15702	0.4673	0.28415	0.402235	0.436633	1.81805	1.09757	1.38817	1.06181		1.749	0.94009	0.99182	1.2901	0	0.87837	2.5927	0	0	1.8692	0	0	1.1366	0	0	0.82191	0	0.78703	0	0	1.3099	0	3.5221	1.5781	2.172	0	1.1845	1.4178	1.788	0	3.1087	3.3785	0.786	0	1.5187
Fumarylacetoacetate hydrolase domain-containing protein 2	Q2KIB0	FAHD2		5.49967	2.43936	3.93383	2.18958	3.87077	2.49807	4.48335	1.00978	1.3491	3.92845		5.2471	5.6405	5.9509	5.1602	2.1186	0.87837	4.3211	1.1621	6.1734	4.6729	3.7269	0	2.2732	4.9615	1.5236	2.4657	2.6221	7.0833	3.312	2.0162	0	5.478	3.5221	6.3123	3.258	4.841	1.1845	0	1.788	1.0666	0.77717	1.6893	2.358	0	3.7967
Family with sequence similarity 114 member A2	A0A3Q1N814	FAM114A2		3.54243	3.61523	4.28052	4.56995	1.33376	2.56147	0.636578	2.2383	1.5729	1.90804		2.6236	4.7004	2.9755	3.8702	2.1186	5.2702	3.4569	3.4863	6.1734	2.8038	4.6586	5.0543	3.4098	3.7211	6.0946	0.82191	2.6221	0.78703	1.104	4.0324	0	3.652	0	1.5781	0	0.96821	2.369	2.8355	2.6821	1.0666	2.3315	0	0.786	3.9327	3.0374
Protein FAM162A	Q2NKR7	FAM162A		2.25047	1.28706	2.14828	1.72078	1.41696	1.6459	1.07683	0.78628	0.718513	0.530795		3.4981	0.94009	1.9836	2.5801	2.1186	0.87837	0.86422	1.1621	4.6301	1.8692	0.93171	1.2636	1.1366	3.7211	0.76182	2.4657	1.3111	0.78703	1.104	1.0081	3.9296	0	1.761	1.5781	0	0.96821	1.1845	0	0.89402	1.0666	0.77717	0.84464	0	1.3109	0.75934
Family with sequence similarity 169 member A	F1N5F9	FAM169A		0.21863	0	0.466575	0.3101	0	0	0	0.35445	0	2.74083		0.87452	0	0	0	0	0	0	0	0	0.93459	0.93171	0	0	1.2404	0	0	0	0	0	0	0	0	0	0	0	0	0	1.4178	0	0	1.5543	0	0	0	2.278
Protein FAM210A	Q05B67	FAM210A		0.57048	0	0.852425	0.3809	0.852283	0.608667	0.242053	2.24717	0.698967	0.51132		0	0	0.99182	1.2901	0	0	0	0	1.5434	0.93459	0.93171	0	0	0	1.5236	0	2.6221	0.78703	0	0	0	1.826	0	0	0	0.96821	1.1845	5.6711	0	2.1331	0	0	0.786	1.3109	0
CAP-ZIP_m domain-containing protein	F1MTG3	FAM21A		6.6235	4.25167	6.10587	0.691	1.00995	1.34413	0	0	0.524	0.87176		10.494	8.4608	4.9591	2.5801	3.1779	4.3918	5.1853	10.459	4.6301	5.6075	3.7269	0	0	1.2404	1.5236	2.4657	0	1.5741	0	4.0324	0	0	0	0	0	0	0	0	0	0	0	0	1.572	0	0.75934
Protein FAM234A	Q2HJE5	FAM234A		0.322525	0.288073	0.38585	0	0.852283	0	0.636578	1.0681	2.37845	0.89124		0	0	0	1.2901	0	0	0.86422	0	1.5434	0	0	0	0	0	0	0	2.6221	0.78703	0	0	0	0	0	1.5781	0	0.96821	0	1.4178	1.788	1.0666	2.3315	0.84464	2.358	3.9327	1.5187
Protein FAM3C	A5PKI3	FAM3C		0.541155	3.31773	0.46585	3.84718	0.393525	2.21737	0.72615	2.07788	0.524	0.681695		0.87452	0	0	1.2901	2.1186	3.5135	4.3211	0	0	0	1.8634	3.7908	4.5463	2.4807	4.5709	0	0	1.5741	0	4.0324	2.6197	0	0	0	0	2.9046	1.1845	1.4178	3.5761	2.1331	2.3315	0	1.572	0	0
Family with sequence similarity 98 member A	F1N0S9	FAM98A		1.4032	1.28706	0.7571	1.72658	1.605	0.772667	1.416	1.49993	1.26207	0.720635		1.749	1.8802	1.9836	0	2.1186	0.87837	0.86422	1.1621	0	0.93459	0.93171	2.5272	1.1366	2.4807	0.76182	1.6438	1.3111	2.3611	1.104	1.0081	1.3099	0	2.6416	0	1.086	1.9364	1.1845	0	2.6821	2.1331	0.77717	1.6893	0.786	1.3109	1.5187
Family with sequence similarity 98 member B	F1MH61	FAM98B		0	0	0	0.190455	0.196758	0	1.74285	0.577955	3.22307	1.91435		0	0	0	0	0	0	0	0	0	0	0	0	0	0	0.76182	0	0	0.78703	0	0	0	0	1.761	3.1562	1.086	0.96821	0	1.4178	0.89402	0	1.5543	3.3785	2.358	3.9327	1.5187
Fatty acyl-CoA reductase	A5PJQ0	FAR1		0	0	0	0	0.524532	0.608667	1.59038	0.975525	1.52407	1.16792		0	0	0	0	0	0	0	0	0	0	0	0	0	0	0	0	1.3111	0.78703	0	0	0	1.826	1.761	1.5781	1.086	1.9364	0	2.8355	0	1.0666	2.3315	1.6893	1.572	1.3109	0.75934
FERM, ARH/RhoGEF and pleckstrin domain protein 1	F1MFC6	FARP1		0.322525	0	0.46585	0	0	0	0	0	0.786	0.170595		0	0	0	1.2901	0	0	0	0	0	0	1.8634	0	0	0	0	0	0	0	0	0	0	0	0	0	0	0	0	0	0	0	0.77717	0	2.358	0	0
Phenylalanine--tRNA ligase	A7MBD4	FARSA		3.21645	2.5091	6.38045	3.07375	5.29645	4.78687	4.20038	3.00873	2.48503	2.76345		3.4981	2.8203	3.9673	2.5801	3.1779	1.7567	2.5927	3.4863	6.1734	7.4767	8.3854	1.2636	4.5463	4.9615	1.5236	5.7533	3.9332	7.0833	4.416	7.0566	0	7.304	2.6416	3.1562	3.258	7.7457	1.1845	2.8355	2.6821	5.3328	3.8859	1.6893	3.144	2.6218	2.278
Phenylalanyl-tRNA synthetase beta subunit	A8E4P2	FARSB		6.802	4.247	9.9667	5.05	9.06215	11.1854	6.00395	8.63552	6.84407	5.13755		9.6197	8.4608	3.9673	5.1602	3.1779	3.5135	6.0496	11.621	7.7168	10.28	10.249	1.2636	5.6829	8.6826	4.5709	3.2876	13.111	11.018	8.832	11.089	7.8592	14.608	7.9247	4.7342	6.5159	4.841	9.476	11.342	6.2582	7.4659	8.5489	5.0678	6.288	9.1764	5.3154
3-hydroxyacyl-[acyl-carrier-protein] dehydratase	F1N647	FASN		0.453653	0.5738	0.46585	1.60732	0	0.772667	0.511352	3.62113	15.4873	13.8453		0.87452	0.94009	0	0	0	0	1.7214	0	0	0	1.8634	0	1.1274	0	5.3019	0	0	0	0	1.0081	1.3099	0	0	0	1.0772	0.96821	1.1749	0	8.0027	5.3069	21.61	12.581	19.535	14.346	18.848
Fibrillarin	F1MM59	FBL		0	0.288073	0	0	0.73001	0	1.8579	1.08241	2.36737	1.92935		0	0	0	0	0	0	0.86422	0	0	0	0	0	0	0	0	0.82191	1.3111	0.78703	0	0	0	0	1.761	1.5781	2.161	1.9315	2.369	0	0.89402	1.0666	4.663	4.2232	1.568	1.3109	3.0374
Fibulin-1	A0A3Q1MJB2	FBLN1		0	0	0	1.04597	0	0	0	0.223505	0	0		0	0	0	0	0	0	0	0	0	0	0	0	1.1366	0	3.0473	0	0	0	0	0	0	0	0	0	0	0	0	0	0.89402	0	0	0	0	0	0
Fibulin 2	E1BEB4	FBLN2		0	0	0	0	0.196758	0	1.21778	0.75678	2.48503	1.74035		0	0	0	0	0	0	0	0	0	0	0	0	0	0	0	0	0	0.78703	0	0	0	0	0.88052	0	1.086	2.9046	0	0	0.89402	2.1331	3.1087	1.6893	3.144	2.6218	2.278
Fructose-1,6-bisphosphatase 1	Q3SZB7	FBP1		0	0	0	0.3809	0	0	0	0	0	0		0	0	0	0	0	0	0	0	0	0	0	0	0	0	1.5236	0	0	0	0	0	0	0	0	0	0	0	0	0	0	0	0	0	0	0	0
F-box and WD repeat domain containing 11	A0A3Q1M118	FBXW11		2.62693	2.52123	3.6679	0.79105	2.78642	1.19253	1.91138	1.38407	0.524	1.10201		4.0567	1.5406	2.7963	2.1141	2.7952	3.1962	1.5723	2.1143	2.5292	8.333	1.6951	0	0	1.0163	2.1479	2.1688	3.4596	3.5087	2.0086	1.0081	1.0733	1.4962	1.602	4.1642	1.086	0.79333	0	2.3234	1.4651	1.7478	0.77717	0	1.572	0	0.75934
F-box/WD repeat-containing protein 7	F1MNN4	FBXW7		6.33105	2.67183	6.78245	3.14187	5.33422	0.608667	3.56778	0.533275	0	0		5.2471	4.7004	8.9264	6.4503	1.0593	2.6351	4.3211	2.3242	10.804	8.4113	5.5903	0	2.2732	4.9615	5.3328	5.7533	7.8664	5.5092	2.208	0	0	1.826	2.6416	4.7342	1.086	5.8093	0	0	0	2.1331	0	0	0	0	0
Uncharacterized protein	G3X6I0	FCGBP		0	0	0	0.3809	0	4.14397	0	3.2912	0	2.86932		0	0	0	0	0	0	0	0	0	0	0	0	0	0	1.5236	0	0	0	0	3.0243	3.9296	5.478	0	0	0	0	3.5535	2.8355	3.5761	3.1997	0	0	0	0	1.5187
Farnesyl pyrophosphate synthase	Q8WMY2	FDPS		8.13275	8.51267	7.438	10.391	5.64642	9.84127	7.4515	4.9652	1.6111	6.66902		8.7452	9.4009	7.9346	6.4503	6.3558	10.54	8.6422	9.2969	9.2602	4.6729	6.522	8.8451	12.502	14.884	5.3328	6.5752	6.5553	3.9352	5.52	7.0566	7.8592	14.608	7.0441	9.4685	6.5159	6.7775	4.738	4.2533	4.4701	6.3994	3.1087	1.6893	3.144	0	6.0747
Adrenodoxin, mitochondrial	P00257	FDX1		3.64078	1.8029	1.282	1.68903	1.61372	0.772667	0.97573	0.51963	0.543547	1.35776		5.2471	3.7604	2.9755	2.5801	1.0593	1.7567	2.5927	2.3242	0	2.8038	0	0	2.2732	3.7211	0.76182	2.4657	1.3111	1.5741	1.104	1.0081	1.3099	0	0.88052	0	1.086	1.9364	1.1845	0	0.89402	0	1.5543	0.84464	0.786	0	1.5187
Ferredoxin-2, mitochondrial	Q05B51	FDX2		1.27208	0.64589	0.4673	0.59425	0	0	0.49163	0	0	1.01995		0.87452	0.94009	1.9836	1.2901	1.0593	0.87837	0	0	0	1.8692	0	0	1.1366	1.2404	0	0	0	0	0	0	0	0	0.88052	0	1.086	0	0	0	0	0	0	0	0	0	0.75934
NADPH:adrenodoxin oxidoreductase, mitochondrial	P08165	FDXR		1.59253	1.93294	1.55335	2.19538	3.00795	0.608667	2.7664	1.37788	0.805547	0.34096		3.4981	1.8802	0.99182	0	3.1779	1.7567	0.86422	0	1.5434	3.7383	0.93171	1.2636	2.2732	3.7211	1.5236	4.1095	5.2442	1.5741	1.104	0	0	1.826	0.88052	6.3123	0	3.8728	0	1.4178	0.89402	3.1997	0	0.84464	1.572	0	0
Flap endonuclease 1	Q58DH8	FEN1		0	0	0	0	0	0	0	0.78628	0.980513	2.58973		0	0	0	0	0	0	0	0	0	0	0	0	0	0	0	0	0	0	0	0	0	0	0	0	0	0	1.1845	0	0.89402	1.0666	3.8859	0.84464	0.786	1.3109	3.0374
Tyrosine-protein kinase	E1BNE0	FER		0	1.21733	0	3.82453	0	0	0	0	0	0		0	0	0	0	1.0593	0	2.5927	0	0	0	0	4.911	3.2808	4.8208	2.2855	0	0	0	0	0	0	0	0	0	0	0	0	0	0	0	0.7331	0	0	0	0
FERMT2 protein	A7MB21	FERMT2		0.322525	0.585567	0	0	0	0	0	0.223505	1.39793	1.31588		0	0	0	1.2901	0	1.7567	0	0	0	0	0	0	0	0	0	0	0	0	0	0	0	0	0	0	0	0	0	0	0.89402	0	0.77717	0	1.572	2.6218	0.75934
Fetuin-B	Q58D62	FETUB		6.3504	0	7.21362	0	0	0	0	0	0	0		6.1216	6.5806	4.9591	7.7403	0	0	0	9.2969	4.6301	6.5421	8.3854	0	0	0	0	0	0	0	0	0	0	0	0	0	0	0	0	0	0	0	0	0	0	0	0
Fibrinogen alpha chain	F6QND5	FGA		5.0664	14.0096	10.2791	11.8722	2.46732	0	1.88778	2.82165	2.2621	0		7.8707	1.8802	7.9346	2.5801	6.3558	14.932	20.741	11.621	6.1734	9.3459	13.976	3.7908	3.4098	3.7211	36.567	0	2.6221	3.9352	3.312	0	0	0	0.88052	4.7342	0	1.9364	5.9225	0	5.3641	0	0.77717	3.3785	0.786	2.6218	0
Fibrinogen beta chain	A0A3Q1MG04	FGB		2.99435	7.7973	6.16528	4.5001	1.8253	0	4.0725	2.51987	2.98063	0		3.4981	0.94009	4.9591	2.5801	4.2372	8.7837	10.371	6.9727	4.6301	4.6729	8.3854	0	0	1.2404	16.76	0	1.3111	1.5741	4.416	0	0	0	1.761	6.3123	4.3439	3.8728	8.2915	0	1.788	0	0.77717	4.2232	0.786	3.9327	0
Fibrinogen gamma-B chain	F1MGU7	FGG		1.85818	6.4196	3.88892	4.54975	0.472758	0	0.733683	0.4457	0.281547	0		3.4828	0	3.9499	0	1.0593	7.8695	10.33	3.4728	0	2.7929	9.29	0	0	0	18.199	0	0	0.78703	1.104	0	0	0	0.88052	0	1.086	0.96821	0	0	1.7828	0	0	0.84464	0	0	0
Fumarate hydratase, mitochondrial	Q148D3	FH		45.632	34.134	44.1352	32.0595	43.3182	33.9113	41.963	35.303	31.802	29.102		45.475	40.424	47.607	49.022	37.076	31.621	33.705	48.809	54.018	35.514	38.2	26.535	30.688	35.971	35.044	38.63	51.131	39.352	44.16	25.202	23.578	52.954	40.504	44.186	34.752	48.41	31.981	36.862	33.973	38.396	24.092	30.407	32.226	32.773	25.817
Bis(5'-adenosyl)-triphosphatase	Q1KZG4	FHIT		7.34018	6.6591	5.70087	5.35155	6.88588	2.38943	5.1836	4.24895	1.65017	7.7116		8.7452	7.5207	7.9346	5.1602	4.2372	11.419	4.3211	6.9727	4.6301	6.5421	4.6586	5.0543	6.8195	4.9615	4.5709	8.2191	2.6221	7.8703	8.832	4.0324	1.3099	1.826	4.4026	3.1562	5.4299	7.7457	5.9225	0	8.9402	2.1331	3.1087	3.3785	1.572	0	6.834
Mitochondrial fission 1 protein	Q3T0I5	FIS1		5.14835	5.9616	5.39433	4.98533	4.24345	4.644	3.86308	6.3836	2.5241	2.78587		3.4981	6.5806	7.9346	2.5801	7.4151	6.1486	4.3211	6.9727	1.5434	5.6075	7.4537	7.5815	4.5463	2.4807	5.3328	4.1095	2.6221	4.7222	5.52	5.0405	5.2395	3.652	5.2831	3.1562	2.172	4.841	8.2915	8.5066	4.4701	4.2662	1.5543	3.3785	1.572	2.6218	2.278
Peptidylprolyl isomerase	F1MNV8	FKBP15		3.4644	3.37803	5.27588	2.36878	4.39585	2.5534	3.27038	3.54353	4.494	3.78343		3.4981	2.8203	4.9591	2.5801	3.1779	2.6351	4.3211	9.2969	1.5434	4.6729	5.5903	2.5272	1.1366	1.2404	4.5709	7.3972	2.6221	3.1481	4.416	5.0405	2.6197	0	3.5221	1.5781	2.172	5.8093	1.1845	4.2533	4.4701	4.2662	4.663	1.6893	7.86	3.9327	3.0374
Peptidyl-prolyl cis-trans isomerase FKBP1A	P18203	FKBP1A		0.701608	2.156	0.991475	1.55232	0.472758	0.336033	1.73885	1.75293	0.5631	2.72125		0.87452	0.94009	0.99182	0	2.1186	1.7567	2.5927	1.1621	0	2.8038	0	1.2636	1.1366	0	3.8091	0	0	0.78703	1.104	1.0081	0	0	1.761	0	3.258	1.9364	2.369	0	3.5761	1.0666	0.77717	1.6893	0	0	1.5187
Peptidyl-prolyl cis-trans isomerase FKBP2	Q32PA9	FKBP2		5.83512	6.6122	5.07533	4.65785	4.7492	2.32603	2.14968	2.63585	1.65993	2.84737		5.2471	4.7004	6.9427	6.4503	8.4744	7.9053	3.4569	2.3242	7.7168	3.7383	6.522	3.7908	4.5463	4.9615	5.3328	4.9314	5.2442	5.5092	3.312	2.0162	1.3099	3.652	3.5221	0	2.172	2.9046	2.369	4.2533	1.788	2.1331	2.3315	0	2.358	2.6218	1.5187
Peptidyl-prolyl cis-trans isomerase FKBP3	P26884	FKBP3		0.322525	0	0	0	0.205478	1.78077	2.4343	1.46565	4.1352	2.86955		0	0	0	1.2901	0	0	0	0	0	0	0	0	0	0	0	0.82191	0	0	0	4.0324	1.3099	0	1.761	1.5781	5.4299	0.96821	0	2.8355	0.89402	2.1331	3.8859	5.0678	4.716	2.6218	1.5187
Peptidyl-prolyl cis-trans isomerase FKBP4	Q9TRY0	FKBP4		5.79083	4.55863	7.30445	6.29805	4.31163	3.4347	1.2034	5.48093	2.94153	2.74083		8.7452	6.5806	3.9673	3.8702	3.1779	7.9053	2.5927	3.4863	10.804	6.5421	8.3854	3.7908	6.8195	6.2018	8.3801	0.82191	9.1774	3.9352	3.312	4.0324	2.6197	3.652	2.6416	0	2.172	0	2.369	9.9244	5.3641	4.2662	6.2174	2.5339	2.358	3.9327	2.278
Peptidylprolyl isomerase	A0A3Q1LK42	FKBP8		6.64407	4.22243	3.83988	5.64217	3.28615	1.77131	3.33115	4.143	3.95767	2.8691		8.5657	5.5199	4.8828	7.6079	4.1557	4.2792	4.2324	2.2646	3.0471	4.577	5.4708	6.1883	5.5371	4.866	5.9773	3.2244	3.8659	3.8746	2.1797	0.98223	2.5525	1.7792	2.5738	4.6937	3.2022	2.8549	3.4927	4.1806	2.6362	6.2625	3.0289	4.1582	3.8493	3.8655	2.9789
FAD synthase	A0A3Q1MPJ2	FLAD1		0.701608	0.580863	1.22368	1.75985	1.39953	1.21733	1.1445	0.75678	0.262	1.853		0.87452	0.94009	0.99182	0	0	0.87837	0.86422	1.1621	0	1.8692	1.8634	0	2.2732	2.4807	2.2855	0.82191	1.3111	2.3611	1.104	0	0	3.652	2.6416	0	0	1.9364	0	0	0.89402	2.1331	0.77717	0	0.786	0	0
FLII actin remodeling protein	F1N365	FLII		2.28485	0.3531	0	0	0.205478	0.336033	0.22013	0	1.52407	0.511565		1.749	0.94009	0	6.4503	1.0593	0	0	0	0	0	0	0	0	0	0	0.82191	0	0	0	1.0081	0	0	0.88052	0	0	0	0	0	0	0	3.8859	1.6893	1.572	1.3109	0
Filamin A	F1N169	FLNA		0.21863	5.67247	0.46585	6.68683	0.25425	0	0	0.929058	29.4053	9.847		0.87452	0	0	0	0	11.627	5.3904	0	0	0	1.8634	5.0543	0	0	21.693	1.017	0	0	0	0	0	0	0	0	0	0	0.64943	0	2.0002	1.0666	27.384	24.472	46.113	17.631	16.56
Filamin B	E1BKX7	FLNB		6.96748	14.4247	9.90198	10.276	20.3435	25.3307	55.0628	59.7873	161.307	127.8		8.7452	10.989	2.9755	5.1602	2.849	14.849	25.576	5.4497	9.2602	10.28	14.618	8.8451	7.2502	8.6826	16.326	14.716	30.651	25.653	10.354	28.974	21.454	25.564	70.821	52.675	73.977	22.778	48.083	55.83	56.238	78.998	168.63	138.37	150.41	195.14	117.52
Filamin C	A0A3Q1LV98	FLNC		0	2.3304	0.0723325	0.970325	0.406185	0.263523	1.95196	3.09843	35.5423	19.0635		0	0	0	0	0	3.3887	3.6025	0	0	0	0.28933	0	0	0	3.8813	0.70513	0	0.91961	0	0.79057	0	0	0.96395	0.9801	3.6981	2.1657	1.0162	0.88054	5.2371	5.2599	45.685	29.739	39.279	37.609	20.826
Flotillin-1	Q08DN8	FLOT1		4.12582	6.468	5.81075	7.53373	8.59377	4.98807	4.7417	5.32915	6.42663	2.084		2.6236	3.7604	4.9591	5.1602	6.3558	5.2702	7.778	4.6484	9.2602	5.6075	3.7269	7.5815	6.8195	11.163	4.5709	9.8629	10.488	6.2962	7.728	5.0405	2.6197	7.304	5.2831	4.7342	2.172	6.7775	7.107	7.0888	1.788	5.3328	3.1087	5.9124	5.502	7.8655	1.5187
Flotillin-2	A6QLR4	FLOT2		6.16638	9.0843	5.52732	10.1678	6.0606	2.5534	6.18147	1.84961	2.6307	2.17132		10.494	5.6405	5.9509	2.5801	6.3558	9.6621	11.235	3.4863	4.6301	5.6075	8.3854	16.427	10.229	8.6826	5.3328	12.329	2.6221	7.0833	2.208	5.0405	2.6197	0	10.566	3.1562	3.258	7.7457	1.1845	4.2533	0.89402	1.0666	6.2174	4.2232	2.358	1.3109	0
Uncharacterized protein	F1MYQ8	FMC1-LUC7L2		0.453653	0	0	0.28415	0.205478	1.1632	2.0744	0.426028	2.52397	2.9749		0.87452	0.94009	0	0	0	0	0	0	0	0	0	0	1.1366	0	0	0.82191	0	0	0	3.4896	0	0	2.619	1.5376	2.7011	1.4399	1.1845	0	0	0.51961	1.933	2.1008	1.572	3.8991	2.6285
Formin like 1	A0A3Q1M6W5	FMNL1		1.05345	1.22674	0.699497	0.190455	0.402235	0	0.242053	0.490155	1.22297	1.0616		0	0.94009	1.9836	1.2901	1.0593	1.7567	0.86422	0	0	0.93459	1.8634	0	0	0	0.76182	0.82191	0	0.78703	0	0	0	0	0	0	0	0.96821	0	0	0.89402	1.0666	0.77717	0	2.358	1.3109	1.5187
Formin like 2	A0A3Q1LSX9	FMNL2		13.671	8.944	13.5	10.8103	10.1369	7.47473	8.9501	4.139	5.62357	1.27265		15.415	10.93	14.63	13.709	8.3426	7.5774	10.912	14.963	11.963	16.357	10.717	13.585	14.634	10.546	4.4761	11.098	11.147	7.6744	10.628	9.7045	7.6962	5.0235	6.9346	9.0757	10.59	9.2001	3.2587	5.1418	3.3536	4.8019	7.675	5.5971	3.7344	7.5392	1.4242
Formin like 3	E1B718	FMNL3		0	0	0.32829	0.15436	0.417455	0	0.0981925	0	0	0		0	0	0	0	0	0	0	0	0.38413	0.46523	0.4638	0	0	0.61744	0	0.40913	0.65263	0.19589	0.41217	0	0	0	0	0.39277	0	0	0	0	0	0	0	0	0	0	0
Synaptic functional regulator FMR1	A0A3Q1LTS1	FMR1		7.57235	4.53393	4.81283	1.31332	2.22078	0.978033	0.805482	0.880345	2.0272	1.32506		8.216	7.892	6.9427	7.2387	7.6506	2.8304	3.1208	7.4316	2.4866	3.3749	5.9582	0	2.9678	0	2.2855	3.7899	1.3111	1.5741	2.208	1.6242	1.3099	0	0.88052	0	1.7497	0.59171	1.9084	0	0.54638	1.0666	5.2722	1.3608	4.7208	0	2.7421
Fibronectin	P07589	FN1		0.775713	3.03573	0.86175	1.76202	2.29623	4.14133	13.9592	19.1793	27.9207	25.7535		0	1.07	0.56445	1.4684	1.2057	1.9995	5.902	1.3227	0	1.0638	1.0605	0	0	1.4118	5.6363	1.871	3.7307	3.5832	0	5.7371	1.4909	5.196	11.024	10.777	19.159	14.877	24.268	12.103	14.246	26.1	22.115	24.996	32.654	26.112	23.768
Protein-ribulosamine 3-kinase	Q0P592	FN3KRP		0.322525	3.20183	0.232928	1.73697	0.402235	0.336033	0.242053	1.6803	1.5729	4.18838		0	0	0	1.2901	0	6.1486	3.4569	0	0	0	0.93171	0	1.1366	1.2404	4.5709	0.82191	0	0.78703	0	1.0081	0	0	0	0	0	0.96821	1.1845	0	4.4701	1.0666	0	0	0.786	3.9327	1.5187
FAD dependent oxidoreductase domain containing 2	E1BD49	FOXRED2		0	0	0	0	0	0	0	0	1.89263	0.170365		0	0	0	0	0	0	0	0	0	0	0	0	0	0	0	0	0	0	0	0	0	0	0	0	0	0	0	0	0	0	0	2.5339	3.144	0	0
Fascin	Q3MHK9	FSCN1		0	0	0	0	0	0.608667	0	1.16067	1.048	5.61107		0	0	0	0	0	0	0	0	0	0	0	0	0	0	0	0	0	0	0	0	0	1.826	0	0	0	0	0	0	3.5761	1.0666	3.8859	0	3.144	0	3.7967
Fibronectin type III and SPRY domain-containing protein 1	Q05B84	FSD1		8.9546	6.39827	9.79693	6.27143	8.01218	2.15397	6.82565	5.7029	1.69903	1.21271		7.8707	11.281	8.9264	7.7403	5.2965	4.3918	9.5065	8.1348	7.7168	14.019	9.3171	7.5815	6.8195	9.9229	0.76182	5.7533	7.8664	11.805	6.624	2.0162	2.6197	1.826	11.447	4.7342	4.3439	6.7775	2.369	8.5066	4.4701	7.4659	2.3315	1.6893	0.786	2.6218	0.75934
Ferritin heavy chain	O46414	FTH1		0.557547	0.580863	0	0.691	0.73001	0.772667	0.666025	1.33473	1.3109	1.8693		0	0.94009	0	1.2901	0	0.87837	0.86422	0	0	0	0	0	0	1.2404	1.5236	0.82191	1.3111	0.78703	0	1.0081	1.3099	0	0	1.5781	1.086	0	0	1.4178	1.788	2.1331	0.77717	0	0	3.9327	1.5187
Ferritin light chain	O46415	FTL		1.1751	1.45924	0	1.92745	3.46037	2.4528	4.22417	1.4568	0.786	5.0769		0	4.7004	0	0	0	3.5135	0.86422	0	0	0	0	0	1.1366	1.2404	5.3328	5.7533	1.3111	2.3611	4.416	6.0485	1.3099	0	5.2831	1.5781	3.258	6.7775	1.1845	0	3.5761	1.0666	3.1087	0	2.358	0	6.0747
pre-rRNA processing protein FTSJ3	F1MY97	FTSJ3		0	0	0	0	1.151	1.0081	1.19585	2.62068	3.39807	2.46075		0	0	0	0	0	0	0	0	0	0	0	0	0	0	0	0.82191	0	1.5741	2.208	3.0243	0	0	1.761	0	1.086	1.9364	3.5535	2.8355	0.89402	3.1997	3.8859	3.3785	1.572	5.2437	3.7967
Far upstream element binding protein 1	A0A3Q1LM31	FUBP1		0	0.21421	0	0	1.00601	3.38917	7.2634	4.90503	9.63117	7.2448		0	0	0	0	0	0	0.64263	0	0	0	0	0	0	0	0	0.82191	1.3111	0.78703	1.104	7.5478	2.6197	0	6.8184	9.4685	6.2375	6.5292	5.3151	1.4178	4.3547	8.5325	8.5489	10.871	8.8461	9.1764	7.9633
FUBP3 protein	A6QP83	FUBP3		0	0	0	0	0	0	0	0.144193	0.647333	0.33426		0	0	0	0	0	0	0	0	0	0	0	0	0	0	0	0	0	0	0	0	0	0	0	0	0	0	0	0	0.57677	0	1.5543	0.5449	1.3971	0	0.3894
Tissue alpha-L-fucosidase	Q2KIM0	FUCA1		1.39028	12.0767	3.47118	11.9002	2.73855	19.7853	3.3806	18.0288	1.66973	20.9175		1.749	2.8203	0.99182	0	12.712	11.419	12.099	5.8106	1.5434	2.8038	3.7269	11.372	13.639	11.163	11.427	0.82191	1.3111	5.5092	3.312	21.17	23.578	14.608	2.6416	1.5781	5.4299	3.8728	13.029	18.431	21.457	19.198	1.5543	4.2232	0.786	0	18.224
FUN14 domain-containing protein 2	Q8MJN0	FUNDC2		3.2508	0.933963	2.90608	1.97898	1.26323	1.99	1.0311	1.24215	0.873933	0.31855		1.749	2.8203	1.9836	6.4503	1.0593	0.87837	0.86422	2.3242	4.6301	3.7383	0.93171	1.2636	3.4098	2.4807	0.76182	1.6438	2.6221	0.78703	0	1.0081	1.3099	3.652	0	3.1562	0	0.96821	0	2.8355	0	2.1331	0	0	0	2.6218	0
RNA-binding protein FUS	A0A140T861	FUS		0.3236	0.16341	0.515802	0.283938	2.94712	2.24673	3.69507	2.79375	3.39043	2.60283		0	0	0.56261	0.73179	0	0	0.49023	0.65921	0.87548	0	0.52852	0	0	0.7036	0.43215	2.5763	2.2311	4.1469	2.8342	1.5799	2.0529	3.1074	1.38	4.4758	3.404	5.5205	3.0409	1.6085	4.7106	1.815	2.7724	3.013	4.9274	2.2309	2.3801
3-galactosyl-N-acetylglucosaminide 4-alpha-L-fucosyltransferase FUT3	Q11126	FUT3		0	0	0	3.55846	0	0	0	0	0	0.31855		0	0	0	0	0	0	0	0	0	0	0	7.5815	3.4098	2.4807	0.76182	0	0	0	0	0	0	0	0	0	0	0	0	0	0	0	0	0	0	0	0
Frataxin, mitochondrial	Q05B87	FXN		2.15213	0.933963	1.99535	0.97515	1.80653	1.8894	1.64176	1.37788	1.41748	1.84667		0.87452	1.8802	1.9836	3.8702	1.0593	0.87837	0.86422	1.1621	3.0867	1.8692	1.8634	0	1.1366	1.2404	1.5236	0.82191	2.6221	1.5741	2.208	2.0162	0	3.652	0.88052	1.5781	2.172	1.9364	0	1.4178	0.89402	3.1997	0	0.84464	0.786	2.6218	1.5187
Fragile X mental retardation syndrome-related protein 1	A0A3Q1M5A0	FXR1		1.95488	0.421767	0.923875	0	1.25676	1.45533	1.46145	1.42038	1.15797	2.18627		2.8162	1.1472	0.99182	2.8643	0	1.2653	0	1.4181	0	1.1405	1.1369	0	0	0	0	1.8249	1.3111	0.78703	1.104	1.2301	1.3099	1.826	1.761	1.5781	1.3252	1.1815	2.6299	0	1.985	1.0666	2.3315	1.0307	1.1323	1.3109	2.4453
FMR1 autosomal homolog 2	A0A3Q1MDB8	FXR2		4.87948	1.48837	1.5616	0.190455	1.70012	0.7287	0.74503	1.24215	1.17298	0.59375		4.7091	3.182	4.9591	6.6677	1.4165	1.1745	1.8741	1.6093	3.3469	0	1.2902	0	0	0	0.76182	2.6043	2.6221	1.5741	0	2.1861	0	0	0.88052	0	0	2.0996	0	2.8355	0	2.1331	1.7224	0.98703	1.221	1.3109	0
FXYD domain-containing ion transport regulator 6	Q3MHZ5	FXYD6		0.68868	1.8076	1.804	0.571375	0.68695	0.672067	1.4379	0.223505	1.0871	0.681695		0.87452	1.8802	0	0	1.0593	2.6351	1.7284	3.4863	0	0.93459	2.7951	0	0	0	2.2855	1.6438	0	0	1.104	2.0162	0	0	1.761	0	1.086	2.9046	0	0	0.89402	0	2.3315	1.6893	1.572	0	0
Ras GTPase-activating protein-binding protein 1	Q32LC7	G3BP1		3.67516	3.24327	4.26198	1.07193	11.1615	13.903	13.1677	15.6155	15.9787	12.682		3.4981	3.7604	0.99182	6.4503	1.0593	1.7567	6.9138	9.2969	3.0867	1.8692	2.7951	0	0	1.2404	3.0473	8.2191	13.111	13.38	9.936	17.138	11.789	12.782	13.208	15.781	13.032	10.65	16.583	18.431	12.516	14.932	19.429	18.582	14.934	14.42	11.39
G3BP stress granule assembly factor 2	A0A3Q1MHI5	G3BP2		3.40227	0.3531	1.8193	0.3101	0	0	0	0.26665	0	0.189835		6.1216	0.94009	3.9673	2.5801	1.0593	0	0	2.3242	3.0867	0.93459	0.93171	0	0	1.2404	0	0	0	0	0	0	0	0	0	0	0	0	0	0	0	1.0666	0	0	0	0	0.75934
Glucose-6-phosphate 1-dehydrogenase	A0A3Q1MM55	G6PD		0.247955	2.91377	1.68882	5.50875	0.276	0.336033	0	0.78628	0.262	3.96667		0	0	0.99182	0	0	6.1486	2.5927	1.1621	0	0.93459	4.6586	7.5815	5.6829	4.9615	3.8091	0	0	0	1.104	1.0081	0	0	0	0	0	0	1.1845	0	0.89402	1.0666	0.77717	0	0.786	0	5.3154
Lysosomal alpha-glucosidase	Q9MYM4	GAA		0	0.288073	0	0.3809	0	2.8894	0	1.72343	0	2.82458		0	0	0	0	0	0	0.86422	0	0	0	0	0	0	0	1.5236	0	0	0	0	6.0485	2.6197	0	0	0	0	0	1.1845	0	3.5761	2.1331	0	0	0	0	3.7967
GA binding protein transcription factor subunit alpha	Q0VC98	GABPA		0	0	0	0	0	0	0	0	0.524	0.68214		0	0	0	0	0	0	0	0	0	0	0	0	0	0	0	0	0	0	0	0	0	0	0	0	0	0	0	0	0	0	0	0	1.572	0	0
Galactose-3-O-sulfotransferase 2	F1MX20	GAL3ST2		0	0	0	0	0	0	0	0.26665	0	0.51132		0	0	0	0	0	0	0	0	0	0	0	0	0	0	0	0	0	0	0	0	0	0	0	0	0	0	0	0	0	1.0666	0	0	0	0	0
Galactokinase	A6H768	GALK1		3.668	9.9626	5.85305	7.93093	4.99485	6.28987	6.93395	6.8702	5.2614	11.7935		6.9961	4.7004	2.9755	0	6.3558	12.297	11.235	6.9727	6.1734	5.6075	4.6586	6.3179	6.8195	8.6826	9.9037	8.2191	2.6221	4.7222	4.416	6.0485	9.1691	3.652	7.0441	6.3123	7.6019	6.7775	13.029	1.4178	9.8343	3.1997	10.88	8.4464	4.716	2.6218	11.39
Galactokinase 2	A0A3Q1M891	GALK2		0	0.580863	0	0.500555	0.472758	0.608667	0	0.78628	0.281547	1.01995		0	0	0	0	0	0.87837	0.86422	0	0	0	0	0	0	1.2404	0.76182	0	0	0.78703	1.104	0	0	1.826	0	0	0	0	1.1845	0	0.89402	1.0666	0.77717	0.84464	0	0	0.75934
Galactose mutarotase	Q5EA79	GALM		0	0	0	0.190455	0	0	0.22013	0.490155	0	6.96835		0	0	0	0	0	0	0	0	0	0	0	0	0	0	0.76182	0	0	0	0	0	0	0	0.88052	0	0	0	0	0	0.89402	1.0666	0.77717	0	0	0	5.3154
Chondroitinsulfatase	F1MU84	GALNS		0	0	0	0	0	0	0	0	0.262	1.0616		0	0	0	0	0	0	0	0	0	0	0	0	0	0	0	0	0	0	0	0	0	0	0	0	0	0	0	0	0	0	0	0	0.786	0	1.5187
Polypeptide N-acetylgalactosaminyltransferase	A0A3Q1M986	GALNT2		1.4032	0	0	0.28415	0	0	0	0	0	0		1.749	1.8802	1.9836	0	0	0	0	0	0	0	0	0	1.1366	0	0	0	0	0	0	0	0	0	0	0	0	0	0	0	0	0	0	0	0	0	0
Galactose-1-phosphate uridylyltransferase	Q58CX1	GALT		0	0	0	0	0	0	0	0	0	1.50889		0	0	0	0	0	0	0	0	0	0	0	0	0	0	0	0	0	0	0	0	0	0	0	0	0	0	0	0	0	0	0	0	0	0	0.75934
Glucosidase II alpha subunit	F1N6Y1	GANAB		30.9622	30.937	30.32	28.0983	23.6457	24.4927	20.5938	14.219	16.4157	12.2796		32.357	30.083	31.738	29.671	37.076	26.351	29.384	37.188	26.237	28.972	28.883	31.59	34.098	22.327	24.378	24.657	19.666	25.972	24.288	28.227	28.817	16.434	24.654	14.203	17.376	26.142	15.398	12.76	16.986	11.732	24.092	18.582	14.934	15.731	12.149
Glyceraldehyde-3-phosphate dehydrogenase	P10096	GAPDH		35.233	38.1897	35.7002	59.6855	34.7662	52.2717	36.605	39.8297	25.778	29.0282		37.253	33.582	35.445	34.652	39.845	45.567	29.157	48.504	27.352	34.45	32.495	76.571	67.756	57.953	36.462	32.66	35.217	38.358	32.83	46.991	62.348	47.476	32.348	37.435	43.004	33.633	42.349	38.28	39.227	39.463	23.78	30.185	21.113	26.036	30.828
GTPase-activating protein and VPS9 domain-containing protein 1	A5D794	GAPVD1		1.28848	1.1617	1.85775	0.190455	1.71328	0.9447	0.78905	1.95105	2.136	1.01995		0	1.8802	1.9836	1.2901	0	1.7567	1.7284	0	4.6301	1.8692	0.93171	0	0	0	0.76182	0.82191	5.2442	0.78703	0	1.0081	0	1.826	0	3.1562	0	0	0	5.6711	0	2.1331	0.77717	1.6893	0.786	3.9327	0.75934
H/ACA ribonucleoprotein complex subunit	A0A3Q1M1J8	GAR1		0	0.288073	0.290525	0	1.08918	0.336033	2.1628	2.4035	1.78607	2.6121		0	0	0	0	0	0	0.86422	1.1621	0	0	0	0	0	0	0	2.4657	0	0.78703	1.104	1.0081	0	0	1.761	1.5781	4.3439	0.96821	3.5535	1.4178	3.5761	1.0666	2.3315	1.6893	2.358	1.3109	3.0374
Diadenosine tetraphosphate synthetase	A5D7A2	GARS1		1.84048	3.83827	1.31973	3.8487	2.16572	2.32603	1.56848	3.13078	2.19373	5.30837		3.4981	1.8802	1.9836	0	1.0593	5.2702	5.1853	0	1.5434	2.8038	0.93171	0	6.8195	2.4807	6.0946	2.4657	1.3111	1.5741	3.312	2.0162	1.3099	3.652	2.6416	1.5781	1.086	0.96821	2.369	1.4178	4.4701	4.2662	3.8859	4.2232	2.358	0	5.3154
Trifunctional purine biosynthetic protein adenosine-3	Q59A32	GART		0	0	0.232928	0.3809	0.393525	0.336033	0.462182	1.2038	1.85355	3.55173		0	0	0	0	0	0	0	0	0	0	0.93171	0	0	0	1.5236	0	0	1.5741	0	1.0081	0	0	0.88052	0	0	0.96821	0	0	2.6821	2.1331	2.3315	0.84464	4.716	0	1.5187
Growth arrest specific 6	F1MZ40	GAS6		0	11.6768	0	12.7225	0	6.5253	0	5.753	0	2.7639		0	0	0	0	15.89	7.9053	11.235	0	0	0	0	13.899	13.639	11.163	12.189	0	0	0	0	8.0647	7.8592	3.652	0	0	0	0	5.9225	5.6711	7.1522	4.2662	0	0	0	0	2.278
GATA binding protein 6	F1N1M2	GATA6		0	0	0	0	1.46	1.8894	2.3794	1.63085	1.50451	1.36069		0	0	0	0	0	0	0	0	0	0	0	0	0	0	0	1.6438	2.6221	1.5741	0	2.0162	0	3.652	1.761	4.7342	1.086	1.9364	1.1845	1.4178	1.788	2.1331	1.5543	0.84464	2.358	1.3109	0.75934
Uncharacterized protein	A0A3Q1MDT8	GATD3A		2.7464	1.22202	1.95692	1.67197	2.54045	0.772667	2.22695	1.0529	1.24251	4.08247		3.4981	0.94009	3.9673	2.5801	1.0593	0.87837	1.7284	3.4863	1.5434	0.93459	1.8634	1.2636	1.1366	1.2404	3.0473	3.2876	2.6221	3.1481	1.104	1.0081	1.3099	0	1.761	3.1562	1.086	2.9046	1.1845	0	0.89402	2.1331	0.77717	0.84464	1.572	1.3109	2.278
Lysosomal acid glucosylceramidase	Q2KHZ8	GBA		5.83008	7.29953	5.56252	7.82095	7.95235	11.0134	6.80905	8.34485	4.02863	5.55885		6.1216	4.7004	9.9182	2.5801	10.593	4.3918	6.9138	5.8106	6.1734	5.6075	4.6586	7.5815	5.6829	11.163	6.8564	9.8629	5.2442	7.8703	8.832	11.089	9.1691	12.782	3.5221	6.3123	8.6879	8.7139	11.845	7.0888	8.0462	6.3994	3.8859	4.2232	3.93	3.9327	7.5934
1,4-alpha-glucan branching enzyme	A0A3Q1MPG8	GBE1		0.47005	0.576133	0	1.2593	0	0	0	0.223505	0	1.19031		0	1.8802	0	0	0	0	1.7284	0	0	0	0	0	2.2732	1.2404	1.5236	0	0	0	0	0	0	0	0	0	0	0	0	0	0.89402	0	0	0	0	0	0.75934
SEC7 domain-containing protein	E1BMC4	GBF1		0.322525	0	1.15752	0	0	0	0	0	0	0		0	0	0	1.2901	0	0	0	0	4.6301	0	0	0	0	0	0	0	0	0	0	0	0	0	0	0	0	0	0	0	0	0	0	0	0	0	0
Vitamin D-binding protein	Q3MHN5	GC		5.01305	0.813073	5.20175	1.93318	0.216568	0.151147	0.560998	0.766228	0.244483	2.44166		4.4147	3.0543	2.3302	10.253	0.47647	1.1853	0.77745	3.7757	7.097	4.8118	5.1225	0	0.51123	0.55791	6.6636	0.36969	0	0	0.49658	0.45344	0	0	0.39605	0	0.97695	0.87099	1.0656	0.63771	0.40213	0.95947	0.69914	0.37991	0.35354	0	1.3662
Grancalcin	F1N7I6	GCA		0	0.29279	0	0.190455	1.8583	0	0.72615	0	3.25148	0.890995		0	0	0	0	0	0.87837	0	0	0	0	0	0	0	0	0.76182	0.82191	3.9332	1.5741	1.104	0	0	0	0	0	0	2.9046	0	0	0	0	0.77717	0.84464	6.288	2.6218	1.5187
2-amino-3-ketobutyrate coenzyme A ligase, mitochondrial	Q0P5L8	GCAT		22.6175	18.8887	16.7477	13.7664	19.8122	8.8755	19.214	10.7358	5.9408	13.3541		23.612	21.622	29.755	15.481	14.83	21.959	19.877	13.945	18.52	16.823	17.703	3.7908	14.776	13.644	22.855	17.26	22.288	22.037	17.664	7.0566	1.3099	18.26	19.371	14.203	15.204	28.078	5.9225	8.5066	12.516	15.998	6.9946	7.6017	6.288	3.9327	8.3527
GRIP and coiled-coil domain containing 2	E1BB16	GCC2		1.3889	1.44509	1.4719	0.930275	1.53923	3.44277	1.34081	4.94525	3.02857	0.87176		0	0	2.9755	2.5801	0	0.87837	3.4569	0	3.0867	1.8692	0.93171	0	0	3.7211	0	1.6438	2.6221	0.78703	1.104	3.0243	0	7.304	0.88052	1.5781	0	2.9046	5.9225	5.6711	1.788	6.3994	0.77717	2.5339	3.93	2.6218	0.75934
Glutaryl-CoA dehydrogenase, mitochondrial	Q2KHZ9	GCDH		2.52915	2.7416	1.55335	3.83833	3.27177	0.772667	1.1664	0.71365	0.543547	1.38331		4.3726	3.7604	1.9836	0	2.1186	3.5135	2.5927	0	1.5434	3.7383	0.93171	2.5272	6.8195	3.7211	2.2855	1.6438	2.6221	5.5092	3.312	1.0081	1.3099	0	1.761	0	0	2.9046	0	0	1.788	1.0666	1.5543	0.84464	0.786	0	0.75934
Gamma-ECS	A0A3Q1MN33	GCLC		7.55483	13.2162	6.4135	17.0603	7.69262	10.8655	7.59492	10.2574	2.5241	12.4928		5.2471	11.281	5.9509	7.7403	2.1186	22.838	14.692	5.8106	7.7168	4.6729	7.4537	5.0543	17.049	24.807	21.331	6.5752	10.488	7.0833	6.624	8.0647	2.6197	21.912	8.8052	12.625	2.172	6.7775	9.476	2.8355	16.986	11.732	3.1087	3.3785	1.572	2.6218	10.631
GCN1 activator of EIF2AK4	A0A3Q1N191	GCN1		1.47778	0.29279	3.18243	1.52365	4.43785	1.38133	1.91723	1.7323	5.60063	1.21251		1.749	1.8802	0.99182	1.2901	0	0.87837	0	0	1.5434	1.8692	9.3171	0	0	0	6.0946	1.6438	9.1774	4.7222	2.208	1.0081	1.3099	1.826	0.88052	4.7342	1.086	0.96821	0	2.8355	0.89402	3.1997	2.3315	4.2232	8.646	3.9327	0.75934
Guanine deaminase	F1MLX9	GDA		0.47005	0.29279	0	1.70795	0	0.336033	0	0	0	0		0	1.8802	0	0	0	0.87837	0	0	0	0	0	0	4.5463	0	2.2855	0	0	0	0	1.0081	0	0	0	0	0	0	0	0	0	0	0	0	0	0	0
Ganglioside-induced differentiation-associated protein 1	A6QQZ0	GDAP1		2.60577	2.5138	2.86765	1.91122	2.012	0.672067	1.12821	0.223505	0.718513	0.65951		1.749	2.8203	1.9836	3.8702	3.1779	2.6351	1.7284	4.6484	3.0867	2.8038	0.93171	1.2636	1.1366	3.7211	1.5236	1.6438	2.6221	1.5741	2.208	2.0162	0	0	0.88052	1.5781	1.086	0.96821	0	0	0.89402	0	1.5543	0.84464	0	1.3109	0
Ganglioside-induced differentiation-associated protein 2	Q2KIX2	GDAP2		2.60235	3.0947	4.90072	2.8864	3.36845	3.60677	2.37542	2.50493	0.436967	0.170595		2.6236	0.94009	2.9755	3.8702	3.1779	3.5135	2.5927	3.4863	7.7168	4.6729	3.7269	1.2636	2.2732	4.9615	3.0473	3.2876	2.6221	3.1481	4.416	4.0324	1.3099	5.478	1.761	1.5781	3.258	2.9046	2.369	2.8355	2.6821	2.1331	0	0	0	1.3109	0
TGF_BETA_2 domain-containing protein	F1MH37	GDF3		1.68003	1.28706	1.66713	1.38476	1.00601	1.1087	1.00518	0.743125	0.5631	0.340725		3.4981	0.94009	0.99182	1.2901	2.1186	0.87837	0.86422	2.3242	1.5434	1.8692	0.93171	1.2636	2.2732	1.2404	0.76182	0.82191	1.3111	0.78703	1.104	2.0162	1.3099	0	0.88052	0	2.172	0.96821	1.1845	0	1.788	0	0.77717	1.6893	0	0	0
Growth/differentiation factor 9	Q9GK68	GDF9		4.86715	3.85647	3.66245	3.61768	4.60553	3.5987	3.68867	2.34452	3.46553	1.76297		7.8707	3.7604	3.9673	3.8702	6.3558	1.7567	3.4569	3.4863	4.6301	3.7383	2.7951	5.0543	3.4098	3.7211	2.2855	2.4657	5.2442	6.2962	4.416	5.0405	3.9296	1.826	6.1636	1.5781	2.172	4.841	1.1845	1.4178	3.5761	3.1997	3.1087	2.5339	3.93	3.9327	2.278
Rab GDP dissociation inhibitor alpha	P21856	GDI1		3.15001	6.30063	2.32142	7.84398	2.6829	4.63712	2.18443	4.77995	0.129913	6.0593		0.87452	8.4518	1.9836	1.2901	1.0505	10.09	7.7614	0	4.6301	2.3314	2.3242	1.8885	9.6439	13.007	6.8365	1.6359	1.3111	3.9266	3.858	0.49856	0.64781	12.765	0.88052	3.9366	0.53709	3.3835	3.5421	1.4178	9.375	4.7849	0.38436	0	0.38974	0	5.3018
Rab GDP dissociation inhibitor	A0A3Q1MPF1	GDI2		3.7884	8.21203	2.7522	6.6269	4.97595	5.92447	3.86198	5.60647	2.11267	15.0258		2.619	4.7022	3.9622	3.8702	3.1867	16.252	5.1974	2.3242	3.0867	2.3391	3.2588	5.6832	5.1199	8.0762	7.6283	3.2891	3.9332	5.5137	7.1678	3.526	3.2784	10.969	1.7565	5.5277	3.804	4.3597	5.9308	2.8355	6.7151	6.9445	3.4955	2.5339	1.1823	2.6218	13.672
Elongation factor G, mitochondrial	E1BEJ3	GFM1		4.40557	4.9023	1.4342	1.2651	0.935482	0.672067	1.86188	0.78628	2.08713	4.25928		6.1216	3.7604	0	7.7403	4.2372	6.1486	4.3211	2.3242	1.5434	1.8692	0	1.2636	2.2732	0	1.5236	1.6438	1.3111	0.78703	0	2.0162	0	0	1.761	1.5781	2.172	1.9364	1.1845	0	0.89402	1.0666	5.4402	3.3785	1.572	1.3109	8.3527
Glutamine--fructose-6-phosphate transaminase (isomerizing)	F1MZY2	GFPT1		3.85988	8.9875	7.5648	13.704	4.29992	4.18337	5.5508	6.03728	4.3578	6.45467		3.4981	4.7004	5.9509	1.2901	6.2045	8.721	12.037	9.2969	6.1734	4.6729	10.116	10.018	15.831	16.125	12.842	3.2876	2.6221	4.666	6.624	4.9685	3.9296	3.652	6.1007	4.7342	8.5328	2.8355	3.5535	4.2533	8.8764	7.4659	10.769	5.7918	4.6598	2.6218	4.5018
Glutamine--fructose-6-phosphate aminotransferase [isomerizing] 2	Q08DQ2	GFPT2		0	0	0	0	0	0	0	0	0.28071	0		0	0	0	0	0	0	0	0	0	0	0	0	0	0	0	0	0	0	0	0	0	0	0	0	0	0	0	0	0	0	0.11101	0	0.84213	0	0
GDP-4-keto-6-deoxy-D-mannose-3,5-epimerase-4-reductase	A0A3Q1M2A1	GFUS		0.68868	1.4545	0.466575	1.68903	0.757478	0.608667	0.44025	0.71365	0	1.03918		0.87452	1.8802	0	0	0	2.6351	1.7284	0	0	0.93459	0.93171	0	2.2732	3.7211	0.76182	0.82191	0	0	2.208	0	0	1.826	1.761	0	0	0	0	0	1.788	1.0666	0	0	0	0	1.5187
Gamma-glutamylcyclotransferase	Q32LE4	GGCT		0.247955	1.57984	0	1.12653	1.21148	1.30987	0.682303	2.16567	1.0871	0.82987		0	0	0.99182	0	2.1186	1.7567	0.86422	0	0	0	0	1.2636	0	2.4807	0.76182	1.6438	1.3111	0.78703	1.104	0	3.9296	0	1.761	0	0	0.96821	1.1845	2.8355	3.5761	1.0666	0	1.6893	1.572	0	0
Gamma-glutamyl hydrolase	A7YWG4	GGH		0.701608	0.7062	0.233648	1.41651	0.757478	1.6459	0.22013	0.490155	0	1.41886		0.87452	0.94009	0.99182	0	2.1186	0	0	0	0	0.93459	0	2.5272	1.1366	1.2404	0.76182	0.82191	0	0	2.208	1.0081	3.9296	0	0.88052	0	0	0	0	0	0.89402	1.0666	0	0	0	0	3.0374
Geranylgeranyl pyrophosphate synthase	P56966	GGPS1		0.9401	1.1617	1.08535	2.6642	0.875003	1.9528	0.462182	1.96057	0	2.41935		0	3.7604	0	0	0	1.7567	1.7284	0	1.5434	0.93459	1.8634	0	3.4098	4.9615	2.2855	0.82191	0	1.5741	1.104	4.0324	0	1.826	0.88052	0	0	0.96821	0	0	3.5761	4.2662	0	0	0	0	3.0374
Uncharacterized protein	G3N2D8	GGT1		0	0	0	0.3809	0	0.336033	0	0.75678	0	1.20979		0	0	0	0	0	0	0	0	0	0	0	0	0	0	1.5236	0	0	0	0	1.0081	0	0	0	0	0	0	0	0	0.89402	2.1331	0	0	0	0	1.5187
N-acetyllactosaminide alpha-1,3-galactosyltransferase	P14769	GGTA1		0	0	0	0	0	0	0	0.296125	0.262	1.38354		0	0	0	0	0	0	0	0	0	0	0	0	0	0	0	0	0	0	0	0	0	0	0	0	0	0	1.1845	0	0	0	0	0	0.786	0	0.75934
GH3 domain containing	F1MRP0	GHDC		9.12748	7.39727	5.72328	5.67905	2.40947	3.09063	0.682303	0.490155	0	0		10.494	10.341	7.9346	7.7403	7.4151	5.2702	9.5065	5.8106	3.0867	6.5421	7.4537	8.8451	6.8195	2.4807	4.5709	3.2876	1.3111	3.9352	1.104	4.0324	5.2395	0	1.761	0	0	0.96821	0	0	0.89402	1.0666	0.77717	0	0	0	0
Growth hormone inducible transmembrane protein	Q3SZK3	GHITM		0	0.864233	0	0	0	0.672067	0.733683	1.14073	2.3687	1.39915		0	0	0	0	0	0	2.5927	0	0	0	0	0	0	0	0	0	0	0	0	2.0162	0	0	0.88052	0	1.086	0.96821	1.1845	1.4178	0.89402	1.0666	0.77717	4.2232	1.572	1.3109	2.278
Glucose-induced degradation protein 8 homolog	Q32L52	GID8		1.03706	0	0.8517	0	1.13225	0	0	0.26665	0.698967	0.681925		0.87452	0	1.9836	1.2901	0	0	0	0	1.5434	0	1.8634	0	0	0	0	1.6438	1.3111	1.5741	0	0	0	0	0	0	0	0	0	0	0	1.0666	0	0	0.786	1.3109	0
GIT ArfGAP 1	A0A3Q1M7Q3	GIT1		0.21863	0	0.4673	0.3809	0.276	0	0	0	0.262	0		0.87452	0	0	0	0	0	0	0	0	1.8692	0	0	0	0	1.5236	0	0	0	1.104	0	0	0	0	0	0	0	0	0	0	0	0.77717	0	0.786	0	0
Gap junction alpha-1 protein	P18246	GJA1		2.19235	2.62973	1.92533	0.3159	1.28595	0	1.86188	0.223505	0.436967	0.34096		2.6236	1.8802	2.9755	1.2901	5.2965	0	2.5927	1.1621	0	5.6075	0.93171	1.2636	0	0	0	2.4657	0	1.5741	1.104	0	0	0	1.761	1.5781	2.172	1.9364	0	0	0.89402	0	1.5543	0	0	1.3109	0
Glycerol kinase	Q0IID9	GK		0	0.287677	0	0	1.60292	2.19957	2.0786	2.10292	1.22342	4.40345		0	0	0	0	0	0	0.86303	0	0	0	0	0	0	0	0	1.5858	0	1.5185	3.3074	2.9517	0	3.647	1.6988	1.5759	3.106	1.9337	1.1829	1.4158	2.6177	3.1953	1.4995	1.6296	0.73157	1.3091	2.9837
Alpha-galactosidase	E1B725	GLA		0	0	0	0	0	0	0	0.26665	0.8251	2.69623		0	0	0	0	0	0	0	0	0	0	0	0	0	0	0	0	0	0	0	0	0	0	0	0	0	0	0	0	0	1.0666	0	1.6893	0.786	0	2.278
Beta-galactosidase	F1MUF4	GLB1		0	1.44037	0	0.887275	0	9.3966	0	9.19818	1.32955	7.43185		0	0	0	0	0	0	4.3211	0	0	0	0	1.2636	0	0	2.2855	0	0	0	0	8.0647	9.1691	10.956	0	0	0	0	10.66	11.342	6.2582	8.5325	1.5543	0.84464	3.144	0	6.0747
D-glucuronyl C5-epimerase	O18756	GLCE		1.46485	1.98853	0.618777	0	0.402235	0.336033	0.2715	0.743125	0.281547	0		1.749	2.8203	0	1.2901	4.2372	0	1.7284	0	1.5434	0	0.93171	0	0	0	0	0.82191	0	0.78703	0	1.0081	0	0	0	0	1.086	0	1.1845	0	1.788	0	0.77717	0.84464	0	0	0
Glycine cleavage system P protein	E1BJQ1	GLDC		0.645025	0	0	0	3.04755	1.55337	7.3504	4.56695	4.9603	4.80335		0	0	0	2.5801	0	0	0	0	0	0	0	0	0	0	0	1.6438	3.9332	5.5092	1.104	1.0081	0	3.652	6.1636	7.8904	7.6019	7.7457	1.1845	4.2533	5.3641	7.4659	5.4402	6.7571	5.502	2.6218	3.7967
Golgi apparatus protein 1	A0A3Q1LL67	GLG1		0	0.3531	0	0	0	0	1.17395	0.447	0.543547	1.44127		0	0	0	0	1.0593	0	0	0	0	0	0	0	0	0	0	0	0	0	0	0	0	0	2.6416	0	1.086	0.96821	0	0	1.788	0	5.4402	0.84464	0.786	0	3.0374
GLI pathogenesis related 2	F6RBS0	GLIPR2		0	0.288073	0	0	1.72253	1.88133	2.5279	2.81468	2.50457	2.71865		0	0	0	0	0	0	0.86422	0	0	0	0	0	0	0	0	1.6438	1.3111	3.9352	0	3.0243	2.6197	0	1.761	3.1562	3.258	1.9364	2.369	2.8355	1.788	4.2662	3.1087	2.5339	2.358	2.6218	2.278
Glomulin, FKBP associated protein	E1BA27	GLMN		0.95303	3.55493	3.48112	2.54455	1.47878	1.21733	0.462182	3.21858	0.281547	1.61185		0	2.8203	0.99182	0	1.0593	6.1486	3.4569	0	9.2602	1.8692	2.7951	0	3.4098	3.7211	3.0473	0.82191	1.3111	1.5741	2.208	0	0	3.652	0.88052	0	0	0.96821	2.369	2.8355	4.4701	3.1997	0.77717	0.84464	0	0	3.0374
Lactoylglutathione lyase	A4FUZ1	GLO1		7.16495	5.941	7.63045	10.8919	6.7663	11.211	7.32028	7.26722	3.1969	11.1233		5.2045	10.257	2.9513	10.247	3.1521	5.2346	9.4363	3.458	12.247	7.4236	7.3932	3.76	15.783	17.224	6.8007	7.3371	9.1029	6.2451	4.3801	8.9992	6.5068	18.127	8.7337	9.3916	5.3858	5.77	4.6995	7.0313	8.8749	8.4632	1.5417	3.3511	2.3388	3.9008	9.7912
Glyoxalase domain-containing protein 4	A7MBI6	GLOD4		2.82786	2.0354	2.90537	4.6749	2.466	3.81603	3.30377	2.96558	1.50451	6.98515		1.749	4.7004	0.99182	3.8702	0	3.5135	2.5927	2.3242	4.6301	2.8038	1.8634	2.5272	5.6829	7.4422	3.0473	2.4657	3.9332	2.3611	1.104	1.0081	1.3099	9.1301	3.5221	4.7342	1.086	3.8728	1.1845	2.8355	3.5761	4.2662	3.8859	0.84464	2.358	1.3109	6.834
Glutaredoxin-1	P10575	GLRX		1.60753	1.23147	1.83387	2.12765	2.41423	2.59867	2.84722	4.02958	2.43707	6.34752		0.87452	0	2.9755	2.5801	1.0593	2.6351	0	1.1621	6.1734	0	0	1.2636	0	4.9615	2.2855	2.4657	2.6221	2.3611	2.208	1.0081	1.3099	5.478	0	6.3123	2.172	2.9046	4.738	5.6711	3.5761	2.1331	0	3.3785	0	3.9327	6.834
Glutaredoxin-3	Q58DA7	GLRX3		0	0.29279	0	0.571375	0	0	0	0.223505	0	2.80842		0	0	0	0	0	0.87837	0	0	0	0	0	0	0	0	2.2855	0	0	0	0	0	0	0	0	0	0	0	0	0	0.89402	0	0	0	0	0	0
Glutaminase	F1MM79	GLS		1.82756	0.878367	0.932423	0.571375	0.599002	0	0.70423	0.223505	0.524	1.3636		3.4981	2.8203	0.99182	0	0	2.6351	0	0	0	0.93459	2.7951	0	0	0	2.2855	0.82191	0	1.5741	0	0	0	0	0.88052	0	0	1.9364	0	0	0.89402	0	0.77717	0	1.572	0	0
Glycosyltransferase 8 domain-containing protein 1	Q5E9E7	GLT8D1		1.72572	0.933963	2.1337	1.22023	0.393525	1.20927	0.22013	0.650575	0.281547	0.82696		1.749	1.8802	1.9836	1.2901	1.0593	0.87837	0.86422	2.3242	1.5434	2.8038	1.8634	1.2636	1.1366	2.4807	0	0	0	1.5741	0	1.0081	2.6197	0	0.88052	0	0	0	1.1845	1.4178	0	0	0	0.84464	0	0	0.75934
Glutamate dehydrogenase (NAD(P)(+))	A0A140T871	GLUD1		5.45585	2.9599	5.89607	6.42622	7.79473	8.2135	16.7793	7.13885	20.5313	18.1058		6.1216	8.4608	5.9509	1.2901	1.0593	2.6351	5.1853	9.2969	3.0867	6.5421	4.6586	6.3179	9.0927	4.9615	5.3328	7.3972	7.8664	7.0833	8.832	12.097	5.2395	7.304	12.327	14.203	26.064	14.523	8.2915	7.0888	3.5761	9.599	20.207	22.805	20.436	18.353	21.261
Putative oxidoreductase GLYR1	A4FUF0	GLYR1		1.47433	1.15702	0.7571	0.3809	0.91805	0	0.92435	0	0.698967	1.55052		2.6236	0	1.9836	1.2901	0	0.87837	2.5927	1.1621	0	0.93459	0.93171	0	0	0	1.5236	0	1.3111	2.3611	0	0	0	0	1.761	0	0	1.9364	0	0	0	0	1.5543	0	0.786	1.3109	1.5187
GM2 ganglioside activator	E1BI28	GM2A		0	1.15702	0	0.571375	0	5.63393	0.76313	5.90235	1.10663	10.9358		0	0	0	0	0	0.87837	2.5927	0	0	0	0	0	0	0	2.2855	0	0	0	0	2.0162	3.9296	10.956	0.88052	0	2.172	0	4.738	4.2533	7.1522	7.4659	0	2.5339	0.786	0	10.631
Glia maturation factor beta	P60984	GMFB		0	0.585567	0	0	0	0	0	0	0	0.870343		0	0	0	0	0	1.7567	0	0	0	0	0	0	0	0	0	0	0	0	0	0	0	0	0	0	0	0	0	0	0	0	0	0	0	0	0.75637
GDP-mannose pyrophosphorylase A	A0A3Q1LUF4	GMPPA		0.235022	1.22674	0.466575	0.855525	0.472758	0.672067	0.462182	0.51963	0.543547	0.7014		0	0.94009	0	0	1.0593	1.7567	0.86422	0	0	0.93459	0.93171	0	1.1366	0	2.2855	0	0	0.78703	1.104	2.0162	0	0	0.88052	0	0	0.96821	1.1845	0	0.89402	0	1.5543	0.84464	0.786	0	0.75934
Mannose-1-phosphate guanyltransferase beta	F1N7H5	GMPPB		0.235022	0.288073	0	1.14272	0	0.608667	0	0	0	1.04234		0	0.94009	0	0	0	0	0.86422	0	0	0	0	0	0	0	4.5709	0	0	0	0	0	0	1.826	0	0	0	0	0	0	0	0	0	0	0	0	0.75934
Glutamine amidotransferase	A0A3Q1LUN6	GMPS		0	0.585567	0.46585	0.571375	0.196758	0	0	0.71365	0.262	2.16861		0	0	0	0	0	1.7567	0	0	0	0	1.8634	0	0	0	2.2855	0	0	0.78703	0	0	0	0	0	0	0	0	0	0	1.788	1.0666	0	0	0.786	0	0.75934
Guanine nucleotide-binding protein subunit alpha-11	P38409	GNA11		0.778023	1.503	0.711793	1.02005	1.12477	0.70976	1.56435	0.689437	1.40656	0.69968		2.172	0.94009	0	0	1.0593	1.3032	2.1465	0.56211	0	0.45206	1.833	1.2636	1.6863	0	1.1303	0.39755	0.63416	0.76137	2.706	1.4957	0.63358	0	1.4526	0.76331	2.1366	1.9049	0.57294	0.68577	0.43244	1.0666	1.928	1.2532	2.3324	0.63408	1.1266
G protein subunit alpha 13	G5E6P3	GNA13		5.11533	2.61276	3.60595	2.78051	3.64625	2.55472	4.1251	2.33378	3.78957	1.17758		4.9317	4.6619	6.5851	4.2826	3.8552	0.56159	3.4215	4.2293	4.0735	3.7001	2.4209	5.8622	0.36334	1.6369	3.2596	4.635	2.5684	2.6127	4.7689	0.32226	4.3484	2.9935	4.6269	5.174	2.8663	3.8332	2.7477	1.871	2.9679	1.7485	4.6312	4.1886	2.8283	4.3518	0.48548
Guanine nucleotide-binding protein G(i) subunit alpha-1	P63097	GNAI1		2.6468	1.5198	2.04542	1.07537	2.74328	0.480733	1.79489	0.33384	1.36584	0.180155		2.2323	2.4578	2.7199	3.1772	1.2493	1.0359	2.2742	2.7334	1.8202	1.186	2.4421	0.22665	0.10194	2.8062	1.1667	1.1113	4.5124	1.9384	3.411	1.0985	0.3437	0	3.2707	0	0.38235	3.5265	0	0.69564	0.23458	0.40514	2.8307	2.0624	0.93911	1.096	0.41958
G protein subunit alpha i2	A7MBH9	GNAI2		1.73973	2.54033	1.93897	1.35659	2.77524	2.91403	4.4073	4.8111	6.64033	3.66315		1.2043	1.4397	2.8267	1.4882	1.5329	1.271	4.8171	1.0197	0	3.4305	3.3057	1.8285	0.25405	0.81113	2.5327	4.8307	2.7545	3.269	0.24677	5.2658	3.4763	0	4.2096	3.6683	5.2969	4.4544	7.3717	4.5692	4.1607	3.1428	5.907	5.1531	9.4145	5.3534	4.0831
G protein subunit alpha i3	Q3ZCA7	GNAI3		2.29845	4.18123	1.2198	1.91498	1.49921	1.76173	2.12015	1.25267	3.24867	1.76029		2.4718	2.7441	3.0848	0.8931	4.5214	3.7491	4.2732	1.7741	0	0.37609	2.729	4.1297	0.15246	0.48677	2.891	2.0766	0.86624	2.9059	0.14809	2.1514	3.1338	0	2.702	1.2543	1.6578	2.8665	0.15889	1.0404	2.1389	1.6725	4.6324	2.2473	4.5486	2.9501	2.1462
Guanine nucleotide-binding protein G(o) subunit alpha	P08239	GNAO1		0.13181	0.548187	0.366175	0.020448	0.041425	0	0.16939	0.27055	0.26668	0.0718325		0.24705	0	0.28019	0	1.2118	0.12642	0.30634	0.3283	0	1.1364	0	0	0.081792	0	0	0	0	0.1657	0	0	0	0	0.37077	0	0.30679	0	0	0	1.0822	0	1.0527	0.29939	0.50065	0	0
G protein subunit alpha q	E1BA29	GNAQ		0.112575	0.299093	0.509777	0.244377	0.903547	0.39785	0.884263	0.450067	0.90177	0.721572		0.4503	0	0	0	0	0.45228	0.445	0.59838	0	0.48123	0.9595	0	0.58524	0	0.39227	0.42321	0.67508	0.8105	1.7054	0.51908	0.67447	0	0.609	0.81257	1.1184	0.99708	0.60991	0.73002	0.46034	0	0.40017	0.43491	1.5954	0.675	1.1503
Guanine nucleotide-binding protein G(s) subunit alpha isoforms short	P04896	GNAS		0.32935	0.115627	0.794725	0	0.223082	0	1.50033	0.32475	1.3949	0.52526		0	1.3174	0	0	0	0	0.34688	0	0	3.1789	0	0	0	0	0	0	0	0.89233	0	0	0	0	1.1161	2.4226	2.4626	0	0	0	1.0136	0.2854	1.8663	2.8729	1.3118	0	0.96253
Guanine nucleotide-binding protein G(I)/G(S)/G(T) subunit beta-1	P62871	GNB1		4.89865	7.07573	5.4531	4.60257	5.44545	5.2297	5.0755	3.44155	8.24957	4.12228		3.5396	5.6852	4.5339	5.8359	7.5661	7.5705	6.0906	2.9329	6.1734	5.6519	7.0542	3.8508	3.4637	6.8515	4.2443	6.2619	5.9932	5.584	3.9427	5.6163	2.682	7.3908	4.4444	5.5608	4.3955	5.9013	1.8612	2.9029	3.6186	5.3835	3.9597	4.7057	10.742	9.301	3.9049
Guanine nucleotide-binding protein G(I)/G(S)/G(T) subunit beta-2	P11017	GNB2		1.26248	2.9098	1.54614	1.1818	2.7327	1.47573	2.88955	2.42655	4.43773	2.6341		0.83297	0.89543	1.4171	1.9044	4.0862	2.0916	2.5516	0.55345	1.5434	1.8248	2.2629	1.2036	1.0826	0.59072	1.8503	2.779	3.1842	2.2863	2.6813	1.4403	1.2476	1.7393	2.5997	3.9077	3.2064	1.8444	1.6923	4.1859	1.7456	2.0824	2.2577	3.7407	5.7643	3.8082	2.9291
Guanine nucleotide-binding protein G(I)/G(S)/G(O) subunit gamma-12	Q28024	GNG12		4.15305	5.3157	5.95765	2.27203	4.20913	4.20737	3.00637	2.3109	2.7861	1.44127		4.3726	4.7004	4.9591	2.5801	6.3558	5.2702	4.3211	5.8106	3.0867	8.4113	6.522	2.5272	2.2732	1.2404	3.0473	5.7533	1.3111	3.1481	6.624	5.0405	3.9296	3.652	4.4026	1.5781	2.172	3.8728	3.5535	2.8355	1.788	1.0666	3.1087	3.3785	2.358	2.6218	3.0374
Guanine nucleotide-binding protein G(I)/G(S)/G(O) subunit gamma-2	P63212	GNG2		0	0.288073	0	0	0	0	1.61983	0.533275	1.00007	1.71819		0	0	0	0	0	0	0.86422	0	0	0	0	0	0	0	0	0	0	0	0	0	0	0	1.761	1.5781	2.172	0.96821	0	0	0	2.1331	2.3315	1.6893	0	1.3109	2.278
Nucleolar GTP-binding protein 2	F1MDN8	GNL2		0	0	0	0	0	0.336033	0	0	0.262	1.70186		0	0	0	0	0	0	0	0	0	0	0	0	0	0	0	0	0	0	0	1.0081	0	0	0	0	0	0	0	0	0	0	0.77717	0	0.786	0	0.75934
Guanine nucleotide-binding protein-like 3	A0A3Q1M022	GNL3		0	0	0	0	0	0	0.2715	0	2.19373	1.04234		0	0	0	0	0	0	0	0	0	0	0	0	0	0	0	0	0	0	0	0	0	0	0	0	1.086	0	0	0	0	0	3.1087	4.2232	2.358	0	0.75934
Glucosamine-6-phosphate isomerase 1	A4FV08	GNPDA1		0.457175	0.420267	0	0.858648	0	0.459417	0	0.217385	0	2.77485		0	1.8287	0	0	0	0	1.2608	0	0	0	0	0.61449	1.1055	0.6032	1.1114	0	0	0	0	0.49024	0	0.88801	0	0	0	0	0	0	0.86954	0	0	0	0	0	1.8879
Glucosamine-6-phosphate isomerase 2	Q17QL1	GNPDA2		2.81663	3.93383	1.7041	6.61887	2.02071	4.90993	1.00918	2.85595	0	4.87223		0.87452	10.392	0	0	0	6.1486	5.6529	0	3.0867	0.93459	2.7951	1.9127	10.26	9.3197	4.9831	2.4657	2.6221	0.78703	2.208	1.5259	1.3099	11.894	0.88052	3.1562	0	0	0	2.8355	5.3886	3.1997	0	0	0	0	4.1868
N-acetylglucosamine-6-sulfatase	F1MXZ0	GNS		6.7528	4.77227	5.27053	6.6929	8.06593	8.02333	10.5467	6.1059	4.74717	8.43178		4.3726	12.221	3.9673	6.4503	2.1186	6.1486	6.0496	4.6484	6.1734	3.7383	6.522	2.5272	10.229	8.6826	5.3328	8.2191	6.5553	8.6573	8.832	6.0485	5.2395	12.782	10.566	17.359	6.5159	7.7457	5.9225	5.6711	5.3641	7.4659	3.8859	5.0678	3.93	5.2437	8.3527
GOLGA2L5 domain-containing protein	A0A3Q1LTM9	GOLGA2		2.77572	1.22674	1.14222	0.691	3.70495	2.66207	3.82485	3.71828	3.5535	1.7209		2.6236	0.94009	4.9591	2.5801	1.0593	1.7567	0.86422	1.1621	1.5434	0	1.8634	0	0	1.2404	1.5236	4.1095	3.9332	2.3611	4.416	3.0243	1.3099	3.652	4.4026	4.7342	3.258	2.9046	4.738	4.2533	2.6821	3.1997	2.3315	2.5339	1.572	6.5546	1.5187
Golgin A3	E1B970	GOLGA3		10.3897	7.3511	6.63665	3.21267	8.35353	2.654	2.2871	1.0681	1.572	0.8523		11.369	6.5806	15.869	7.7403	6.3558	8.7837	6.9138	2.3242	4.6301	8.4113	11.181	0	2.2732	3.7211	6.8564	13.15	2.6221	11.018	6.624	4.0324	3.9296	0	1.761	1.5781	0	5.8093	0	1.4178	1.788	1.0666	0	0	4.716	0	0
Golgin A4	A0A3Q1MPM7	GOLGA4		0	0	0	0	0	0	0	0.35445	15.4821	4.22668		0	0	0	0	0	0	0	0	0	0	0	0	0	0	0	0	0	0	0	0	0	0	0	0	0	0	0	1.4178	0	0	11.658	8.4464	23.58	14.42	5.3154
Golgin subfamily A member 5	A5D7A5	GOLGA5		0	0	0	0	0	0	0	0.223505	1.8731	0.87153		0	0	0	0	0	0	0	0	0	0	0	0	0	0	0	0	0	0	0	0	0	0	0	0	0	0	0	0	0.89402	0	0	1.6893	3.93	0	0.75934
Golgin subfamily A member 7	Q5EA55	GOLGA7		0.776177	1.51954	0.756375	0.790505	0.599002	0	1.39971	0.887725	2.2621	1.27092		0.87452	0.94009	0	1.2901	1.0593	2.6351	0.86422	1.1621	0	0	1.8634	1.2636	1.1366	0	0.76182	0.82191	0	1.5741	0	0	0	0	0.88052	1.5781	2.172	0.96821	0	1.4178	0	2.1331	0.77717	3.3785	0.786	2.6218	3.0374
Golgin B1	E1BKZ5	GOLGB1		10.4877	5.54347	5.2151	3.10278	6.0085	3.3975	10.5264	9.95065	16.717	6.60967		8.7452	11.281	12.894	9.0304	5.2965	6.1486	5.1853	3.4863	6.1734	6.5421	4.6586	1.2636	1.1366	6.2018	3.8091	4.9314	9.1774	5.5092	4.416	7.0566	1.3099	1.826	8.8052	15.781	9.7739	7.7457	3.5535	11.342	3.5761	21.331	13.212	12.67	16.506	20.975	6.0747
Golgi phosphoprotein 3	Q1RMW9	GOLPH3		1.25916	2.91487	1.08608	0.4951	1.12828	0.9447	1.37026	1.8754	1.74398	0.530795		0.87452	1.8802	0.99182	1.2901	1.0593	3.4632	4.2221	0	1.5434	1.8692	0.93171	0	0	1.2404	0.74	0	2.6221	0.78703	1.104	1.0081	0	1.826	0.88052	1.5781	1.086	1.9364	2.3351	1.4178	2.6821	1.0666	1.5321	0.84464	3.0764	1.3109	0.75934
Golgi associated PDZ and coiled-coil motif containing	E1BAX1	GOPC		0.21863	0.868923	0	0.3809	0	0	0	0	0	0		0.87452	0	0	0	0	0.87837	1.7284	0	0	0	0	0	0	0	1.5236	0	0	0	0	0	0	0	0	0	0	0	0	0	0	0	0	0	0	0	0
Golgi reassembly stacking protein 2	A0A3Q1MS08	GORASP2		0	1.8679	0.85315	0.691	1.18878	1.28073	0.44025	1.36423	1.52407	2.76032		0	0	0	0	2.1186	1.7567	1.7284	0	1.5434	1.8692	0	0	0	1.2404	1.5236	0.82191	3.9332	0	0	2.0162	0	1.826	1.761	0	0	0	1.1845	1.4178	1.788	1.0666	0.77717	1.6893	1.572	1.3109	3.0374
Golgi SNAP receptor complex member 1	Q2TBU3	GOSR1		4.23848	4.38173	2.73857	2.14927	2.24017	1.88133	1.73133	1.14073	1.26207	0.55027		6.9961	4.7004	3.9673	1.2901	5.2965	4.3918	3.4569	3.4863	0	4.6729	2.7951	2.5272	4.5463	0	1.5236	3.2876	0	2.3611	3.312	3.0243	2.6197	0	0.88052	0	2.172	3.8728	1.1845	1.4178	0.89402	1.0666	1.5543	1.6893	0.786	1.3109	1.5187
Uncharacterized protein	A0A3Q1NDZ1	GOSR2		3.27507	4.37703	3.62945	3.2023	3.63098	0.9447	2.53667	2.48498	1.92193	1.06115		1.749	2.8203	5.9509	2.5801	5.2965	3.5135	4.3211	1.1621	3.0867	6.5421	3.7269	2.5272	2.2732	4.9615	3.0473	3.2876	1.3111	5.5092	4.416	1.0081	0	1.826	2.6416	1.5781	1.086	4.841	3.5535	4.2533	0	2.1331	3.1087	0	3.144	2.6218	1.5187
Aspartate aminotransferase, cytoplasmic	P33097	GOT1		3.77745	3.19237	2.40435	5.06313	1.94675	4.4881	0.902452	3.05815	0	6.94623		2.6236	5.6405	2.9755	3.8702	0	4.3918	5.1853	0	3.0867	2.8038	3.7269	0	7.9561	6.2018	6.0946	1.6438	0	3.9352	2.208	3.0243	1.3099	9.1301	2.6416	0	0	0.96821	1.1845	1.4178	5.3641	4.2662	0	0	0	0	5.3154
Aspartate aminotransferase, mitochondrial	P12344	GOT2		17.2937	12.2624	13.7652	20.4898	14.8977	8.2879	15.2308	9.64115	8.0965	12.469		14.867	22.562	18.845	12.901	15.89	9.6621	11.235	11.621	15.434	17.757	10.249	26.535	23.868	18.605	12.951	13.972	14.422	15.741	15.456	6.0485	7.8592	10.956	14.088	14.203	15.204	17.428	11.845	5.6711	12.516	8.5325	6.9946	10.136	6.288	7.8655	10.631
Glycerol-3-phosphate acyltransferase 3	E1BGF8	GPAT3		3.08878	3.8009	1.99462	3.2023	1.12353	0	0.636578	1.15437	0.960967	0.170365		1.749	3.7604	2.9755	3.8702	5.2965	3.5135	2.5927	1.1621	3.0867	0.93459	2.7951	2.5272	2.2732	4.9615	3.0473	0.82191	1.3111	2.3611	0	0	0	0	0	1.5781	0	0.96821	0	1.4178	0	3.1997	0.77717	0	1.572	1.3109	0
Glycerol-3-phosphate acyltransferase 4	A3FPG8	GPAT4		2.61572	1.57984	0.466575	0.784705	0	0	0.242053	0	0.262	0		0	0.94009	6.9427	2.5801	2.1186	1.7567	0.86422	0	0	0.93459	0.93171	0	1.1366	1.2404	0.76182	0	0	0	0	0	0	0	0	0	0	0.96821	0	0	0	0	0	0	0.786	0	0
Glypican-1	G3X745	GPC1		0	9.86957	0	23.2568	0	2.7546	0	4.4094	0	1.5503		0	0	0	0	9.5337	12.297	7.778	0	0	0	0	27.799	26.141	22.327	16.76	0	0	0	0	3.0243	5.2395	0	0	0	0	0	7.107	1.4178	8.0462	1.0666	0	0	0	0	1.5187
Glycerophosphocholine phosphodiesterase 1	E1BGB9	GPCPD1		0	0	0	0	0	0	0	2.79153	1.24251	6.65005		0	0	0	0	0	0	0	0	0	0	0	0	0	0	0	0	0	0	0	0	0	0	0	0	0	0	1.1845	1.4178	5.3641	3.1997	1.5543	0.84464	1.572	1.3109	5.3154
Glycerol-3-phosphate dehydrogenase [NAD(+)]	A6QQR7	GPD1L		0	0	0	0	0	0	0	3.4837	2.136	9.14803		0	0	0	0	0	0	0	0	0	0	0	0	0	0	0	0	0	0	0	0	0	0	0	0	0	0	5.9225	0	2.6795	5.3328	3.8859	1.6893	0.786	3.9327	9.1003
Glycerol-3-phosphate dehydrogenase, mitochondrial	A6QLU1	GPD2		0	0	0	0	0	0	0	0	0.786	0		0	0	0	0	0	0	0	0	0	0	0	0	0	0	0	0	0	0	0	0	0	0	0	0	0	0	0	0	0	0	0	0	2.358	0	0
Domain E	A0A3Q1ME13	GPHN		1.80028	0	0.619498	0.190455	1.08918	0	0	0	0	0		1.749	1.8802	0.99182	2.5801	0	0	0	0	1.5434	0.93459	0	0	0	0	0.76182	2.4657	0	0.78703	1.104	0	0	0	0	0	0	0	0	0	0	0	0	0	0	0	0
Glucose-6-phosphate isomerase	Q3ZBD7	GPI		11.6595	20.8547	11.81	22.7696	10.1825	25.886	7.8233	26.6483	5.1255	31.0233		8.7452	21.622	5.9509	10.32	4.2372	26.351	31.976	6.9727	21.607	8.4113	10.249	5.0543	23.868	34.73	27.426	7.3972	10.488	11.805	11.04	11.089	11.789	54.78	11.447	4.7342	5.4299	9.6821	24.874	18.431	31.291	31.997	5.4402	2.5339	6.288	6.5546	31.133
Glycosyl-phosphatidylinositol-specific phospholipase D	F1MNM2	GPLD1		0	0	0	0.3809	0	4.80797	0	9.32777	1.10663	7.1965		0	0	0	0	0	0	0	0	0	0	0	0	0	0	1.5236	0	0	0	0	6.0485	6.5494	1.826	0	0	0	0	1.1845	8.5066	11.622	15.998	1.5543	2.5339	0.786	0	9.8714
Glycoprotein M6B	A0A3Q1LT94	GPM6B		4.47905	0.938667	3.8954	2.82717	3.00927	2.5906	2.20505	1.46565	3.50463	1.86887		3.4981	6.5806	3.9673	3.8702	1.0593	1.7567	0	3.4863	4.6301	3.7383	3.7269	3.7908	2.2732	3.7211	1.5236	1.6438	3.9332	3.1481	3.312	2.0162	3.9296	1.826	2.6416	3.1562	1.086	1.9364	0	2.8355	0.89402	2.1331	3.1087	4.2232	2.358	3.9327	1.5187
G-protein-coupled receptor family C group 5 member C	A0A3Q1M3Z4	GPRC5C		0	0.576133	0	0	3.27523	4.54337	7.0367	5.85445	7.05723	5.47828		0	0	0	0	0	0	1.7284	0	0	0	0	0	0	0	0	3.2876	5.2442	2.3611	2.208	6.0485	3.9296	3.652	5.2831	6.3123	9.7739	6.7775	4.738	7.0888	6.2582	5.3328	4.663	6.7571	7.86	6.5546	5.3154
G protein pathway suppressor 1	A0A3Q1ME43	GPS1		2.38556	1.1617	3.16	2.02113	2.76075	1.38133	0.733683	1.60137	0.8251	1.57315		0.87452	4.7004	3.9673	0	0	1.7567	1.7284	1.1621	3.0867	1.8692	6.522	0	2.2732	1.2404	4.5709	1.6438	2.6221	2.3611	4.416	1.0081	1.3099	1.826	0.88052	0	1.086	0.96821	0	1.4178	1.788	3.1997	0.77717	1.6893	0.786	0	1.5187
Glutamic--pyruvic transaminase 2	E1BF40	GPT2		0	0	0	0	0	0	0	0	0	0.51132		0	0	0	0	0	0	0	0	0	0	0	0	0	0	0	0	0	0	0	0	0	0	0	0	0	0	0	0	0	0	0	0	0	0	0
Glutathione peroxidase 1	P00435	GPX1		1.85688	1.34737	1.84318	2.17948	1.27723	1.1087	2.42117	1.6315	0.805547	3.07888		2.6236	2.8203	1.9836	0	3.1779	0	0.86422	1.1621	1.5434	2.8038	1.8634	0	7.9561	0	0.76182	1.6438	0	2.3611	1.104	2.0162	1.3099	0	3.5221	0	3.258	2.9046	4.738	0	1.788	0	1.5543	0.84464	1.572	0	3.0374
Glutathione peroxidase 3	P37141	GPX3		1.36303	1.73787	2.0921	3.21078	1.23023	2.08253	0.2715	2.29985	0.5631	1.99486		0	1.8802	0.99182	2.5801	0	1.7567	3.4569	0	4.6301	3.7383	0	5.0543	4.5463	2.4807	0.76182	0.82191	0	0.78703	3.312	1.0081	5.2395	0	0	0	1.086	0	1.1845	0	2.6821	5.3328	0	1.6893	0	0	1.5187
Phospholipid hydroperoxide glutathione peroxidase	Q9N2J2	GPX4		3.09965	4.5071	3.60488	5.23465	2.77342	3.52727	2.22295	3.68878	1.52407	1.56997		4.3726	3.7604	2.9755	1.2901	7.4151	3.5135	2.5927	2.3242	4.6301	3.7383	3.7269	6.3179	9.0927	2.4807	3.0473	4.1095	1.3111	2.3611	3.312	4.0324	6.5494	0	1.761	0	3.258	3.8728	3.5535	4.2533	2.6821	4.2662	2.3315	1.6893	1.572	1.3109	2.278
Adapter protein GRB2	Q3T0F9	GRB2		0	0	0	0	0	0	0	0	0	2.2105		0	0	0	0	0	0	0	0	0	0	0	0	0	0	0	0	0	0	0	0	0	0	0	0	0	0	0	0	0	0	0	0	0	0	1.5187
Glyoxylate and hydroxypyruvate reductase	F1MB84	GRHPR		7.01503	8.09457	7.7688	13.506	8.18335	6.60483	8.7166	9.1135	5.53317	9.83178		6.1216	14.101	3.9673	3.8702	4.2372	10.54	9.5065	3.4863	10.804	4.6729	12.112	10.109	19.322	12.404	12.189	8.2191	6.5553	10.231	7.728	8.0647	2.6197	9.1301	7.0441	6.3123	10.86	10.65	8.2915	5.6711	16.092	6.3994	6.9946	5.0678	6.288	5.2437	10.631
GRIP1 associated protein 1	A0A3Q1N3E6	GRIPAP1		0	0.29279	0	0	0.524532	0	1.0311	1.421	1.59155	1.5308		0	0	0	0	0	0.87837	0	0	0	0	0	0	0	0	0	0	1.3111	0.78703	0	0	0	0	0	3.1562	0	0.96821	0	1.4178	0	4.2662	0.77717	0.84464	3.93	0	0.75934
Gastrin-releasing peptide	Q863C3	GRP		0	3.15027	0	1.60695	0	1.1087	0	1.36423	0	1.35776		0	0	0	0	4.2372	1.7567	3.4569	0	0	0	0	2.5272	1.1366	1.2404	1.5236	0	0	0	0	2.0162	1.3099	0	0	0	0	0	1.1845	1.4178	1.788	1.0666	0	0	0	0	1.5187
GrpE protein homolog 1, mitochondrial	Q3SZC1	GRPEL1		9.40675	7.53203	9.5142	7.0912	9.5319	6.77687	10.6857	6.9936	7.35833	10.3629		6.9961	9.4009	10.91	10.32	9.5337	6.1486	6.9138	10.459	10.804	7.4767	9.3171	6.3179	10.229	4.9615	6.8564	6.5752	9.1774	10.231	12.144	8.0647	1.3099	10.956	13.208	11.047	9.7739	8.7139	5.9225	7.0888	5.3641	9.599	6.2174	8.4464	7.074	6.5546	11.39
G-rich RNA sequence binding factor 1	A0JNI7	GRSF1		0.701608	0.938667	1.319	0.190455	0.926778	0.336033	2.64338	2.56325	0.805547	1.89193		0.87452	0.94009	0.99182	0	1.0593	1.7567	0	0	1.5434	1.8692	1.8634	0	0	0	0.76182	0.82191	1.3111	1.5741	0	1.0081	0	0	0.88052	4.7342	1.086	3.8728	1.1845	4.2533	2.6821	2.1331	1.5543	0.84464	1.572	0	1.5187
Gelsolin	Q3SX14	GSN		2.58525	6.34107	1.96793	5.32975	1.44037	0	0.212595	3.00495	2.0157	0.984817		2.5338	0.90791	1.9157	4.9836	3.0691	5.9381	10.016	3.367	0	1.8052	2.6995	3.661	0	0	17.658	3.1751	0	1.5202	1.0662	0	0	0	0.85038	0	0	0	6.8637	1.3692	1.7268	2.0601	2.2517	3.2629	1.5182	1.266	0.73335
G1 to S phase transition 1	F6Q087	GSPT1		0	0	0	0	0	0	0	0.533275	0.436967	2.89188		0	0	0	0	0	0	0	0	0	0	0	0	0	0	0	0	0	0	0	0	0	0	0	0	0	0	0	0	0	2.1331	0	0	0	1.3109	0.75934
Glutathione reductase	E1BKZ1	GSR		13.2583	11.1754	11.3136	13.7694	12.6268	15.5547	13.4192	11.8588	5.33957	12.3089		12.243	14.101	9.9182	16.771	7.4151	11.419	14.692	9.2969	15.434	8.4113	12.112	8.8451	17.049	22.327	6.8564	6.5752	19.666	11.018	13.248	9.0728	6.5494	31.042	10.566	20.515	11.946	10.65	11.845	11.342	12.516	11.732	4.663	4.2232	3.93	7.8655	6.0747
Glutathione synthetase	Q5EAC2	GSS		0.705075	1.7473	1.0046	3.47483	0	3.04337	0	1.2038	0	1.57315		0	2.8203	0	0	0	3.5135	1.7284	0	3.0867	0	0.93171	0	3.4098	7.4422	3.0473	0	0	0	0	0	0	9.1301	0	0	0	0	0	0	2.6821	2.1331	0	0	0	0	1.5187
Glutathione S-transferase	A0A3Q1MEC8	GSTA1		0.63918	0.631833	1.17158	0	0	0.436633	0.347525	0.666682	0.7658	0		0.87452	1.6822	0	0	1.8955	0	0	2.0794	0	2.6069	0	0	0	0	0	0	0	0	0	0	1.3099	0	1.3901	0	0	0	0	1.1191	0.70572	0.84191	0	1.5114	0.786	0	0
Glutathione S-transferase Mu 1	Q9N0V4	GSTM1		2.81632	4.2694	1.89952	4.43642	1.7421	2.5501	1.63641	3.40072	0.961967	4.25242		2.2463	7.4594	1.5596	0	3.1252	4.0129	5.6701	2.985	0	1.466	3.1471	3.4916	8.112	0.23667	5.9054	2.1111	0	2.0216	2.8357	3.7859	3.8644	0	2.2617	0	0.82886	3.4551	4.4484	0	6.415	2.7395	1.222	1.167	1.7189	0	4.9819
Glutathione S-transferase	A0A3Q1LSN6	GSTM3		44.2163	55.1947	45.788	63.5093	48.1955	60.3323	51.8208	54.2305	37.674	57.685		37.976	63.024	49.021	26.844	49.832	58.346	57.406	38.844	44.459	38.714	61.135	43.257	78.255	63.021	69.504	41.443	49.066	49.916	52.357	48.624	56.38	75.993	40.877	55.903	57.809	52.694	45.288	43.679	67.775	60.18	35.303	37.684	41.507	33.831	51.197
Glutathione transferase	A1A4L7	GSTM4		0	0.29279	0	0.3809	0.276	0	0	0.223505	0	0		0	0	0	0	0	0.87837	0	0	0	0	0	0	0	0	1.5236	0	0	0	1.104	0	0	0	0	0	0	0	0	0	0.89402	0	0	0	0	0	0
Glutathione S-transferase P	P28801	GSTP1		7.04093	7.80193	4.82855	12.0852	5.1475	8.53947	5.6757	8.09607	5.1157	14.465		6.1216	12.221	5.9509	3.8702	4.2372	9.6621	9.5065	3.4863	4.6301	5.6075	5.5903	3.7908	10.229	19.846	14.475	4.1095	6.5553	5.5092	4.416	6.0485	1.3099	18.26	4.4026	9.4685	1.086	7.7457	7.107	5.6711	8.9402	10.666	3.8859	5.9124	5.502	3.9327	12.149
Transcription initiation factor IIB	Q2KIN8	GTF2B		5.78202	3.37803	6.02765	1.35607	3.10513	0	1.34081	0.296125	0	0		3.4981	5.6405	4.9591	9.0304	3.1779	2.6351	4.3211	5.8106	6.1734	4.6729	7.4537	0	1.1366	1.2404	3.0473	5.7533	1.3111	3.1481	2.208	0	0	0	0.88052	1.5781	0	2.9046	1.1845	0	0	0	1.5543	0	0	0	0
General transcription factor II-I	A7MB80	GTF2I		0	0	0	0	0	0	0	0.51963	2.0676	0.530795		0	0	0	0	0	0	0	0	0	0	0	0	0	0	0	0	0	0	0	0	0	0	0	0	0	0	1.1845	0	0.89402	0	2.295	2.5339	2.358	1.3109	0.75934
Nucleolar GTP-binding protein 1	F1MYW4	GTPBP4		0	0	0	0	2.41817	2.49	3.15885	2.59118	3.50463	2.799		0	0	0	0	0	0	0	0	0	0	0	0	0	0	0	4.1095	1.3111	3.1481	1.104	3.0243	2.6197	1.826	4.4026	3.1562	2.172	2.9046	2.369	2.8355	0.89402	4.2662	6.9946	4.2232	2.358	3.9327	4.556
Translation factor GUF1, mitochondrial	A0A3Q1LVR9	GUF1		0.21863	0.29279	0	0.190455	0.599002	0	0.22013	0	0	0.511565		0.87452	0	0	0	0	0.87837	0	0	0	0	0	0	0	0	0.76182	0.82191	0	1.5741	0	0	0	0	0.88052	0	0	0	0	0	0	0	0	0	0	0	0
Guanylate kinase	P46195	GUK1		3.18712	2.8669	1.4566	1.66615	3.55123	1.55337	2.8157	1.63085	1.94148	3.5902		4.3726	2.8203	2.9755	2.5801	4.2372	2.6351	1.7284	1.1621	0	1.8692	2.7951	0	1.1366	2.4807	3.0473	3.2876	5.2442	2.3611	3.312	1.0081	0	3.652	3.5221	1.5781	3.258	2.9046	1.1845	1.4178	1.788	2.1331	1.5543	0.84464	2.358	2.6218	3.0374
Beta-glucuronidase	A3KMY8	GUSB		4.21125	4.32143	6.166	6.5241	6.6766	7.4861	7.51917	5.77075	6.05807	10.3084		5.2471	3.7604	3.9673	3.8702	4.2372	5.2702	3.4569	6.9727	4.6301	5.6075	7.4537	5.0543	4.5463	11.163	5.3328	7.3972	10.488	5.5092	3.312	7.0566	2.6197	12.782	7.9247	7.8904	6.5159	7.7457	1.1845	4.2533	8.0462	9.599	6.9946	5.0678	3.93	9.1764	8.3527
Glycogenin 1	A0A3Q1NLJ5	GYG1		5.9642	5.7618	4.49958	5.75447	5.39708	4.644	3.2265	2.74275	0	2.88877		8.7452	6.5806	5.9509	2.5801	4.2372	5.2702	7.778	4.6484	3.0867	4.6729	5.5903	5.0543	6.8195	1.2404	9.9037	9.041	2.6221	5.5092	4.416	5.0405	5.2395	3.652	5.2831	1.5781	2.172	3.8728	4.738	1.4178	2.6821	2.1331	2.3315	0	0	0	2.278
Histone H1.0	Q0IIJ2	H1-0		0	0	0	0	0.196758	0	0	0	0.698967	0.36043		0	0	0	0	0	0	0	0	0	0	0	0	0	0	0	0	0	0.78703	0	0	0	0	0	0	0	0	0	0	0	0	1.5543	0	0.786	1.3109	0.75934
Histone H1.1	G3N131	H1-1		1.21732	1.0075	2.03143	2.0716	0.732947	2.1821	1.98703	2.26735	2.30883	1.92178		1.0886	0.94009	1.2347	1.6059	0	1.5235	1.499	1.7312	3.8425	1.3922	1.1598	3.1459	1.9714	1.8477	1.3214	0.6037	0.96299	1.3651	0	1.7485	1.6306	3.1672	1.5273	3.1236	1.6178	1.6794	2.0545	2.4591	2.4447	2.1111	1.348	1.465	1.5558	3.9057	1.503
Histone H1.2	P02253	H1-2		0.596315	2.53516	1.4265	1.36795	4.51468	7.2429	6.6384	8.48	7.45297	8.38557		1.0767	0	0.56877	0.73979	0	0.93338	6.6721	1.715	1.7701	1.6866	0.5343	1.0337	1.9554	1.4226	1.0601	4.7016	7.9309	3.9739	1.4523	8.4459	4.6633	8.6195	7.6667	10.991	2.6887	5.2072	8.3498	11.412	7.7962	6.362	4.9569	5.665	7.5634	9.1305	7.3069
Histone H1.3	A7MAZ5	H1-3		0.63192	1.7191	1.74533	1.7655	3.83988	5.3323	5.1679	4.95297	5.75583	5.48383		1.141	0	0.60272	0.78396	0	0.9891	4.1682	1.8174	1.8758	2.7219	0.5662	2.359	2.0721	1.5075	1.1234	3.9641	5.4692	3.2832	2.643	6.5728	6.0951	3.329	4.2869	8.0202	4.9563	3.4082	6.1257	5.9143	3.4179	4.354	4.2901	5.8015	6.1145	5.3515	5.1478
H1.4 linker histone, cluster member	G3MWV5	H1-4		0.584967	1.07944	1.39936	1.3419	1.95415	4.3607	4.26573	3.85938	4.662	3.92525		1.0562	0	0.55795	0.72572	0	0.91563	2.3227	1.6824	1.7364	1.6545	0.52414	1.014	1.9182	1.3955	1.0399	1.3871	2.6356	2.3692	1.4247	5.376	4.6244	3.0817	4.9798	6.198	2.6582	3.2269	4.7502	4.2679	3.2969	3.1225	3.3674	3.9322	3.5942	6.4596	3.4723
Histone H1.8	F1N2H1	H1-8		4.61962	1.93294	2.36733	1.5102	0.402235	0	0	0	0	0		5.2471	4.7004	5.9509	2.5801	3.1779	1.7567	0.86422	2.3242	1.5434	3.7383	1.8634	2.5272	2.2732	1.2404	0	0.82191	0	0.78703	0	0	0	0	0	0	0	0	0	0	0	0	0	0	0	0	0
Histone H2A	A0A096LNF2	H2AC19		3.54022	5.35043	4.32618	5.0636	6.59737	7.17507	11.4278	13.7704	14.9063	10.263		3.5614	4.0886	2.83	3.6809	3.5949	5.4872	6.9692	6.7926	2.5222	4.699	3.2909	5.4956	4.0145	6.9139	3.8304	5.0681	6.781	6.7416	7.7988	8.4897	6.5859	6.4496	9.6181	12.237	13.725	10.131	16.421	13.881	7.8215	16.958	11.659	11.258	14.201	19.26	10.112
Histone H2A	F2Z4I6	H2AC21		1.08845	1.6783	1.10442	0.99235	3.35237	2.04612	4.03183	4.03568	3.1226	3.60257		0	1.4345	0	2.9193	0	1.9877	3.0472	3.241	0	0	1.1767	0	0	2.8069	1.1625	3.7756	4.9674	2.9819	1.6846	2.3496	3.3086	0.48015	4.0448	3.9861	5.6508	2.4456	2.9919	4.9989	2.2582	5.8937	4.3473	4.0448	2.978	2.345	5.0068
Histone H2A.Z	P0C0S4	H2AZ1		0.554745	1.03943	1.53995	0.856745	4.16477	5.99357	4.9543	4.28402	5.77187	3.9258		0	1.0024	0.52879	0.68779	0	0.4683	2.65	3.0208	1.6457	0.99654	0.49674	1.3474	0.60596	0.6613	0.81232	6.246	3.408	3.6199	3.3852	4.0992	9.2559	4.6256	5.8109	4.8388	7.1669	2.0006	4.8165	4.3473	3.6354	4.3369	7.4604	5.5741	4.4011	7.3404	4.2519
Histone H2B type 1-N	Q32L48	H2BC15		1.70538	1.797	2.18533	2.21877	2.53297	3.11943	3.51487	3.58745	3.90963	2.9202		1.4778	1.7021	1.4664	2.1752	1.3929	1.1926	2.8055	3.0561	2.2296	1.7322	1.7234	1.8141	2.191	3.017	1.853	2.2359	2.7418	1.7509	3.4033	2.6079	3.2304	3.52	2.6048	4.8054	3.5719	3.0774	3.8094	3.9604	2.0586	4.5214	2.2991	2.5379	3.8599	5.3311	2.812
Histone H4	G3X807	H4C9		11.5393	18.5593	17.629	17.4105	22.3905	31.5	31.6865	34.5872	33.965	24.1973		11.074	13.703	12.559	8.8211	12.37	23.95	19.358	19.163	15.07	16.358	19.925	20.872	15.48	16.998	16.292	19.959	24.349	18.382	26.872	24.452	34.389	35.659	20.54	40.143	35.876	30.187	34.564	35.945	30.415	37.425	27.205	29.519	28.996	43.38	26.517
Very-long-chain (3R)-3-hydroxyacyl-CoA dehydratase 3	A7YY55	HACD3		1.86983	4.55393	3.20445	1.5752	2.3664	1.1087	0.97573	0.51963	0.543547	0.170365		2.6236	1.8802	2.9755	0	3.1779	7.027	3.4569	3.4863	0	4.6729	4.6586	1.2636	2.2732	1.2404	1.5236	4.1095	0	3.1481	2.208	2.0162	1.3099	0	0.88052	0	1.086	1.9364	1.1845	0	0.89402	0	1.5543	0.84464	0.786	0	0
2-hydroxyacyl-CoA lyase 1	F1MVP8	HACL1		1.95732	1.57984	1.31827	1.72658	0.73001	0	0.242053	0	0.262	0		2.6236	0.94009	2.9755	1.2901	2.1186	1.7567	0.86422	0	1.5434	0.93459	2.7951	2.5272	1.1366	2.4807	0.76182	0.82191	1.3111	0.78703	0	0	0	0	0	0	0	0.96821	0	0	0	0	0.77717	0	0.786	0	0
Hydroxyacyl-CoA dehydrogenase	F1N338	HADH		14.4638	8.34227	7.66312	17.2615	12.3763	6.81453	10.0322	6.9576	6.8184	8.1336		20.886	15.879	10.835	10.255	4.2194	12.216	8.5914	11.543	6.1345	5.5761	7.3989	31.409	12.436	12.32	12.881	12.239	13.022	13.287	10.957	8.0054	5.1955	7.2427	9.6191	9.3889	8.624	12.497	4.7081	8.447	6.2056	8.4697	5.4141	5.8699	9.3857	5.1996	10.554
Enoyl-CoA hydratase	A0A3Q1NDR1	HADHA		80.2258	86.9307	78.9762	82.8735	88.8678	87.323	81.567	75.6593	46.015	38.9675		74.334	81.788	91.248	73.533	114.4	74.661	71.731	81.348	78.711	81.309	74.537	99.823	86.38	84.345	60.946	70.684	99.641	85.786	99.36	90.728	89.071	82.17	89.813	93.107	62.987	80.361	78.177	82.231	64.37	77.859	43.522	48.144	40.086	49.815	41.004
Trifunctional enzyme subunit beta, mitochondrial	O46629	HADHB		32.2493	36.7307	30.5703	38.2025	29.997	40.7403	29.732	28.9407	18.9203	18.26		32.357	33.843	35.706	27.091	46.609	30.743	32.84	36.025	29.324	31.776	25.156	46.753	36.371	38.451	31.235	34.52	22.288	32.268	30.912	38.307	41.916	41.998	33.46	31.562	23.892	30.014	31.981	31.191	25.927	26.664	24.092	21.116	17.292	18.353	19.743
Histidine ammonia-lyase	A7YWP4	HAL		0	0	0	1.57947	1.0979	0	0	0.447	0	0		0	0	0	0	0	0	0	0	0	0	0	6.3179	0	0	0	3.2876	0	0	1.104	0	0	0	0	0	0	0	0	0	1.788	0	0	0	0	0	0
HAPLN3 protein	A5PK97	HAPLN3		7.59398	12.7637	4.44415	12.041	3.7794	9.3145	4.40605	7.9823	3.5228	7.85935		4.3726	12.218	9.9151	3.8702	14.824	8.7781	14.689	3.4863	3.0867	7.4767	3.7269	16.419	12.495	12.396	6.854	4.9314	2.6221	3.1481	4.416	8.0615	14.404	5.478	5.2831	3.1562	4.3439	4.841	8.2915	9.9199	6.2553	7.4625	4.663	5.0678	1.572	3.9286	6.0747
Histidine--tRNA ligase, mitochondrial	A5D7V9	HARS2		0.249457	0	0.32995	0	0.88546	0.336033	1.29855	1.86325	0.860033	0.916192		0.18023	0	0.8176	0	0	0	0	0	0	1.3198	0	0	0	0	0	1.8132	0	1.2736	0.45504	1.0081	0	0	1.2434	0	0.44761	3.5032	0	4.2533	0	3.1997	0	0.5222	2.0579	0	0.91583
Histone acetyltransferase type B catalytic subunit	Q0P580	HAT1		0	1.21733	0	0.28415	0	0	0	1.52943	0.262	1.70141		0	0	0	0	1.0593	0	2.5927	0	0	0	0	0	1.1366	0	0	0	0	0	0	0	0	0	0	0	0	0	2.369	0	2.6821	1.0666	1.5543	0	0.786	0	0.75934
Hemoglobin subunit alpha	P01966	HBA		5.47392	29.052	6.4711	18.5018	0	4.24457	0.242053	6.03805	1.96103	2.35845		3.4981	2.8203	3.9673	11.61	19.067	42.162	25.927	6.9727	7.7168	4.6729	6.522	6.3179	4.5463	3.7211	59.422	0	0	0	0	2.0162	5.2395	5.478	0	0	0	0.96821	4.738	2.8355	8.0462	8.5325	1.5543	1.6893	1.572	2.6218	1.5187
Hemoglobin subunit beta	P02070	HBB		3.36615	46.8913	6.33667	33.122	0.85005	13.1263	0.99404	13.77	1.65737	10.5689		3.4753	4.6514	0.65259	4.6853	34.866	56.666	49.142	7.6767	4.062	7.7476	5.8604	17.225	12.084	10.707	92.472	1.3627	1.3111	0	0.7264	9.365	17.856	12.158	1.761	1.5781	0	0.63706	12.999	12.723	13.387	15.971	0	0	3.6612	1.3109	10.351
HBS1-like protein	Q2KHZ2	HBS1L		0.58906	3.2625	0.389315	0.818215	0	0	0.162015	0.223505	0	0		0	0.62924	0	1.727	2.4774	5.5747	1.7354	0	0	0.62555	0.93171	0	0.76076	1.2404	1.2717	0	0	0	0	0	0	0	0	0	0	0.64806	0	0	0.89402	0	0.52019	0	0	0	0
Cytochrome c-type heme lyase	A5PJG7	HCCS		0	0	0	0	0.533253	0.672067	1.86942	0.26665	0.980513	1.01995		0	0	0	0	0	0	0	0	0	0	0	0	0	0	0	0.82191	1.3111	0	0	2.0162	0	0	2.6416	1.5781	3.258	0	0	0	0	1.0666	0.77717	0.84464	0.786	1.3109	0.75934
Host cell factor C1	E1BGF3	HCFC1		0	0	0	0	0	0.336033	0	0	1.06755	0.511565		0	0	0	0	0	0	0	0	0	0	0	0	0	0	0	0	0	0	0	1.0081	0	0	0	0	0	0	0	0	0	0	0	0.84464	2.358	0	0
Histone deacetylase 1	Q32PJ8	HDAC1		0	0.1976	0	0	0.140942	1.56967	1.18111	1.27366	1.21748	1.71727		0	0	0	0	0	0	0.5928	0	0	0	0	0	0	0	0	0.56377	0	0	0	3.3991	1.3099	0	1.4845	0	2.5758	0.66412	1.997	1.4178	0.61324	1.0666	2.0874	3.1133	0.53914	0	3.0812
Hepatoma-derived growth factor	Q9XSK7	HDGF		0	0.29279	0	0.190455	0	0	0	0.75678	0.543547	2.33582		0	0	0	0	0	0.87837	0	0	0	0	0	0	0	0	0.76182	0	0	0	0	0	0	0	0	0	0	0	0	0	0.89402	2.1331	0	0.84464	0.786	0	1.5187
Haloacid dehalogenase-like hydrolase domain-containing protein 2	Q3ZCH9	HDHD2		1.72921	1.7473	0.290525	1.13967	0.607707	1.34413	0.22013	0.223505	0	0.530795		0.87452	3.7604	0.99182	1.2901	0	3.5135	1.7284	1.1621	0	0	0	0	2.2732	0	2.2855	1.6438	0	0.78703	0	4.0324	0	0	0.88052	0	0	0	0	0	0.89402	0	0	0	0	0	0.75934
High density lipoprotein binding protein	A0A3Q1MUD4	HDLBP		4.9452	2.44407	1.78088	1.69483	7.92755	6.09673	16.0843	14.1393	23.2207	16.3715		5.2471	0.94009	1.9836	11.61	2.1186	1.7567	3.4569	4.6484	1.5434	0	0.93171	1.2636	2.2732	2.4807	0.76182	6.5752	10.488	10.231	4.416	7.0566	3.9296	7.304	18.491	12.625	20.634	12.587	17.767	11.342	12.516	14.932	27.978	21.961	22.794	24.907	17.465
HEAT repeat-containing protein 1	F1MDU9	HEATR1		0	0	0	0	0.804475	1.1087	2.42117	2.09218	4.4647	2.14265		0	0	0	0	0	0	0	0	0	0	0	0	0	0	0	1.6438	0	1.5741	0	2.0162	1.3099	0	3.5221	0	3.258	2.9046	3.5535	0	2.6821	2.1331	3.8859	4.2232	7.86	1.3109	3.7967
HEAT repeat containing 3	A0JN78	HEATR3		0	0	0	0	0	0	0	1.33473	0	1.19053		0	0	0	0	0	0	0	0	0	0	0	0	0	0	0	0	0	0	0	0	0	0	0	0	0	0	0	1.4178	1.788	2.1331	0	0	0	0	0.75934
Heme-binding protein 1	Q148C9	HEBP1		0.43675	0	0	0.190238	0.410475	0	2.44778	0.756522	3.4824	5.17948		1.747	0	0	0	0	0	0	0	0	0	0	0	0	0	0.76095	1.6419	0	0	0	0	0	0	3.518	0	4.3389	1.9342	0	0	0.89299	2.1331	3.1051	3.3747	3.1413	3.9312	5.311
HECT and RLD domain containing E3 ubiquitin protein ligase 4	E1BAV2	HERC4		0.21863	0	0	0.3809	0.402235	0	0	0.223505	0.543547	0.511775		0.87452	0	0	0	0	0	0	0	0	0	0	0	0	0	1.5236	0.82191	0	0.78703	0	0	0	0	0	0	0	0	0	0	0.89402	0	0	0.84464	0.786	0	0
Beta-hexosaminidase subunit alpha	Q0V8R6	HEXA		0	0	0	0.190455	0	3.87133	0	2.16567	0	4.6486		0	0	0	0	0	0	0	0	0	0	0	0	0	0	0.76182	0	0	0	0	4.0324	3.9296	3.652	0	0	0	0	1.1845	2.8355	3.5761	1.0666	0	0	0	0	5.3154
Beta-hexosaminidase	H7BWW2	HEXB		0	0	0	0	0	0.336033	0	0.490155	0	3.29005		0	0	0	0	0	0	0	0	0	0	0	0	0	0	0	0	0	0	0	1.0081	0	0	0	0	0	0	0	0	0.89402	1.0666	0	0	0	0	2.829
3-hydroxyisobutyrate dehydrogenase, mitochondrial	Q2HJD7	HIBADH		26.7195	17.8753	20.503	14.9398	26.1675	16.782	23.3458	14.3266	15.183	15.1917		23.612	28.203	22.812	32.251	22.245	16.689	14.692	20.918	24.694	20.561	15.839	10.109	17.049	17.365	15.236	26.301	34.088	18.889	25.392	16.129	10.479	23.738	16.73	34.718	20.634	21.301	13.029	14.178	9.8343	20.265	12.435	14.359	14.148	17.042	12.149
3-hydroxyisobutyryl-CoA hydrolase, mitochondrial	Q2HJ73	HIBCH		6.642	5.3157	7.05143	3.77947	6.63497	3.10673	6.14328	4.89257	5.03847	6.4602		6.9961	8.4608	5.9509	5.1602	6.3558	5.2702	4.3211	9.2969	7.7168	3.7383	7.4537	3.7908	2.2732	3.7211	5.3328	5.7533	7.8664	6.2962	6.624	2.0162	0	7.304	9.6857	4.7342	4.3439	5.8093	3.5535	4.2533	5.3641	6.3994	3.8859	2.5339	4.716	7.8655	4.556
Histidine triad nucleotide-binding protein 1	P62958	HINT1		0	0	0.70095	0.855525	0.276	0	0	0	0	0.849345		0	0	0	0	0	0	0	0	0	2.8038	0	0	1.1366	0	2.2855	0	0	0	1.104	0	0	0	0	0	0	0	0	0	0	0	0	0	0	0	0.75934
Histidine triad nucleotide-binding protein 2, mitochondrial	Q8SQ21	HINT2		7.19125	3.22	3.66177	2.77987	4.48193	0.672067	3.35115	1.6508	1.3491	3.4644		6.9961	2.8203	9.9182	9.0304	5.2965	2.6351	1.7284	3.4863	4.6301	2.8038	3.7269	0	4.5463	1.2404	5.3328	5.7533	5.2442	4.7222	2.208	2.0162	0	0	2.6416	1.5781	4.3439	4.841	0	0	4.4701	2.1331	1.5543	1.6893	2.358	0	3.0374
Huntingtin interacting protein 1	F1MWF0	HIP1		4.15993	0.29279	3.16142	2.06995	4.01442	3.56147	9.54625	10.5252	12.2217	12.2061		0.87452	1.8802	13.885	0	0	0.87837	0	1.1621	3.0867	3.7383	4.6586	0	2.2732	3.7211	2.2855	4.9314	2.6221	6.2962	2.208	8.0647	2.6197	0	8.8052	6.3123	16.29	6.7775	8.2915	5.6711	8.9402	19.198	13.212	10.98	12.576	13.109	15.946
Huntingtin interacting protein 1 related	F1MUI0	HIP1R		1.15525	1.73787	3.00997	1.38476	0.73001	0	0.22013	0	1.32955	0		1.749	1.8802	0.99182	0	0	1.7567	3.4569	1.1621	1.5434	5.6075	3.7269	1.2636	2.2732	1.2404	0.76182	0.82191	1.3111	0.78703	0	0	0	0	0.88052	0	0	0	0	0	0	0	0	0.84464	3.144	0	0
Histone H3	E1BGN3	HIST2H3D		0.395618	0.711763	0.667335	0	1.21842	2.122	1.57107	1.93493	1.39557	1.73678		0	0.77005	0.81242	0	0	0.71949	1.4158	1.9038	0	0.76554	0	0	0	0	0	1.3465	1.0739	0.64467	1.8086	1.6515	3.2188	1.4957	2.323	1.2926	2.6687	0	3.881	1.1613	1.4646	1.2328	1.2732	1.3837	1.2877	1.5153	2.6253
Hexokinase	A0A3Q1M0F0	HK1		2.12628	3.56563	4.93075	2.32078	4.2698	0.329537	4.89438	3.49795	8.18477	6.7584		3.4643	2.7839	0.99182	1.2651	2.1186	4.324	4.2543	3.4414	1.5135	7.3864	7.3817	0	1.1366	3.6492	4.4973	6.4799	0	5.186	5.4133	0.98861	0	0	4.9215	0	5.4089	9.2471	4.6692	1.3904	4.4182	3.514	6.6454	6.9406	9.8496	7.7641	9.5155
Hexokinase	E1BME6	HK2		0.994798	1.1523	2.59925	0	6.1723	8.95997	11.7362	14.0576	11.0299	16.185		1.749	0.94009	0	1.2901	0	0	3.4569	2.3242	1.5434	2.8038	3.7256	0	0	0	0	5.7528	10.488	7.3444	1.104	8.0647	7.8592	10.956	9.0973	14.199	9.7724	13.876	16.58	14.177	9.8325	15.641	9.5839	12.386	8.9067	11.797	12.401
Histocompatibility minor 13	A0A3Q1M7Q7	HM13		0.453653	0	0	0.3101	0	0	0	0.490155	1.24251	0.189835		0.87452	0.94009	0	0	0	0	0	0	0	0	0	0	0	1.2404	0	0	0	0	0	0	0	0	0	0	0	0	0	0	0.89402	1.0666	0.77717	0.84464	1.572	1.3109	0.75934
Porphobilinogen deaminase	Q2KIN5	HMBS		0	0	0	0	0	0	0	0	0	1.8917		0	0	0	0	0	0	0	0	0	0	0	0	0	0	0	0	0	0	0	0	0	0	0	0	0	0	0	0	0	0	0	0	0	0	1.5187
High mobility group protein B1	P10103	HMGB1		0	0	0	0	0	0.511617	0.213658	0.473365	1.71803	5.21193		0	0	0	0	0	0	0	0	0	0	0	0	0	0	0	0	0	0	0	0.54595	0	0.9889	0	0.85463	0	0	0.64148	0.76781	0.48417	0	0.42089	0	2.4233	2.7308	3.8342
High mobility group protein B2	P40673	HMGB2		0.776177	0.641173	0.910022	1.10061	0	1.38133	1.52273	1.8975	1.52407	2.33642		0.87452	0.94009	0	1.2901	1.0593	0	0.86422	1.1621	1.5434	0.93459	0	1.2636	1.1366	1.2404	0.76182	0	0	0	0	1.0081	1.3099	1.826	0.88052	3.1562	1.086	0.96821	1.1845	1.4178	1.788	3.1997	1.5543	1.6893	1.572	1.3109	2.675
Hydroxymethylglutaryl-CoA lyase, mitochondrial	Q29448	HMGCL		1.99166	1.5148	0.618777	2.008	1.59628	0.608667	0.513553	1.60137	1.39793	2.76297		0.87452	0.94009	0.99182	5.1602	1.0593	1.7567	1.7284	0	1.5434	0	0.93171	1.2636	0	3.7211	3.0473	0.82191	1.3111	3.1481	1.104	0	0	1.826	0	0	1.086	0.96821	0	1.4178	1.788	3.1997	0	0	1.572	2.6218	2.278
Non-histone chromosomal protein HMG-14	P02316	HMGN1		0	0	0	0	0	0	0	0	2.62967	1.55675		0	0	0	0	0	0	0	0	0	0	0	0	0	0	0	0	0	0	0	0	0	0	0	0	0	0	0	0	0	0	1.5403	1.674	2.3296	3.8854	2.2506
Hyaluronan mediated motility receptor	A0A3Q1MJE8	HMMR		0	0.288073	0	0	1.25453	0	0.878625	0.8294	0.805547	0.170365		0	0	0	0	0	0	0.86422	0	0	0	0	0	0	0	0	0.82191	2.6221	1.5741	0	0	0	0	0	1.5781	0	1.9364	1.1845	0	0	2.1331	2.3315	0.84464	1.572	0	0
Heme oxygenase (biliverdin-producing)	F1MTY9	HMOX2		14.039	14.6363	11.0578	13.3183	5.5907	3.32603	2.5824	1.49993	3.29057	0.890995		14.867	12.221	14.877	14.191	16.949	10.54	16.42	16.27	4.6301	12.15	11.181	18.954	14.776	11.163	8.3801	4.9314	6.5553	3.1481	7.728	6.0485	3.9296	0	4.4026	0	1.086	4.841	1.1845	0	2.6821	2.1331	3.1087	2.5339	4.716	2.6218	1.5187
Heterogeneous nuclear ribonucleoprotein A0	F6RSR1	HNRNPA0		0	1.16644	0.466575	0.3809	1.40825	0.9447	2.37542	4.32503	3.3101	3.07862		0	0	0	0	0	2.6351	0.86422	0	0	0.93459	0.93171	0	0	0	1.5236	1.6438	1.3111	1.5741	1.104	1.0081	0	1.826	1.761	1.5781	3.258	2.9046	2.369	7.0888	3.5761	4.2662	3.1087	3.3785	3.93	2.6218	3.0374
Heterogeneous nuclear ribonucleoprotein A1	P09867	HNRNPA1		1.3862	2.9027	2.6171	4.2295	7.79743	8.43743	10.9476	11.4682	13.3401	10.0124		2.6211	0.94009	1.9836	0	0	4.3894	4.3187	5.8041	0	1.8692	2.7951	5.0543	6.8163	1.2404	3.807	10.676	5.2442	8.6486	6.6209	8.0563	11.778	5.478	8.8003	10.597	10.857	13.536	14.204	7.0888	10.718	13.862	11.645	14.349	16.495	9.1764	14.417
Heterogeneous nuclear ribonucleoproteins A2/B1	Q2HJ60	HNRNPA2B1		0.93315	4.8294	3.52492	3.62688	13.6242	10.9631	16.159	14.837	17.4637	14.8272		1.749	0	1.9836	0	2.1186	4.058	8.3116	10.37	0	0.93459	2.7951	5.446	4.5449	0	4.5166	12.522	13.509	11.99	16.476	12.716	16.526	3.6474	16.054	12.615	20.548	15.419	18.129	12.751	17.811	10.657	14.171	18.775	18.798	14.818	16.357
Heterogeneous nuclear ribonucleoprotein A3	E1BEG2	HNRNPA3		5.05353	5.73543	5.19747	5.22665	6.34872	8.90913	14.0903	11.5274	11.2665	12.234		8.7185	6.5567	4.9389	0	4.2156	5.2479	7.7428	8.0993	1.5355	5.5885	5.5666	8.8065	6.7906	0	5.3095	4.9105	6.5219	6.2682	7.6943	10.035	13.059	3.6334	13.145	14.577	15.143	13.496	12.975	9.8738	11.572	11.689	10.064	13.454	12.52	7.8254	15.117
Heterogeneous nuclear ribonucleoprotein A/B	A0A3Q1LZD9	HNRNPAB		1.5438	0.770267	1.44958	0.190455	5.73623	5.79373	9.03732	6.2162	7.7597	10.2954		2.3383	1.2568	0	2.5801	0	0	2.3108	1.5537	2.0634	1.2495	0.93171	0	0	0	0.76182	3.0196	6.5695	7.0918	6.264	4.372	8.7419	4.2673	9.1114	10.532	9.0655	7.4404	3.9654	8.5219	5.9666	6.4109	9.3345	6.4816	6.2965	10.501	8.6168
Heterogeneous nuclear ribonucleoprotein D	A0A3Q1M8I4	HNRNPD		2.48367	1.7287	3.19657	2.53722	6.52605	6.78587	8.996	8.58255	9.74993	8.044		1.5095	1.2814	1.9836	5.1602	1.0593	2.6351	1.4917	5.0703	3.647	1.2739	2.7951	2.5272	1.1366	4.9615	1.5236	6.8001	9.2942	4.7923	5.2176	5.4064	8.8103	6.1409	10.084	10.614	8.6875	6.5985	6.458	12.886	4.2252	10.761	7.0638	7.8328	9.502	11.915	6.418
Heterogeneous nuclear ribonucleoprotein D like	F1N2T0	HNRNPDL		0.977875	1.04179	0.68145	0.28415	4.6247	6.4621	6.7372	6.8583	5.23567	6.07925		1.3993	1.2221	0	1.2901	0	0.87837	2.247	1.5108	0	1.215	0	0	1.1366	0	0	4.9746	3.8022	4.6435	5.0785	8.3672	8.6452	2.3739	5.4593	5.6812	10.483	5.3253	6.1595	6.9472	5.9006	8.4259	4.5854	5.9568	4.6375	5.1127	6.2267
Heterogeneous nuclear ribonucleoprotein F	Q5E9J1	HNRNPF		2.96515	8.39133	2.49823	4.76318	4.49123	8.49613	7.39208	11.3896	9.4213	13.774		4.514	3.9124	2.1441	1.2901	8.5557	6.4933	10.125	4.1213	1.5434	1.8692	2.459	2.7316	6.5662	3.244	6.5109	4.3754	6.3534	4.8495	2.3866	13.044	6.671	5.7734	6.5092	6.2158	10.125	6.7183	11.773	11.026	9.7796	12.98	13.344	8.5895	8.1684	11.506	14.159
Heterogeneous nuclear ribonucleoprotein H1	A0A3Q1MIM4	HNRNPH1		1.28429	3.59737	1.77537	2.656	3.80912	4.75833	10.6904	6.92678	11.0927	9.82475		1.2967	1.3939	1.4706	0.97597	3.6402	2.6427	4.5092	2.1553	1.1676	1.4141	2.3645	2.8295	3.8422	2.3539	1.5984	2.4374	5.7996	4.5273	2.4722	6.9188	1.8858	5.4704	13.69	7.6746	11.115	10.282	6.0489	3.7202	7.924	10.014	12.359	12.609	12.624	8.0451	10.783
Heterogeneous nuclear ribonucleoprotein H2	A5D9B4	HNRNPH2		0	0	0	0.188548	0.213248	1.787	1.8821	2.22535	3.0433	2.16067		0	0	0	0	0	0	0	0	0	0	0	0.75419	0	0	0	0	0	0.85299	0	3.2196	0.60689	1.5345	2.6923	1.8838	1.5608	1.3915	3.4946	0.84622	1.9612	2.5994	3.0497	4.137	3.5721	1.4208	2.3874
Heterogeneous nuclear ribonucleoprotein H3	A0A3Q1MF67	HNRNPH3		3.05945	3.38277	3.91387	5.96595	6.16223	7.81413	11.2171	7.63055	12.436	8.8088		2.6236	3.7604	1.9836	3.8702	3.1779	3.5135	3.4569	6.9727	3.0867	1.8692	3.7269	3.7908	6.8195	8.6826	4.5709	5.7533	7.8664	5.5092	5.52	9.0728	5.2395	9.1301	12.327	7.8904	13.032	11.619	8.2915	8.5066	6.2582	7.4659	10.88	12.67	10.218	14.42	10.631
Heterogeneous nuclear ribonucleoprotein K	Q3T0D0	HNRNPK		3.20352	12.5923	7.8078	9.66592	12.9381	19.9833	26.3633	33.094	30.9473	31.5727		3.4981	3.7604	2.9755	2.5801	11.652	12.297	13.828	10.459	7.7168	3.7383	9.3171	11.372	10.229	8.6826	8.3801	12.329	9.1774	18.102	12.144	26.21	20.958	12.782	24.654	18.937	34.752	27.11	37.904	29.773	29.503	35.196	34.196	31.251	31.44	30.151	37.208
Heterogeneous nuclear ribonucleoprotein L	E1BIB4	HNRNPL		2.9357	2.9043	1.724	1.98205	7.557	7.8775	13.892	11.2173	16.9887	13.0613		5.2471	0.94009	2.9755	2.5801	0	4.3918	4.3211	3.4863	1.5434	0.93459	0.93171	1.2636	1.1366	2.4807	3.0473	7.3972	7.8664	9.4444	5.52	11.089	5.2395	7.304	16.73	11.047	15.204	12.587	9.476	12.76	9.8343	12.799	17.875	16.893	15.72	18.353	12.909
Heterogeneous nuclear ribonucleoprotein L like	F1N7G0	HNRNPLL		0	0	0	0	0	0	0	0	0.524	0.681695		0	0	0	0	0	0	0	0	0	0	0	0	0	0	0	0	0	0	0	0	0	0	0	0	0	0	0	0	0	0	0	0	1.572	0	0
Heterogeneous nuclear ribonucleoprotein M	A0A3Q1MJD5	HNRNPM		1.3739	4.61379	2.44267	1.28523	14.0953	18.1083	22.9857	21.9375	32.1423	24.17		2.6236	1.8802	0.99182	0	0	0.87837	12.963	6.9727	0	0.93459	1.8634	0	1.1366	2.4807	1.5236	18.904	11.8	15.741	9.936	22.173	15.718	16.434	18.491	26.823	28.233	18.396	26.059	22.684	13.41	25.597	33.418	33.783	25.938	36.706	22.78
Heterogeneous nuclear ribonucleoprotein R	A0A3Q1NB36	HNRNPR		0.445808	2.60937	0.731583	0.225895	7.43933	5.61593	10.0296	11.5672	11.8948	10.7285		0.41624	0.89491	0.47208	0	0	5.6883	2.1398	1.1063	0	0.44483	1.3752	0	0.54098	0	0.3626	10.215	5.8683	8.2071	5.4669	12.528	2.4938	1.826	11.32	10.22	11.894	6.6844	14.157	8.5066	9.7913	13.814	14.284	12.186	13.698	9.8003	12.076
Heterogeneous nuclear ribonucleoprotein U	A2VDN7	HNRNPU		4.96202	3.1877	3.4903	3.06402	10.6781	10.0687	15.5488	11.0081	14.396	12.8687		3.4981	7.5207	4.9591	3.8702	0	3.5135	6.0496	9.2969	0	1.8692	2.7951	0	5.6829	1.2404	5.3328	9.8629	18.355	7.8703	6.624	10.081	9.1691	10.956	12.327	18.937	17.376	13.555	11.845	11.342	8.0462	12.799	19.429	14.359	15.72	13.109	12.909
Uncharacterized protein	E1BNQ9	HNRNPUL2		0	0	0	0	1.73122	1.68017	6.07165	2.93677	8.1736	8.93095		0	0	0	0	0	0	0	0	0	0	0	0	0	0	0	2.4657	1.3111	3.1481	0	5.0405	0	0	8.8052	3.1562	6.5159	5.8093	3.5535	1.4178	3.5761	3.1997	9.3261	5.9124	9.432	9.1764	13.668
Heterogeneous nuclear ribonucleoprotein C (C1/C2)	Q3SX47	HNRPC		4.24058	2.6068	3.448	2.59336	11.5152	15.3293	18.7115	20.9198	22.6097	14.8173		4.3726	3.7604	4.9591	3.8702	0	2.6351	5.1853	6.9727	3.0867	1.8692	1.8634	0	3.4098	6.2018	0.76182	10.685	14.422	11.018	9.936	14.113	11.789	20.086	16.73	25.249	17.376	15.491	22.505	22.684	16.092	22.398	17.875	21.961	19.65	26.218	16.705
Protein Hook homolog 3	A0A3Q1LTM2	HOOK3		1.04053	1.4545	1.99535	0.9492	1.605	0.772667	0.856707	1.09757	1.24251	0.170365		0	1.8802	0.99182	1.2901	0	2.6351	1.7284	1.1621	3.0867	1.8692	1.8634	0	2.2732	0	1.5236	1.6438	1.3111	2.3611	1.104	1.0081	1.3099	0	0.88052	1.5781	0	0.96821	1.1845	1.4178	1.788	0	0.77717	0.84464	1.572	1.3109	0
Hippocalcin-like protein 1	P29105	HPCAL1		0	1.1617	0.932423	0.81063	0.205478	0	0	0.975525	0.8729	1.7209		0	0	0	0	0	1.7567	1.7284	0	0	0.93459	2.7951	0	0	2.4807	0.76182	0.82191	0	0	0	0	0	0	0	0	0	0	0	2.8355	0	1.0666	0.77717	0	1.3078	1.3109	1.5187
Hypoxanthine-guanine phosphoribosyltransferase	Q3SZ18	HPRT1		0.23456	1.73917	0.850732	1.38545	1.59312	2.32147	1.36757	3.46375	2.06353	6.49613		0	0.93824	0	0	0	2.6299	2.5876	0	1.5403	0.93275	0.92988	1.2611	0	1.2379	3.0428	0.82029	1.3085	3.1419	1.1018	2.0122	1.3073	3.6449	0.87879	1.575	1.0839	1.9326	3.5465	1.415	3.5691	5.3244	1.5513	2.5289	2.3534	1.3083	6.583
Hemopexin	Q3SZV7	HPX		2.4855	1.57984	0.757825	2.1887	0	0	0	0	0	0.189835		3.4981	1.8802	1.9836	2.5801	2.1186	1.7567	0.86422	1.1621	0	1.8692	0	0	1.1366	0	7.6182	0	0	0	0	0	0	0	0	0	0	0	0	0	0	0	1.5543	0	0	0	0.75934
HRas proto-oncogene, GTPase	A0A3Q1LKB7	HRAS		0.701608	0.933963	0	0.3159	0.276	0	0.543	0.223505	0.136753	0.189835		0.87452	0.94009	0.99182	0	1.0593	0.87837	0.86422	0	0	0	0	1.2636	0	0	0	0	0	0	1.104	0	0	0	0	0	2.172	0	0	0	0.89402	0	0.77717	0.41026	0	0	0.75934
Histidine-rich glycoprotein	P33433	HRG		0	0.420663	0	0.37485	0	0	0	0.296125	0	0		0	0	0	0	0	0.42523	0.83676	0	0	0	0	0	0	0	1.4994	0	0	0	0	0	0	0	0	0	0	0	1.1845	0	0	0	0	0	0	0	0
Heat shock factor-binding protein 1	Q3ZC22	HSBP1		0	0	0	0.190455	1.46	0	1.09875	0.71365	2.22303	2.2293		0	0	0	0	0	0	0	0	0	0	0	0	0	0	0.76182	1.6438	2.6221	1.5741	0	0	0	0	0.88052	1.5781	0	1.9364	0	0	1.788	1.0666	1.5543	1.6893	2.358	2.6218	2.278
HscB mitochondrial iron-sulfur cluster cochaperone	F1MLK9	HSCB		1.3173	0	0	0	0.276	0	0.462182	0	0	1.67655		1.749	0.94009	0	2.5801	0	0	0	0	0	0	0	0	0	0	0	0	0	0	1.104	0	0	0	0.88052	0	0	0.96821	0	0	0	0	0	0	0	0	1.5187
Corticosteroid 11-beta-dehydrogenase isozyme 2	O77667	HSD11B2		2.40963	4.0817	1.37633	1.86155	0.935482	0.772667	0.462182	0.35445	0	0		3.4961	1.8791	2.9732	1.2901	5.2929	2.6331	4.3191	1.1621	1.5434	1.8681	0.93171	1.2636	1.1366	1.2404	3.8056	1.6438	1.3111	0.78703	0	1.0081	1.3099	0	0.88052	0	0	0.96821	0	1.4178	0	0	0	0	0	0	0
Estradiol 17-beta-dehydrogenase	Q1JQD0	HSD17B1		25.9818	8.52147	21.9375	6.8545	15.7808	18.2027	20.9533	16.3115	10.9213	6.9881		16.616	35.723	25.787	25.801	11.652	5.2702	8.6422	15.107	18.52	27.103	27.02	10.109	6.8195	7.4422	3.0473	15.616	18.355	12.592	16.56	22.178	19.648	12.782	14.088	28.405	23.892	17.428	21.321	19.849	13.41	10.666	10.88	15.203	7.074	10.487	8.3527
3-hydroxyacyl-CoA dehydrogenase type-2	O02691	HSD17B10		13.2053	6.7608	11.6718	6.4947	15.3035	4.67823	14.9022	9.66645	15.958	14.3163		17.49	14.101	10.91	10.32	6.3558	6.1486	7.778	11.621	10.804	12.15	12.112	3.7908	2.2732	6.2018	13.713	16.438	17.044	13.38	14.352	9.0728	1.3099	3.652	17.61	12.625	11.946	17.428	5.9225	5.6711	8.9402	18.132	13.212	17.737	19.65	10.487	14.427
Hydroxysteroid (17-beta) dehydrogenase 11	Q2KIS5	HSD17B11		0	0	0	0	0	0	0.49163	1.3332	7.0669	3.04015		0	0	0	0	0	0	0	0	0	0	0	0	0	0	0	0	0	0	0	0	0	0	0.88052	0	1.086	0	0	0	0	5.3328	6.2174	3.3785	8.6458	9.1764	1.5187
LOC789567 protein	A6H7H3	HSD17B12		3.98965	5.89657	5.2944	5.04145	4.44705	4.07253	2.7405	3.1108	3.1547	1.08106		2.6236	2.8203	7.9346	2.5801	6.3558	6.1486	5.1853	3.4863	4.6301	5.6075	7.4537	5.0543	6.8195	3.7211	4.5709	2.4657	5.2442	7.8703	2.208	2.0162	6.5494	3.652	1.761	3.1562	2.172	3.8728	3.5535	2.8355	1.788	4.2662	1.5543	4.2232	3.93	1.3109	2.278
Hydroxysteroid (17-beta) dehydrogenase 4	Q0IIL6	HSD17B4		7.18318	5.0229	6.7649	7.85168	2.93398	1.0081	4.88492	2.86262	8.2899	4.07282		7.8707	8.4608	5.9509	6.4503	6.3558	4.3918	4.3211	3.4863	7.7168	5.6075	10.249	10.109	7.9561	4.9615	8.3801	3.2876	2.6221	4.7222	1.104	3.0243	0	0	5.2831	1.5781	9.7739	2.9046	2.369	0	2.6821	6.3994	7.7717	10.98	8.646	5.2437	6.834
Inactive hydroxysteroid dehydrogenase-like protein 1	A5PJF6	HSDL1		0.949553	2.1607	0.852425	0.761825	0.954235	1.20927	0.462182	0.51963	0	0.170595		0.87452	0.94009	1.9836	0	2.1186	2.6351	1.7284	0	1.5434	0.93459	0.93171	0	0	0	3.0473	0.82191	0	0.78703	2.208	1.0081	2.6197	0	0.88052	0	0	0.96821	1.1845	0	0.89402	0	0	0	0	0	0
Hydroxysteroid dehydrogenase-like protein 2	A4FUZ6	HSDL2		1.34663	0	0.290525	0.66505	0.935482	0	2.65845	0.6211	1.5436	0.34096		0.87452	0.94009	0.99182	2.5801	0	0	0	1.1621	0	0	0	0	1.1366	0	1.5236	1.6438	1.3111	0.78703	0	0	0	0	2.6416	4.7342	3.258	0	0	1.4178	0	1.0666	0.77717	2.5339	0.786	1.3109	0
Heat shock protein HSP 90-alpha	Q76LV2	HSP90AA1		66.7512	53.6197	73.2165	76.0567	62.7793	68.211	54.3043	58.9905	48.2247	55.9005		56.929	77.127	50.613	82.336	45.928	59.153	55.778	71.949	90.183	51.177	79.557	60.544	75.325	100.55	67.808	49.869	88.467	59.803	52.978	53.848	80.052	70.733	53.559	70.103	58.154	35.401	46.32	68.035	55.31	66.297	44.502	53.816	43.554	47.304	41.076
Heat shock protein HSP 90-beta	Q76LV1	HSP90AB1		20.1133	16.3717	19.1525	20.914	15.6113	21.8327	14.9685	14.1684	21.4427	20.685		19.76	24.425	19.27	16.998	11.471	23.428	14.216	17.203	22.266	13.772	23.369	17.28	25.837	21.13	19.409	11.552	19.69	15.961	15.242	20.089	19.174	26.235	15.046	18.986	15.004	10.838	9.8807	14.765	13.008	19.02	25.458	20.984	22.571	20.773	17.17
Endoplasmin	Q95M18	HSP90B1		108.048	83.5987	104.14	84.5493	88.077	95.171	70.77	54.744	62.8783	35.8777		90.791	100.42	109.12	131.86	93.652	86.094	71.05	89.729	125.04	107.49	94.301	79.874	97.987	89.325	71.011	77.932	106.22	78.715	89.441	91.553	98.26	95.7	68.347	71.659	65.603	77.471	51.418	62.962	57.231	47.365	61.726	56.77	58.176	73.689	37.518
Heat shock 70 kDa protein 13	Q2TBX4	HSPA13		0	0.29279	0.233648	0.620175	0.524532	0	1.31888	1.67553	0.980513	0.530795		0	0	0	0	0	0.87837	0	0	0	0.93459	0	0	0	2.4807	0	0	1.3111	0.78703	0	0	0	0	1.761	1.5781	0	1.9364	1.1845	2.8355	2.6821	0	1.5543	0.84464	0.786	1.3109	0.75934
Heat shock 70 kDa protein 14	Q2YDD0	HSPA14		0	0	0	0	0.196758	0	0.636578	0	0.805547	0.170365		0	0	0	0	0	0	0	0	0	0	0	0	0	0	0	0	0	0.78703	0	0	0	0	0	1.5781	0	0.96821	0	0	0	0	0.77717	0.84464	1.572	0	0
Heat shock 70 kDa protein 1B	Q27965	HSPA1B		42.144	37.0627	46.4712	37.3218	34.0827	27.8567	35.0625	25.311	27.1663	22.3725		37.143	42.774	36.804	51.855	39.667	35.105	36.416	40.969	52.998	42.878	49.04	37.328	35.77	42.134	34.055	30.549	41.872	33.784	30.126	26.38	23.357	33.833	34.81	47.42	29.432	28.588	23.272	27.444	23.765	26.763	22.055	28.749	22.444	30.306	21.963
Heat shock 70 kDa protein 1-like	P0CB32	HSPA1L		12.2888	11.4917	13.0808	11.5947	11.4225	8.04093	10.7436	8.07685	8.72623	5.32287		10.877	13.152	11.187	13.939	11	12.026	11.449	11.098	14.731	12.744	13.75	12.181	11.619	12.389	10.19	9.3351	12.536	11.721	12.098	8.7951	4.6657	10.662	10.277	16.15	8.3367	8.2108	8.2964	7.2033	8.0827	8.725	7.7668	10.829	5.5073	9.8424	6.5671
Heat shock 70kDa protein 1A	A7E3Q2	HSPA2		48.2987	42.5557	45.1502	45.1995	42.4038	48.2047	38.5448	37.497	27.7047	25.6425		47.494	49.732	42.915	53.054	49.04	40.407	38.22	47.239	47.398	42.841	43.123	51.086	47.968	46.097	35.647	40.193	50.009	34.989	44.424	50.414	44.795	49.405	40.661	43.71	37.259	32.549	46.164	43.187	26.127	34.51	37.726	27.108	22.039	33.967	28.336
Heat shock 70 kDa protein 4	E1BBY7	HSPA4		29.0752	16.5169	26.343	20.852	24.68	18.264	18.5305	17.6815	21.978	23.1335		29.701	35.131	27.771	23.698	6.3558	24.182	19.013	23.242	26.808	32.122	23.2	10.109	24.472	26.048	22.779	22.628	28.017	27.099	20.976	16.129	13.099	25.564	23.687	16.364	19.548	14.523	11.845	18.431	16.986	23.464	17.098	21.116	21.222	23.596	22.302
Heat shock protein family A (Hsp70) member 4 like	A0A3Q1M7L5	HSPA4L		18.6617	12.6136	18.7895	15.7263	15.1695	11.0767	9.7623	5.6899	2.19373	5.57825		16.383	21.929	17.853	18.482	9.5337	15.344	12.963	17.432	17.481	21.801	18.444	15.163	17.582	17.365	12.795	11.07	20.094	15.162	14.352	13.105	9.1691	10.956	8.6252	13.14	7.6019	9.6821	7.107	7.0888	5.3641	3.1997	5.4402	4.2232	2.358	0	4.804
Endoplasmic reticulum chaperone BiP	Q0VCX2	HSPA5		175.312	123.757	164.653	129.738	136.205	142.613	118.146	98.2688	113.323	65.293		138.34	161.25	177.64	224.02	142.71	119.97	108.59	168.18	226.32	128.52	135.59	120.28	128.11	165.7	104.86	106.95	188.34	119.72	129.81	111.08	150.25	166.51	105.76	155.68	96.855	114.29	97.349	104.42	85.516	105.79	96.877	94.361	91.988	153.62	55.919
Heat shock protein family A (Hsp70) member 6	F1MWU9	HSPA6		4.82345	4.46853	5.96042	4.87697	3.48608	3.31253	3.9457	2.62912	2.8463	3.0156		4.8913	5.5156	5.6399	3.247	5.3709	3.688	4.3467	5.8449	4.7102	6.4341	6.8525	6.7527	4.9776	3.7202	4.0574	3.4788	3.2466	3.6427	3.5762	3.6934	3.5581	2.6861	4.086	4.4042	4.1169	3.1757	2.9751	2.2584	2.6041	2.6789	3.972	3.4676	2.4041	2.6672	3.6859
Heat shock cognate 71 kDa protein	P19120	HSPA8		86.4205	61.6677	85.2808	61.9515	68.3257	83.6657	73.5845	76.5853	76.5187	65.0902		80.39	84.598	75.174	105.52	70.398	64.778	49.827	86.21	102.23	80.299	72.384	64.116	58.727	65.545	59.418	57.911	94.21	54.198	66.984	77.932	80.77	92.295	66.045	96.806	71.594	59.893	83.176	91.33	55.085	76.75	65.45	65.627	66.23	97.699	60.343
Stress-70 protein, mitochondrial	Q3ZCH0	HSPA9		77.329	69.161	74.313	66.2267	75.8872	76.484	83.0315	73.4758	77.682	64.4938		76.958	75.207	69.427	87.724	68.855	75.54	63.088	70.889	91.058	67.29	68.015	70.761	64.785	70.701	58.66	61.643	99.641	77.129	65.136	69.558	57.634	102.26	79.247	96.263	78.191	78.425	72.254	77.977	67.946	75.726	67.614	72.639	69.954	90.453	56.191
Heat shock protein beta-1	Q3T149	HSPB1		27.9898	25.867	26.2843	21.9103	22.0218	29.695	35.711	34.3927	45.2663	26.036		24.486	31.023	26.779	29.671	34.957	18.446	24.198	23.242	27.781	24.299	29.815	32.853	17.049	14.884	22.855	25.479	30.154	18.102	14.352	36.291	23.578	29.216	36.101	39.452	40.181	27.11	39.088	46.786	25.033	26.664	48.962	42.232	46.374	47.193	27.336
HSPA (Heat shock 70kDa) binding protein, cytoplasmic cochaperone 1	Q2KJ77	HSPBP1		0	0.580863	0.700228	0.66505	0.472758	0	0.72615	0.223505	0.262	0.701155		0	0	0	0	0	0.87837	0.86422	0	0	1.8692	0.93171	0	1.1366	0	1.5236	0	0	0.78703	1.104	0	0	0	0	0	0	2.9046	0	0	0.89402	0	0	0	0.786	0	0.75934
60 kDa chaperonin	F1MUZ9	HSPD1		111.892	89.1647	102.126	87.106	108.664	88.54	113.722	77.436	99.1637	96.4303		113.69	105.29	102.16	126.43	97.456	93.986	76.052	96.455	109.58	93.459	109.01	70.761	87.517	88.066	102.08	101.09	135.04	99.166	99.36	80.647	68.113	116.86	111.83	124.67	103.17	115.22	66.332	76.559	80.462	86.391	83.158	83.619	95.892	117.98	85.805
10 kDa heat shock protein, mitochondrial	P61603	HSPE1		13.8275	8.98653	11.0064	10.4476	10.9211	10.95	12.8162	9.56653	10.3976	10.9967		10.494	11.281	12.894	20.641	9.5337	8.7837	8.6422	13.945	12.347	10.28	7.4537	11.372	13.639	9.9229	6.8564	9.041	15.733	7.8703	11.04	9.0728	9.1691	14.608	10.566	22.093	10.86	7.7457	9.476	12.76	5.3641	10.666	6.2174	7.6017	7.86	15.731	9.8714
Heparan sulfate proteoglycan 2	F1MER7	HSPG2		0	10.5941	0	2.6425	0	0	0	0	0	0		0	0	0	0	16.949	8.7837	6.0496	0	0	0	0	5.0543	2.2732	2.4807	0.76182	0	0	0	0	0	0	0	0	0	0	0	0	0	0	0	0	0	0	0	0
Heat shock protein 105 kDa	Q0IIM3	HSPH1		22.867	14.6049	23.8197	16.9576	17.6898	9.46007	9.8014	11.9	10.8727	8.9914		18.63	26.608	14.877	31.353	6.3558	18.446	19.013	18.594	31.336	19.91	25.439	5.0543	14.776	31.009	16.991	13.972	26.619	19.128	11.04	10.081	9.1691	9.1301	8.192	17.838	5.4299	7.7457	8.2915	11.342	9.8343	18.132	13.212	9.291	10.218	13.109	7.0646
HIV-1 Tat interactive protein 2	Q3SX02	HTATIP2		7.5191	8.34537	4.88542	8.8678	8.1177	8.4439	5.094	5.83927	3.46553	3.97325		5.2471	8.4608	9.9182	6.4503	8.4744	8.7837	7.778	4.6484	4.6301	4.6729	5.5903	13.899	11.366	8.6826	1.5236	8.2191	7.8664	8.6573	7.728	8.0647	11.789	5.478	4.4026	4.7342	5.4299	5.8093	5.9225	5.6711	5.3641	6.3994	3.8859	2.5339	3.93	3.9327	3.7967
Serine protease HTRA1	F1N152	HTRA1		3.00867	12.0346	3.55187	7.56752	1.73122	14.575	1.64176	28.9408	0.8251	24.3807		5.2471	2.8203	3.9673	0	16.949	8.7837	10.371	5.8106	0	3.7383	4.6586	10.109	6.8195	4.9615	8.3801	2.4657	1.3111	3.1481	0	19.154	11.789	12.782	0.88052	1.5781	2.172	1.9364	4.738	38.28	37.549	35.196	0	1.6893	0.786	0	21.261
Serine protease HTRA2, mitochondrial	A0JNK3	HTRA2		1.28848	2.37903	1.23897	2.03088	2.16385	0.672067	0.94628	1.71713	1.26207	2.16168		0	1.8802	1.9836	1.2901	1.0593	1.7567	4.3211	0	3.0867	1.8692	0	1.2636	1.1366	4.9615	0.76182	0	3.9332	4.7222	0	2.0162	0	0	0.88052	0	0	2.9046	1.1845	1.4178	0	4.2662	0.77717	1.6893	0.786	1.3109	4.556
HECT-type E3 ubiquitin transferase	E1BNY9	HUWE1		0.96755	0.288073	1.0046	0.3809	0	0	0	0.26665	1.06755	0.34096		0	0	0	3.8702	0	0	0.86422	0	3.0867	0	0.93171	0	0	0	1.5236	0	0	0	0	0	0	0	0	0	0	0	0	0	0	1.0666	0.77717	0.84464	2.358	0	0
Hyaluronidase	F1MSK8	HYAL1		0	0	0	0	0	0.672067	0	0.26665	0	0.55004		0	0	0	0	0	0	0	0	0	0	0	0	0	0	0	0	0	0	0	2.0162	0	0	0	0	0	0	0	0	0	1.0666	0	0	0	0	1.5187
Hypoxia up-regulated 1	A0A3Q1MJM1	HYOU1		91.4592	83.6393	97.7623	71.7995	81.0895	74.3863	59.0217	45.0833	52.82	22.016		81.33	86.488	92.239	105.78	87.922	86.08	76.916	97.617	104.95	89.72	98.762	63.179	72.741	78.143	73.135	70.684	102.26	76.342	75.072	78.631	64.184	80.344	65.158	56.811	43.439	70.679	46.195	43.951	41.125	49.062	59.842	51.523	47.946	58.991	18.224
Huntingtin interacting protein K	F1MGE9	HYPK		0	0	0	0	0	0	0.22013	0.562775	0.698967	0.53056		0	0	0	0	0	0	0	0	0	0	0	0	0	0	0	0	0	0	0	0	0	0	0.88052	0	0	0	1.1845	0	0	1.0666	1.5543	0	0.786	1.3109	0.75934
Isoamyl acetate-hydrolyzing esterase 1 homolog	Q3SZ16	IAH1		0	0.29279	0	0.571375	0	0	0	0	0	0.7014		0	0	0	0	0	0.87837	0	0	0	0	0	0	0	0	2.2855	0	0	0	0	0	0	0	0	0	0	0	0	0	0	0	0	0	0	0	0.75934
Isoleucyl-tRNA synthetase	A7MBC5	IARS1		11.8082	6.7005	16.5823	4.54277	13.5225	4.9247	9.72425	6.76943	10.3585	4.29497		9.6197	14.101	11.902	11.61	5.2965	7.027	7.778	15.107	13.89	20.561	16.771	0	4.5463	3.7211	9.9037	13.15	15.733	14.167	11.04	3.0243	2.6197	9.1301	10.566	11.047	7.6019	9.6821	2.369	8.5066	4.4701	11.732	11.658	5.9124	9.432	15.731	3.0374
Isoleucyl-tRNA synthetase	G3MWG4	IARS2		20.9017	15.5987	17.7163	14.3943	20.2638	12.4108	19.4975	10.0859	13.0173	13.9812		20.114	19.742	21.82	21.931	18.008	16.689	12.099	16.27	20.064	18.692	15.839	10.109	15.912	18.605	12.951	18.904	26.221	14.954	20.976	10.081	5.2395	21.912	17.61	17.359	21.72	21.301	8.2915	5.6711	12.516	13.865	12.435	15.203	13.362	10.487	10.631
Iron-sulfur cluster assembly factor IBA57	E1BC94	IBA57		0.68868	0.580863	0.233648	0.790505	0.875003	0	0.953802	0.51963	0.8251	0.89124		0.87452	1.8802	0	0	0	0.87837	0.86422	0	0	0.93459	0	1.2636	1.1366	0	0.76182	0.82191	0	1.5741	1.104	0	0	0	1.761	0	1.086	0.96821	1.1845	0	0.89402	0	0.77717	1.6893	0.786	0	1.5187
Intercellular adhesion molecule 1	Q95132	ICAM1		3.08827	1.57984	2.01452	1.4757	2.29671	0.608667	2.2345	0	1.96103	0		4.3726	2.8203	0	5.1602	2.1186	1.7567	0.86422	4.6484	1.5434	0.93459	0.93171	0	1.1366	2.4807	2.2855	2.4657	2.6221	0.78703	3.312	0	0	1.826	2.6416	3.1562	2.172	0.96821	0	0	0	0	3.1087	1.6893	1.572	2.6218	0
Insulin-degrading enzyme	Q24K02	IDE		0	0.288073	0.232928	0.506355	0.481478	0	0.242053	1.03925	0.543547	1.27067		0	0	0	0	0	0	0.86422	0	0	0	0.93171	1.2636	0	0	0.76182	0.82191	0	0	1.104	0	0	0	0	0	0	0.96821	2.369	0	1.788	0	0.77717	0.84464	0.786	0	3.0374
Isocitrate dehydrogenase [NADP]	A0A140T8A5	IDH1		6.27325	7.4394	5.5559	15.9985	3.96352	16.7348	6.43115	14.311	5.20367	34.2188		3.4981	13.161	1.9836	6.4503	3.1779	7.9053	11.235	1.1621	10.804	2.8038	7.4537	3.7908	21.595	21.086	17.522	2.4657	3.9332	3.9352	5.52	12.097	5.2395	32.868	11.447	3.1562	4.3439	6.7775	11.845	12.76	18.774	13.865	4.663	5.9124	3.144	6.5546	28.855
Isocitrate dehydrogenase [NADP], mitochondrial	Q04467	IDH2		0.21863	0.288073	0.523452	0.855525	2.69417	1.99	5.05012	2.29506	4.8928	5.82237		0.87452	0	0	0	0	0	0.86422	1.1621	0	0	0.93171	0	1.1366	0	2.2855	4.1095	1.3111	3.1481	2.208	1.0081	1.3099	3.652	6.1636	4.7342	5.4299	3.8728	1.1845	2.8355	0.89402	4.2662	5.4402	7.6017	3.144	3.9327	4.556
Isocitrate dehydrogenase [NAD] subunit, mitochondrial	Q148J8	IDH3A		18.291	12.36	11.6403	14.0614	18.6315	6.57063	19.719	9.71232	17.1137	18.8905		19.239	16.922	22.812	14.191	12.712	10.54	13.828	9.2969	9.2602	16.823	11.181	16.427	18.185	8.6826	12.951	19.726	15.733	23.611	15.456	4.0324	6.5494	9.1301	18.491	15.781	18.462	26.142	3.5535	1.4178	17.88	15.998	12.435	18.582	19.65	13.109	15.946
Isocitrate dehydrogenase [NAD] subunit beta, mitochondrial	O77784	IDH3B		8.39317	4.312	4.50173	5.78707	7.07735	3.71543	7.14655	4.13578	7.39753	5.69345		11.369	7.5207	6.9427	7.7403	4.2372	3.5135	5.1853	4.6484	3.0867	7.4767	2.7951	6.3179	6.8195	6.2018	3.8091	9.041	5.2442	6.2962	7.728	2.0162	0	9.1301	7.0441	6.3123	6.5159	8.7139	3.5535	4.2533	4.4701	4.2662	3.8859	10.136	5.502	6.5546	5.3154
Isocitrate dehydrogenase [NAD] subunit gamma, mitochondrial	Q58CP0	IDH3G		1.85688	3.6105	2.44735	3.1562	3.2274	1.0081	2.71457	1.85438	1.8731	2.2295		2.6236	2.8203	1.9836	0	2.1186	4.3918	4.3211	2.3242	0	3.7383	3.7269	3.7908	4.5463	1.2404	3.0473	4.9314	2.6221	3.1481	2.208	3.0243	0	0	2.6416	0	4.3439	3.8728	1.1845	1.4178	2.6821	2.1331	3.1087	1.6893	3.93	0	2.278
Isopentenyl-diphosphate Delta-isomerase	A0A140T853	IDI1		1.99011	1.1617	0.232928	0.190455	0.607707	0	0.94628	0	0	2.08153		0.87452	2.8203	2.9755	1.2901	0	1.7567	1.7284	0	0	0	0.93171	0	0	0	0.76182	1.6438	0	0.78703	0	0	0	0	0.88052	0	0	2.9046	0	0	0	0	0	0	0	0	2.278
Sulfatase domain-containing protein	F1N2D5	IDS		0	0.288073	0	0	0	0.336033	0	1.42253	0	0.89124		0	0	0	0	0	0	0.86422	0	0	0	0	0	0	0	0	0	0	0	0	1.0081	0	0	0	0	0	0	0	2.8355	1.788	1.0666	0	0	0	0	1.5187
Alpha-L-iduronidase	A0A3Q1NAQ3	IDUA		0	2.37903	0	1.61275	0	9.116	0	8.22898	0	7.64085		0	0	0	0	1.0593	1.7567	4.3211	0	0	0	0	3.7908	1.1366	0	1.5236	0	0	0	0	10.081	11.789	5.478	0	0	0	0	10.66	7.0888	9.8343	5.3328	0	0	0	0	9.8714
Gamma-interferon-inducible lysosomal thiol reductase	A6QPN6	IFI30		1.4907	0.288073	0.676375	1.16562	1.81048	1.28073	1.07683	0.577955	1.41748	2.52542		1.749	0.94009	1.9836	1.2901	0	0	0.86422	1.1621	1.5434	0	0	0	1.1366	1.2404	2.2855	2.4657	1.3111	2.3611	1.104	2.0162	0	1.826	1.761	1.5781	0	0.96821	0	1.4178	0.89402	0	0.77717	0.84464	0.786	2.6218	2.278
IGF-II mRNA-binding protein 1	E1BKJ7	IGF2BP1		1.9686	3.08627	3.00925	0.656092	13.5657	12.8573	22.4907	17.4195	21.904	15.4645		1.9289	2.4882	1.7501	1.7072	1.8691	1.1624	6.2273	8.8864	0.68081	1.2368	1.233	1.1148	0.50137	0	1.0082	11.313	14.267	15.208	13.475	11.978	14.832	11.762	26.208	28.916	20.857	13.982	19.997	20.474	13.805	15.402	18.126	17.066	16.76	31.886	19.653
Insulin like growth factor 2 mRNA binding protein 2	E1BFI4	IGF2BP2		6.81055	3.50517	5.45068	0.941582	3.88303	1.12157	2.29547	0.416227	1.12634	0.123245		6.7218	7.1228	6.7401	6.6575	4.5543	2.3402	3.621	6.4808	6.3875	5.9896	2.9448	0.97773	0	2.7886	0	3.5337	3.3112	4.0616	4.6256	1.7881	0.87014	0.70646	4.0042	2.6264	0	2.5513	0.62256	0.54852	0.34589	0.14794	2.6493	1.005	1.5032	0.87083	0
Insulin like growth factor 2 mRNA binding protein 3	F1MPB2	IGF2BP3		43.4087	25.7387	38.0485	18.8062	30.2005	17.836	24.9378	12.2314	14.9663	5.89813		36.824	39.274	40.109	57.428	34.889	19.335	22.992	40.414	43.863	33.895	34.022	16.861	26.055	19.538	12.771	28.714	36.175	23.23	32.683	20.509	14.425	18.574	25.26	30.003	19.388	25.1	12.546	20.093	7.3059	8.9806	15.752	15.714	14.749	14.436	8.6139
Cation-independent mannose-6-phosphate receptor	F1MIE6	IGF2R		1.33023	0.580863	0.698775	0.190455	0	0	0.4841	0	0.786	0.681925		1.749	0	0.99182	2.5801	0	0.87837	0.86422	0	0	0	2.7951	0	0	0	0.76182	0	0	0	0	0	0	0	0	0	0	1.9364	0	0	0	0	0	0	2.358	0	0
Insulin-like growth factor-binding protein 3	P20959	IGFBP3		0	9.0563	0	1.41068	0	0.772667	0	1.49993	0	0.659275		0	0	0	0	10.593	9.6621	6.9138	0	0	0	0	1.2636	1.1366	2.4807	0.76182	0	0	0	0	1.0081	1.3099	0	0	0	0	0	1.1845	0	2.6821	2.1331	0	0	0	0	0
Insulin-like growth factor-binding protein 5	Q05717	IGFBP5		0	2.21632	0	0	0	0	0	0	0	0		0	0	0	0	3.1779	0.87837	2.5927	0	0	0	0	0	0	0	0	0	0	0	0	0	0	0	0	0	0	0	0	0	0	0	0	0	0	0	0
Immunoglobulin superfamily member 3	F1MJ00	IGSF3		3.3928	3.91679	1.69168	4.08495	5.41823	5.8452	4.24482	3.71415	2.66	3.84382		5.2471	3.7604	1.9836	2.5801	7.4151	0.87837	3.4569	1.1621	0	4.6729	0.93171	7.5815	2.2732	4.9615	1.5236	4.9314	9.1774	3.1481	4.416	7.0566	10.479	0	4.4026	3.1562	6.5159	2.9046	8.2915	5.6711	0.89402	0	2.3315	1.6893	2.358	3.9327	4.556
NF-kappa-B essential modulator	Q95KU9	IKBKG		1.5071	0.29279	1.61025	0.571375	0.9973	0.336033	0.49163	0.223505	0.262	1.19008		0.87452	1.8802	1.9836	1.2901	0	0.87837	0	1.1621	1.5434	2.8038	0.93171	0	0	0	2.2855	0	1.3111	1.5741	1.104	1.0081	0	0	0.88052	0	1.086	0	0	0	0.89402	0	0.77717	0	0.786	0	0.75934
Interleukin enhancer binding factor 2	F2Z4E7	ILF2		0	0.868923	0	0.626	5.11842	3.46387	7.24367	5.7467	10.4153	7.15485		0	0	0	0	0	0.87837	1.7284	0	0	0	0	1.2636	0	1.2404	0	4.9314	2.6221	6.2962	6.624	2.0162	6.5494	1.826	7.9247	4.7342	7.6019	8.7139	5.9225	7.0888	3.5761	6.3994	14.766	8.4464	14.934	7.8655	9.1121
Interleukin enhancer binding factor 3	F1MMA0	ILF3		0.322525	1.9527	0.232928	0.190455	8.43032	10.3103	17.8507	13.0391	21.0147	14.199		0	0	0	1.2901	0	2.6351	3.223	0	0	0	0.93171	0	0	0	0.76182	7.7741	10.134	10.592	5.2212	15.584	4.8849	10.462	17.776	12.921	23.802	16.904	12.709	15.212	9.5923	14.643	19.575	19.585	15.082	28.377	14.918
MICOS complex subunit MIC60	A0A3Q1MFE4	IMMT		62.9025	56.8933	60.6082	61.2152	65.6363	63.0157	57.1995	54.1323	40.4417	30.6058		59.467	47.004	79.346	65.793	67.796	56.216	46.668	66.24	63.278	57.944	54.971	84.66	65.922	50.855	43.424	56.711	74.73	58.24	72.864	62.502	68.113	58.432	51.07	66.279	45.611	65.838	58.04	56.711	47.383	54.395	34.973	33.785	41.658	45.882	31.892
U3 small nucleolar ribonucleoprotein protein IMP3	Q3T0M3	IMP3		0	0	0	0	0	0	0.72615	0.562775	1.67948	0.170595		0	0	0	0	0	0	0	0	0	0	0	0	0	0	0	0	0	0	0	0	0	0	0	0	0	2.9046	1.1845	0	0	1.0666	0.77717	0.84464	1.572	2.6218	0
Inositol monophosphatase 1	P20456	IMPA1		0.705075	2.03067	0.232928	3.3579	0.883707	0.9447	0	1.38418	0	3.86735		0	2.8203	0	0	0	2.6351	3.4569	0	0	0	0.93171	1.2636	5.6829	4.9615	1.5236	1.6438	0	0.78703	1.104	1.0081	0	1.826	0	0	0	0	0	0	4.4701	1.0666	0	0	0	0	2.278
Inosine-5'-monophosphate dehydrogenase 1	A0JNA3	IMPDH1		0	0	0	0	1.25453	1.96597	2.22695	1.68915	0.524	0.720635		0	0	0	0	0	0	0	0	0	0	0	0	0	0	0	0.82191	2.6221	1.5741	0	3.2782	2.6197	0	1.761	3.1562	1.086	2.9046	0	2.8355	1.788	2.1331	0.77717	0	1.572	0	1.5187
Inosine-5'-monophosphate dehydrogenase 2	Q3SWY3	IMPDH2		0.453653	2.96463	1.4566	2.71485	3.10135	1.6961	2.39173	2.1505	5.15137	3.7635		0.87452	0.94009	0	0	1.0593	3.5135	4.3211	1.1621	0	1.8692	2.7951	1.2636	4.5463	1.2404	3.8091	5.7533	0	4.7222	1.9299	3.7784	1.3099	0	3.5221	0	2.172	3.8728	2.369	1.4178	2.6821	2.1331	7.7717	6.5443	6.288	2.6218	2.278
Inhibin alpha chain	P07994	INHA		0.557547	1.57984	0.8517	1.0127	0.327775	1.0081	0.908078	0.223505	0	0.511775		0	0.94009	0	1.2901	2.1186	1.7567	0.86422	0	1.5434	0	1.8634	2.5272	0	0	1.5236	0	1.3111	0	0	3.0243	0	0	0	1.5781	1.086	0.96821	0	0	0.89402	0	0	0	0	0	0
Inositol polyphosphate 1-phosphatase	P21327	INPP1		14.6523	21.6823	15.3825	24.6605	15.896	22.8347	15.7815	18.7608	7.93117	25.1235		13.118	18.802	9.9182	16.771	12.712	29.865	22.47	16.27	20.064	13.084	12.112	16.427	23.868	34.73	23.617	11.507	18.355	14.954	18.768	12.097	14.409	41.998	14.088	20.515	13.032	15.491	18.952	11.342	22.351	22.398	6.9946	6.7571	7.86	9.1764	23.539
Importin 4	A0A3Q1N3C7	IPO4		0	0	0	0	0	0	0	0	0	0.531035		0	0	0	0	0	0	0	0	0	0	0	0	0	0	0	0	0	0	0	0	0	0	0	0	0	0	0	0	0	0	0	0	0	0	0.75934
Importin 5	A0A3Q1LV36	IPO5		1.84396	6.46403	6.49675	9.61293	4.14323	4.5967	1.81052	9.4451	10.8228	21.8377		2.6236	3.7604	0.99182	0	1.0593	11.419	6.9138	1.1621	6.1734	5.6075	13.044	0	9.0927	14.884	14.475	0.82191	0	10.231	5.52	1.0081	0	12.782	2.6416	1.5781	1.086	1.9364	2.369	9.9244	11.622	13.865	10.103	3.3785	17.292	11.798	18.224
Importin 7	E1BGE5	IPO7		0.235022	0.585567	2.01852	0.59425	0.205478	0	0	0.6211	1.48497	0.87153		0	0.94009	0	0	0	1.7567	0	0	1.5434	2.8038	3.7269	0	1.1366	1.2404	0	0.82191	0	0	0	0	0	0	0	0	0	0	0	1.4178	0	1.0666	0.77717	0	3.144	1.3109	0.75934
IQ motif containing GTPase activating protein 1	F1MC48	IQGAP1		14.0362	14.718	15.8105	13.8945	16.3115	6.4962	12.6761	11.7833	23.4433	15.2102		14.369	15.981	12.894	12.901	13.771	15.811	14.572	13.784	10.804	17.225	21.429	6.3179	17.049	12.404	19.807	17.26	10.488	20.463	17.035	10.081	3.9296	5.478	19.249	7.8904	11.946	11.619	8.2915	8.5066	19.669	10.666	28.313	18.582	26.276	25.472	17.032
IQ motif containing GTPase activating protein 2	F1MTR1	IQGAP2		20.9635	16.305	24.3617	7.99905	20.6895	3.19927	21.764	5.1161	24.612	7.70805		24.043	23.502	20.828	15.481	15.89	12.297	20.728	24.387	23.15	22.89	27.02	5.0543	4.5463	8.6826	13.713	17.26	17.044	18.102	30.352	2.0162	3.9296	3.652	21.119	14.203	21.72	30.014	3.5535	4.2533	6.2582	6.3994	29.915	21.961	30.255	21.62	11.764
IQ motif containing GTPase activating protein 3	A6H7H0	IQGAP3		0	0	0	0	0	0	0.525525	0.533275	1.14092	0.539064		0	0	0	0	0	0	0	0	0	0	0	0	0	0	0	0	0	0	0	0	0	0	1.0161	0	1.086	0	0	0	0	2.1331	1.6142	1.6893	1.6325	0.10095	0.058476
Iron-sulfur cluster assembly 1 homolog, mitochondrial	Q3SZG8	ISCA1		0	1.34737	0	0	0.196758	0	3.21983	1.68915	0.524	2.10078		0	0	0	0	3.1779	0	0.86422	0	0	0	0	0	0	0	0	0	0	0.78703	0	0	0	0	0.88052	7.8904	2.172	1.9364	0	2.8355	1.788	2.1331	0.77717	0	1.572	0	3.0374
Iron-sulfur cluster assembly 2 homolog, mitochondrial	Q2TBG7	ISCA2		0	0	0	0	0	0	0.2715	0	1.24251	0.89145		0	0	0	0	0	0	0	0	0	0	0	0	0	0	0	0	0	0	0	0	0	0	0	0	1.086	0	0	0	0	0	0	0.84464	1.572	1.3109	1.5187
Isochorismatase domain-containing protein 1	A6QLY4	ISOC1		1.02413	2.96933	1.08608	3.2243	1.20278	0.9447	0.908078	2.03475	0.543547	3.78025		0.87452	0.94009	0.99182	1.2901	1.0593	4.3918	3.4569	0	1.5434	1.8692	0.93171	2.5272	2.2732	1.2404	6.8564	0.82191	1.3111	1.5741	1.104	1.0081	0	1.826	0	1.5781	1.086	0.96821	1.1845	1.4178	4.4701	1.0666	0.77717	0.84464	0.786	0	3.7967
Isochorismatase domain-containing protein 2	Q32KX0	ISOC2		1.2357	0.917967	0.232928	0.691	0.196758	0	0.733683	0.26665	0.5631	0.534615		1.3709	0	0.99182	2.5801	0	2.7539	0	0	0	0	0.93171	0	0	1.2404	1.5236	0	0	0.78703	0	0	0	0	0.88052	0	1.086	0.96821	0	0	0	1.0666	0.77717	1.6893	0	0	0
IST1 homolog	F1MXJ5	IST1		2.8796	2.4488	2.22828	1.98205	1.40825	1.38133	1.9849	1.98528	2.04807	1.04214		1.749	0.94009	4.9591	3.8702	2.1186	2.6351	2.5927	1.1621	3.0867	1.8692	2.7951	1.2636	1.1366	2.4807	3.0473	1.6438	1.3111	1.5741	1.104	1.0081	1.3099	1.826	1.761	3.1562	1.086	1.9364	1.1845	2.8355	1.788	2.1331	2.3315	1.6893	3.144	1.3109	0.75934
Inositol-3-phosphate synthase 1	Q2NL29	ISYNA1		1.37735	2.1004	0.931725	2.23445	1.04905	1.61677	0.614655	1.55825	0.262	1.91093		1.749	3.7604	0	0	1.0593	3.5135	1.7284	0	0	0	3.7269	0	3.4098	2.4807	3.0473	0	2.6221	1.5741	0	3.0243	0	1.826	0.88052	1.5781	0	0	0	1.4178	2.6821	2.1331	0.77717	0	0.786	0	2.278
Integrin alpha FG-GAP repeat containing 1	Q2TBX9	ITFG1		0	1.51954	0	0	0	3.6993	0	5.44015	0	3.96985		0	0	0	0	1.0593	2.6351	0.86422	0	0	0	0	0	0	0	0	0	0	0	0	4.0324	5.2395	1.826	0	0	0	0	5.9225	2.8355	4.4701	8.5325	0	0	0	0	4.556
Integrin alpha-2 (Fragment)	P53710	ITGA2		6.22958	1.8029	5.27733	3.04937	3.04547	0.772667	3.84868	1.55825	1.6111	1.04191		10.494	4.7004	1.9836	7.7403	1.0593	1.7567	2.5927	9.2969	1.5434	6.5421	3.7269	5.0543	1.1366	3.7211	2.2855	2.4657	2.6221	1.5741	5.52	1.0081	1.3099	0	7.0441	3.1562	3.258	1.9364	0	1.4178	2.6821	2.1331	3.1087	1.6893	3.144	0	0.75934
Integrin alpha-5	F1MK44	ITGA5		0	0	0	0	0	0	4.58795	3.42215	7.14517	3.29088		0	0	0	0	0	0	0	0	0	0	0	0	0	0	0	0	0	0	0	0	0	0	5.2831	4.7342	5.4299	2.9046	3.5535	4.2533	2.6821	3.1997	7.7717	6.7571	5.502	9.1764	3.7967
Integrin subunit alpha 6	A0A3Q1M8K4	ITGA6		23.244	13.865	16.4937	10.7925	19.1355	13.289	18.2437	12.2378	14.271	7.60235		19.239	30.083	17.853	25.801	13.771	10.54	17.284	15.107	20.064	18.692	12.112	12.636	10.229	11.163	9.1419	18.904	23.599	14.167	19.872	11.089	19.648	9.1301	18.491	23.671	16.29	14.523	13.029	15.595	10.728	9.599	14.766	12.67	11.79	18.353	8.3527
Integrin alpha-V	A0A3Q1MXS2	ITGAV		7.7531	5.24597	4.50173	4.90287	5.3147	7.13397	7.16723	6.59128	8.84413	6.19957		10.494	7.5207	3.9673	9.0304	5.2965	4.3918	6.0496	4.6484	3.0867	7.4767	2.7951	5.0543	4.5463	6.2018	3.8091	4.9314	6.5553	3.1481	6.624	8.0647	7.8592	5.478	6.1636	7.8904	9.7739	4.841	5.9225	8.5066	4.4701	7.4659	6.9946	8.4464	6.288	11.798	6.834
Integrin beta-1	P53712	ITGB1		20.0295	13.8974	13.0509	11.6044	10.5998	7.33217	11.0379	11.2032	16.659	9.6994		20.988	19.742	14.877	24.511	19.067	9.6621	12.963	22.08	7.7168	14.953	7.4537	17.69	10.229	12.404	6.0946	14.794	13.111	7.8703	6.624	13.105	5.2395	3.652	12.327	11.047	13.032	7.7457	17.767	8.5066	8.9402	9.599	19.429	17.737	12.576	19.664	12.149
Integrin beta	F1MTN1	ITGB3		0.453653	0	0	0	0.402235	0.336033	0.733683	0	0	0.87176		0.87452	0.94009	0	0	0	0	0	0	0	0	0	0	0	0	0	0.82191	0	0.78703	0	1.0081	0	0	0.88052	0	1.086	0.96821	0	0	0	0	0	0	0	0	0.75934
Integrin beta	A0A3Q1MRM3	ITGB4		14.618	9.8736	7.5911	6.05847	8.05835	4.6359	7.9059	3.84098	5.80493	0.701155		14.867	18.802	11.902	12.901	14.83	6.1486	8.6422	5.8106	3.0867	12.15	9.3171	12.636	4.5463	2.4807	4.5709	12.329	1.3111	8.6573	9.936	6.0485	7.8592	0	14.088	3.1562	7.6019	6.7775	9.476	1.4178	4.4701	0	11.658	9.291	5.502	2.6218	0.75934
Integrin beta	Q8SQB9	ITGB5		1.8132	0.933963	2.05222	1.10061	0.205478	0	0	0.35445	0	0		1.749	0.94009	1.9836	2.5801	1.0593	0.87837	0.86422	2.3242	3.0867	0.93459	1.8634	1.2636	1.1366	1.2404	0.76182	0.82191	0	0	0	0	0	0	0	0	0	0	0	1.4178	0	0	0	0	0	0	0
Inter-alpha-trypsin inhibitor heavy chain H1	Q0VCM5	ITIH1		1.50868	2.39791	1.8033	1.90455	0	0	0	0.296125	0	0		0.87452	0	0	5.1602	1.0593	5.2702	0.86422	3.4863	0	0	3.7269	0	0	0	7.6182	0	0	0	0	0	0	0	0	0	0	0	1.1845	0	0	0	0	0	0	0	0
ITIH2 protein	A5D7R6	ITIH2		12.1906	8.27103	15.9388	8.51975	0.402235	4.2999	0.953802	3.91293	0.543547	2.38065		10.494	11.281	8.9264	18.061	7.4151	7.027	10.371	25.566	9.2602	14.953	13.976	10.109	6.8195	4.9615	12.189	0.82191	0	0.78703	0	5.0405	7.8592	0	1.761	0	1.086	0.96821	7.107	2.8355	3.5761	2.1331	0.77717	0.84464	0.786	0	1.5187
Inter-alpha-trypsin inhibitor heavy chain H3	P56652	ITIH3		4.43491	0.29279	7.71462	0	0	0	0	0.26665	0	0		5.2471	3.7604	0.99182	7.7403	0	0.87837	0	11.621	6.1734	6.5421	6.522	0	0	0	0	0	0	0	0	0	0	0	0	0	0	0	0	0	0	1.0666	0	0	0	0	0
Inter-alpha-trypsin inhibitor heavy chain H4	Q3T052	ITIH4		7.74975	7.33283	12.1623	5.0774	0	0	0	0.223505	0	0		11.369	5.6405	4.9591	9.0304	1.0593	12.297	8.6422	15.107	4.6301	9.3459	19.566	1.2636	0	0	19.046	0	0	0	0	0	0	0	0	0	0	0	0	0	0.89402	0	0	0	0	0	0
Integral membrane protein 2	F1N026	ITM2B		0	4.44677	0	6.32977	0	4.644	0	4.56285	0.281547	3.10128		0	0	0	0	6.3558	4.3918	2.5927	0	0	0	0	5.0543	5.6829	6.2018	8.3801	0	0	0	0	5.0405	5.2395	3.652	0	0	0	0	4.738	5.6711	3.5761	4.2662	0	0.84464	0	0	3.0374
Inositol-tetrakisphosphate 1-kinase	P0C0T1	ITPK1		0	0	0	0	0	0	0	0.223505	0	2.8666		0	0	0	0	0	0	0	0	0	0	0	0	0	0	0	0	0	0	0	0	0	0	0	0	0	0	0	0	0.89402	0	0	0	0	0	2.278
Inositol 1,4,5-trisphosphate receptor type 1	F1MX21	ITPR1		11.9255	11.1377	12.1454	5.91985	10.5875	2.9981	5.6955	1.50948	2.50457	0.55027		15.741	14.101	4.9591	12.901	11.652	9.6621	12.099	9.2969	7.7168	19.456	12.112	5.0543	9.0927	4.9615	4.5709	12.329	10.488	11.805	7.728	4.0324	1.3099	3.652	7.0441	4.7342	3.258	7.7457	3.5535	1.4178	0	1.0666	3.8859	2.5339	2.358	2.6218	1.5187
ITPR interacting domain containing 2	A0A3Q1LNI4	ITPRID2		3.76105	0.3531	0.990752	0	0	0	0	0	0	0		3.4981	4.7004	2.9755	3.8702	1.0593	0	0	1.1621	0	1.8692	0.93171	0	0	0	0	0	0	0	0	0	0	0	0	0	0	0	0	0	0	0	0	0	0	0	0
Isovaleryl-CoA dehydrogenase, mitochondrial	Q3SZI8	IVD		4.24402	3.7264	1.66785	2.43343	3.17565	0	4.39858	1.51355	2.97973	3.97595		3.4981	5.6405	3.9673	3.8702	4.2372	1.7567	5.1853	2.3242	1.5434	2.8038	0	2.5272	5.6829	0	1.5236	4.9314	1.3111	3.1481	3.312	0	0	0	4.4026	3.1562	3.258	6.7775	0	0	1.788	4.2662	4.663	4.2232	4.716	0	3.0374
Protein jagunal homolog 1	Q2NKY9	JAGN1		1.65275	1.28706	1.7617	1.10061	1.81523	3.03527	1.52273	0.844605	1.26207	1.19053		1.749	0	0.99182	3.8702	2.1186	0.87837	0.86422	1.1621	3.0867	0.93459	1.8634	1.2636	1.1366	1.2404	0.76182	1.6438	2.6221	0.78703	2.208	1.0081	2.6197	5.478	0.88052	3.1562	1.086	0.96821	0	1.4178	0.89402	1.0666	1.5543	1.6893	0.786	1.3109	0.75934
Bifunctional arginine demethylase and lysyl-hydroxylase JMJD6	A0A3Q1MJH5	JMJD6		0	0	0	0	0	0	0	0	0	1.04214		0	0	0	0	0	0	0	0	0	0	0	0	0	0	0	0	0	0	0	0	0	0	0	0	0	0	0	0	0	0	1.5543	0	0	0	0.75934
Jupiter microtubule associated homolog 2	G3N151	JPT2		0.235022	0.585567	0	0.571375	0	0	0	0	0	0.929945		0	0.94009	0	0	0	1.7567	0	0	0	0	0	0	0	0	2.2855	0	0	0	0	0	0	0	0	0	0	0	0	0	0	0	0	0	0	0	3.0374
Junction plakoglobin	Q8SPJ1	JUP		3.35465	9.55227	3.72958	12.3006	14.6857	7.3282	9.29225	18.8641	20.257	11.1254		6.3268	1.5204	5.5714	0	3.8318	13.718	11.107	2.5969	4.6301	6.1844	1.5069	33.633	4.813	3.7211	7.0351	21.055	0	16.712	20.976	3.6466	18.338	0	9.0118	4.7342	13.287	10.136	24.874	9.9244	28.267	12.391	16.273	25.537	16.574	18.66	13.265
Lysine--tRNA ligase	F1MMK8	KARS1		6.79905	4.56267	5.57315	2.39895	9.05165	3.56147	8.82715	3.6799	7.44627	6.18013		7.8707	7.5207	7.9346	3.8702	8.4744	1.7567	3.4569	5.8106	1.5434	10.28	4.6586	0	4.5463	1.2404	3.8091	10.685	3.9332	9.4444	12.144	8.0647	2.6197	0	12.327	6.3123	10.86	5.8093	4.738	1.4178	5.3641	3.1997	8.5489	8.4464	4.716	9.1764	6.0747
E3 ubiquitin-protein ligase KCMF1	F1MWM6	KCMF1		0.43725	0	0.523452	0.190455	0.196758	0	0	0	0.262	0.34096		1.749	0	0	0	0	0	0	1.1621	0	0	0.93171	0	0	0	0.76182	0	0	0.78703	0	0	0	0	0	0	0	0	0	0	0	0	1.5543	0	0.786	0	0
Lysine-specific histone demethylase	F1MBS5	KDM1A		0	0	0	0	0.196758	0	0.22013	1.09605	0.698967	1.33535		0	0	0	0	0	0	0	0	0	0	0	0	0	0	0	0	0	0.78703	0	0	0	0	0.88052	0	0	0	1.1845	0	0	3.1997	0.77717	0	0.786	1.3109	1.5187
KH domain containing 3 like, subcortical maternal complex member	A0A3Q1MIJ4	KHDC3L		23.1942	16.6393	23.6322	15.782	26.0572	19.595	24.0965	17.6543	10.7563	14.883		22.737	19.742	25.787	24.511	21.186	13.176	15.556	24.404	21.607	22.43	26.088	11.372	15.912	19.846	15.998	24.657	32.777	23.611	23.184	15.121	23.578	20.086	26.416	25.249	19.548	25.173	14.214	18.431	18.774	19.198	11.658	11.825	8.646	11.798	15.187
KH RNA binding domain containing, signal transduction associated 1	Q29RQ2	KHDRBS1		0	0	0	0	0	0	0.2715	0.296125	1.80725	0.720875		0	0	0	0	0	0	0	0	0	0	0	0	0	0	0	0	0	0	0	0	0	0	0	0	1.086	0	1.1845	0	0	0	0.77717	0.84464	2.358	2.2191	1.5187
KH-type splicing regulatory protein	A0A3Q1N6L6	KHSRP		0.21863	0.868923	1.1621	2.29488	6.23667	10.3334	11.8177	11.4712	12.7377	13.0343		0.87452	0	0	0	0	0.87837	1.7284	4.6484	0	0	0	2.5272	3.4098	2.4807	0.76182	6.5752	6.5553	6.2962	5.52	10.081	11.789	9.1301	7.9247	15.781	11.946	11.619	15.398	11.342	8.4789	10.666	10.103	13.078	13.337	11.798	14.427
KIAA0319 like	F1ML49	KIAA0319L		1.24275	1.22674	1.14295	0.3101	0	0	0	0	0	0		1.749	0.94009	0.99182	1.2901	1.0593	1.7567	0.86422	1.1621	1.5434	0.93459	0.93171	0	0	1.2404	0	0	0	0	0	0	0	0	0	0	0	0	0	0	0	0	0.77717	0	0	0	0
Kinesin family member 11	E1BF29	KIF11		0.776177	0	0.619498	0	1.605	1.0453	2.34598	0.35445	2.94153	0.170365		0.87452	0.94009	0	1.2901	0	0	0	0	1.5434	0.93459	0	0	0	0	0	1.6438	1.3111	2.3611	1.104	0	1.3099	1.826	1.761	1.5781	2.172	3.8728	0	1.4178	0	0	3.8859	2.5339	2.358	3.9327	0
Kinesin family member 13B	E1BGB0	KIF13B		0.936635	2.82083	1.74505	3.48295	0.393525	0	0	0.70085	1.28395	0.422512		0.87452	1.8802	0.99182	0	1.9342	4.0861	2.4422	0	1.5434	2.8038	2.633	0	1.1366	3.2893	9.5059	0	0	1.5741	0	0	0	0	0	0	0	0	0	1.171	1.6324	0	2.1962	0.84464	3.0072	0	0
Kinesin family member 14	G5E5S3	KIF14		1.5463	0.862	0.805125	0.432708	0.497452	0	0.82138	0	1.18595	0.082455		0.87452	2.3352	2.9755	0	0	1.3035	1.2825	0	0	1.3869	1.8336	0	0	0.60033	1.1305	0.82191	0	1.1679	0	0	0	0	0.88052	0	0	2.405	0	0	0	0	0	0.84464	2.7132	0	0
Kinesin family member 15	E1BC41	KIF15		0.557547	0	0	0	0.196758	0	2.21546	2.13313	3.13513	4.147		0	0.94009	0	1.2901	0	0	0	0	0	0	0	0	0	0	0	0	0	0.78703	0	0	0	0	0.88052	0	2.172	5.8093	0	0	0	8.5325	5.4402	3.3785	4.716	1.3109	3.0374
Uncharacterized protein	A0A3Q1MPX6	KIF1B		0	0	0	0.3953	0	0	0	0	0	0		0	0	0	0	0	0	0	0	0	0	0	0	0	1.5812	0	0	0	0	0	0	0	0	0	0	0	0	0	0	0	0	0	0	0	0	0
Kinesin-like protein KIF20A	Q29RT6	KIF20A		6.9015	2.43936	3.17603	1.12073	5.68947	1.78077	7.53768	4.30508	4.6699	2.97253		5.2471	4.7004	9.9182	7.7403	2.1186	0.87837	4.3211	0	6.1734	2.8038	3.7269	0	0	3.7211	0.76182	5.7533	7.8664	4.7222	4.416	4.0324	1.3099	0	6.1636	11.047	3.258	9.6821	3.5535	8.5066	0.89402	4.2662	3.8859	1.6893	3.144	9.1764	3.7967
Kinesin-like protein	A0A3Q1MG61	KIF22		0	0	0	0	0.533253	0.336033	1.12067	1.11123	0.543547	0.170365		0	0	0	0	0	0	0	0	0	0	0	0	0	0	0	0.82191	1.3111	0	0	1.0081	0	0	0	1.5781	0	2.9046	0	1.4178	0.89402	2.1331	0.77717	0.84464	0.786	0	0
Kinesin family member 23	F6RPS1	KIF23		19.4785	11.2632	18.4893	11.3137	19.2957	10.5767	21.4043	5.85445	16.1537	4.4525		20.114	15.041	20.828	21.931	13.771	8.7837	11.235	16.27	23.15	20.561	13.976	8.8451	14.776	8.6826	12.951	16.438	18.355	18.102	24.288	11.089	7.8592	12.782	24.654	11.047	22.806	27.11	4.738	7.0888	6.2582	5.3328	18.652	18.582	14.148	15.731	8.3527
Kinesin-like protein	A6QPE8	KIF2C		2.04131	1.564	3.26693	0.784705	2.67625	3.25517	2.3829	0.869098	1.93565	0.992642		4.3531	2.8203	0.99182	0	2.1186	0	2.5734	3.4863	3.0867	4.6313	1.8634	0	1.1366	1.2404	0.76182	4.0729	1.3111	3.113	2.208	4.0099	3.9296	1.826	4.383	0	3.2338	1.9148	1.1845	1.4178	0.87409	0	3.8685	0.84464	2.3405	2.6218	0
Kinesin-like protein	E1BKE3	KIF3A		0.557547	0.585567	0.8517	0.97515	0	0	0.636578	0.35445	0	0		0	0.94009	0	1.2901	0	1.7567	0	0	1.5434	0	1.8634	0	1.1366	1.2404	1.5236	0	0	0	0	0	0	0	0	1.5781	0	0.96821	0	1.4178	0	0	0	0	0	0	0
Kinesin-like protein	F1N020	KIF3B		0	0	0	0.212952	0	0	0	0	0	0		0	0	0	0	0	0	0	0	0	0	0	0	0	0	0.85181	0	0	0	0	0	0	0	0	0	0	0	0	0	0	0	0	0	0	0	0
Kinesin motor domain-containing protein	F1MCP5	KIF4A		8.04875	0.994273	3.64932	0	1.08918	1.0081	2.25237	0.887725	1.5436	1.16792		6.1216	7.5207	6.9427	11.61	2.1186	0	0.86422	4.6484	1.5434	6.5421	1.8634	0	0	0	0	2.4657	0	0.78703	1.104	3.0243	0	0	1.761	0	4.3439	2.9046	0	1.4178	0	2.1331	1.5543	2.5339	0.786	1.3109	0.75934
Kinesin-like protein	A0A3Q1MXL6	KIF5B		9.88515	3.64286	9.83365	3.89915	9.70575	4.0074	13.0178	7.86327	14.834	9.82895		7.584	12.015	2.7846	17.157	0.95737	5.7866	4.1846	7.9111	8.8146	13.565	9.0439	0	0	5.8865	9.7101	9.6316	12.606	9.2443	7.3411	3.9354	1.3099	6.7769	13.725	16.654	15.976	5.7161	2.141	10.933	6.0861	12.293	14.398	13.039	10.015	21.448	11.03
Kinesin-like protein	A7MBA1	KIFC1		0.247955	0	0	0	1.21148	1.5453	0.733683	1.43686	1.94148	1.01971		0	0	0.99182	0	0	0	0	0	0	0	0	0	0	0	0	1.6438	1.3111	0.78703	1.104	2.0162	2.6197	0	0.88052	0	1.086	0.96821	2.369	1.4178	0.89402	1.0666	0.77717	0.84464	2.358	2.6218	0.75934
Mast/stem cell growth factor receptor Kit	P43481	KIT		0.557547	1.28706	0.233648	0	0	0.672067	2.13338	1.63085	2.6307	0.849585		0	0.94009	0	1.2901	2.1186	0.87837	0.86422	0	0	0.93459	0	0	0	0	0	0	0	0	0	2.0162	0	0	1.761	1.5781	3.258	1.9364	1.1845	1.4178	1.788	2.1331	2.3315	4.2232	2.358	1.3109	0.75934
Kelch domain containing 4	E1BGH2	KLHDC4		0	0	0	0.8784	0	0	0	0	0	0		0	0	0	0	0	0	0	0	0	0	0	0	2.2732	1.2404	0	0	0	0	0	0	0	0	0	0	0	0	0	0	0	0	0	0	0	0	0
Kallikrein-related peptidase 10	Q0VCZ4	KLK10		0	0.585567	0	0.6318	0	0	0	0	0	0		0	0	0	0	0	1.7567	0	0	0	0	0	2.5272	0	0	0	0	0	0	0	0	0	0	0	0	0	0	0	0	0	0	0	0	0	0	0
Plasma kallikrein	Q2KJ63	KLKB1		0.322525	0	0	0.3809	0	0	0	0	0	0		0	0	0	1.2901	0	0	0	0	0	0	0	0	0	0	1.5236	0	0	0	0	0	0	0	0	0	0	0	0	0	0	0	0	0	0	0	0
Kininogen-1	P01044	KNG1		5.37642	2.62583	4.98502	1.3942	0	0	0.109838	0	0	1.7452		3.9272	3.7526	5.4499	8.376	2.6428	3.5098	1.7249	7.5405	3.0835	4.6633	4.6528	0.63048	0	0	4.9463	0	0	0	0	0	0	0	0.43935	0	0	0	0	0	0	0	0	0	0	0	1.8944
Kininogen-2	P01045	KNG2		5.5973	2.0487	5.62048	0.82625	0	0	0.110293	0	0	3.02658		4.818	4.7082	4.4683	8.3947	2.6537	1.7604	1.732	7.567	4.6333	5.6172	4.6644	0.6331	0	0	2.6719	0	0	0	0	0	0	0	0.44117	0	0	0	0	0	0	0	0	0	0	0	1.9023
Importin subunit alpha	Q3SYV6	KPNA2		4.37862	2.156	5.44802	3.40585	8.05232	6.0887	7.8089	4.53967	6.05717	6.90435		3.4981	8.4608	2.9755	2.5801	2.1186	1.7567	2.5927	3.4863	6.1734	6.5421	5.5903	1.2636	4.5463	2.4807	5.3328	8.2191	5.2442	11.018	7.728	8.0647	6.5494	3.652	13.208	4.7342	6.5159	6.7775	3.5535	4.2533	7.1522	3.1997	6.9946	5.0678	7.86	5.2437	6.834
Importin subunit alpha	A0A3Q1MUS6	KPNA3		0	0	0	0	0.493775	0	0.22013	0	0.832467	2.01723		0	0	0	0	0	0	0	0	0	0	0	0	0	0	0	0	0	1.9751	0	0	0	0	0.88052	0	0	0	0	0	0	0	1.5543	0	1.1865	1.3109	3.0374
Importin subunit alpha	A0A3S5ZPE0	KPNA4		0	0	0	0	0.29325	0	0	0.223505	0.3905	0.765475		0	0	0	0	0	0	0	0	0	0	0	0	0	0	0	0	0	1.173	0	0	0	0	0	0	0	0	0	0	0.89402	0	0	0	1.1715	0	0
Importin subunit alpha-7	Q0V7M0	KPNA6		1.25704	2.21549	1.58093	2.01174	3.5754	1.00063	1.10312	2.78665	1.21304	1.48709		2.2567	0.80864	0.85314	1.1097	1.8224	0.86546	3.9586	2.9989	0	0.80391	2.5209	2.1738	0.97766	0	4.8955	4.4717	2.2555	3.4834	4.091	1.8752	1.1267	0	0.7574	0	1.8683	1.7868	3.3879	2.4391	1.6499	3.6697	3.4398	0.72653	2.9126	0	0.65316
Importin subunit alpha-8	C1JZ66	KPNA7		16.04	12.4343	13.5055	12.1022	6.77998	1.98193	2.82448	0	2.0676	0		18.365	15.041	17.853	12.901	13.771	12.297	11.235	12.783	16.977	12.15	12.112	8.8451	14.776	14.884	9.9037	5.7533	6.5553	7.0833	7.728	2.0162	3.9296	0	4.4026	0	1.086	5.8093	0	0	0	0	3.8859	2.5339	2.358	1.3109	0
Karyopherin subunit beta 1	E1BFV0	KPNB1		24.2462	28.6553	29.966	21.6642	23.3525	21.9553	16.0927	19.1932	15.9387	20.2797		22.737	22.562	29.755	21.931	32.838	25.473	27.655	26.729	23.15	34.58	35.405	12.636	20.459	22.327	31.235	15.616	23.599	29.907	24.288	21.17	20.958	23.738	19.371	11.047	18.462	15.491	18.952	19.849	18.774	19.198	21.761	16.893	20.436	10.487	22.78
Cytokeratin-1	G3N0V2	KRT1		4.91445	6.17907	3.6888	7.5577	9.15355	10.8922	4.84778	8.0417	5.5037	3.15795		6.3922	2.3484	8.1342	2.783	4.082	7.6785	6.7767	3.2647	4.2935	5.2105	1.9865	12.068	7.4289	7.769	2.9649	12.28	3.6534	9.5858	11.095	2.7561	25.449	4.4715	3.8252	3.8218	6.1181	5.626	8.3212	8.1531	11.93	3.7625	5.0953	8.8381	4.8321	2.8409	5.0387
Keratin 10 (Epidermolytic hyperkeratosis; keratosis palmaris et plantaris)	A6QNZ7	KRT10		6.71142	6.60713	5.08033	7.80725	6.17973	11.2858	4.80053	8.26005	4.43017	3.45155		9.3994	4.5074	9.6259	3.313	6.3149	6.8837	6.6228	4.9609	4.4721	6.8827	4.0056	9.3999	7.7494	8.7138	5.3659	8.7924	3.0273	3.5211	9.3781	4.0994	25.178	4.58	4.7297	3.2958	4.7834	6.3932	9.7768	5.8644	10.944	6.455	5.9631	4.3606	4.7331	4.1968	4.9216
Keratin, type I cytoskeletal 14	F1MC11	KRT14		2.2371	3.00443	1.92568	6.3522	3.66897	3.3559	2.63265	4.28977	2.42676	1.75371		3.226	1.4142	3.8407	0.46751	1.9853	3.4697	3.5583	1.4107	1.513	3.4401	1.3389	15.562	4.6912	3.4845	1.6711	4.9716	1.0282	3.3992	5.2769	1.8204	6.1228	2.1245	2.9683	1.4771	2.8414	3.2438	4.7603	2.3787	7.0441	2.976	1.6741	5.4348	1.4297	0.41577	2.6297
Keratin 18	F6S1Q0	KRT18		1.95732	7.33977	3.35482	2.75862	2.67855	3.4514	9.74975	27.129	95.0377	50.2875		2.6236	0.94009	2.9755	1.2901	3.1779	8.0314	10.81	2.3242	4.6301	1.8692	4.5958	2.5272	2.2732	1.2404	4.9937	3.2599	1.3111	3.9352	2.208	1.0081	3.9296	5.4165	10.995	4.7342	18.494	4.7758	32.329	17.217	16.456	42.514	81.857	71.068	115.26	98.785	62.162
Keratin, type I cytoskeletal 19	P08728	KRT19		2.05868	9.22617	1.84979	12.5685	4.28309	2.08983	2.91315	6.23983	35.163	12.6921		1.809	1.1121	4.9682	0.34542	4.1045	12.562	11.012	1.1912	0.44605	4.8267	0.9352	18.943	4.6357	5.3714	21.324	5.1247	0.35105	3.8597	7.7969	1.2327	5.0368	0	3.2995	0	4.8473	3.5058	7.2769	2.0011	12.031	3.6503	23.16	40.45	43.075	21.964	23.815
Keratin 2	G3MZ71	KRT2		9.18813	12.6887	9.74332	14.2641	11.0541	15.045	9.25582	18.7817	8.13063	9.4421		12.077	6.2062	8.4033	10.066	13.743	12.439	11.884	15.537	8.5017	8.1128	6.8218	23.326	12.265	13.622	7.8432	10.962	10.437	9.0085	13.809	10.897	20.28	13.958	9.9247	8.7907	6.8599	11.448	20.788	22.372	17.246	14.721	8.0383	12.239	5.9204	6.2325	9.8563
Keratin 24	F1MFW9	KRT24		1.91668	3.91277	1.39242	2.36142	1.63972	1.30987	0.4841	1.90072	1.56897	1.27102		2.7076	0	4.9591	0	2.1186	7.027	2.5927	0	1.84	0.93459	2.7951	2.5272	2.2732	1.598	3.0473	2.6237	0	3.9352	0	0	3.9296	0	0	0	0	1.9364	2.4828	0.27249	3.5761	1.2715	2.3315	0	3.144	1.5629	1.5187
Keratin, type I cytoskeletal 28	Q148H6	KRT28		0.65365	1.0674	0.278225	2.40763	0.914937	0.743433	0.83425	2.41752	0.70263	0.4044		1.2075	0	1.4071	0	0	1.1481	2.0541	0	0	1.1129	0	2.9799	2.7332	3.0493	0.86813	1.3293	0	0.88225	1.4482	0	2.2303	0	2.0355	0	0	1.3015	5.0292	0	2.1125	2.5284	0.95436	1.1354	0.97249	0	1.6176
KRT5 protein	A5D7M6	KRT5		3.48408	4.62753	2.51415	8.63872	7.09543	5.053	3.50695	7.4223	5.00393	3.1111		5.8657	1.6425	5.6169	0.81121	3.7106	5.7808	4.3912	1.6789	3.6097	3.6636	1.1044	16.903	7.1181	7.9898	2.544	11.316	1.1572	5.4095	10.499	1.7335	9.3835	4.042	4.2974	1.4777	3.396	4.8567	8.3737	6.6303	9.3705	5.3147	4.929	9.8211	3.6154	1.5753	3.2663
IF rod domain-containing protein	F1MUY2	KRT6B		0.529332	0.975793	0.13064	1.16527	0.699093	0.7559	0.28943	1.29035	1.0574	0.409185		1.4631	0	0.65423	0	0	2.0935	0.83388	0	0	0.52256	0	2.326	0.69801	1.1739	0.46316	0.95324	0	0.59483	1.2483	0	2.2677	0	0.44087	0	0	0.71685	1.8785	0	2.1463	1.1366	0.58708	3.1722	0	0	0.71423
Keratin, type II cytoskeletal 7	Q29S21	KRT7		4.53498	7.30687	5.30812	6.33878	8.67122	6.14963	5.58885	9.93015	7.47067	3.41098		3.6976	4.245	7.5692	2.6281	5.4601	8.0245	8.436	3.85	8.355	6.5196	2.5079	5.9493	4.5348	10.907	3.964	11.954	4.0067	8.4762	10.248	2.5929	7.2326	8.6234	5.62	5.7343	4.8969	6.1042	10.525	10.82	11.639	6.7366	6.4101	11.208	6.7786	4.4254	5.8954
Keratin, type II cytoskeletal 71	Q148H5	KRT71		0.409365	0.993367	0.348145	0.943312	0.55432	1.22084	0.199235	0.731187	0.26199	0.252725		0.57808	0	0.65562	0.40376	2.3736	0.30571	0.30079	1.0673	0	0.32528	0	1.2307	0.75131	1.5528	0.23844	0.82936	0	0.27392	1.114	0.31551	2.7755	0.57151	0	0.49391	0	0.30303	0.78298	0.93718	0.87078	0.33381	0.51373	0.29397	0.492	0	0
Keratin, type II cytoskeletal 72	Q148H8	KRT72		0	0	0	0.618	0	0.5881	0	0	0	0		0	0	0	0	0	0	0	0	0	0	0	1.1346	0	1.3374	0	0	0	0	0	0	1.7643	0	0	0	0	0	0	0	0	0	0	0	0	0	0
Keratin, type II cytoskeletal 75	Q08D91	KRT75		1.26575	2.50687	1.04391	3.20127	3.11225	1.88547	1.40022	3.64135	1.15923	0.663405		1.4849	0	3.5781	0	1.638	3.3201	2.5625	0.94145	1.7421	1.4921	0	4.8612	3.1064	3.6978	1.1397	3.6882	0	4.169	4.5918	0	3.9068	1.7496	1.9941	0	1.339	2.2678	3.3847	3.0839	5.1269	2.9699	1.7724	3.4777	0	0	1.8593
Keratin, type II cytoskeletal 8	F1MU12	KRT8		4.75922	17.583	4.5844	13.4876	7.42657	10.0122	17.1864	37.6015	155.637	87.068		6.0362	3.4846	6.8998	2.6163	7.4539	20.323	24.972	3.5787	3.0597	8.0056	3.6936	13.712	8.6493	11.237	20.352	6.8506	2.1411	8.0126	12.702	3.3116	13.972	12.753	20.04	8.8895	28.215	11.601	38.135	22.896	33.172	56.203	122.53	134.61	184.34	147.96	94.154
Protein KTI12 homolog	Q148I5	KTI12		0	0	0	0	0	0	0	0	0	0.681925		0	0	0	0	0	0	0	0	0	0	0	0	0	0	0	0	0	0	0	0	0	0	0	0	0	0	0	0	0	0	0	0	0	0	0
Kinectin 1	A0A3Q1LVS2	KTN1		20.2875	22.1177	15.7128	12.5182	12.1548	8.34823	14.9315	10.1408	15.919	9.50655		19.239	17.862	20.828	23.221	25.423	19.324	21.606	16.27	9.2602	16.823	20.498	15.163	10.229	8.6826	15.998	13.972	7.8664	15.741	11.04	15.121	2.6197	7.304	11.447	12.625	16.29	19.364	14.214	7.0888	10.728	8.5325	17.098	16.048	21.222	10.487	14.427
Serine beta-lactamase-like protein LACTB, mitochondrial	P83095	LACTB		0	0.288073	0	0	0.196758	0.672067	0.4841	0.533275	0	0.170595		0	0	0	0	0	0	0.86422	0	0	0	0	0	0	0	0	0	0	0.78703	0	2.0162	0	0	0	0	0	1.9364	0	0	0	2.1331	0	0	0	0	0
Laminin subunit beta 1	A0A3Q1MY30	LAMB1		0	0	0	0	0	0	0	0.6211	3.17423	0.51132		0	0	0	0	0	0	0	0	0	0	0	0	0	0	0	0	0	0	0	0	0	0	0	0	0	0	0	1.4178	0	1.0666	2.3315	5.0678	3.144	1.3109	0
Laminin subunit gamma 1	F1MD77	LAMC1		0	1.8029	0	0	0	0	0.4841	0	2.69817	0.379675		0	0	0	0	1.0593	1.7567	2.5927	0	0	0	0	0	0	0	0	0	0	0	0	0	0	0	0	0	0	1.9364	0	0	0	0	1.5543	3.3785	4.716	0	1.5187
Lysosome-associated membrane glycoprotein 1	Q05204	LAMP1		7.80675	9.92053	9.2097	8.42555	7.3394	6.86133	6.80177	6.07795	5.20367	3.44225		9.6197	7.5207	8.9264	5.1602	10.593	9.6621	9.5065	10.459	7.7168	9.3459	9.3171	11.372	10.229	3.7211	8.3801	9.041	7.8664	4.7222	7.728	9.0728	7.8592	3.652	8.8052	6.3123	4.3439	7.7457	4.738	7.0888	7.1522	5.3328	4.663	5.9124	3.144	6.5546	3.0374
Lysosomal associated membrane protein 2	A0A3Q1N8P4	LAMP2		12.8928	12.3693	12.5483	12.4033	15.5023	13.2468	16.7157	14.5606	14.4847	9.2878		8.7452	13.161	12.894	16.771	12.712	12.297	12.099	13.945	18.52	8.4113	9.3171	15.163	10.229	17.365	6.8564	13.15	24.91	11.805	12.144	13.105	6.5494	20.086	13.208	25.249	11.946	16.46	11.845	18.431	9.8343	18.132	9.3261	6.7571	11.79	24.907	5.3154
Ragulator complex protein LAMTOR1	Q3T0D8	LAMTOR1		4.61618	6.0219	4.41885	7.1602	4.62298	4.91663	3.5972	3.0534	2.96107	2.8666		6.1216	2.8203	6.9427	2.5801	8.4744	5.2702	4.3211	4.6484	4.6301	3.7383	4.6586	5.0543	9.0927	9.9229	4.5709	4.1095	5.2442	4.7222	4.416	4.0324	5.2395	5.478	2.6416	4.7342	2.172	4.841	1.1845	4.2533	3.5761	3.1997	2.3315	3.3785	1.572	3.9327	2.278
Ragulator complex protein LAMTOR2	Q3T132	LAMTOR2		4.74942	5.24597	4.34812	3.84718	3.7707	4.10673	2.1716	3.4269	1.65017	2.2322		4.3726	2.8203	7.9346	3.8702	5.2965	4.3918	6.0496	4.6484	1.5434	6.5421	4.6586	3.7908	4.5463	2.4807	4.5709	4.1095	2.6221	3.9352	4.416	6.0485	2.6197	3.652	2.6416	0	2.172	3.8728	3.5535	1.4178	4.4701	4.2662	1.5543	3.3785	1.572	0	1.5187
Ragulator complex protein LAMTOR3	Q17QQ1	LAMTOR3		2.15213	1.81234	1.90005	1.69483	1.53053	1.81793	1.67121	1.40735	1.24251	1.06137		0.87452	1.8802	1.9836	3.8702	1.0593	3.5135	0.86422	2.3242	1.5434	1.8692	1.8634	1.2636	2.2732	2.4807	0.76182	0.82191	2.6221	1.5741	1.104	1.0081	2.6197	1.826	0.88052	1.5781	3.258	0.96821	1.1845	1.4178	0.89402	2.1331	0.77717	0.84464	1.572	1.3109	1.5187
Ragulator complex protein LAMTOR5	Q3SZ68	LAMTOR5		12.8092	13.6563	12.1158	12.7902	9.44937	8.65013	5.81853	4.91728	3.63073	3.76372		13.118	10.341	14.877	12.901	14.83	13.176	12.963	12.783	12.347	13.084	10.249	13.899	15.912	9.9229	11.427	9.8629	9.1774	5.5092	13.248	12.097	6.5494	7.304	7.0441	6.3123	2.172	7.7457	4.738	7.0888	3.5761	4.2662	3.8859	5.9124	2.358	2.6218	2.278
LANCL2 protein	A6QPG6	LANCL2		1.11508	0.929233	1.08535	0.81063	2.67148	1.88133	1.74285	1.32998	0.281547	0.87176		0	1.8802	0	2.5801	1.0593	0	1.7284	0	1.5434	0.93459	1.8634	0	0	2.4807	0.76182	3.2876	3.9332	2.3611	1.104	3.0243	2.6197	0	1.761	3.1562	1.086	0.96821	0	4.2533	0	1.0666	1.5543	0.84464	0	0	0.75934
Cytosol aminopeptidase	P00727	LAP3		0	0.288073	0	0.3809	0	0.608667	3.43385	2.1505	5.83427	14.6327		0	0	0	0	0	0	0.86422	0	0	0	0	0	0	0	1.5236	0	0	0	0	0	0	1.826	5.2831	0	6.5159	1.9364	2.369	1.4178	2.6821	2.1331	7.7717	6.7571	5.502	5.2437	15.187
La ribonucleoprotein 1, translational regulator	F1MZU1	LARP1		0	0	0	0	0	0	0	0	2.41663	1.8917		0	0	0	0	0	0	0	0	0	0	0	0	0	0	0	0	0	0	0	0	0	0	0	0	0	0	0	0	0	0	6.2174	2.5339	4.716	0	1.5187
La ribonucleoprotein 4	F1MHD9	LARP4		0	0	0	0	0	0	0	0	0.698967	0.80772		0	0	0	0	0	0	0	0	0	0	0	0	0	0	0	0	0	0	0	0	0	0	0	0	0	0	0	0	0	0	3.1087	0	0.786	1.3109	0
La ribonucleoprotein domain family member 7	A0A3Q1LP50	LARP7		0	0	0	0	0.196758	0	0.49163	0.490155	2.17417	3.43952		0	0	0	0	0	0	0	0	0	0	0	0	0	0	0	0	0	0.78703	0	0	0	0	0.88052	0	1.086	0	0	0	0.89402	1.0666	5.4402	3.3785	3.144	0	3.7967
Leucyl-tRNA synthetase	A0A3S5ZPT9	LARS1		6.6838	9.0192	10.8619	7.54608	12.2771	6.2688	2.94625	9.00035	8.12557	6.97173		8.7452	6.5806	4.9591	6.4503	5.2965	9.6621	12.099	4.6484	10.804	14.019	13.976	0	4.5463	11.163	14.475	13.15	9.1774	15.741	11.04	7.0566	2.6197	9.1301	4.4026	3.1562	3.258	0.96821	5.9225	9.9244	11.622	8.5325	10.103	7.6017	6.288	10.487	4.556
LAS1 like ribosome biogenesis factor	A6QP94	LAS1L		0	0	0	0	0	0	0.2715	0	0.524	0.849585		0	0	0	0	0	0	0	0	0	0	0	0	0	0	0	0	0	0	0	0	0	0	0	0	1.086	0	0	0	0	0	0.77717	0	1.572	0	0.75934
LIM and SH3 domain protein 1	Q3B7M5	LASP1		0	0.87364	0	0.761825	0	0.672067	1.6142	5.6795	10.1063	16.6462		0	0	0	0	0	1.7567	0.86422	0	0	0	0	0	0	0	3.0473	0	0	0	0	2.0162	0	0	4.4026	0	1.086	0.96821	8.2915	2.8355	6.2582	5.3328	8.5489	10.136	7.074	13.109	15.187
Lecithin-cholesterol acyltransferase	Q2KIW4	LCAT		0	2.5091	0	1.60113	0	4.14397	0	2.01478	0	2.37767		0	0	0	0	3.1779	1.7567	2.5927	0	0	0	0	1.2636	1.1366	2.4807	1.5236	0	0	0	0	3.0243	3.9296	5.478	0	0	0	0	2.369	2.8355	1.788	1.0666	0	0	0	0	2.278
Lipocln_cytosolic_FA-bd_dom domain-containing protein	F1MIA9	LCN15		0	0.64589	0	0.790505	0	9.952	0	6.21368	0	1.9331		0	0	0	0	1.0593	0.87837	0	0	0	0	0	1.2636	1.1366	0	0.76182	0	0	0	0	13.105	13.099	3.652	0	0	0	0	4.738	5.6711	8.0462	6.3994	0	0	0	0	2.278
Lymphocyte cytosolic protein 1	F1MYX5	LCP1		0	0	0	0.6184	0	0	0	0.12309	0	0		0	0	0	0	0	0	0	0	0	0	0	0	0	0	2.4736	0	0	0	0	0	0	0	0	0	0	0	0.49236	0	0	0	0	0	0	0	0
L-lactate dehydrogenase A chain	P19858	LDHA		12.4225	16.3129	10.6402	21.449	12.2521	21.9487	9.3162	17.602	6.2455	18.571		12.166	15.898	8.8278	12.798	7.8817	21.398	19.659	6.8926	17.67	9.6952	8.3029	18.73	20.358	24.041	22.667	7.3334	11.092	15.237	15.346	13.569	12.25	40.027	12.249	10.177	9.1152	5.7236	15.865	9.8268	26.67	18.046	6.575	5.4657	3.5056	9.7652	12.032
L-lactate dehydrogenase B chain	Q5E9B1	LDHB		9.16395	15.1767	8.14627	15.7994	6.5171	17.9606	7.1983	15.3495	7.08117	20.8373		7.0275	12.255	6.9783	10.395	4.7742	26.847	13.909	7.04	10.077	7.0493	8.4188	6.4085	13.68	15.585	27.524	3.3171	8.5599	7.5278	6.6636	6.5818	12.5	34.8	7.9562	3.9909	7.1293	9.7168	14.883	11.424	17.964	17.127	4.297	4.67	6.7037	9.8698	13.723
L-lactate dehydrogenase	E1BNS9	LDHC		0.701558	5.50467	2.18318	0.871655	0.419023	0	0.978325	0.54131	0.262	0.369648		1.7855	0.97933	0.041401	0	3.2221	11.455	1.8369	1.1621	0	0.078024	7.4926	1.3691	0	1.2921	0.82542	0.85621	0	0.81988	0	0	0	0	0	0	0	3.9133	1.2339	0	0.93134	0	0	0	0.786	0	0
RNA polymerase-associated protein LEO1	A0A3Q1LW99	LEO1		1.7128	0.580863	1.3766	1.38476	1.33376	0.9447	1.52273	0.917225	1.26207	0.849345		1.749	2.8203	0.99182	1.2901	0	0.87837	0.86422	1.1621	1.5434	1.8692	0.93171	1.2636	2.2732	1.2404	0.76182	0.82191	2.6221	0.78703	1.104	1.0081	0	1.826	0.88052	3.1562	1.086	0.96821	1.1845	1.4178	0	1.0666	0	1.6893	0.786	1.3109	0.75934
Mitochondrial proton/calcium exchanger protein	Q0VCA3	LETM1		2.46171	4.6604	2.6703	2.2631	4.92853	4.8794	11.0762	13.8345	18.9693	14.905		0.87452	2.8203	0.99182	5.1602	5.2965	2.6351	6.0496	2.3242	4.6301	0	3.7269	1.2636	4.5463	2.4807	0.76182	3.2876	5.2442	7.8703	3.312	7.0566	3.9296	3.652	13.208	9.4685	11.946	9.6821	13.029	19.849	10.728	11.732	20.984	19.427	16.506	20.975	17.465
Beta-1,3-N-acetylglucosaminyltransferase lunatic fringe	Q2KJ92	LFNG		0	2.96933	0	1.45558	0	1.88133	0	1.03925	0	2.0623		0	0	0	0	1.0593	4.3918	3.4569	0	0	0	0	1.2636	2.2732	0	2.2855	0	0	0	0	3.0243	2.6197	0	0	0	0	0	2.369	0	1.788	0	0	0	0	0	1.5187
Galectin-1	P11116	LGALS1		9.44505	11.5655	9.59698	6.93718	7.67323	8.796	3.32922	7.41268	6.98973	10.7673		11.369	10.341	10.91	5.1602	13.771	11.419	9.5065	10.459	9.2602	11.215	7.4537	3.7908	9.0927	4.9615	9.9037	5.7533	9.1774	4.7222	11.04	7.0566	6.5494	12.782	3.5221	1.5781	4.3439	3.8728	4.738	8.5066	8.9402	7.4659	6.2174	7.6017	5.502	7.8655	9.8714
Galectin	A6QLZ0	LGALS3		6.51088	7.95007	4.61407	9.48252	4.65048	6.28987	5.81325	8.63002	20.5217	14.3061		6.1216	7.5207	5.9509	6.4503	11.652	6.1486	6.0496	6.9727	3.0867	3.7383	4.6586	11.372	6.8195	13.644	6.0946	4.1095	3.9332	3.9352	6.624	6.0485	9.1691	3.652	7.0441	4.7342	7.6019	3.8728	5.9225	15.595	4.4701	8.5325	20.984	18.582	22.008	20.975	18.983
Galectin-3-binding protein	A7E3W2	LGALS3BP		0	0	0	0	0	0	0	1.59985	0.524	1.02357		0	0	0	0	0	0	0	0	0	0	0	0	0	0	0	0	0	0	0	0	0	0	0	0	0	0	0	0	0	6.3994	0	0	1.572	0	0
Galectin	G5E5J2	LGALS4		0	0	0	0	0	0	0.49163	0.743125	4.26133	2.551		0	0	0	0	0	0	0	0	0	0	0	0	0	0	0	0	0	0	0	0	0	0	0.88052	0	1.086	0	1.1845	0	1.788	0	1.5543	6.7571	4.716	1.3109	1.5187
Galectin	A0A3Q1MR74	LGALS7		0	0.580863	0	0.3809	1.81523	3.20733	3.81733	6.3151	2.922	8.23923		0	0	0	0	0	0.87837	0.86422	0	0	0	0	0	0	0	1.5236	1.6438	2.6221	0.78703	2.208	1.0081	1.3099	7.304	3.5221	4.7342	2.172	4.841	3.5535	7.0888	7.1522	7.4659	2.3315	1.6893	3.144	3.9327	8.3527
Galectin-9	Q3MHZ8	LGALS9		0.43725	1.70047	0.232928	0.3809	0.196758	0	0.22013	0.35445	0.543547	0.170595		1.749	0	0	0	4.2372	0	0.86422	0	0	0	0.93171	0	0	0	1.5236	0	0	0.78703	0	0	0	0	0.88052	0	0	0	0	1.4178	0	0	0.77717	0.84464	0.786	0	0
Beta-lactoglobulin	P02754	LGB		0.21863	2.9599	0.871575	1.88958	0.892425	1.30987	1.35747	1.02497	0	0		0.87452	0	0	0	1.0593	2.6351	5.1853	3.4863	0	0	0	6.3179	0	1.2404	0	2.4657	0	0	1.104	0	3.9296	0	0	0	5.4299	0	0	1.4178	2.6821	0	0.77717	0	0	0	0
Asparaginyl endopeptidase	A0A140T8D4	LGMN		0	0	0	0	0	0	0	0.26665	0	3.54517		0	0	0	0	0	0	0	0	0	0	0	0	0	0	0	0	0	0	0	0	0	0	0	0	0	0	0	0	0	1.0666	0	0	0	0	3.0374
Lipoyl synthase, mitochondrial	Q5BIP7	LIAS		0.541155	0	0	0	0.196758	0	0	0	0.524	0.68214		0.87452	0	0	1.2901	0	0	0	0	0	0	0	0	0	0	0	0	0	0.78703	0	0	0	0	0	0	0	0	0	0	0	0	0	0	1.572	0	0
DNA ligase	A0A3S5ZPU0	LIG1		62.088	43.808	56.5502	42.3965	32.2933	35.014	20.5143	25.5942	15.4167	19.1325		66.463	62.046	60.501	59.342	48.728	36.892	45.804	65.078	41.671	62.617	56.835	37.908	52.283	35.971	43.424	36.986	28.843	29.12	34.224	36.291	34.057	34.694	26.416	14.203	24.978	16.46	29.612	29.773	25.927	17.065	26.424	16.893	11.004	18.353	20.502
DNA ligase	A0A3Q1LF81	LIG3		1.11161	0.29279	0.466575	0.784705	1.67553	0.436633	1.93708	1.90793	2.922	1.44127		0.87452	0	0.99182	2.5801	0	0.87837	0	0	0	0.93459	0.93171	0	1.1366	1.2404	0.76182	0.82191	1.3111	2.3611	2.208	0	1.3099	0	3.5221	0	3.258	0.96821	0	5.6711	0.89402	1.0666	3.1087	1.6893	3.144	3.9327	3.0374
LIM domain and actin binding 1	E1BDU8	LIMA1		0	0	0	0	0	0	0	0	2.57207	0.929715		0	0	0	0	0	0	0	0	0	0	0	0	0	0	0	0	0	0	0	0	0	0	0	0	0	0	0	0	0	0	3.1087	1.6893	4.716	1.3109	3.0374
Protein lin-7 homolog C	Q0P5F3	LIN7C		1.80881	1.50663	1.14112	0.81063	0.276	0.4328	0.513553	0	1.76421	1.03895		1.7407	0.93184	1.9836	2.5791	1.05	1.749	1.7209	1.1519	1.5434	1.8692	0	0	0	2.4807	0.76182	0	0	0	1.104	0	1.2984	0	0	0	1.086	0.96821	0	0	0	0	0.77717	0.84464	3.1371	1.3109	1.5187
Lipase	A0A3Q1M1X5	LIPA		0	0.580863	0.85315	0	0	0	0	1.11123	0	1.20932		0	0	0	0	0	0.87837	0.86422	0	1.5434	1.8692	0	0	0	0	0	0	0	0	0	0	0	0	0	0	0	0	0	1.4178	0.89402	2.1331	0	0	0	0	1.5187
Putative lipoyltransferase 2, mitochondrial	E1BI46	LIPT2		4.74153	3.4478	3.93845	3.61768	4.02398	2.92663	4.01717	3.0677	1.63063	2.12365		3.4981	3.7604	3.9673	7.7403	4.2372	3.5135	2.5927	5.8106	1.5434	4.6729	3.7269	5.0543	3.4098	3.7211	2.2855	3.2876	5.2442	3.1481	4.416	3.0243	3.9296	1.826	2.6416	3.1562	5.4299	4.841	3.5535	2.8355	2.6821	3.1997	3.1087	2.5339	2.358	0	3.0374
LLGL scribble cell polarity complex component 2	A0A3Q1MJ68	LLGL2		4.07803	3.08997	4.04828	2.63093	1.99853	0	2.74403	0.223505	1.52407	0.55027		6.9961	3.7604	2.9755	2.5801	3.1779	2.6351	3.4569	3.4863	6.1734	3.7383	2.7951	2.5272	2.2732	4.9615	0.76182	1.6438	1.3111	3.9352	1.104	0	0	0	2.6416	0	5.4299	2.9046	0	0	0.89402	0	1.5543	1.6893	1.572	1.3109	1.5187
Lectin, mannose binding 1	F1ME46	LMAN1		7.18178	4.37703	4.47577	5.6473	5.52067	3.36327	3.40842	2.75792	3.5535	2.41935		6.1216	5.6405	7.9346	9.0304	5.2965	3.5135	4.3211	5.8106	4.6301	2.8038	4.6586	7.5815	7.9561	2.4807	4.5709	5.7533	2.6221	7.0833	6.624	3.0243	5.2395	1.826	5.2831	3.1562	3.258	1.9364	3.5535	2.8355	3.5761	1.0666	3.1087	2.5339	1.572	6.5546	3.0374
LMAN2 protein	A6QP36	LMAN2		9.09	11.3329	7.89527	11.0623	5.75362	7.29797	4.50315	3.09718	3.19377	2.41915		10.494	9.4009	13.885	2.5801	14.83	9.6621	9.5065	5.8106	6.1734	10.28	9.3171	15.163	12.502	7.4422	9.1419	6.5752	1.3111	6.2962	8.832	9.0728	9.1691	3.652	6.1636	1.5781	5.4299	4.841	4.738	2.8355	2.6821	2.1331	3.1087	5.9124	2.358	1.3109	3.0374
Lamin A/C	F1MYG5	LMNA		2.67533	7.07803	4.218	8.2454	13.73	12.4093	14.6672	15.258	18.6017	13.8384		2.6236	2.8203	3.9673	1.2901	0	9.9991	11.235	3.4863	4.6301	4.097	4.6586	15.648	2.2732	7.4422	7.6182	18.082	11.8	12.894	12.144	11.863	14.409	10.956	11.447	17.359	13.032	16.831	20.136	12.76	11.071	17.065	15.065	16.372	19.769	19.664	16.237
Lamin B1	A0A3Q1LNG7	LMNB1		0.57048	5.90377	2.17712	2.80253	7.18513	9.86667	16.3507	17.8828	21.485	22.511		0	0	0.99182	1.2901	0	6.4763	11.235	0	4.6301	1.2833	2.7951	4.2622	1.1366	1.2404	4.5709	7.3972	6.5553	8.164	6.624	12.849	13.099	3.652	17.61	14.203	16.947	16.643	23.94	15.595	14.285	17.711	23.299	18.897	25.101	20.457	25.502
Lamin B2	F1MJI7	LMNB2		0.235022	3.3192	0.524125	1.5324	4.71015	7.55403	8.57835	7.69983	10.003	10.1186		0	0.94009	0	0	1.0593	2.8487	6.0496	0	0	2.0965	0	1.5709	2.2732	0	2.2855	9.041	0	6.4876	3.312	9.5631	13.099	0	8.8052	3.1562	11.288	11.064	13.964	4.2533	6.8283	5.7537	11.376	15.409	10.15	4.45	9.896
LIM domain 7	A0A3Q1LFJ4	LMO7		4.47697	3.37803	1.55265	0.881475	0.607707	0	0	0	0	0		6.1216	7.5207	2.9755	1.2901	3.1779	2.6351	4.3211	0	1.5434	2.8038	1.8634	0	0	1.2404	2.2855	1.6438	0	0.78703	0	0	0	0	0	0	0	0	0	0	0	0	0	0	0	0	0
Endoplasmic reticulum junction formation protein lunapark	A0A3Q1MAH3	LNPK		6.5963	6.30527	7.27267	4.6923	3.03592	2.21737	0.22013	0.296125	0	0		8.7452	7.5207	4.9591	5.1602	8.4744	4.3918	6.0496	10.459	4.6301	8.4113	5.5903	6.3179	5.6829	3.7211	3.0473	4.1095	0	4.7222	3.312	4.0324	2.6197	0	0.88052	0	0	0	1.1845	0	0	0	1.5543	0	0	0	0
Tubulin alpha chain	F6RP72	LOC100295712		5.13058	8.07893	5.28455	6.54375	4.8242	7.28377	4.10217	5.56067	3.9897	6.75038		7.4488	6.1203	2.6383	4.3149	8.7693	8.9825	6.485	4.8757	5.155	4.444	6.6635	6.6226	6.5724	6.4201	6.5599	4.8495	3.5738	4.8851	5.9884	5.8374	8.6393	7.3746	3.9847	2.4846	5.8627	4.0767	5.7012	6.9047	6.2153	3.4215	3.3915	4.6884	4.6879	2.5928	6.1599
NACHT domain-containing protein	G3N2C1	LOC100301263		43.528	36.706	45.6178	36.8823	48.8775	37.697	45.2332	34.6917	19.2693	26.5328		47.185	38.98	39.617	48.33	41.798	33.78	34.54	43.53	50.871	43.868	44.202	32.825	35.761	35.936	43.007	45.985	45.836	54.626	49.063	43.815	30.083	39.193	44.857	36.252	46.637	53.187	28.984	42.478	32.15	35.155	25.239	21.942	18.846	17.02	25.028
Uncharacterized protein	F1MLW8	LOC100847119		2.73742	0.7237	3.29002	1.501	1.95698	1.24293	3.21165	2.32413	2.02283	0.423965		3.4951	1.4078	3.4689	2.5779	0	0.8769	1.2942	4.6445	3.8545	1.866	2.7951	0.63073	0.56734	0.61914	4.1868	2.8746	1.9633	0.78571	2.2043	1.5096	1.3077	0.91148	3.9601	3.1535	3.7982	1.9348	5.9205	1.4154	0.89402	1.0666	2.7182	2.5325	1.5707	1.9653	0.37903
GAGE domain-containing protein	A0A3Q1MN52	LOC100848555		2.81493	2.1004	3.10128	3.6308	1.54795	0.873233	1.28068	2.8841	0	4.83935		1.749	5.6405	0	3.8702	1.0593	3.5135	1.7284	4.6484	3.0867	3.7383	0.93171	3.7908	5.6829	1.2404	3.8091	2.4657	2.6221	0	1.104	0	2.6197	0	0.88052	3.1562	1.086	0	1.1845	0	7.1522	3.1997	0	0	0	0	6.0747
Alkaline phosphatase	A0A3Q1LIH7	LOC101906254		0	0	0	0	0	0	0.35775	0.092565	4.03787	0.451045		0	0	0	0	0	0	0	0	0	0	0	0	0	0	0	0	0	0	0	0	0	0	1.431	0	0	0	0.37026	0	0	0	0.88211	7.4609	2.9326	1.7201	0.95089
Glycine N-methyltransferase	A0A3Q1M678	LOC112443696		0	0	0	0	0	0	0	1.2038	0	4.90945		0	0	0	0	0	0	0	0	0	0	0	0	0	0	0	0	0	0	0	0	0	0	0	0	0	0	0	0	2.6821	2.1331	0	0	0	0	3.0374
Uncharacterized protein	G3MZH8	LOC112444303		4.33498	1.21733	2.30972	4.07485	1.61848	2.49807	0.49163	0.447	0	3.09832		2.6236	6.5806	2.9755	5.1602	1.0593	0	2.5927	1.1621	1.5434	3.7383	2.7951	1.2636	4.5463	7.4422	3.0473	1.6438	2.6221	0	2.208	2.0162	0	5.478	0.88052	0	1.086	0	0	0	1.788	0	0	0	0	0	3.7967
Histone H2B	A0A3Q1M071	LOC112445465		0	0.328803	0	0.386375	0	0.651433	1.41846	1.29293	0.995873	0.600618		0	0	0	0	0	0.98641	0	0	0	0	0	0	0	1.5455	0	0	0	0	0	0	1.9543	0	0.54153	0	3.9259	1.2064	0	2.1153	1.3339	1.7225	2.0323	0	0.38672	2.6009	1.1329
Uncharacterized protein	F1MJK3	LOC506828		2.42893	0.29279	4.4843	1.39363	0.205478	0.436633	0.462182	0.223505	0	0		2.6236	0.94009	0.99182	5.1602	0	0.87837	0	5.8106	0	4.6729	7.4537	2.5272	0	0	3.0473	0.82191	0	0	0	0	1.3099	0	0.88052	0	0	0.96821	0	0	0.89402	0	0	0	0	0	0
Uncharacterized protein	A0A3Q1LQH2	LOC509155		0	0.29279	0	0.3809	0.402235	0.336033	0.70423	0.447	0.805547	0.7014		0	0	0	0	0	0.87837	0	0	0	0	0	0	0	0	1.5236	0.82191	0	0.78703	0	1.0081	0	0	0.88052	0	0	1.9364	0	0	1.788	0	1.5543	0.84464	1.572	0	0.75934
RING-type domain-containing protein	A0A3Q1LV49	LOC509283		0	0	0	0	0	0	0	0	1.0871	0.189835		0	0	0	0	0	0	0	0	0	0	0	0	0	0	0	0	0	0	0	0	0	0	0	0	0	0	0	0	0	0	0.77717	1.6893	1.572	0	0.75934
Fatty acid amide hydrolase	F1MIP0	LOC513210		0.322525	0.576133	0.757825	2.47953	0.196758	0	0	0	0	0		0	0	0	1.2901	0	0	1.7284	1.1621	0	1.8692	0	1.2636	3.4098	3.7211	1.5236	0	0	0.78703	0	0	0	0	0	0	0	0	0	0	0	0	0	0	0	0	0
Uncharacterized protein	F1MUC1	LOC515333		2.2962	0.288073	1.84318	0	1.32028	0.336033	4.22923	1.0529	8.5727	5.64573		1.749	1.8802	2.9755	2.5801	0	0	0.86422	1.1621	1.5434	2.8038	1.8634	0	0	0	0	0.82191	1.3111	3.1481	0	1.0081	0	0	3.5221	3.1562	5.3976	4.841	1.1845	0	0.89402	2.1331	12.412	8.4464	13.339	3.9327	8.3527
Uncharacterized protein	G3MYQ6	LOC515551		0	0	0	0.190455	0	0.672067	0	0.223505	0	1.23217		0	0	0	0	0	0	0	0	0	0	0	0	0	0	0.76182	0	0	0	0	2.0162	0	0	0	0	0	0	0	0	0.89402	0	1.5543	0	0	0	1.5187
SpaA domain-containing protein	F1MF76	LOC515570		15.91	21.857	15.1955	19.14	13.1258	11.4581	12.4963	11.2247	11.3576	4.50335		10.494	11.281	23.804	18.061	30.72	17.567	17.284	13.945	16.977	14.953	14.907	18.954	25.005	17.365	15.236	11.507	13.111	15.741	12.144	10.081	7.8592	16.434	8.8052	18.937	8.6879	13.555	8.2915	14.178	5.3641	17.065	7.7717	7.6017	13.362	13.109	4.556
Alkaline phosphatase	E1BJE3	LOC516378		0	2.33833	1.0252	0	17.3133	24.252	32.4952	26.8018	33.6863	22.4528		0	0	0	0	0	0	7.015	4.1008	0	0	0	0	0	0	0	17.838	19.888	15.878	15.649	30.115	25.037	17.604	32.52	35.171	37.237	25.053	19.782	35.261	21.816	30.348	36.934	36.359	28.706	35.994	26.001
Serotransferrin-like	Q2HJF0	LOC525947		0	0	0	0.377475	0	0	0	0	0	0		0	0	0	0	0	0	0	0	0	0	0	0	0	0	1.5099	0	0	0	0	0	0	0	0	0	0	0	0	0	0	0	0	0	0	0	0
Uncharacterized protein	A0A3Q1M3A4	LOC528040		0	0	0	0.3809	0	0	0	0	0	0		0	0	0	0	0	0	0	0	0	0	0	0	0	0	1.5236	0	0	0	0	0	0	0	0	0	0	0	0	0	0	0	0	0	0	0	0
Alkaline phosphatase	F1MPH8	LOC528262		0	1.05717	0.3959	0	6.42833	10.0845	20.7033	13.9447	32.9983	23.9285		0	0	0	0	0	0	3.1715	1.5836	0	0	0	0	0	0	0	5.8221	4.8728	9.9263	5.0921	17.046	7.2813	5.9261	22.372	13.235	26.97	20.236	16.538	11.21	13.838	14.193	37.525	35.53	34.361	29.104	29.201
Uncharacterized protein	A0A3Q1NDV9	LOC538435		0	0.654573	1.01527	1.07129	5.99665	3.18867	5.01465	1.9815	2.14871	2.0778		0	0	0	0	0	0.98983	0.97389	3.1265	0	0.93459	0	0.71196	0	0	3.5732	8.4276	4.6719	5.709	5.1781	4.1603	5.4057	0	7.2676	3.1562	5.0936	4.5412	3.0364	1.4178	2.4052	1.0666	3.3059	3.5929	2.1146	0.73863	2.1392
Uncharacterized protein	A0A3Q1LZY6	LOC615989		0	2.88546	0.58105	0.952275	6.69595	11.7407	14.6877	12.855	16.007	14.4214		0	0	0	0	0	0.87837	7.778	2.3242	0	0	0	0	0	0	3.8091	6.5752	5.2442	9.4444	5.52	16.129	11.789	7.304	14.088	14.203	13.032	17.428	14.214	11.342	15.198	10.666	16.321	16.048	18.864	13.109	15.946
Uncharacterized protein	A0A3Q1MAZ1	LOC618737		0	0.3531	0	0	0.205478	0.772667	0	0.35445	0	1.17105		0	0	0	0	1.0593	0	0	0	0	0	0	0	0	0	0	0.82191	0	0	0	1.0081	1.3099	0	0	0	0	0	0	1.4178	0	0	0	0	0	0	0
Uncharacterized protein LOC777594	Q3ZBV6	LOC777594		0.31965	0.699967	0.28795	0	0.407325	0.6661	0	0	0	2.1778		0	0	0	1.2786	2.0999	0	0	1.1518	0	0	0	0	0	0	0	1.6293	0	0	0	1.9983	0	0	0	0	0	0	0	0	0	0	0.77029	0	0	0	0
RING-type domain-containing protein	A0A3Q1LNF8	LOC780968		2.28943	1.07352	1.0952	1.22982	1.7883	1.1417	1.09447	0.188915	0	1.29822		3.3627	2.6748	1.8301	1.2901	0.89536	0	2.3252	0	0	3.4491	0.93171	0	2.2732	1.2404	1.4057	1.5166	1.3111	2.1175	2.208	1.0081	2.417	0	2.6416	0	0.91791	0.81836	0	0	0.75566	0	0	0	0	0	1.4012
SERPIN domain-containing protein	A0A0A0MPA0	LOC784932		7.20315	3.18887	12.0475	4.87678	0.72004	0	0.551143	0.2578	0	1.7693		6.5024	3.7292	5.391	13.19	1.0555	3.7881	4.723	16.564	9.6971	10.048	11.881	0	0	1.8171	17.69	0.40946	1.9207	0	0.55	0	0	0	0	0.78617	0	1.4184	0	0	0	1.0312	0.38718	0	0	0	0.37829
[truncated: 1,666 more rows]
[truncated: 3 more columns]

## Sheet: List of proteins with NWS ≥ 2
Table S1. List of proteins quantified with at least two normalized weighed spectra (NWS) in pools of cattle embryos from the 4–6 cell to blastocyst stages.
[truncated: 2,186 more rows]
[truncated: 3 more columns]

[truncated: 1 more sheets: Origin-specific proteins ]
