# Supplementary material for: The proteomic analysis of bovine embryos developed in vivo or in vitro reveals the contribution of the maternal environment to early embryo
Source: BMC Genomics. 2022 Dec 19;23:839. doi: 10.1186/s12864-022-09076-5 (PMC9764490; doi:10.1186/s12864-022-09076-5)
Supplement: Supplementary file 2 — Additional file 2: Tables S1–S8. [file 12864_2022_9076_MOESM2_ESM.zip › Table S2.xlsx]

## Sheet: DAPs ANOVA
Table S2. List and classification of differentially abundant proteins according to the in vivo or in vitro origin at each stage
						Mean Normalized Weighted Spectra											Normalized Weighted Spectra in each sample
Protein name (999)	Accession Number	Gene name	Cluster	ANOVA p-value		4-6 cells vitro	4-6 cells vivo	8-12 cells vitro	8-12 cells vivo	Morula vitro	Morula vivo	Compact Morula vitro	Compact Morula vivo	Blasto vitro	Blasto vivo		4-6 cells vitro 1	4-6 cells vitro 2	4-6 cells vitro 3	4-6 cells vitro 4	4-6 cells vivo 1	4-6 cells vivo 2	4-6 cells vivo 3	8-12 cells vitro 1	8-12 cells vitro 2	8-12 cells vitro 3	8-12 cells vitro 4	8-12 cells vivo 1	8-12 cells vivo 2	8-12 cells vivo 3	8-12 cells vivo 4	Morula vitro 1	Morula vitro 2	Morula vitro 3	Morula vitro 4	Morula vivo 1	Morula vivo 2	Morula vivo 3	Compact Morula vitro 1	Compact Morula vitro 2	Compact Morula vitro 3	Compact Morula vitro 4	Compact Morula vivo 1	Compact Morula vivo 2	Compact Morula vivo 3	Compact Morula vivo 4	Blasto vitro 1	Blasto vitro 2	Blasto vitro 3
Prolargin	A6QQQ3	PRELP	1	6.23537e-20		1.97715	40.951	2.08995	43.1238	1.83558	31.878	0.22013	25.8083	0.65545	16.848		0.87452	3.7604	1.9836	1.2901	39.194	43.04	40.619	0	4.6301	0.93459	2.7951	54.334	37.507	47.134	33.52	0	6.5553	0.78703	0	36.291	30.127	29.216	0.88052	0	0	0	29.612	28.355	19.669	25.597	0	0	0
Oviduct-specific glycoprotein	Q28042	OVGP1	1	2.80581e-18		5.56095	247.223	23.4291	240.327	11.5893	182.187	9.71545	153.827	11.1986	100.57		0	10.738	6.5941	4.9117	318.49	216.35	206.83	33.151	2.1776	20.97	37.418	307.06	221.02	231.95	201.28	8.1493	18.795	15.743	3.67	174.82	219.95	151.79	2.0932	8.2956	11.838	16.635	150.1	168.03	160.93	136.25	5.5425	2.416	21.863
Integral membrane protein 2	F1N026	ITM2B	1	1.44777e-16		0	4.44677	0	6.32977	0	4.644	0	4.56285	0.21116	3.10128		0	0	0	0	6.3558	4.3918	2.5927	0	0	0	0	5.0543	5.6829	6.2018	8.3801	0	0	0	0	5.0405	5.2395	3.652	0	0	0	0	4.738	5.6711	3.5761	4.2662	0	0.84464	0
Growth arrest specific 6	F1MZ40	GAS6	1	1.5625e-15		0	11.6768	0	12.7225	0	6.5253	0	5.753	0	2.7639		0	0	0	0	15.89	7.9053	11.235	0	0	0	0	13.899	13.639	11.163	12.189	0	0	0	0	8.0647	7.8592	3.652	0	0	0	0	5.9225	5.6711	7.1522	4.2662	0	0	0
CD109 molecule	A0A3Q1LI93	CD109	1	2.55113e-15		0	14.112	0	15.0409	0	5.96193	0	8.9055	0	6.27993		0	0	0	0	12.712	14.932	14.692	0	0	0	0	13.899	9.0927	17.365	19.807	0	0	0	0	4.0324	6.5494	7.304	0	0	0	0	9.476	7.0888	6.2582	12.799	0	0	0
Tissue alpha-L-fucosidase	Q2KIM0	FUCA1	1	6.90908e-15		1.39028	12.0767	3.47118	11.9002	2.73855	19.7853	3.3806	18.0288	1.64087	20.9175		1.749	2.8203	0.99182	0	12.712	11.419	12.099	5.8106	1.5434	2.8038	3.7269	11.372	13.639	11.163	11.427	0.82191	1.3111	5.5092	3.312	21.17	23.578	14.608	2.6416	1.5781	5.4299	3.8728	13.029	18.431	21.457	19.198	1.5543	4.2232	0.786
Retinoic acid receptor responder (Tazarotene induced) 1	Q0P5D6	RARRES1	1	8.2756e-15		1.98662	66.099	2.59812	49.9995	3.69375	20.1717	2.73301	25.1393	3.4196	18.6268		1.749	0.94009	3.9673	1.2901	75.211	76.418	46.668	2.3242	1.5434	0.93459	5.5903	50.543	31.824	62.018	55.613	0.82191	10.488	2.3611	1.104	24.194	14.409	21.912	0.88052	3.1562	1.086	5.8093	27.243	22.684	25.033	25.597	0.77717	0.84464	5.502
Sialidase-1	A6BMK7	NEU1	1	3.04035e-14		0	0.933963	0.85315	1.38476	0.524532	9.452	0	7.621	0.1965	8.39013		0	0	0	0	1.0593	0.87837	0.86422	0	1.5434	1.8692	0	1.2636	2.2732	1.2404	0.76182	0	1.3111	0.78703	0	11.089	11.789	5.478	0	0	0	0	5.9225	7.0888	8.9402	8.5325	0	0	0.786
Beta-hexosaminidase subunit alpha	Q0V8R6	HEXA	1	1.64415e-13		0	0	0	0.190455	0	3.87133	0	2.16567	0	4.6486		0	0	0	0	0	0	0	0	0	0	0	0	0	0	0.76182	0	0	0	0	4.0324	3.9296	3.652	0	0	0	0	1.1845	2.8355	3.5761	1.0666	0	0	0
Clusterin	P17697	CLU	1	1.85312e-13		50.7937	188.577	55.466	211.583	44.913	256.187	48.784	217.6	39.6863	145.858		49.574	55.269	57.319	41.013	212.59	179.88	173.26	76.457	43.053	51.207	51.147	264.69	220.14	205.64	155.86	39.28	47.061	47.058	46.253	238.71	367.53	162.32	43.75	50.334	60.589	40.463	227.5	252.21	244.68	146.01	39.474	48.725	35.288
Lecithin-cholesterol acyltransferase	Q2KIW4	LCAT	1	4.45688e-13		0	2.5091	0	1.60113	0	4.14397	0	2.01478	0	2.37767		0	0	0	0	3.1779	1.7567	2.5927	0	0	0	0	1.2636	1.1366	2.4807	1.5236	0	0	0	0	3.0243	3.9296	5.478	0	0	0	0	2.369	2.8355	1.788	1.0666	0	0	0
Alpha-L-iduronidase	A0A3Q1NAQ3	IDUA	1	1.13874e-12		0	2.37903	0	1.61275	0	9.116	0	8.22898	0	7.64085		0	0	0	0	1.0593	1.7567	4.3211	0	0	0	0	3.7908	1.1366	0	1.5236	0	0	0	0	10.081	11.789	5.478	0	0	0	0	10.66	7.0888	9.8343	5.3328	0	0	0
Biotinidase	A0A3Q1MUX4	BTD	1	2.15675e-12		0	3.37803	0	5.50875	0	2.38943	0	2.1505	0	0.890995		0	0	0	0	3.1779	2.6351	4.3211	0	0	0	0	7.5815	5.6829	4.9615	3.8091	0	0	0	0	4.0324	1.3099	1.826	0	0	0	0	2.369	1.4178	2.6821	2.1331	0	0	0
Glypican-1	G3X745	GPC1	1	2.69574e-12		0	9.86957	0	23.2568	0	2.7546	0	4.4094	0	1.5503		0	0	0	0	9.5337	12.297	7.778	0	0	0	0	27.799	26.141	22.327	16.76	0	0	0	0	3.0243	5.2395	0	0	0	0	0	7.107	1.4178	8.0462	1.0666	0	0	0
Tripeptidyl aminopeptidase	A0A3Q1N178	TPP1	1	2.7048e-12		0	6.3656	0	7.2828	0	7.13397	0	7.8452	0.1965	7.15167		0	0	0	0	9.5337	3.5135	6.0496	0	0	0	0	11.372	10.229	3.7211	3.8091	0	0	0	0	8.0647	7.8592	5.478	0	0	0	0	9.476	5.6711	9.8343	6.3994	0	0	0.786
Urotensin 2B	E1BJI3	UTS2B	1	5.00327e-12		0	9.28883	0	7.97965	0	0.608667	0	1.33473	0	0.488915		0	0	0	0	9.5337	11.419	6.9138	0	0	0	0	6.3179	6.8195	11.163	7.6182	0	0	0	0	0	0	1.826	0	0	0	0	0	1.4178	1.788	2.1331	0	0	0
Acid sphingomyelinase-like phosphodiesterase	A6QQN6	SMPDL3B	1	5.19728e-12		0	0	0	0.98095	0	5.95387	0	5.4274	0	7.68585		0	0	0	0	0	0	0	0	0	0	0	1.2636	1.1366	0	1.5236	0	0	0	0	5.0405	9.1691	3.652	0	0	0	0	3.5535	5.6711	7.1522	5.3328	0	0	0
BPI fold-containing family B member 1	F1MLW2	BPIFB1	1	7.08418e-12		0	7.1635	0	3.35298	0	7.52657	0	6.8959	0	10.6679		0	0	0	0	10.512	3.9619	7.0166	0	0	0	0	1.1399	1.0253	2.2379	9.0088	0	0	0	0	8.1847	9.4532	4.9418	0	0	0	0	6.4113	7.6739	4.839	8.6594	0	0	0
Dynein cytoplasmic 1 heavy chain 1	A0A3Q1NEU9	DYNC1H1	3	1.20174e-11		133.282	84.2337	138.973	56.8227	145.548	91.6313	112.116	58.5637	69.056	29.3728		151.29	134.43	146.79	100.62	88.982	77.297	86.422	135.97	120.38	150.47	149.07	29.062	61.376	54.576	82.277	149.59	137.66	150.32	144.62	89.72	113.96	71.214	91.574	105.73	110.77	140.39	62.778	68.053	55.429	47.995	76.94	73.483	66.81
Uncharacterized protein	G3X6I0	FCGBP	1	1.23643e-11		0	0	0	0.3809	0	4.14397	0	3.2912	0	2.86932		0	0	0	0	0	0	0	0	0	0	0	0	0	0	1.5236	0	0	0	0	3.0243	3.9296	5.478	0	0	0	0	3.5535	2.8355	3.5761	3.1997	0	0	0
IQ motif containing GTPase activating protein 2	F1MTR1	IQGAP2	3	1.96147e-11		20.9635	16.305	24.3617	7.99905	20.6895	3.19927	21.764	5.1161	25.9378	7.70805		24.043	23.502	20.828	15.481	15.89	12.297	20.728	24.387	23.15	22.89	27.02	5.0543	4.5463	8.6826	13.713	17.26	17.044	18.102	30.352	2.0162	3.9296	3.652	21.119	14.203	21.72	30.014	3.5535	4.2533	6.2582	6.3994	29.915	21.961	30.255
Neurotensin/neuromedin N	P01156	NTS	1	2.1814e-11		0	4.18667	0	3.589	0	1.81793	0	1.14073	0	1.01971		0	0	0	0	2.1186	4.3918	6.0496	0	0	0	0	3.7908	2.2732	3.7211	4.5709	0	0	0	0	1.0081	2.6197	1.826	0	0	0	0	1.1845	1.4178	0.89402	1.0666	0	0	0
Fetuin-B	Q58D62	FETUB	3	2.40907e-11		6.3504	0	7.21362	0	0	0	0	0	0	0		6.1216	6.5806	4.9591	7.7403	0	0	0	9.2969	4.6301	6.5421	8.3854	0	0	0	0	0	0	0	0	0	0	0	0	0	0	0	0	0	0	0	0	0	0
Insulin-like growth factor-binding protein 3	P20959	IGFBP3	1	4.05449e-11		0	9.0563	0	1.41068	0	0.772667	0	1.49993	0	0.659275		0	0	0	0	10.593	9.6621	6.9138	0	0	0	0	1.2636	1.1366	2.4807	0.76182	0	0	0	0	1.0081	1.3099	0	0	0	0	0	1.1845	0	2.6821	2.1331	0	0	0
Afamin	G3MYZ3	AFM	3	5.91987e-11		3.54243	0	4.65177	0.3809	0	0	0	0	0	0		2.6236	4.7004	2.9755	3.8702	0	0	0	4.6484	4.6301	3.7383	5.5903	0	0	0	1.5236	0	0	0	0	0	0	0	0	0	0	0	0	0	0	0	0	0	0
V-type proton ATPase subunit S1	P40682	ATP6AP1	1	6.34602e-11		0	6.37027	0	6.08012	0.196758	3.6993	2.18873	6.92167	2.53683	4.333		0	0	0	0	9.5337	4.3918	5.1853	0	0	0	0	7.5815	5.6829	4.9615	6.0946	0	0	0.78703	0	4.0324	5.2395	1.826	0.88052	4.7342	2.172	0.96821	8.2915	5.6711	6.2582	7.4659	3.8859	3.3785	1.572
Cochlin	F1N103	COCH	3	8.05885e-11		15.1902	4.44207	12.7338	4.27385	11.2668	0.336033	9.2511	0.447	2.31763	0.170365		10.494	13.161	13.885	23.221	6.3558	3.5135	3.4569	12.783	13.89	12.15	12.112	3.7908	6.8195	4.9615	1.5236	10.685	13.111	10.231	11.04	1.0081	0	0	12.327	7.8904	11.946	4.841	0	0	1.788	0	1.5543	1.6893	4.716
Superoxide dismutase [Cu-Zn]	F6R4N7	SOD3	1	1.2e-10		0	10.283	0	5.43792	0	0	0	0	0	0		0	0	0	0	11.652	11.419	7.778	0	0	0	0	7.5815	5.6829	6.2018	2.2855	0	0	0	0	0	0	0	0	0	0	0	0	0	0	0	0	0	0
Hyaluronoglucosaminidase	E1BKX1	CEMIP	1	1.31874e-10		0	17.7173	0	15.4385	0	4.97193	0	2.81625	0.194293	6.26023		0	0	0	0	24.364	16.689	12.099	0	0	0	0	22.745	12.502	17.365	9.1419	0	0	0	0	7.0566	7.8592	0	0	0	0	0	2.369	4.2533	3.5761	1.0666	0.77717	0	0
Beta-galactosidase	F1MUF4	GLB1	1	1.3925e-10		0	1.44037	0	0.887275	0	9.3966	0	9.19818	1.38573	7.43185		0	0	0	0	0	0	4.3211	0	0	0	0	1.2636	0	0	2.2855	0	0	0	0	8.0647	9.1691	10.956	0	0	0	0	10.66	11.342	6.2582	8.5325	1.5543	0.84464	3.144
Spondin 2	A0A3Q1MUG5	SPON2	1	1.43469e-10		0	2.156	0	1.38476	0	1.71737	0	2.02843	0	0.82987		0	0	0	0	2.1186	1.7567	2.5927	0	0	0	0	1.2636	2.2732	1.2404	0.76182	0	0	0	0	2.0162	1.3099	1.826	0	0	0	0	1.1845	2.8355	0.89402	3.1997	0	0	0
Methionine--tRNA ligase, cytoplasmic	A0A3Q1LLF2	MARS1	3	3.52308e-10		6.2738	1.8029	8.20112	1.00108	9.67432	3.70733	5.92877	4.32503	5.83545	2.38065		8.7452	7.5207	4.9591	3.8702	1.0593	1.7567	2.5927	5.8106	9.2602	10.28	7.4537	0	0	2.4807	1.5236	11.507	10.488	7.8703	8.832	3.0243	2.6197	5.478	6.1636	6.3123	5.4299	5.8093	2.369	7.0888	3.5761	4.2662	6.2174	5.0678	5.502
Integrin alpha FG-GAP repeat containing 1	Q2TBX9	ITFG1	1	3.9859e-10		0	1.51954	0	0	0	3.6993	0	5.44015	0	3.96985		0	0	0	0	1.0593	2.6351	0.86422	0	0	0	0	0	0	0	0	0	0	0	0	4.0324	5.2395	1.826	0	0	0	0	5.9225	2.8355	4.4701	8.5325	0	0	0
Inactive serine protease PAMR1	F1MUJ4	PAMR1	1	4.74421e-10		0	2.4535	0	2.39165	0	0.336033	0	0.26665	0	0.189835		0	0	0	0	2.1186	3.5135	1.7284	0	0	0	0	2.5272	2.2732	2.4807	2.2855	0	0	0	0	1.0081	0	0	0	0	0	0	0	0	0	1.0666	0	0	0
Semaphorin 3G	G3MYK9	SEMA3G	1	4.8311e-10		0	4.73013	0	1.72658	0	1.1087	0	2.74275	0	1.85006		0	0	0	0	6.3558	3.5135	4.3211	0	0	0	0	2.5272	1.1366	2.4807	0.76182	0	0	0	0	2.0162	1.3099	0	0	0	0	0	4.738	1.4178	2.6821	2.1331	0	0	0
Myosin-10	Q27991	MYH10	3	5.51732e-10		77.6428	64.9183	80.9537	47.8615	83.7848	62.8613	78.8685	46.0872	81.3025	36.542		67.358	82.975	76.005	84.233	75.324	56.525	62.906	75.177	75.341	102.37	70.927	30.166	47.432	54.919	58.929	94.269	89.761	73.423	77.686	78.435	52.377	57.772	82.593	70.75	78.365	83.766	53.314	45.635	44.574	40.826	79.955	78.668	85.393
Alpha-2-HS-glycoprotein	P12763	AHSG	3	5.73758e-10		50.0333	5.72037	58.342	3.9574	4.91905	2.26263	3.9698	3.4228	4.80602	1.12604		48.098	42.304	42.648	67.083	3.1779	9.6621	4.3211	81.348	49.388	46.729	55.903	1.2636	1.1366	1.2404	12.189	9.8629	5.2442	2.3611	2.208	0	1.3099	5.478	3.5221	6.3123	2.172	3.8728	7.107	2.8355	2.6821	1.0666	4.663	5.9124	4.716
Tissue-type plasminogen activator	Q28198	PLAT	1	5.97491e-10		0.235022	4.60477	0.814697	4.16305	0	1.20927	0	0.844605	0	0.849345		0	0.94009	0	0	4.2372	4.3918	5.1853	2.3242	0	0.93459	0	5.0543	4.5463	2.4807	4.5709	0	0	0	0	1.0081	2.6197	0	0	0	0	0	0	1.4178	0.89402	1.0666	0	0	0
Renin receptor	P81134	ATP6AP2	1	7.57794e-10		1.24275	10.5013	1.14295	7.1245	1.53053	4.80797	2.10393	5.95978	3.66743	5.36923		1.749	0.94009	0.99182	1.2901	10.593	10.54	10.371	1.1621	1.5434	0.93459	0.93171	11.372	4.5463	4.9615	7.6182	0.82191	2.6221	1.5741	1.104	6.0485	6.5494	1.826	1.761	1.5781	2.172	2.9046	7.107	2.8355	5.3641	8.5325	3.1087	4.2232	4.716
Gastrin-releasing peptide	Q863C3	GRP	1	7.81165e-10		0	3.15027	0	1.60695	0	1.1087	0	1.36423	0	1.35776		0	0	0	0	4.2372	1.7567	3.4569	0	0	0	0	2.5272	1.1366	1.2404	1.5236	0	0	0	0	2.0162	1.3099	0	0	0	0	0	1.1845	1.4178	1.788	1.0666	0	0	0
Kinesin family member 23	F6RPS1	KIF23	3	1.01575e-09		19.4785	11.2632	18.4893	11.3137	19.2957	10.5767	21.4043	5.85445	16.7782	4.4525		20.114	15.041	20.828	21.931	13.771	8.7837	11.235	16.27	23.15	20.561	13.976	8.8451	14.776	8.6826	12.951	16.438	18.355	18.102	24.288	11.089	7.8592	12.782	24.654	11.047	22.806	27.11	4.738	7.0888	6.2582	5.3328	18.652	18.582	14.148
Uncharacterized protein	A0A3Q1MB23	ABCB1	3	1.14001e-09		17.8935	16.923	15.2255	11.9766	14.1143	3.7539	15.3398	4.52752	17.4405	2.95113		18.063	13.789	19.431	20.291	16.599	16.327	17.843	13.828	15.166	19.969	11.939	9.9855	15.794	10.944	11.183	10.476	20.418	11.481	14.082	3.9433	3.822	3.4964	17.309	15.377	11.588	17.085	5.8179	5.4294	1.7118	5.151	16.052	15.824	22.395
Tubulin beta-4B chain	Q3MHM5	TUBB4B	1	1.33296e-09		5.85067	10.5389	5.9164	9.6508	6.2228	10.1237	6.31675	8.76928	5.94562	8.14585		6.0804	6.3709	6.1345	4.8169	12.708	9.4057	9.503	6.9738	5.3641	4.3546	6.9731	9.8752	10.359	9.0315	9.3375	4.7135	6.4446	6.1464	7.5867	10.005	12.622	7.744	6.1781	6.4773	6.3073	6.3043	7.025	10.226	8.7517	9.0744	5.8671	6.5726	4.9737
Prostatic acid phosphatase	A6H730	ACPP	1	1.49982e-09		0	3.03437	0	1.19155	0	3.49807	0	3.88345	0	2.61235		0	0	0	0	2.1186	4.3918	2.5927	0	0	0	0	0	0	2.4807	2.2855	0	0	0	0	6.0485	2.6197	1.826	0	0	0	0	5.9225	2.8355	3.5761	3.1997	0	0	0
Argininosuccinate lyase	Q3SZJ0	ASL	1	1.59867e-09		0	0	0	0	0	0	0	0	0	7.18352		0	0	0	0	0	0	0	0	0	0	0	0	0	0	0	0	0	0	0	0	0	0	0	0	0	0	0	0	0	0	0	0	0
Putative phospholipase B-like 2	Q2KIY5	PLBD2	1	2.9716e-09		1.14233	2.0354	0.700228	3.29017	0.748758	9.96807	1.959	7.25228	1.2039	6.24415		1.749	2.8203	0	0	0	3.5135	2.5927	0	0	1.8692	0.93171	1.2636	3.4098	6.2018	2.2855	0	0	0.78703	2.208	11.089	7.8592	10.956	2.6416	0	3.258	1.9364	3.5535	7.0888	9.8343	8.5325	1.5543	1.6893	1.572
Semaphorin 3A	F1MEW1	SEMA3A	1	3.22216e-09		0	3.44633	0	3.1987	0	1.97777	0	1.43403	0	1.07764		0	0	0	0	4.2271	4.3835	1.7284	0	0	0	0	3.7787	2.2623	3.7211	3.0327	0	0	0	0	2.0162	3.9171	0	0	0	0	0	2.3577	1.4178	0.89402	1.0666	0	0	0
Aminopeptidase	A0A3Q1MB09	ANPEP	1	3.4025e-09		0	0.864233	0	0.887275	0	12.7437	0	7.08838	0	14.5379		0	0	0	0	0	0	2.5927	0	0	0	0	1.2636	0	0	2.2855	0	0	0	0	13.105	19.648	5.478	0	0	0	0	9.476	5.6711	8.9402	4.2662	0	0	0
Purine nucleoside phosphorylase	P55859	PNP	1	3.84077e-09		0	8.87	0	8.11748	0	7.69977	0.22013	9.29813	0.393	17.0167		0	0	0	0	3.1694	8.7766	14.664	0	0	0	0	3.7806	3.4006	2.4707	22.818	0	0	0	0	10.065	3.919	9.1153	0.88052	0	0	0	9.4664	8.4952	10.707	8.5239	0	0	1.572
Insulin like growth factor 2 mRNA binding protein 2	E1BFI4	IGF2BP2	3	4.36808e-09		6.81055	3.50517	5.45068	0.941582	3.88303	1.12157	2.29547	0.416227	1.50708	0.123245		6.7218	7.1228	6.7401	6.6575	4.5543	2.3402	3.621	6.4808	6.3875	5.9896	2.9448	0.97773	0	2.7886	0	3.5337	3.3112	4.0616	4.6256	1.7881	0.87014	0.70646	4.0042	2.6264	0	2.5513	0.62256	0.54852	0.34589	0.14794	2.6493	1.005	1.5032
RNA-splicing ligase RtcB homolog	Q5E9T9	RTCB	3	4.74537e-09		11.466	4.18667	12.0356	5.5823	11.0601	7.14207	11.3237	6.1937	11.0638	7.34755		11.369	11.281	12.894	10.32	2.1186	4.3918	6.0496	12.783	13.89	13.084	8.3854	2.5272	4.5463	9.9229	5.3328	12.329	14.422	8.6573	8.832	7.0566	5.2395	9.1301	10.566	11.047	13.032	10.65	5.9225	7.0888	5.3641	6.3994	10.88	12.67	10.218
Galactose mutarotase	Q5EA79	GALM	1	4.98398e-09		0	0	0	0.190455	0	0	0.22013	0.490155	0.194293	6.96835		0	0	0	0	0	0	0	0	0	0	0	0	0	0	0.76182	0	0	0	0	0	0	0	0.88052	0	0	0	0	0	0.89402	1.0666	0.77717	0	0
GM2 ganglioside activator	E1BI28	GM2A	1	5.54386e-09		0	1.15702	0	0.571375	0	5.63393	0.76313	5.90235	0.829975	10.9358		0	0	0	0	0	0.87837	2.5927	0	0	0	0	0	0	0	2.2855	0	0	0	0	2.0162	3.9296	10.956	0.88052	0	2.172	0	4.738	4.2533	7.1522	7.4659	0	2.5339	0.786
Dynein light intermediate chain	Q2KII9	DYNC1LI1	3	5.79233e-09		14.8767	4.89287	9.43812	3.31217	11.3005	7.00723	7.52968	1.18385	3.23115	0.871975		15.741	14.101	12.894	16.771	4.2372	4.3918	6.0496	5.8106	12.347	9.3459	10.249	1.2636	3.4098	2.4807	6.0946	11.507	11.8	14.167	7.728	4.0324	7.8592	9.1301	6.1636	4.7342	7.6019	11.619	1.1845	1.4178	0	2.1331	3.1087	1.6893	1.572
Transketolase	Q6B855	TKT	1	6.33375e-09		0	0.63582	0	0.62982	0.352073	2.67248	0.576525	5.87523	1.03557	8.07245		0	0	0	0	0	1.0481	0.85936	0	0	0	0	0	0	0.24668	2.2726	0	0.78221	0.62608	0	0.80194	1.042	6.1735	1.0507	1.2554	0	0	4.7113	4.7933	5.5118	8.4845	0.92737	0.50393	0.62526
Metalloendopeptidase	F1MP41	ASTL	3	7.09986e-09		26.541	11.6399	17.4725	12.2797	14.339	8.14207	13.9138	6.87045	8.55335	4.12122		24.486	28.203	23.804	29.671	14.83	13.176	6.9138	22.08	12.347	18.692	16.771	15.163	11.366	11.163	11.427	15.616	11.8	13.38	16.56	11.089	7.8592	5.478	15.849	11.047	15.204	13.555	5.9225	5.6711	11.622	4.2662	7.7717	10.98	10.218
LDL receptor related protein 2	F1N6H1	LRP2	1	7.16955e-09		0	2.59267	0	0	0.393525	66.4173	11.877	61.3822	45.197	65.351		0	0	0	0	0	0	7.778	0	0	0	0	0	0	0	0	0	0	1.5741	0	85.688	82.522	31.042	15.849	1.5781	18.462	11.619	71.07	46.786	67.946	59.727	44.299	44.766	58.95
Lactadherin	F1MXX6	MFGE8	3	9.27261e-09		75.646	46.2517	72.33	51.9557	65.6312	54.914	75.101	36.5832	59.3398	18.0547		69.961	68.626	72.403	91.594	60.38	36.892	41.483	83.672	74.081	63.552	68.015	69.497	45.463	57.057	35.806	57.533	77.353	55.879	71.76	41.332	66.804	56.606	66.039	96.263	77.105	60.997	39.088	45.369	33.079	28.797	56.734	57.435	51.09
MYO1B protein	A6QLD6	MYO1B	3	1.26315e-08		19.9125	15.0987	17.029	10.1404	14.4303	6.24623	15.686	9.77755	23.4933	10.8486		20.025	18.706	17.81	23.109	15.828	12.246	17.222	15.057	16.865	19.518	16.676	8.79	11.3	9.8508	10.621	16.366	14.345	9.4101	17.6	7.042	2.6197	9.077	17.082	14.157	19.485	12.02	11.828	8.486	7.1262	11.67	21.628	17.676	27.364
Serine protease HTRA1	F1N152	HTRA1	1	1.26555e-08		3.00867	12.0346	3.55187	7.56752	1.73122	14.575	1.64176	28.9408	0.618825	24.3807		5.2471	2.8203	3.9673	0	16.949	8.7837	10.371	5.8106	0	3.7383	4.6586	10.109	6.8195	4.9615	8.3801	2.4657	1.3111	3.1481	0	19.154	11.789	12.782	0.88052	1.5781	2.172	1.9364	4.738	38.28	37.549	35.196	0	1.6893	0.786
Semaphorin 3B	E1B9T2	SEMA3B	1	1.38819e-08		0	4.96733	0	2.207	0	0.772667	0	0.815755	0	0.511565		0	0	0	0	5.2965	6.1486	3.4569	0	0	0	0	3.7908	2.2732	1.2404	1.5236	0	0	0	0	1.0081	1.3099	0	0	0	0	0	2.369	0	0.89402	0	0	0	0
Insulin like growth factor 2 mRNA binding protein 3	F1MPB2	IGF2BP3	3	1.45972e-08		43.4087	25.7387	38.0485	18.8062	30.2005	17.836	24.9378	12.2314	15.1628	5.89813		36.824	39.274	40.109	57.428	34.889	19.335	22.992	40.414	43.863	33.895	34.022	16.861	26.055	19.538	12.771	28.714	36.175	23.23	32.683	20.509	14.425	18.574	25.26	30.003	19.388	25.1	12.546	20.093	7.3059	8.9806	15.752	15.714	14.749
A disintegrin and metalloproteinase with thrombospondin motifs 5	F1MRZ2	ADAMTS5	1	2.40372e-08		0	3.74057	0	4.9606	0	1.91853	0	1.14073	0	0.720635		0	0	0	0	4.2372	4.3918	2.5927	0	0	0	0	6.3179	2.2732	7.4422	3.8091	0	0	0	0	0	3.9296	1.826	0	0	0	0	1.1845	1.4178	0.89402	1.0666	0	0	0
TRPM8 channel-associated factor 2	A6QLU7	TCAF2	1	2.6978e-08		0	4.59537	0	1.10061	0	3.06147	0	2.4035	0.1965	3.50307		0	0	0	0	4.2372	2.6351	6.9138	0	0	0	0	1.2636	1.1366	1.2404	0.76182	0	0	0	0	6.0485	1.3099	1.826	0	0	0	0	3.5535	1.4178	3.5761	1.0666	0	0	0.786
Dehydrogenase/reductase SDR family member 11	Q3ZBV9	DHRS11	1	2.89774e-08		0	0.29279	0	0	0	0	0	0.223505	0.1965	3.42007		0	0	0	0	0	0.87837	0	0	0	0	0	0	0	0	0	0	0	0	0	0	0	0	0	0	0	0	0	0	0.89402	0	0	0	0.786
Spectrin beta chain	F1MYC9	SPTBN1	3	2.90028e-08		31.4013	9.05287	16.5117	7.73535	12.246	2.1168	3.9157	2.80518	0.585075	0.659275		32.308	25.303	30.691	37.303	10.593	10.516	6.0496	12.783	16.977	17.731	18.556	5.0543	2.2732	9.9229	13.691	11.507	11.8	15.741	9.936	5.0405	1.3099	0	4.4026	1.5781	0	9.6821	0	1.4178	4.4701	5.3328	1.5543	0	0.786
Tubulin alpha-1C chain	Q3ZCJ7	TUBA1C	1	2.94017e-08		18.0023	30.6507	21.78	27.8927	16.946	31.877	22.0718	28.463	18.3923	27.9185		15.839	21.826	17.545	16.799	33.468	30.087	28.397	19.902	23.96	20.333	22.925	27.436	25.826	35.525	22.784	17.619	17.205	17.253	15.707	27.513	36.534	31.584	19.835	27.89	23.529	17.033	31.434	33.099	27.103	22.216	14.074	20.553	16.826
Rho GTPase activating protein 18	F1MJH8	ARHGAP18	1	3.11183e-08		0	0	0	0	0	0	0.242053	0	0	3.1205		0	0	0	0	0	0	0	0	0	0	0	0	0	0	0	0	0	0	0	0	0	0	0	0	0	0.96821	0	0	0	0	0	0	0
Hexosyltransferase	A0A3Q1LX89	B3GNT3	1	3.48909e-08		1.15525	1.86322	0.466575	1.39055	1.08918	7.6712	0.2715	4.34088	0.194293	5.09587		1.749	1.8802	0.99182	0	2.1186	0.87837	2.5927	0	0	0.93459	0.93171	2.5272	2.2732	0	0.76182	2.4657	0	0.78703	1.104	7.0566	10.479	5.478	0	0	1.086	0	4.738	7.0888	4.4701	1.0666	0.77717	0	0
Tubulin alpha-4A chain	P81948	TUBA4A	1	3.49146e-08		4.80595	12.8483	5.7456	9.3633	3.96193	7.5546	3.31275	9.628	4.25713	10.3895		7.5068	6.332	2.3577	3.0273	13.683	13.857	11.005	4.8566	5.9392	3.9261	8.2605	11.971	9.7503	5.8675	9.8644	7.4724	1.3214	4.8563	2.1976	10.081	6.5213	6.0615	4.795	1.0736	3.7687	3.6137	10.624	8.7777	12.968	6.1423	3.9607	6.3687	5.3778
Sortilin 1	A0A3Q1MFM8	SORT1	1	3.94361e-08		0	0.288073	0	0.190455	0	7.43583	0	4.942	0	3.10105		0	0	0	0	0	0	0.86422	0	0	0	0	0	0	0	0.76182	0	0	0	0	5.0405	11.789	5.478	0	0	0	0	3.5535	2.8355	8.0462	5.3328	0	0	0
Cingulin	F1MYN2	CGN	2	4.01913e-08		1.56525	0	0.232928	0	0	0	0.44025	0.533275	17.8123	4.0303		1.749	0.94009	0.99182	2.5801	0	0	0	0	0	0	0.93171	0	0	0	0	0	0	0	0	0	0	0	1.761	0	0	0	0	0	0	2.1331	20.984	14.359	18.864
Dynactin subunit 2	Q3ZCF0	DCTN2	3	4.1538e-08		15.7422	7.16947	17.6455	9.5467	15.3693	7.13397	12.362	6.0628	6.11407	4.10153		15.741	17.862	13.885	15.481	8.4744	4.3918	8.6422	20.918	12.347	15.888	21.429	2.5272	12.502	8.6826	14.475	16.438	15.733	14.954	14.352	8.0647	7.8592	5.478	14.088	14.203	7.6019	13.555	5.9225	5.6711	6.2582	6.3994	5.4402	5.9124	7.86
Uterine milk protein	P46201		3	4.17328e-08		1.7128	0	2.28515	0	1.15971	0	2.2564	0	0.849742	0		1.749	2.8203	0.99182	1.2901	0	0	0	2.3242	3.0867	0.93459	2.7951	0	0	0	0	1.6438	0	0.78703	2.208	0	0	0	1.761	3.1562	2.172	1.9364	0	0	0	0	0.77717	0	0
Metalloproteinase inhibitor 2	F1N430	TIMP2	1	4.72728e-08		0	2.9272	0	1.92285	0	1.81793	0	1.88388	0	1.33828		0	0	0	0	5.2965	1.7567	1.7284	0	0	0	0	3.7908	1.1366	1.2404	1.5236	0	0	0	0	1.0081	2.6197	1.826	0	0	0	0	2.369	1.4178	2.6821	1.0666	0	0	0
Nuclear migration protein nudC	Q17QG2	NUDC	1	5.28804e-08		0	0.878367	0	0.952275	0	0	0.886155	6.18418	2.78903	11.5396		0	0	0	0	0	2.6351	0	0	0	0	0	0	0	0	3.8091	0	0	0	0	0	0	0	0.88052	1.5781	1.086	0	3.5535	5.6711	8.0462	7.4659	2.3315	2.5339	2.358
Lysosomal protective protein	Q3MI05	CTSA	1	5.85163e-08		0	1.7426	0	1.13236	0.205478	1.81793	0	2.67013	0.601953	2.08153		0	0	0	0	0	2.6351	2.5927	0	0	0	0	2.5272	0	1.2404	0.76182	0.82191	0	0	0	1.0081	2.6197	1.826	0	0	0	0	3.5535	1.4178	3.5761	2.1331	0.77717	0.84464	0.786
Lipocln_cytosolic_FA-bd_dom domain-containing protein	F1MIA9	LCN15	1	6.53628e-08		0	0.64589	0	0.790505	0	9.952	0	6.21368	0	1.9331		0	0	0	0	1.0593	0.87837	0	0	0	0	0	1.2636	1.1366	0	0.76182	0	0	0	0	13.105	13.099	3.652	0	0	0	0	4.738	5.6711	8.0462	6.3994	0	0	0
Isoleucyl-tRNA synthetase	A7MBC5	IARS1	3	6.85244e-08		11.8082	6.7005	16.5823	4.54277	13.5225	4.9247	9.72425	6.76943	10.6834	4.29497		9.6197	14.101	11.902	11.61	5.2965	7.027	7.778	15.107	13.89	20.561	16.771	0	4.5463	3.7211	9.9037	13.15	15.733	14.167	11.04	3.0243	2.6197	9.1301	10.566	11.047	7.6019	9.6821	2.369	8.5066	4.4701	11.732	11.658	5.9124	9.432
Glycerophosphocholine phosphodiesterase 1	E1BGB9	GPCPD1	1	9.0736e-08		0	0	0	0	0	0	0	2.79153	1.32046	6.65005		0	0	0	0	0	0	0	0	0	0	0	0	0	0	0	0	0	0	0	0	0	0	0	0	0	0	1.1845	1.4178	5.3641	3.1997	1.5543	0.84464	1.572
Palmitoyl-protein hydrolase 1	F1MSA1	PPT1	1	1.0329e-07		0	1.8679	0	2.36573	0	1.98193	0	2.44663	0.992735	1.0616		0	0	0	0	2.1186	1.7567	1.7284	0	0	0	0	2.5272	3.4098	1.2404	2.2855	0	0	0	0	2.0162	3.9296	0	0	0	0	0	3.5535	1.4178	2.6821	2.1331	1.5543	0.84464	1.572
Terminal uridylyl transferase 7	A0A3Q1MQL4	TUT7	2	1.13048e-07		0	0	0	0.190455	4.6404	1.1087	3.82485	0.296125	0.21116	0		0	0	0	0	0	0	0	0	0	0	0	0	0	0	0.76182	5.7533	5.2442	3.1481	4.416	2.0162	1.3099	0	4.4026	4.7342	3.258	2.9046	1.1845	0	0	0	0	0.84464	0
6-phosphogluconate dehydrogenase, decarboxylating	A0A3S5ZPM3	PGD	1	1.46618e-07		7.0991	10.2506	7.2483	15.5455	4.02925	8.8594	5.05012	9.1992	5.2313	14.2703		6.9961	11.281	4.9591	5.1602	6.3558	12.297	12.099	2.3242	10.804	8.4113	7.4537	12.636	18.185	16.125	15.236	2.4657	2.6221	5.5092	5.52	9.0728	6.5494	10.956	6.1636	4.7342	5.4299	3.8728	4.738	7.0888	14.304	10.666	6.2174	4.2232	3.93
Tubulin beta-5 chain	Q2KJD0	TUBB5	1	1.7351e-07		16.0875	21.8733	16.9215	20.2093	13.7235	21.4927	15.37	21.6138	14.1483	19.8175		15.439	17.771	15.111	16.029	25.89	19.193	20.537	15.033	17.079	17.626	17.948	23.445	18.112	17.724	21.556	13.306	16.309	9.7561	15.523	21.991	24.308	18.179	16.256	16.422	14.971	13.831	19.187	25.329	22.766	19.173	14.453	17.782	12.355
Peptidyl-prolyl cis-trans isomerase A	P62935	PPIA	1	1.91586e-07		8.4238	10.0232	4.32525	9.28165	7.0338	10.1231	8.41147	13.465	5.70515	21.884		6.2597	11.946	7.2933	8.1962	5.4637	16.022	8.5838	1.8349	2.7387	6.3735	6.3539	7.0494	6.7426	7.8806	15.454	5.3146	8.1819	8.6041	6.0346	7.2157	9.0805	14.073	9.0568	7.7836	8.8268	7.9787	11.631	11.246	17.759	13.224	4.6105	5.3663	4.6628
EF-hand domain-containing protein D2	A5D7A0	EFHD2	1	2.06461e-07		0	0.531023	0	0.761825	0	0	0	0	0	6.43098		0	0	0	0	0	0.87837	0.7147	0	0	0	0	0	0	0	3.0473	0	0	0	0	0	0	0	0	0	0	0	0	0	0	0	0	0	0
Alpha-galactosidase	Q1RMM9	NAGA	1	2.08709e-07		0	0.576133	0	0.500555	0.196758	5.31603	0.242053	3.10195	1.90996	5.7523		0	0	0	0	0	0	1.7284	0	0	0	0	0	0	1.2404	0.76182	0	0	0.78703	0	7.0566	5.2395	3.652	0	0	0	0.96821	4.738	0	4.4701	3.1997	1.5543	0.84464	3.93
Coiled-coil domain containing 50	A0A3Q1MBX8	CCDC50	1	2.31243e-07		0.453653	0.933963	0	2.20118	0	0.336033	0	0	0	0		0.87452	0.94009	0	0	1.0593	0.87837	0.86422	0	0	0	0	2.5272	2.2732	2.4807	1.5236	0	0	0	0	1.0081	0	0	0	0	0	0	0	0	0	0	0	0	0
Chloride intracellular channel protein 1	Q5E9B7	CLIC1	1	2.36707e-07		4.08355	4.83727	2.46192	4.68115	3.37718	6.47003	4.88138	6.8208	8.21528	17.0113		3.4981	4.7004	2.9755	5.1602	3.1779	6.1486	5.1853	1.1621	3.0867	2.8038	2.7951	1.2636	5.6829	4.9615	6.8166	4.1095	2.6221	2.3611	4.416	5.0405	5.2395	9.1301	4.4026	4.7342	6.5159	3.8728	4.738	7.0888	8.0462	7.4102	6.1768	8.4464	7.8189
Tubulin beta-2B chain	Q6B856	TUBB2B	1	2.58562e-07		5.44388	9.87373	6.18655	10.1984	5.76555	7.3098	5.72505	7.47525	5.13878	7.44663		4.8375	6.1808	5.6158	5.1414	13.008	9.7742	6.839	6.0727	5.637	5.5605	7.476	10.874	9.6887	10.032	10.199	6.4175	5.27	4.7703	6.6044	6.8581	8.9458	6.1255	5.8646	5.2125	5.9049	5.9182	4.4851	7.3852	8.6616	9.3691	5.374	4.7141	5.0332
Aminotran_1_2 domain-containing protein	F1MBE7	ACCSL	3	2.66211e-07		47.3263	34.6913	52.2542	42.2698	38.7707	26.0197	31.5888	18.3488	18.109	9.24233		50.722	43.244	47.607	47.732	37.076	28.108	38.89	56.943	44.757	55.141	52.176	45.489	48.873	29.769	44.948	42.739	28.843	44.861	38.64	24.194	30.127	23.738	32.579	23.671	30.408	39.697	18.952	18.431	17.88	18.132	24.092	16.893	15.72
Dynactin subunit 1	A0A3Q1M3Y3	DCTN1	3	2.75187e-07		17.0947	8.75407	17.6118	7.406	15.9552	8.75073	11.2557	5.7181	7.57313	2.74375		20.114	18.802	17.853	11.61	10.593	7.027	8.6422	13.945	15.434	23.365	17.703	2.5272	10.229	6.2018	10.666	22.191	13.111	14.167	14.352	11.089	7.8592	7.304	12.327	12.625	6.5159	13.555	1.1845	9.9244	5.3641	6.3994	9.3261	7.6017	9.432
Transgelin-2	Q5E9F5	TAGLN2	1	2.89477e-07		0	2.32347	0.232928	1.3332	0	0	0	1.34102	4.38815	15.5382		0	0	0	0	0	3.5135	3.4569	0	0	0	0.93171	0	0	0	5.3328	0	0	0	0	0	0	0	0	0	0	0	0	0	5.3641	0	3.1087	4.2232	6.288
Transaldolase	G5E5C8	TALDO1	1	3.11841e-07		2.60577	3.8939	1.6664	4.81655	2.84	6.5414	3.08717	6.45083	2.15043	12.345		1.749	2.8203	1.9836	3.8702	2.1186	3.5135	6.0496	2.3242	1.5434	0.93459	1.8634	2.5272	5.6829	4.9615	6.0946	1.6438	2.6221	1.5741	5.52	6.0485	2.6197	10.956	3.5221	1.5781	4.3439	2.9046	3.5535	5.6711	8.0462	8.5325	1.5543	3.3785	2.358
Creatine kinase B-type	Q5EA61	CKB	1	3.15152e-07		2.42738	7.89033	1.49035	6.2429	4.5625	15.5358	23.5008	23.9478	22.3675	60.6418		2.6236	2.8203	2.9755	1.2901	1.0593	8.7837	13.828	3.4863	1.5434	0	0.93171	1.2636	1.1366	1.2404	21.331	3.2876	3.9332	5.5092	5.52	18.146	6.5494	21.912	34.34	20.515	21.72	17.428	23.69	21.267	29.503	21.331	21.761	20.271	25.152
ITPR interacting domain containing 2	A0A3Q1LNI4	ITPRID2	3	3.27292e-07		3.76105	0.3531	0.990752	0	0	0	0	0	0	0		3.4981	4.7004	2.9755	3.8702	1.0593	0	0	1.1621	0	1.8692	0.93171	0	0	0	0	0	0	0	0	0	0	0	0	0	0	0	0	0	0	0	0	0	0
Zonadhesin	E1BNL3	ZAN	3	3.41936e-07		1.27208	0	1.724	0	2.1295	0	1.53902	0	1.1071	0		0.87452	0.94009	1.9836	1.2901	0	0	0	3.4863	1.5434	0.93459	0.93171	0	0	0	0	1.6438	2.6221	3.1481	1.104	0	0	0	2.6416	1.5781	0	1.9364	0	0	0	0	2.3315	0	0.786
Ribonuclease inhibitor	Q3SZN8	RNH1	1	3.42569e-07		1.17166	3.54547	0.466575	5.73125	0.954235	0.672067	0.49163	0.78628	0.798453	11.9524		0.87452	2.8203	0.99182	0	1.0593	4.3918	5.1853	0	0	0.93459	0.93171	0	6.8195	6.2018	9.9037	0.82191	0	0.78703	2.208	2.0162	0	0	0.88052	0	1.086	0	1.1845	0	0.89402	1.0666	0.77717	0.84464	1.572
Metalloproteinase inhibitor 3	F6RQF5	TIMP3	1	3.55643e-07		0	2.9272	0	5.3183	0	0.772667	0	0.296125	0	0		0	0	0	0	5.2965	1.7567	1.7284	0	0	0	0	7.5815	5.6829	4.9615	3.0473	0	0	0	0	1.0081	1.3099	0	0	0	0	0	1.1845	0	0	0	0	0	0
Elongation factor Ts, mitochondrial	P43896	TSFM	3	3.65582e-07		9.81015	5.02763	6.49713	4.0663	9.79787	3.6359	12.2407	3.5147	5.6067	7.22225		8.7452	4.7004	12.894	12.901	6.3558	5.2702	3.4569	5.8106	6.1734	9.3459	4.6586	5.0543	5.6829	2.4807	3.0473	8.2191	10.488	9.4444	11.04	2.0162	5.2395	3.652	11.447	11.047	11.946	14.523	3.5535	2.8355	4.4701	3.1997	4.663	6.7571	7.074
Elongation factor 2	Q3SYU2	EEF2	1	3.97867e-07		3.35925	9.59623	5.03482	11.5233	8.2212	10.0647	12.2599	21.1945	26.797	39.0145		4.3452	1.8508	5.9509	1.2901	5.2965	14.877	8.6152	3.4863	4.5818	5.5783	6.4929	18.875	5.6474	8.6438	12.927	10.659	2.6221	8.6327	10.971	12.034	9.0872	9.0729	13.153	7.841	18.394	9.6518	23.653	19.671	22.323	19.131	23.922	26.025	29.794
Kinesin family member 11	E1BF29	KIF11	2	4.07508e-07		0.776177	0	0.619498	0	1.605	1.0453	2.34598	0.35445	3.17763	0.170365		0.87452	0.94009	0	1.2901	0	0	0	0	1.5434	0.93459	0	0	0	0	0	1.6438	1.3111	2.3611	1.104	0	1.3099	1.826	1.761	1.5781	2.172	3.8728	0	1.4178	0	0	3.8859	2.5339	2.358
Eukaryotic translation initiation factor 5A-1	Q6EWQ7	EIF5A	1	4.34555e-07		1.28848	3.9542	1.81858	3.61768	2.288	5.89047	3.43593	8.8485	5.2335	9.723		0	1.8802	1.9836	1.2901	3.1779	2.6351	6.0496	2.3242	3.0867	0	1.8634	5.0543	3.4098	3.7211	2.2855	1.6438	2.6221	1.5741	3.312	3.0243	9.1691	5.478	1.761	4.7342	4.3439	2.9046	10.66	7.0888	8.0462	9.599	5.4402	4.2232	4.716
Pyridoxal kinase	Q0II59	PDXK	1	4.62224e-07		0	0.580863	0	0.952275	0	1.21733	0	1.11123	0.390792	7.26388		0	0	0	0	0	0.87837	0.86422	0	0	0	0	0	0	0	3.8091	0	0	0	0	0	0	3.652	0	0	0	0	0	1.4178	0.89402	2.1331	0.77717	0	0.786
Rac GTPase activating protein 1	E1BJP2	RACGAP1	3	4.92109e-07		7.49075	5.76653	12.53	5.705	11.5758	7.5415	10.8745	3.43733	9.31885	2.4612		8.7452	5.6405	3.9673	11.61	4.2372	6.1486	6.9138	10.459	20.064	10.28	9.3171	8.8451	5.6829	3.7211	4.5709	11.507	15.733	10.231	8.832	10.081	5.2395	7.304	10.566	12.625	8.6879	11.619	2.369	5.6711	3.5761	2.1331	10.103	10.136	7.86
Female-lethal(2)D homolog	F1MN80	WTAP	3	5.11125e-07		9.56398	3.02493	9.34567	3.84137	8.98388	2.8341	4.00965	1.68915	2.05365	2.4028		7.8707	8.4608	12.894	9.0304	2.1186	2.6351	4.3211	6.9727	10.804	13.084	6.522	2.5272	4.5463	3.7211	4.5709	8.2191	7.8664	11.018	8.832	3.0243	0	5.478	1.761	3.1562	4.3439	6.7775	0	2.8355	1.788	2.1331	2.3315	1.6893	1.572
von Willebrand factor A domain-containing protein 7	A0A3Q1M993	VWA7	1	5.95937e-07		0	2.9599	0	2.8922	0	5.30797	0	3.35582	0	4.52615		0	0	0	0	1.0593	2.6351	5.1853	0	0	0	0	2.5272	2.2732	3.7211	3.0473	0	0	0	0	8.0647	7.8592	0	0	0	0	0	2.369	2.8355	7.1522	1.0666	0	0	0
Beta-1,3-N-acetylglucosaminyltransferase lunatic fringe	Q2KJ92	LFNG	1	6.31678e-07		0	2.96933	0	1.45558	0	1.88133	0	1.03925	0	2.0623		0	0	0	0	1.0593	4.3918	3.4569	0	0	0	0	1.2636	2.2732	0	2.2855	0	0	0	0	3.0243	2.6197	0	0	0	0	0	2.369	0	1.788	0	0	0	0
Sodium/potassium-transporting ATPase subunit alpha-1	Q08DA1	ATP1A1	2	6.36807e-07		36.3075	23.3037	35.244	15.9393	41.386	33.4103	65.396	44.603	65.41	54.2983		33.521	36.763	30.275	44.671	21.99	14.742	33.179	40.059	27.446	38.423	35.048	14.964	13.393	19.626	15.774	32.431	47.874	40.883	44.356	32.645	42.232	25.354	52.87	79.26	72.499	56.955	48.77	47.581	36.884	45.177	59.607	64.608	64.039
Isocitrate dehydrogenase [NADP]	A0A140T8A5	IDH1	1	6.49503e-07		6.27325	7.4394	5.5559	15.9985	3.96352	16.7348	6.43115	14.311	5.0685	34.2188		3.4981	13.161	1.9836	6.4503	3.1779	7.9053	11.235	1.1621	10.804	2.8038	7.4537	3.7908	21.595	21.086	17.522	2.4657	3.9332	3.9352	5.52	12.097	5.2395	32.868	11.447	3.1562	4.3439	6.7775	11.845	12.76	18.774	13.865	4.663	5.9124	3.144
Thioredoxin reductase 1, cytoplasmic	O62768	TXNRD1	1	6.50725e-07		0.235022	0.580863	0	0.190455	0	0.336033	0	0.490155	0.1965	2.57048		0	0.94009	0	0	0	0.87837	0.86422	0	0	0	0	0	0	0	0.76182	0	0	0	0	1.0081	0	0	0	0	0	0	0	0	0.89402	1.0666	0	0	0.786
Hypoxia up-regulated 1	A0A3Q1MJM1	HYOU1	3	6.61371e-07		91.4592	83.6393	97.7623	71.7995	81.0895	74.3863	59.0217	45.0833	54.5755	22.016		81.33	86.488	92.239	105.78	87.922	86.08	76.916	97.617	104.95	89.72	98.762	63.179	72.741	78.143	73.135	70.684	102.26	76.342	75.072	78.631	64.184	80.344	65.158	56.811	43.439	70.679	46.195	43.951	41.125	49.062	59.842	51.523	47.946
Tubulin beta-4A chain	Q3ZBU7	TUBB4A	1	6.89167e-07		2.89912	7.07717	3.60772	6.3219	4.14707	6.88657	4.81182	4.89095	3.55015	4.80063		3.1311	2.875	2.6376	2.9528	9.7555	5.7617	5.7143	4.3328	3.6673	3.1045	3.3263	4.9773	7.2942	5.623	7.3931	4.0041	4.8697	3.3983	4.3162	6.3998	8.226	6.0339	5.0825	5.2623	3.9125	4.99	3.6029	6.1853	4.8121	4.9635	3.8702	4.3814	3.8136
Agrin	A0A3Q1LTY7	AGRN	1	7.69485e-07		0	22.471	0	16.3585	0	1.1087	0	0.447	0.1965	1.67903		0	0	0	0	30.72	24.594	12.099	0	0	0	0	25.272	12.502	22.327	5.3328	0	0	0	0	2.0162	1.3099	0	0	0	0	0	0	0	1.788	0	0	0	0.786
Vanin 2	F1N3U5	VNN2	1	7.74335e-07		0.880047	0	0.232928	0	0.327775	3.19927	0	2.6543	0	5.20158		0	0.94009	0	2.5801	0	0	0	0	0	0	0.93171	0	0	0	0	0	1.3111	0	0	2.0162	3.9296	3.652	0	0	0	0	1.1845	1.4178	2.6821	5.3328	0	0	0
Structural maintenance of chromosomes protein	E1BMZ9	SMC4	2	9.12692e-07		2.83873	0.641173	0.932423	0	3.81375	0.336033	5.55097	1.14073	8.7969	3.08472		4.3726	4.7004	0.99182	1.2901	1.0593	0	0.86422	0	0	0.93459	2.7951	0	0	0	0	3.2876	3.9332	4.7222	3.312	1.0081	0	0	5.2831	3.1562	10.86	2.9046	1.1845	1.4178	0.89402	1.0666	9.3261	10.136	7.86
Band 4.1-like protein 5	Q58CU2	EPB41L5	3	9.94659e-07		4.69075	2.21632	3.68487	1.48152	2.42295	0	1.56848	0	3.01266	0.7014		6.1216	2.8203	5.9509	3.8702	3.1779	0.87837	2.5927	2.3242	3.0867	3.7383	5.5903	1.2636	1.1366	1.2404	2.2855	3.2876	2.6221	1.5741	2.208	0	0	0	2.6416	1.5781	1.086	0.96821	0	0	0	0	5.4402	0.84464	3.144
Clathrin heavy chain 1	P49951	CLTC	3	1.12816e-06		59.4805	43.0227	56.3542	37.009	56.2605	30.2987	46.939	33.0703	39.4325	35.4877		65.589	53.585	68.436	50.312	49.787	39.527	39.754	62.754	43.214	61.683	57.766	32.853	37.507	33.49	44.186	59.999	47.198	63.749	54.096	30.243	31.437	29.216	47.548	28.405	48.869	62.934	33.166	29.773	33.079	36.263	48.962	38.009	43.23
Tubulin beta chain	E1BJB1	TUBB2A	1	1.24336e-06		7.49387	12.0376	7.95027	12.2122	8.10717	9.73857	7.76317	9.31193	6.67208	9.14777		6.5881	8.063	7.6012	7.7232	15.131	12.412	8.5697	7.2368	8.7255	6.4969	9.3419	13.405	11.965	12.516	10.963	8.0634	9.2049	6.3459	8.8145	7.8681	11.568	9.7796	6.747	8.3704	8.0788	7.8565	6.8556	10.223	8.6641	11.505	6.9301	6.4049	6.6068
Glycine N-methyltransferase	A0A3Q1M678	LOC112443696	1	1.37938e-06		0	0	0	0	0	0	0	1.2038	0	4.90945		0	0	0	0	0	0	0	0	0	0	0	0	0	0	0	0	0	0	0	0	0	0	0	0	0	0	0	0	2.6821	2.1331	0	0	0
Translationally-controlled tumor protein	Q5E984	TPT1	1	1.53801e-06		2.52915	5.12063	1.22368	4.60288	0.669525	3.77073	1.12258	5.2093	1.7912	7.28378		4.3726	3.7604	1.9836	0	3.1779	5.2702	6.9138	1.1621	0	1.8692	1.8634	3.7908	9.0927	2.4807	3.0473	0	0	1.5741	1.104	5.0405	2.6197	3.652	3.5221	0	0	0.96821	7.107	1.4178	8.0462	4.2662	2.3315	1.6893	3.144
Erythrocyte membrane protein band 4.1 like 2	A0A3Q1LWK1	EPB41L2	3	1.54677e-06		44.819	26.6843	34.9642	27.229	26.3293	25.353	27.4935	13.737	18.3462	8.63842		41.972	46.049	39.656	51.599	33.886	22.838	23.329	41.836	35.497	35.509	27.015	29.062	34.091	29.769	15.994	27.109	30.154	20.454	27.6	28.227	22.268	25.564	24.645	34.718	29.31	21.301	17.767	12.76	11.622	12.799	21.757	22.796	11.79
Carboxypeptidase	Q2NKZ9	SCPEP1	1	1.62407e-06		0	0.585567	0	1.07193	0	0	0.70423	4.9509	3.7349	9.46813		0	0	0	0	0	1.7567	0	0	0	0	0	0	0	1.2404	3.0473	0	0	0	0	0	0	0	0.88052	0	0	1.9364	2.369	5.6711	5.3641	6.3994	2.3315	4.2232	7.074
NACHT, LRR and PYD domains-containing protein 5	Q647I9	NLRP5	3	1.65636e-06		42.5288	33.1073	48.4317	34.9408	52.3132	39.1637	51.6718	31.8818	23.7525	27.7088		42.592	37.754	49.409	40.36	36.551	28.161	34.61	46.671	44.35	53.607	49.099	27.616	36.695	36.744	38.708	45.685	49.891	56.845	56.832	28.628	49.56	39.303	39.951	54.451	54.819	57.466	30.484	31.145	31.937	33.961	22.158	26.705	23.019
Alpha-1-antiproteinase	P34955	SERPINA1	3	1.67694e-06		45.8813	8.69433	57.3018	9.06435	5.82918	2.32603	4.27953	4.2147	4.51497	2.05937		31.483	42.304	29.755	79.983	4.2372	14.932	6.9138	59.268	61.734	41.122	67.083	3.7908	3.4098	6.2018	22.855	6.5752	9.1774	3.1481	4.416	2.0162	1.3099	3.652	4.4026	4.7342	2.172	5.8093	4.738	2.8355	7.1522	2.1331	4.663	4.2232	3.93
Eukaryotic initiation factor 4A-I	Q3SZ54	EIF4A1	1	1.8887e-06		6.93072	19.528	8.4984	11.8121	12.5804	13.207	11.0713	24.829	19.3552	25.986		6.4091	7.2019	10.244	3.8679	17.293	24.878	16.413	6.1925	9.7701	9.341	8.69	8.4166	10.601	11.985	16.246	16.432	10.484	14.948	8.4576	11.755	12.655	15.211	14.376	8.9388	11.94	9.0304	22.891	22.201	33.965	20.259	27.193	19.14	16.237
Alpha-fetoprotein	Q3SZ57	AFP	3	1.92627e-06		5.94642	0	11.6877	0	0	0	0	0	0	0		5.2471	2.8203	3.9673	11.751	0	0	0	15.107	9.2602	7.4767	14.907	0	0	0	0	0	0	0	0	0	0	0	0	0	0	0	0	0	0	0	0	0	0
Structural maintenance of chromosomes protein	A7Z065	SMC3	2	2.11639e-06		9.02853	2.72742	6.68485	2.59642	6.73837	4.27073	11.911	6.46033	10.3189	6.41115		10.494	10.341	4.9591	10.32	2.1186	0.87837	5.1853	3.4863	9.2602	5.6075	8.3854	0	1.1366	6.2018	3.0473	5.7533	10.488	6.2962	4.416	7.0566	3.9296	1.826	14.969	11.047	11.946	9.6821	5.9225	7.0888	5.3641	7.4659	11.658	7.6017	10.218
HAPLN3 protein	A5PK97	HAPLN3	1	2.25099e-06		7.59398	12.7637	4.44415	12.041	3.7794	9.3145	4.40605	7.9823	3.80785	7.85935		4.3726	12.218	9.9151	3.8702	14.824	8.7781	14.689	3.4863	3.0867	7.4767	3.7269	16.419	12.495	12.396	6.854	4.9314	2.6221	3.1481	4.416	8.0615	14.404	5.478	5.2831	3.1562	4.3439	4.841	8.2915	9.9199	6.2553	7.4625	4.663	5.0678	1.572
Metavinculin	F1N789	VCL	1	2.26664e-06		1.13888	4.08493	0.523452	9.24683	3.69601	3.97997	0.733683	6.64963	5.92488	21.8215		2.6236	0.94009	0.99182	0	0	9.6621	2.5927	1.1621	0	0	0.93171	16.427	3.4098	4.9615	12.189	10.685	0	0.78703	3.312	2.0162	2.6197	7.304	0.88052	0	1.086	0.96821	2.369	2.8355	10.728	10.666	3.1087	5.9124	5.502
Glucosamine-6-phosphate isomerase 1	A4FV08	GNPDA1	1	2.4078e-06		0.457175	0.420267	0	0.858648	0	0.459417	0	0.217385	0	2.77485		0	1.8287	0	0	0	0	1.2608	0	0	0	0	0.61449	1.1055	0.6032	1.1114	0	0	0	0	0.49024	0	0.88801	0	0	0	0	0	0	0.86954	0	0	0	0
Early endosome antigen 1	A0A3Q1M5J6	EEA1	2	2.42146e-06		19.0047	7.7598	16.542	5.54378	14.3688	3.69633	15.4473	8.20885	21.4233	15.5772		15.741	16.922	18.845	24.511	8.4744	7.027	7.778	11.621	24.694	12.15	17.703	0	4.5463	6.2018	11.427	16.438	18.355	14.954	7.728	11.089	0	0	14.088	17.359	11.946	18.396	1.1845	7.0888	5.3641	19.198	20.984	18.582	25.152
Tubulin beta-3 chain	Q2T9S0	TUBB3	1	2.73371e-06		18.4655	30.9627	18.9065	26.148	18.5877	24.9807	17.55	21.6717	16.5782	23.569		17.638	18.722	20.319	17.183	35.017	32.669	25.202	22.781	13.612	16.58	22.653	30.587	29.672	17.229	27.104	18.86	21.074	17.215	17.202	24.107	31.118	19.717	21.591	14.21	17.359	17.04	20.299	20.019	26.78	19.589	18.952	18.47	14.562
Haloacid dehalogenase-like hydrolase domain containing 1A	Q2KJ86	PUDP	1	3.05304e-06		0	0	0	0	0	0	0	0	0	2.0399		0	0	0	0	0	0	0	0	0	0	0	0	0	0	0	0	0	0	0	0	0	0	0	0	0	0	0	0	0	0	0	0	0
Pitrilysin metalloproteinase 1	F1MFA3	PITRM1	2	3.09229e-06		1.47778	0	0.232928	0	0.9973	0	1.12821	0	2.15264	0.511565		1.749	1.8802	0.99182	1.2901	0	0	0	0	0	0	0.93171	0	0	0	0	0	1.3111	1.5741	1.104	0	0	0	0.88052	1.5781	1.086	0.96821	0	0	0	0	0.77717	3.3785	3.144
Lumican	Q05443	LUM	3	3.11596e-06		2.69325	0	3.9523	0.3809	0	0	0	0	0	0		1.749	1.8802	1.9836	5.1602	0	0	0	4.6484	4.6301	2.8038	3.7269	0	0	0	1.5236	0	0	0	0	0	0	0	0	0	0	0	0	0	0	0	0	0	0
Phosphatidylinositol 4-kinase type 2	A6QLN5	PI4K2A	3	3.25446e-06		3.93442	2.15767	3.37265	1.91703	5.32343	2.0534	4.83937	1.63085	2.25015	1.33853		3.4981	4.7004	4.9591	2.5801	2.1186	2.626	1.7284	2.3242	4.6301	4.6729	1.8634	2.5272	1.1366	2.4807	1.5236	5.7533	6.5553	2.3611	6.624	3.0243	1.3099	1.826	3.5221	4.7342	4.3439	6.7573	1.1845	1.4178	1.788	2.1331	2.3315	1.6893	2.358
Heterogeneous nuclear ribonucleoprotein F	Q5E9J1	HNRNPF	1	3.54375e-06		2.96515	8.39133	2.49823	4.76318	4.49123	8.49613	7.39208	11.3896	10.402	13.774		4.514	3.9124	2.1441	1.2901	8.5557	6.4933	10.125	4.1213	1.5434	1.8692	2.459	2.7316	6.5662	3.244	6.5109	4.3754	6.3534	4.8495	2.3866	13.044	6.671	5.7734	6.5092	6.2158	10.125	6.7183	11.773	11.026	9.7796	12.98	13.344	8.5895	8.1684
Pantetheinase	Q58CQ9	VNN1	3	4.09692e-06		1.94783	0	3.50885	0.3809	0	0	0	0	0	0		1.749	3.7604	0.99182	1.2901	0	0	0	3.4863	3.0867	2.8038	4.6586	0	0	0	1.5236	0	0	0	0	0	0	0	0	0	0	0	0	0	0	0	0	0	0
Eukaryotic translation initiation factor 5B	F1N6Y7	EIF5B	3	4.16297e-06		8.71612	0.929233	10.5089	4.46155	9.04733	3.33413	6.1454	7.03765	10.1773	4.14677		8.7452	8.4608	9.9182	7.7403	1.0593	0	1.7284	6.9727	10.804	11.215	13.044	2.5272	4.5463	6.2018	4.5709	5.7533	13.111	11.805	5.52	5.0405	1.3099	3.652	6.1636	9.4685	2.172	6.7775	2.369	9.9244	6.2582	9.599	10.103	6.7571	13.362
Carboxypeptidase Q	Q17QK3	CPQ	1	4.2502e-06		0	0.994273	0	0.3809	0	4.6359	0	4.2819	0	2.93023		0	0	0	0	2.1186	0	0.86422	0	0	0	0	0	0	0	1.5236	0	0	0	0	6.0485	7.8592	0	0	0	0	0	2.369	7.0888	4.4701	3.1997	0	0	0
SUMO-activating enzyme subunit 1	A2VE14	SAE1	1	4.39854e-06		0	0.585567	0	0.3809	0	0	0	1.16067	0.1965	8.29102		0	0	0	0	0	1.7567	0	0	0	0	0	0	0	0	1.5236	0	0	0	0	0	0	0	0	0	0	0	0	0	3.5761	1.0666	0	0	0.786
Tubulin-folding cofactor B	Q5E951	TBCB	1	4.50189e-06		0.235022	1.7426	0	1.54345	0	0.608667	0	0.447	0	3.07862		0	0.94009	0	0	0	2.6351	2.5927	0	0	0	0	0	3.4098	1.2404	1.5236	0	0	0	0	0	0	1.826	0	0	0	0	0	0	1.788	0	0	0	0
SH3 domain-binding glutamic acid-rich-like protein 2	A4IFC4	SH3BGRL2	1	4.79344e-06		0	1.15702	0	0.571375	0.196758	0	0	1.00978	0.601953	4.5875		0	0	0	0	0	0.87837	2.5927	0	0	0	0	0	0	0	2.2855	0	0	0.78703	0	0	0	0	0	0	0	0	1.1845	0	1.788	1.0666	0.77717	0.84464	0.786
Ribose-5-phosphate isomerase	G5E534	RPIA	1	4.80196e-06		0	0	0	0	0	0.608667	0.22013	1.02343	0	4.33052		0	0	0	0	0	0	0	0	0	0	0	0	0	0	0	0	0	0	0	0	0	1.826	0.88052	0	0	0	0	0	0.89402	3.1997	0	0	0
Integrin subunit alpha 6	A0A3Q1M8K4	ITGA6	3	4.91199e-06		23.244	13.865	16.4937	10.7925	19.1355	13.289	18.2437	12.2378	14.3948	7.60235		19.239	30.083	17.853	25.801	13.771	10.54	17.284	15.107	20.064	18.692	12.112	12.636	10.229	11.163	9.1419	18.904	23.599	14.167	19.872	11.089	19.648	9.1301	18.491	23.671	16.29	14.523	13.029	15.595	10.728	9.599	14.766	12.67	11.79
Microtubule associated protein 1B	A0A3Q1MTY6	MAP1B	3	4.9678e-06		19.0785	4.43293	10.0571	2.36238	3.25913	0	0.22013	0	0.194293	0		19.176	26.255	12.822	18.061	2.1186	4.3286	6.8516	4.6484	7.7168	14.886	12.977	0	3.4098	0	6.0397	4.9314	1.3111	4.6655	2.1285	0	0	0	0.88052	0	0	0	0	0	0	0	0.77717	0	0
Spermidine synthase	E1BM12	SRM	1	5.07504e-06		0	0.580863	0	1.06886	0	0	0	0.296125	0.779375	3.9314		0	0	0	0	0	0.87837	0.86422	0	0	0	0	0	2.2732	1.2404	0.76182	0	0	0	0	0	0	0	0	0	0	0	1.1845	0	0	0	2.3315	0	0.786
Serine/threonine-protein phosphatase 2A 55 kDa regulatory subunit B	F1MG56	PPP2R2A	1	5.09829e-06		0	2.68127	0.232928	1.9503	0	0.436633	0.22013	2.07788	0.9128	1.91072		0	0	0	0	1.0593	4.3918	2.5927	0	0	0	0.93171	0	2.2732	2.4807	3.0473	0	0	0	0	0	1.3099	0	0.88052	0	0	0	1.1845	1.4178	3.5761	2.1331	1.5543	0	0.786
Inter-alpha-trypsin inhibitor heavy chain H3	P56652	ITIH3	3	5.28691e-06		4.43491	0.29279	7.71462	0	0	0	0	0.26665	0	0		5.2471	3.7604	0.99182	7.7403	0	0.87837	0	11.621	6.1734	6.5421	6.522	0	0	0	0	0	0	0	0	0	0	0	0	0	0	0	0	0	0	1.0666	0	0	0
Annexin A5	P81287	ANXA5	3	5.97792e-06		13.2067	5.7967	10.0147	7.29838	16.2148	7.74673	9.96858	7.86123	11.1947	7.91052		11.369	14.571	11.406	15.481	4.7669	5.7094	6.9138	9.2969	4.6301	14.486	11.646	1.8954	9.0927	8.6826	9.5228	18.082	15.733	13.38	17.664	7.5607	6.5494	9.1301	11.006	8.6794	7.6019	12.587	8.2915	4.2533	9.8343	9.0658	9.7147	10.558	11.397
Transcription initiation factor IIB	Q2KIN8	GTF2B	3	6.03252e-06		5.78202	3.37803	6.02765	1.35607	3.10513	0	1.34081	0.296125	0.388575	0		3.4981	5.6405	4.9591	9.0304	3.1779	2.6351	4.3211	5.8106	6.1734	4.6729	7.4537	0	1.1366	1.2404	3.0473	5.7533	1.3111	3.1481	2.208	0	0	0	0.88052	1.5781	0	2.9046	1.1845	0	0	0	1.5543	0	0
SUMO-activating enzyme subunit 2	A4FV12	UBA2	1	6.19197e-06		0	0	0	0	0	0	0	0.490155	0	10.8816		0	0	0	0	0	0	0	0	0	0	0	0	0	0	0	0	0	0	0	0	0	0	0	0	0	0	0	0	0.89402	1.0666	0	0	0
Phosphatidylinositol transfer protein alpha isoform	Q2HJ54	PITPNA	1	6.3006e-06		0	1.45924	0	0.761825	0	0	0	0	0	3.95063		0	0	0	0	0	3.5135	0.86422	0	0	0	0	0	0	0	3.0473	0	0	0	0	0	0	0	0	0	0	0	0	0	0	0	0	0	0
Nucleobindin 2	F6Q8A8	NUCB2	3	6.824e-06		11.2069	4.32143	5.11907	3.3668	5.84713	2.66207	3.6649	2.22875	2.69375	1.41886		11.369	10.341	8.9264	14.191	4.2372	5.2702	3.4569	4.6484	4.6301	5.6075	5.5903	2.5272	3.4098	3.7211	3.8091	8.2191	5.2442	5.5092	4.416	3.0243	1.3099	3.652	3.5221	3.1562	2.172	5.8093	0	1.4178	5.3641	2.1331	0	4.2232	3.93
Rab GDP dissociation inhibitor	A0A3Q1MPF1	GDI2	1	6.87071e-06		3.7884	8.21203	2.7522	6.6269	4.97595	5.92447	3.86198	5.60647	2.45837	15.0258		2.619	4.7022	3.9622	3.8702	3.1867	16.252	5.1974	2.3242	3.0867	2.3391	3.2588	5.6832	5.1199	8.0762	7.6283	3.2891	3.9332	5.5137	7.1678	3.526	3.2784	10.969	1.7565	5.5277	3.804	4.3597	5.9308	2.8355	6.7151	6.9445	3.4955	2.5339	1.1823
Perilipin-2	Q9TUM6	PLIN2	3	6.97239e-06		13.835	10.0782	15.3807	10.6771	14.7225	12.958	15.5847	10.4478	13.4558	7.67127		13.555	13.161	9.9182	18.706	13.241	8.7836	8.2101	14.526	16.205	14.953	15.839	13.899	11.366	8.6825	8.7609	12.328	16.388	14.166	16.008	16.129	11.789	10.956	14.528	15.781	14.118	17.912	11.845	13.469	5.8111	10.666	12.046	14.781	12.576
Tyrosine-protein kinase	E1BNE0	FER	1	7.21313e-06		0	1.21733	0	3.82453	0	0	0	0	0.183275	0		0	0	0	0	1.0593	0	2.5927	0	0	0	0	4.911	3.2808	4.8208	2.2855	0	0	0	0	0	0	0	0	0	0	0	0	0	0	0	0.7331	0	0
Cytoskeleton associated protein 5	E1B7K5	CKAP5	3	7.58771e-06		65.003	39.9327	57.0088	34.8137	40.8488	27.2663	27.0922	22.828	17.661	9.5216		62.091	61.106	55.542	81.273	46.609	36.892	36.297	45.322	67.908	66.356	48.449	30.326	36.371	45.894	26.664	36.164	51.131	38.564	37.536	27.218	14.409	40.172	26.416	29.983	23.892	28.078	15.398	32.609	18.774	24.531	15.543	16.048	18.078
Cadherin-3	E1BGT1	CDH3	3	7.72167e-06		6.58195	3.0947	4.53477	2.36573	1.7587	0	1.17395	0	0.616618	0		6.9961	5.6405	5.9509	7.7403	3.1779	3.5135	2.5927	6.9727	4.6301	4.6729	1.8634	2.5272	3.4098	1.2404	2.2855	2.4657	0	2.3611	2.208	0	0	0	2.6416	0	1.086	0.96821	0	0	0	0	0.77717	1.6893	0
Cytoplasmic dynein 1 intermediate chain 2	Q0III3	DYNC1I2	3	7.92563e-06		8.30773	6.7005	10.0098	3.83868	10.6991	6.79793	7.24367	2.4323	2.91075	2.57023		8.7452	7.5207	7.9346	9.0304	5.2965	7.027	7.778	13.945	4.6301	11.215	10.249	1.2636	2.2732	4.9615	6.8564	11.507	10.488	8.6573	12.144	7.0566	7.8592	5.478	7.9247	4.7342	7.6019	8.7139	1.1845	2.8355	3.5761	2.1331	5.4402	2.5339	2.358
40S ribosomal protein S2	O18789	RPS2	2	8.14145e-06		6.46217	4.02393	4.9622	1.54652	13.2088	9.06563	21.6242	13.4698	19.0763	13.5957		6.1216	5.6405	8.9264	5.1602	4.2372	3.5135	4.3211	9.2969	3.0867	3.7383	3.7269	0	1.1366	1.2404	3.8091	13.15	11.8	15.741	12.144	13.105	1.3099	12.782	21.132	25.249	21.72	18.396	14.214	14.178	11.622	13.865	17.098	18.582	19.65
Clusterin	F1MWI1		1	9.08399e-06		0.348695	2.89117	0.0605975	2.7015	0.0287825	3.87721	0.555033	2.77147	0	2.60014		0	0.19608	1.1987	0	4.5686	1.0616	3.0433	0.24239	0	0	0	4.4496	1.4922	1.4991	3.3651	0	0	0	0.11513	8.275	3.1662	0.19043	0.27548	1.7427	0	0.20195	4.6653	0.14786	2.9618	3.3109	0	0	0
Formin like 2	A0A3Q1LSX9	FMNL2	3	9.44734e-06		13.671	8.944	13.5	10.8103	10.1369	7.47473	8.9501	4.139	6.13643	1.27265		15.415	10.93	14.63	13.709	8.3426	7.5774	10.912	14.963	11.963	16.357	10.717	13.585	14.634	10.546	4.4761	11.098	11.147	7.6744	10.628	9.7045	7.6962	5.0235	6.9346	9.0757	10.59	9.2001	3.2587	5.1418	3.3536	4.8019	7.675	5.5971	3.7344
Complement factor D	Q3T0A3	CFD	1	9.54555e-06		0	5.08793	0	5.73993	0	0	0	0.51963	0	0		0	0	0	0	7.4151	4.3918	3.4569	0	0	0	0	10.109	2.2732	3.7211	6.8564	0	0	0	0	0	0	0	0	0	0	0	1.1845	0	0.89402	0	0	0	0
Tropomyosin 4	A0A3Q1MLV0	TPM4	1	9.97602e-06		0.0403525	0.394657	0	0.385405	0.0379225	1.27685	1.01495	2.66463	3.60295	7.62378		0.16141	0	0	0	0	0.32423	0.85974	0	0	0	0	0.55737	0	0	0.98425	0.15169	0	0	0	2.8635	0.96705	0	0.97509	0	3.0847	0	2.7087	2.7188	2.4751	2.7559	4.1598	2.4943	4.0341
Olfactomedin 4	F1MVJ8	OLFM4	1	1.19218e-05		0	0	0	2.51708	0	0	0	0	0	0		0	0	0	0	0	0	0	0	0	0	0	3.7908	2.2732	2.4807	1.5236	0	0	0	0	0	0	0	0	0	0	0	0	0	0	0	0	0	0
Spectrin alpha, non-erythrocytic 1	A0A3Q1LNC8	SPTAN1	3	1.21193e-05		44.2422	18.7817	26.3765	13.7009	20.3578	5.7235	10.1522	3.91793	5.65	3.25463		41.102	38.544	49.591	47.732	18.008	19.324	19.013	19.756	13.89	38.318	33.542	3.7908	9.0927	9.9229	31.997	23.013	15.733	28.333	14.352	9.0728	2.6197	5.478	7.9247	7.8904	5.4299	19.364	0	4.2533	7.1522	4.2662	4.663	1.6893	11.004
Glycosyl-phosphatidylinositol-specific phospholipase D	F1MNM2	GPLD1	1	1.23526e-05		0	0	0	0.3809	0	4.80797	0	9.32777	1.21855	7.1965		0	0	0	0	0	0	0	0	0	0	0	0	0	0	1.5236	0	0	0	0	6.0485	6.5494	1.826	0	0	0	0	1.1845	8.5066	11.622	15.998	1.5543	2.5339	0.786
Nudix hydrolase 5	F1MMR8	NUDT5	1	1.28194e-05		0	0.87364	0	1.28523	0.196758	0.608667	0	0.743125	0.1965	2.22973		0	0	0	0	0	1.7567	0.86422	0	0	0	0	0	1.1366	2.4807	1.5236	0	0	0.78703	0	0	0	1.826	0	0	0	0	1.1845	0	1.788	0	0	0	0.786
Myosin VA	F1MHT3	MYO5A	3	1.32871e-05		4.87252	3.70933	4.9066	1.63748	3.12797	0.761143	1.26333	0.50681	0.549438	0.0275175		4.0728	5.0041	4.6136	5.7996	3.1569	4.0907	3.8804	4.4441	3.8431	5.2871	6.0521	0	1.6873	3.0886	1.774	3.1386	4.364	3.5426	1.4667	1.3393	0.64921	0.29492	1.312	0.51851	0	3.2228	0	0.46584	0.1444	1.417	1.9395	0	0.25825
Tubulin alpha chain	F6RP72	LOC100295712	1	1.40115e-05		5.13058	8.07893	5.28455	6.54375	4.8242	7.28377	4.10217	5.56067	3.84015	6.75038		7.4488	6.1203	2.6383	4.3149	8.7693	8.9825	6.485	4.8757	5.155	4.444	6.6635	6.6226	6.5724	6.4201	6.5599	4.8495	3.5738	4.8851	5.9884	5.8374	8.6393	7.3746	3.9847	2.4846	5.8627	4.0767	5.7012	6.9047	6.2153	3.4215	3.3915	4.6884	4.6879
Staufen double-stranded RNA binding protein 1	F1MH34	STAU1	2	1.62187e-05		3.81575	0.933963	2.67172	0.3101	2.466	0	4.4376	1.40735	4.14768	1.78202		5.2471	1.8802	2.9755	5.1602	1.0593	0.87837	0.86422	2.3242	4.6301	1.8692	1.8634	0	0	1.2404	0	2.4657	3.9332	2.3611	1.104	0	0	0	1.761	7.8904	3.258	4.841	1.1845	1.4178	0.89402	2.1331	3.1087	1.6893	7.86
Pyruvate dehydrogenase E1 component subunit beta, mitochondrial	P11966	PDHB	3	1.63182e-05		18.7293	14.939	19.1773	12.6233	21.3485	18.8113	22.7982	13.0126	17.0535	16.6163		15.741	20.682	17.853	20.641	16.949	13.176	14.692	22.08	15.434	20.561	18.634	12.636	12.502	12.404	12.951	22.191	20.977	21.25	20.976	22.178	19.648	14.608	23.774	25.249	22.806	19.364	8.2915	14.178	12.516	17.065	11.658	21.961	18.864
Lipoprotein lipase	P11151	LPL	1	1.64868e-05		0.235022	5.0229	0.46585	4.26567	0.196758	2.5534	0.2715	2.44728	0	1.65057		0	0.94009	0	0	6.3558	4.3918	4.3211	0	0	0	1.8634	6.3179	3.4098	1.2404	6.0946	0	0	0.78703	0	5.0405	2.6197	0	0	0	1.086	0	7.107	0	2.6821	0	0	0	0
60S ribosomal protein L26	P61257	RPL26	2	1.75358e-05		5.28707	2.3815	3.40843	1.06761	6.44675	5.4054	9.83585	6.75775	8.85053	6.39867		6.1079	5.6307	2.9729	6.4368	1.0593	2.6328	3.4524	4.6393	1.5434	4.6632	2.7878	0	2.2702	1.2404	0.75983	9.0216	6.545	4.7119	5.5085	6.038	6.5357	3.6425	8.7868	11.026	10.837	8.6936	5.9101	8.4918	6.2465	6.3826	7.7575	10.118	7.0596
Tubulin beta-6 chain	Q2HJ81	TUBB6	1	1.76253e-05		6.7643	13.618	8.51892	10.6463	6.89302	9.97207	7.1521	10.526	7.3643	10.007		5.2513	6.1043	9.1618	6.5398	16.848	12.881	11.125	7.6436	7.3546	6.3105	12.767	9.5124	9.712	11.637	11.724	7.5028	7.0398	6.8584	6.1711	11.784	9.3684	8.7638	6.2316	6.7667	5.4841	10.126	7.6756	10.918	14.333	9.1773	6.91	6.0657	10.168
Glucose-6-phosphate isomerase	Q3ZBD7	GPI	1	1.80792e-05		11.6595	20.8547	11.81	22.7696	10.1825	25.886	7.8233	26.6483	5.20418	31.0233		8.7452	21.622	5.9509	10.32	4.2372	26.351	31.976	6.9727	21.607	8.4113	10.249	5.0543	23.868	34.73	27.426	7.3972	10.488	11.805	11.04	11.089	11.789	54.78	11.447	4.7342	5.4299	9.6821	24.874	18.431	31.291	31.997	5.4402	2.5339	6.288
Serine/threonine-protein phosphatase 2A catalytic subunit alpha isoform	P67774	PPP2CA	1	1.81877e-05		1.02125	3.01163	0.38585	1.99478	0.19996	1.07893	0	0.54765	1.07952	2.547		0	1.8297	0.9652	1.2901	3.0926	3.4192	2.5231	0	1.5434	0	0	1.2297	3.3182	1.2071	2.2241	0.79984	0	0	0	1.9621	1.2747	0	0	0	0	0	1.1527	0	0	1.0379	1.5126	0	1.5298
RNA helicase	E1BDM8	DDX6	3	1.83501e-05		25.9337	15.8173	17.9088	9.72795	12.0161	7.20543	8.34797	5.99168	5.37427	3.2938		21.863	28.203	31.738	21.931	16.949	15.811	14.692	19.756	10.804	26.168	14.907	10.109	12.502	8.6826	7.6182	10.685	9.1774	14.954	13.248	9.0728	5.2395	7.304	6.1636	7.8904	8.6879	10.65	4.738	7.0888	8.9402	3.1997	6.9946	5.0678	5.502
Nuclear FMR1 interacting protein 2	F1MXK2	NUFIP2	3	1.84864e-05		6.60973	0	1.66785	0	0	0	0	0	0.1965	0.830115		6.1216	7.5207	8.9264	3.8702	0	0	0	2.3242	1.5434	2.8038	0	0	0	0	0	0	0	0	0	0	0	0	0	0	0	0	0	0	0	0	0	0	0.786
Nucleoside diphosphate kinase B	Q3T0Q4	NME2	1	1.88956e-05		9.84102	13.735	9.31273	19.3627	9.91953	12.6888	6.51215	14.5328	4.33425	18.7815		9.6097	14.088	7.9261	7.7403	11.64	13.16	16.405	8.1281	12.342	6.5368	10.244	12.625	21.569	27.27	15.987	11.497	7.8626	7.0765	13.242	8.0618	2.6197	27.385	4.3976	4.7342	4.3408	12.576	14.2	11.342	13.403	19.186	6.213	1.6893	5.502
26S proteasome non-ATPase regulatory subunit 9	Q3SZ19	PSMD9	1	1.90376e-05		0	2.03067	0	0.3809	0.327775	0.336033	0	0.894025	0.390792	5.45678		0	0	0	0	0	2.6351	3.4569	0	0	0	0	0	0	0	1.5236	0	1.3111	0	0	1.0081	0	0	0	0	0	0	0	0	3.5761	0	0.77717	0	0.786
Glucose-6-phosphate 1-dehydrogenase	A0A3Q1MM55	G6PD	1	1.958e-05		0.247955	2.91377	1.68882	5.50875	0.276	0.336033	0	0.78628	0.390792	3.96667		0	0	0.99182	0	0	6.1486	2.5927	1.1621	0	0.93459	4.6586	7.5815	5.6829	4.9615	3.8091	0	0	0	1.104	1.0081	0	0	0	0	0	0	1.1845	0	0.89402	1.0666	0.77717	0	0.786
Alpha-actinin-4	A5D7D1	ACTN4	1	2.01859e-05		12.8421	26.561	18.6698	29.9157	19.4135	26.284	16.1352	25.012	44.431	49.175		13.691	19.905	8.0224	9.75	20.363	28.377	30.943	12.94	21.744	15.593	24.402	22.251	29.22	29.445	38.747	17.829	22.336	21.908	15.581	24.386	23.223	31.243	19.656	12.837	15.356	16.692	19.784	20.828	27.16	32.276	48.296	34.096	55.091
Dynactin subunit 4	E1BBI8	DCTN4	3	2.02276e-05		3.17625	1.22202	3.75708	1.44978	2.76947	0.9447	1.86188	0.6211	1.874	0.511565		1.749	2.8203	2.9755	5.1602	1.0593	0.87837	1.7284	2.3242	6.1734	2.8038	3.7269	0	2.2732	1.2404	2.2855	2.4657	2.6221	1.5741	4.416	1.0081	0	1.826	1.761	1.5781	2.172	1.9364	0	1.4178	0	1.0666	1.5543	2.5339	0.786
DnaJ heat shock protein family (Hsp40) member C9	A0A3Q1NAY5	DNAJC9	1	2.04119e-05		1.84255	2.5138	2.61485	4.40235	1.92403	3.19927	2.47655	4.69855	1.87843	3.95038		0.87452	0.94009	2.9755	2.5801	3.1779	2.6351	1.7284	1.1621	4.6301	2.8038	1.8634	5.0543	4.5463	4.9615	3.0473	0.82191	2.6221	3.1481	1.104	2.0162	3.9296	3.652	2.6416	3.1562	2.172	1.9364	4.738	4.2533	4.4701	5.3328	0	2.5339	2.358
Thioredoxin	O97680	TXN	1	2.04916e-05		1.47778	2.73687	1.66713	2.58793	2.6197	2.76263	1.7886	3.42215	2.4613	5.34708		1.749	1.8802	0.99182	1.2901	2.1186	2.6351	3.4569	2.3242	1.5434	1.8692	0.93171	3.7908	2.2732	1.2404	3.0473	3.2876	2.6221	2.3611	2.208	2.0162	2.6197	3.652	3.5221	1.5781	1.086	0.96821	3.5535	4.2533	2.6821	3.1997	2.3315	2.5339	2.358
Microtubule-associated protein RP/EB family member 1	Q3ZBD9	MAPRE1	1	2.05011e-05		0.701608	3.37767	2.75315	6.50708	1.06303	1.20927	0.94628	1.75293	1.2039	5.67047		0.87452	0.94009	0.99182	0	3.1779	2.634	4.3211	2.3242	3.0867	3.7383	1.8634	3.7908	10.226	7.4406	4.5709	0	0	3.1481	1.104	1.0081	2.6197	0	0.88052	0	0	2.9046	2.369	0	3.5761	1.0666	1.5543	1.6893	1.572
Anillin actin binding protein	F1MBT6	ANLN	3	2.12328e-05		2.88103	0.288073	2.1344	0	1.00601	0.336033	1.00518	0	2.35721	0.170365		3.4981	3.7604	2.9755	1.2901	0	0	0.86422	2.3242	1.5434	3.7383	0.93171	0	0	0	0	0.82191	1.3111	0.78703	1.104	1.0081	0	0	0.88052	0	2.172	0.96821	0	0	0	0	5.4402	0.84464	3.144
Transferrin receptor protein 1	E1BIG6	TFRC	2	2.1676e-05		0	0.868923	2.41955	0.620175	17.269	9.65003	26.2788	10.6988	8.72417	4.56152		0	0	0	0	0	0.87837	1.7284	8.1348	1.5434	0	0	0	0	2.4807	0	21.37	15.733	22.037	9.936	16.129	9.1691	3.652	24.654	22.093	29.322	29.046	15.398	9.9244	8.9402	8.5325	9.3261	13.514	5.502
AIR carboxylase	F1MN04	PAICS	1	2.1997e-05		0.21863	2.62567	0.232928	2.2662	1.08048	3.27073	1.2253	4.12148	2.23768	4.92915		0.87452	0	0	0	0	6.1486	1.7284	0	0	0	0.93171	1.2636	2.2732	2.4807	3.0473	1.6438	0	1.5741	1.104	3.0243	1.3099	5.478	1.761	0	2.172	0.96821	1.1845	5.6711	5.3641	4.2662	1.5543	0.84464	3.93
60S ribosomal protein L3	P39872	RPL3	2	2.26323e-05		5.6324	3.8939	3.99463	2.1725	9.45535	6.8322	15.0112	10.0771	16.026	9.32333		6.1216	4.7004	3.9673	7.7403	2.1186	3.5135	6.0496	6.9727	1.5434	2.8038	4.6586	1.2636	1.1366	2.4807	3.8091	10.685	9.1774	10.231	7.728	11.089	3.9296	5.478	16.73	14.203	18.462	10.65	11.845	9.9244	8.9402	9.599	19.429	16.893	13.362
15S Mg(2+)-ATPase p97 subunit	G3X757	VCP	3	2.39608e-05		69.082	59.1593	71.9123	50.8062	65.5105	48.6307	47.6008	36.5282	39.7665	38.2278		79.581	69.566	70.419	56.762	67.795	49.188	60.495	73.212	63.277	72.897	78.263	39.171	55.692	45.893	62.469	70.683	55.064	64.536	71.759	49.396	56.324	40.172	51.95	48.92	48.869	40.664	41.457	31.19	39.336	34.13	41.967	37.164	43.23
Uncharacterized protein	A0A3Q1LMK6	CGREF1	1	2.50009e-05		0	2.1607	0	0	0	0	0	0.35445	0	0.7204		0	0	0	0	2.1186	2.6351	1.7284	0	0	0	0	0	0	0	0	0	0	0	0	0	0	0	0	0	0	0	0	1.4178	0	0	0	0	0
Tropomyosin beta chain	Q5KR48	TPM2	1	2.61978e-05		0	0.139907	0	0.277675	0	0.45264	0.35982	0.944632	1.20764	2.4084		0	0	0	0	0	0.11494	0.30478	0	0	0	0	0	0	0	1.1107	0	0	0	0	1.0151	0.34282	0	0.34568	0	1.0936	0	0.96025	0.96383	0.87745	0.977	1.4747	0.88424	1.1515
Angiotensinogen	A0A3Q1LGY9	AGT	1	2.76917e-05		8.45898	9.69263	11.0029	7.84895	1.90715	11.0215	2.7683	12.14	1.68193	8.5583		6.1216	6.5806	6.9427	14.191	11.652	8.7837	8.6422	13.945	12.347	5.6075	12.112	8.8451	5.6829	6.2018	10.666	4.1095	1.3111	0	2.208	10.081	6.5494	16.434	4.4026	4.7342	0	1.9364	7.107	14.178	13.41	13.865	0	2.5339	1.572
TSR1 ribosome maturation factor	F1MSR6	TSR1	2	2.84962e-05		0	0	0	0	1.21148	0.336033	2.30215	0.87408	2.67025	0.87176		0	0	0	0	0	0	0	0	0	0	0	0	0	0	0	1.6438	1.3111	0.78703	1.104	1.0081	0	0	3.5221	1.5781	2.172	1.9364	1.1845	1.4178	0.89402	0	3.1087	3.3785	1.572
Galectin	A0A3Q1MR74	LGALS7	1	2.9062e-05		0	0.580863	0	0.3809	1.81523	3.20733	3.81733	6.3151	2.77438	8.23923		0	0	0	0	0	0.87837	0.86422	0	0	0	0	0	0	0	1.5236	1.6438	2.6221	0.78703	2.208	1.0081	1.3099	7.304	3.5221	4.7342	2.172	4.841	3.5535	7.0888	7.1522	7.4659	2.3315	1.6893	3.144
Alanine--tRNA ligase	A6QLT9	AARS1	1	2.97635e-05		0	0.29279	0	0	0	0.608667	0	1.58775	0.735385	11.7556		0	0	0	0	0	0.87837	0	0	0	0	0	0	0	0	0	0	0	0	0	0	0	1.826	0	0	0	0	1.1845	1.4178	2.6821	1.0666	0	0.84464	0.786
Cathepsin D	F1MMR6	CTSD	1	2.9826e-05		1.13888	3.67083	0.85315	5.30978	1.7587	2.8552	0.614655	2.04275	2.24575	7.4513		2.6236	0.94009	0.99182	0	3.1779	3.5135	4.3211	0	1.5434	1.8692	0	5.0543	3.4098	7.4422	5.3328	2.4657	0	2.3611	2.208	2.0162	6.5494	0	0.88052	1.5781	0	0	3.5535	1.4178	0	3.1997	3.8859	1.6893	0.786
Phosphoglycerate mutase 1	Q3SZ62	PGAM1	1	2.99961e-05		1.78735	3.83827	1.22295	5.93875	2.32627	2.16203	2.26518	5.13553	1.5969	14.2663		1.749	2.8203	0	2.5801	1.0593	5.2702	5.1853	1.1621	0	0.93459	2.7951	0	3.4098	7.4422	12.903	1.6438	2.6221	3.9352	1.104	1.0081	0	5.478	2.6416	1.5781	0	4.841	1.1845	2.8355	7.9896	8.5325	1.5543	1.6893	3.144
Sorbitol dehydrogenase	Q58D31	SORD	1	3.14211e-05		0	1.1617	0	0.190455	0	1.21733	0	0.71365	0	2.71842		0	0	0	0	0	1.7567	1.7284	0	0	0	0	0	0	0	0.76182	0	0	0	0	0	0	3.652	0	0	0	0	0	0	1.788	1.0666	0	0	0
Kinesin motor domain-containing protein	F1MCP5	KIF4A	3	3.14502e-05		8.04875	0.994273	3.64932	0	1.08918	1.0081	2.25237	0.887725	1.54628	1.16792		6.1216	7.5207	6.9427	11.61	2.1186	0	0.86422	4.6484	1.5434	6.5421	1.8634	0	0	0	0	2.4657	0	0.78703	1.104	3.0243	0	0	1.761	0	4.3439	2.9046	0	1.4178	0	2.1331	1.5543	2.5339	0.786
Serpin family B member 5	A0A3Q1NLS8	SERPINB5	1	3.17225e-05		0	2.32347	0	1.77453	0	0	0	1.3059	0.1965	5.47285		0	0	0	0	0	3.5135	3.4569	0	0	0	0	2.5272	0	0	4.5709	0	0	0	0	0	0	0	0	0	0	0	2.369	0	1.788	1.0666	0	0	0.786
Leucine-rich repeat-containing protein 59	Q5E9X4	LRRC59	2	3.23745e-05		6.10295	4.95787	6.219	4.01872	4.7767	2.4528	9.47075	4.29622	7.99835	5.2242		3.4981	7.5207	6.9427	6.4503	5.2965	4.3918	5.1853	3.4863	9.2602	5.6075	6.522	3.7908	2.2732	6.2018	3.8091	4.9314	3.9332	4.7222	5.52	6.0485	1.3099	0	9.6857	7.8904	8.6879	11.619	4.738	5.6711	3.5761	3.1997	8.5489	9.291	6.288
Enoyl-CoA delta isomerase 1	F1MTT7	ECI1	3	3.40179e-05		2.35783	0.3531	1.14367	0.190455	1.62243	0	1.7886	0.223505	1.45168	0.849345		1.749	2.8203	0.99182	3.8702	1.0593	0	0	1.1621	1.5434	1.8692	0	0	0	0	0.76182	3.2876	1.3111	0.78703	1.104	0	0	0	3.5221	1.5781	1.086	0.96821	0	0	0.89402	0	1.5543	0.84464	0.786
Tubulin polymerization-promoting protein family member 3	Q3ZCC8	TPPP3	1	3.64726e-05		0.21863	4.11693	0.46585	3.53437	0.393525	2.0534	0.614655	1.58775	1.32268	2.7379		0.87452	0	0	0	1.0593	3.5135	7.778	0	0	0	1.8634	2.5272	2.2732	2.4807	6.8564	0	0	1.5741	0	3.0243	1.3099	1.826	0.88052	1.5781	0	0	1.1845	1.4178	2.6821	1.0666	0.77717	0.84464	2.358
Cytosolic non-specific dipeptidase	Q3ZC84	CNDP2	1	3.75467e-05		0.235022	2.8996	0.38585	3.11897	0.196758	0.9447	0.394525	2.78675	0.5895	4.73933		0	0.94009	0	0	0	3.5135	5.1853	0	1.5434	0	0	0	1.1366	3.7211	7.6182	0	0	0.78703	0	1.0081	0	1.826	0	1.5781	0	0	1.1845	4.2533	3.5761	2.1331	0	0	2.358
Ubiquitin carboxyl-terminal hydrolase	F1N3P2	USP5	1	3.82454e-05		5.1746	12.8065	4.51415	17.2271	5.11795	9.4127	5.07607	6.01013	5.09345	13.9695		2.6236	12.221	1.9836	3.8702	5.2965	17.567	15.556	3.4863	6.1734	3.7383	4.6586	7.5815	25.005	21.086	15.236	4.9314	6.5553	2.3611	6.624	6.0485	3.9296	18.26	5.2831	7.8904	3.258	3.8728	3.5535	4.2533	9.8343	6.3994	8.5489	4.2232	2.358
RNA polymerase II-associated factor 1 homolog	Q2KJ14	PAF1	2	3.93512e-05		0	0	0	0	0	0	2.08202	0.26665	3.09698	0.701155		0	0	0	0	0	0	0	0	0	0	0	0	0	0	0	0	0	0	0	0	0	0	2.6416	1.5781	2.172	1.9364	0	0	0	1.0666	1.5543	5.0678	3.144
Cellular repressor of E1A stimulated genes 1	F1MX50	CREG1	1	3.9921e-05		0.68868	0.868923	0.290525	0.816455	0	3.02723	0	1.14073	0	1.25143		0.87452	1.8802	0	0	0	0.87837	1.7284	1.1621	0	0	0	1.2636	0	1.2404	0.76182	0	0	0	0	2.0162	5.2395	1.826	0	0	0	0	1.1845	1.4178	0.89402	1.0666	0	0	0
Estradiol 17-beta-dehydrogenase	Q1JQD0	HSD17B1	3	4.28643e-05		25.9818	8.52147	21.9375	6.8545	15.7808	18.2027	20.9533	16.3115	10.911	6.9881		16.616	35.723	25.787	25.801	11.652	5.2702	8.6422	15.107	18.52	27.103	27.02	10.109	6.8195	7.4422	3.0473	15.616	18.355	12.592	16.56	22.178	19.648	12.782	14.088	28.405	23.892	17.428	21.321	19.849	13.41	10.666	10.88	15.203	7.074
Peptidyl-prolyl cis-trans isomerase NIMA-interacting 1	Q5BIN5	PIN1	1	4.39199e-05		0	0	0	0	0	0.608667	0	1.0681	0.327725	3.03993		0	0	0	0	0	0	0	0	0	0	0	0	0	0	0	0	0	0	0	0	0	1.826	0	0	0	0	0	1.4178	1.788	1.0666	0	0	0
Calcyphosin	Q0VCC0	CAPS	1	4.43497e-05		0	5.60377	0	1.3332	0	0	0	0.223505	0	0.51132		0	0	0	0	6.3558	5.2702	5.1853	0	0	0	0	0	0	0	5.3328	0	0	0	0	0	0	0	0	0	0	0	0	0	0.89402	0	0	0	0
Fructose-bisphosphate aldolase	A0A3S5ZPB0	ALDOC	1	4.68759e-05		10.0315	13.1646	9.81627	22.857	8.58772	16.0067	10.7033	15.68	3.8133	9.30673		5.2471	16.922	8.9264	9.0304	6.3558	18.446	14.692	6.9727	6.1734	10.28	15.839	27.799	23.868	26.048	13.713	4.1095	7.8664	10.231	12.144	17.138	23.578	7.304	12.327	7.8904	11.946	10.65	15.398	18.431	16.092	12.799	3.1087	5.0678	3.144
Unconventional myosin-Id	F1MJ56	MYO1D	2	4.69209e-05		0	0.3531	0	0	0	0	3.08717	0.26665	9.98812	5.43375		0	0	0	0	1.0593	0	0	0	0	0	0	0	0	0	0	0	0	0	0	0	0	0	3.5221	1.5781	4.3439	2.9046	0	0	0	1.0666	10.103	10.98	11.004
Protein FAM3C	A5PKI3	FAM3C	1	4.72998e-05		0.541155	3.31773	0.46585	3.84718	0.393525	2.21737	0.72615	2.07788	0.975875	0.681695		0.87452	0	0	1.2901	2.1186	3.5135	4.3211	0	0	0	1.8634	3.7908	4.5463	2.4807	4.5709	0	0	1.5741	0	4.0324	2.6197	0	0	0	0	2.9046	1.1845	1.4178	3.5761	2.1331	2.3315	0	1.572
14-3-3 protein theta	Q3SZI4	YWHAQ	1	5.00816e-05		9.89275	10.9808	8.92615	11.4061	8.18105	9.55707	9.41115	12.985	11.7165	19.5137		8.2547	12.599	6.9283	11.789	10.67	12.896	9.3765	9.458	9.7562	7.0099	9.4805	9.3024	9.458	13.816	13.048	9.9565	8.2347	7.397	7.136	9.0691	8.6531	10.949	11.694	9.6872	9.0369	7.2265	11.547	12.553	13.979	13.861	8.988	11.337	9.265
Complement factor H	A0A3Q1MP45	CFH	1	5.03365e-05		0.453653	4.09283	0.232928	4.64643	0	0.772667	0	0.959625	0	0.170595		0.87452	0.94009	0	0	5.2799	5.2702	1.7284	0	0	0	0.93171	2.5272	4.5107	2.4418	9.106	0	0	0	0	1.0081	1.3099	0	0	0	0	0	1.1845	0	2.654	0	0	0	0
3-hydroxyacyl-CoA dehydrogenase type-2	O02691	HSD17B10	2	5.04862e-05		13.2053	6.7608	11.6718	6.4947	15.3035	4.67823	14.9022	9.66645	15.2715	14.3163		17.49	14.101	10.91	10.32	6.3558	6.1486	7.778	11.621	10.804	12.15	12.112	3.7908	2.2732	6.2018	13.713	16.438	17.044	13.38	14.352	9.0728	1.3099	3.652	17.61	12.625	11.946	17.428	5.9225	5.6711	8.9402	18.132	13.212	17.737	19.65
Exportin-2	A5D785	CSE1L	1	5.07546e-05		2.70965	10.6045	2.94165	8.7534	2.60705	7.56857	3.33132	11.3297	7.54523	18.3925		0.87452	2.8203	1.9836	5.1602	2.1186	19.324	10.371	0	6.1734	0.93459	4.6586	0	9.0927	9.9229	15.998	0.82191	3.9332	2.3611	3.312	0	2.6197	20.086	0	6.3123	2.172	4.841	8.2915	9.9244	14.304	12.799	11.658	2.5339	5.502
TACC3 protein	A6QL93	TACC3	3	5.08542e-05		31.5685	18.5817	27.6088	15.2907	11.6827	8.75883	4.0792	3.60315	2.71645	1.02242		30.608	28.202	28.763	38.701	24.364	16.689	14.692	18.594	29.324	29.907	32.61	10.109	19.322	11.163	20.569	11.507	10.488	12.592	12.144	10.081	5.2395	10.956	6.1636	0	4.3439	5.8093	7.107	2.8355	4.4701	0	4.663	2.5339	2.358
Hypoxanthine-guanine phosphoribosyltransferase	Q3SZ18	HPRT1	1	5.13961e-05		0.23456	1.73917	0.850732	1.38545	1.59312	2.32147	1.36757	3.46375	1.93548	6.49613		0	0.93824	0	0	0	2.6299	2.5876	0	1.5403	0.93275	0.92988	1.2611	0	1.2379	3.0428	0.82029	1.3085	3.1419	1.1018	2.0122	1.3073	3.6449	0.87879	1.575	1.0839	1.9326	3.5465	1.415	3.5691	5.3244	1.5513	2.5289	2.3534
Proteasome activator subunit 3	A0A3Q1N077	PSME3	1	5.16015e-05		0	0.29279	0.232928	0.190455	0	0.336033	0.22013	3.81018	3.09772	5.67173		0	0	0	0	0	0.87837	0	0	0	0	0.93171	0	0	0	0.76182	0	0	0	0	1.0081	0	0	0.88052	0	0	0	1.1845	4.2533	4.4701	5.3328	3.8859	1.6893	1.572
Inositol 1,4,5-trisphosphate receptor type 1	F1MX21	ITPR1	3	5.18724e-05		11.9255	11.1377	12.1454	5.91985	10.5875	2.9981	5.6955	1.50948	2.8499	0.55027		15.741	14.101	4.9591	12.901	11.652	9.6621	12.099	9.2969	7.7168	19.456	12.112	5.0543	9.0927	4.9615	4.5709	12.329	10.488	11.805	7.728	4.0324	1.3099	3.652	7.0441	4.7342	3.258	7.7457	3.5535	1.4178	0	1.0666	3.8859	2.5339	2.358
Phosphoglucomutase-1	Q08DP0	PGM1	1	5.38226e-05		1.1751	3.19237	0	2.52168	0	2.43467	0	2.89775	0	7.245		0	4.7004	0	0	0	4.3918	5.1853	0	0	0	0	0	2.2732	2.4807	5.3328	0	0	0	0	0	0	7.304	0	0	0	0	0	0	6.2582	5.3328	0	0	0
Myosin VB	F1MMQ6	MYO5B	3	5.89504e-05		31.8443	33.875	31.8285	20.0757	29.689	17.8323	19.147	9.95482	8.4403	2.18365		36.972	25.956	29.01	35.439	44.371	28.351	28.903	25.694	30.008	33.904	37.708	14.706	24.341	17.915	23.341	38.697	20.503	27.939	31.617	20.805	20.265	12.427	20.642	18.366	13.725	23.855	12.601	9.4115	9.6602	8.1466	8.1379	9.1265	7.5756
Integrin alpha-5	F1MK44	ITGA5	2	6.21716e-05		0	0	0	0	0	0	4.58795	3.42215	7.3018	3.29088		0	0	0	0	0	0	0	0	0	0	0	0	0	0	0	0	0	0	0	0	0	0	5.2831	4.7342	5.4299	2.9046	3.5535	4.2533	2.6821	3.1997	7.7717	6.7571	5.502
Heparan sulfate proteoglycan 2	F1MER7	HSPG2	1	6.2575e-05		0	10.5941	0	2.6425	0	0	0	0	0	0		0	0	0	0	16.949	8.7837	6.0496	0	0	0	0	5.0543	2.2732	2.4807	0.76182	0	0	0	0	0	0	0	0	0	0	0	0	0	0	0	0	0	0
NLR family pyrin domain containing 13	G3MYV6	NLRP13	3	6.32055e-05		59.2033	54.7693	60.2882	50.9612	76.2892	55.792	67.2537	46.917	28.1185	29.9693		58.593	60.166	66.452	51.602	57.202	50.067	57.039	62.754	57.104	56.075	65.22	44.225	52.283	57.057	50.28	71.506	81.286	73.981	78.384	47.38	61.564	58.432	60.756	64.701	73.847	69.711	47.38	62.382	38.443	39.463	31.864	36.319	25.938
Eukaryotic initiation factor 4A-II	Q3SZ65	EIF4A2	1	6.42983e-05		3.6134	6.85127	3.83113	4.87925	4.65002	4.2049	3.04048	5.86865	4.18677	5.9594		3.2106	5.0193	3.6413	2.5824	6.0113	7.6212	6.9213	3.1044	4.1201	4.6778	3.4222	4.2193	5.3113	4.1396	5.8468	4.9372	5.2488	4.7277	3.6864	3.3662	4.3738	4.8747	3.2342	2.1078	3.2636	3.5563	5.5373	7.5721	7.16	3.2052	6.2255	2.8204	4.1993
Importin subunit alpha-8	C1JZ66	KPNA7	3	6.43262e-05		16.04	12.4343	13.5055	12.1022	6.77998	1.98193	2.82448	0	2.52218	0		18.365	15.041	17.853	12.901	13.771	12.297	11.235	12.783	16.977	12.15	12.112	8.8451	14.776	14.884	9.9037	5.7533	6.5553	7.0833	7.728	2.0162	3.9296	0	4.4026	0	1.086	5.8093	0	0	0	0	3.8859	2.5339	2.358
Platelet-activating factor acetylhydrolase IB subunit alpha	A5D7P3	PAFAH1B1	1	6.4924e-05		0	0.87249	0	1.00787	0	0	0.370733	0.7841	0.305748	2.91825		0	0	0	0	0	0.66237	1.9551	0	0	0	0	1.2636	0.85709	0	1.9108	0	0	0	0	0	0	0	0.66399	0	0.81894	0	0	0	3.1364	0	0.58606	0.63693	0
Hemoglobin subunit beta	P02070	HBB	1	6.4962e-05		3.36615	46.8913	6.33667	33.122	0.85005	13.1263	0.99404	13.77	1.24303	10.5689		3.4753	4.6514	0.65259	4.6853	34.866	56.666	49.142	7.6767	4.062	7.7476	5.8604	17.225	12.084	10.707	92.472	1.3627	1.3111	0	0.7264	9.365	17.856	12.158	1.761	1.5781	0	0.63706	12.999	12.723	13.387	15.971	0	0	3.6612
L-lactate dehydrogenase B chain	Q5E9B1	LDHB	1	6.66008e-05		9.16395	15.1767	8.14627	15.7994	6.5171	17.9606	7.1983	15.3495	6.38513	20.8373		7.0275	12.255	6.9783	10.395	4.7742	26.847	13.909	7.04	10.077	7.0493	8.4188	6.4085	13.68	15.585	27.524	3.3171	8.5599	7.5278	6.6636	6.5818	12.5	34.8	7.9562	3.9909	7.1293	9.7168	14.883	11.424	17.964	17.127	4.297	4.67	6.7037
Protein disulfide-isomerase A4	F1MEN8	PDIA4	3	7.05049e-05		75.9493	53.598	77.217	57.5502	59.696	52.3173	44.844	32.6137	25.8427	11.681		61.216	73.327	76.37	92.884	70.973	50.067	39.754	79.023	83.342	72.898	73.605	68.234	62.512	68.22	31.235	57.533	74.73	48.009	58.512	53.429	52.395	51.128	40.504	53.655	35.838	49.379	26.059	39.697	29.503	35.196	26.424	28.718	18.078
Citron Rho-interacting kinase	A0A3Q1LV55	CIT	3	7.07549e-05		2.06117	1.45924	3.9171	1.00108	2.44378	0.336033	4.6331	0.26665	4.56267	0.170365		1.749	0.94009	2.9755	2.5801	0	3.5135	0.86422	2.3242	3.0867	2.8038	7.4537	0	0	2.4807	1.5236	1.6438	2.6221	5.5092	0	1.0081	0	0	3.5221	3.1562	2.172	9.6821	0	0	0	1.0666	3.1087	6.7571	7.074
Mitogen-activated protein kinase 1	P46196	MAPK1	1	7.39979e-05		0.6559	3.68027	1.33743	5.7755	1.07175	0.672067	0.6604	2.95193	2.13137	3.90627		2.6236	0	0	0	3.1779	5.2702	2.5927	3.4863	0	0	1.8634	3.7908	6.8195	8.6826	3.8091	0.82191	0	2.3611	1.104	2.0162	0	0	2.6416	0	0	0	2.369	2.8355	4.4701	2.1331	3.1087	2.5339	1.572
Phospholipid transfer protein	Q58DL9	PLTP	1	7.43642e-05		0	2.156	0	2.55925	0	0.336033	0	0	0	0.379675		0	0	0	0	2.1186	1.7567	2.5927	0	0	0	0	2.5272	1.1366	1.2404	5.3328	0	0	0	0	1.0081	0	0	0	0	0	0	0	0	0	0	0	0	0
Poly(rC)-binding protein 1	Q5E9A3	PCBP1	1	7.629e-05		2.47967	3.7752	2.34469	4.88198	2.76495	5.34437	4.4592	6.12485	6.78748	10.9784		2.2707	1.5008	3.5671	2.5801	4.8691	4.5613	1.8952	0.69317	3.0867	2.8038	2.7951	4.5445	4.0877	4.9615	5.9342	1.8024	2.6221	2.6648	3.9705	6.8444	6.2735	2.9152	4.2172	3.4607	4.5535	5.6054	7.0861	5.099	4.6426	7.6717	8.6852	4.5491	4.2333
Phosphomannomutase 2	Q3SZJ9	PMM2	1	7.76725e-05		0	0.285623	0	0.377675	0	0	0	0.97195	0	3.0159		0	0	0	0	0	0	0.85687	0	0	0	0	0	0	0	1.5107	0	0	0	0	0	0	0	0	0	0	0	0	0	1.7728	2.115	0	0	0
Nascent polypeptide-associated complex subunit alpha	Q5E9A1	NACA	1	7.92204e-05		1.69988	2.96463	1.6664	2.3599	2.35375	4.81603	3.63415	10.0054	9.9376	12.682		1.749	3.7604	0	1.2901	1.0593	3.5135	4.3211	2.3242	1.5434	0.93459	1.8634	1.2636	3.4098	2.4807	2.2855	1.6438	1.3111	3.1481	3.312	5.0405	3.9296	5.478	3.5221	4.7342	4.3439	1.9364	7.107	12.76	11.622	8.5325	7.7717	7.6017	8.646
L-lactate dehydrogenase A chain	P19858	LDHA	1	7.9642e-05		12.4225	16.3129	10.6402	21.449	12.2521	21.9487	9.3162	17.602	6.32788	18.571		12.166	15.898	8.8278	12.798	7.8817	21.398	19.659	6.8926	17.67	9.6952	8.3029	18.73	20.358	24.041	22.667	7.3334	11.092	15.237	15.346	13.569	12.25	40.027	12.249	10.177	9.1152	5.7236	15.865	9.8268	26.67	18.046	6.575	5.4657	3.5056
Fructose-bisphosphate aldolase	A0A3Q1LMG1	ALDOA	1	8.07029e-05		6.61475	7.58343	6.63402	16.4135	6.70945	12.786	12.1928	14.8688	12.146	16.5135		5.2471	7.5207	5.9509	7.7403	5.2965	10.54	6.9138	6.9727	4.6301	8.4113	6.522	21.481	23.868	11.163	9.1419	6.5752	6.5553	7.0833	6.624	16.129	13.099	9.1301	13.208	7.8904	14.118	13.555	13.029	15.595	16.986	13.865	11.658	10.98	14.148
Uncharacterized protein	F1N746	RABGAP1	3	8.10457e-05		6.60478	2.04395	7.93657	3.30248	0.599002	0	0	0	0.39121	0		7.7424	6.4428	5.8782	6.3557	0.98165	1.7567	3.3935	5.6402	7.7168	9.2088	9.1805	0	4.463	1.2404	7.5065	0.82191	0	1.5741	0	0	0	0	0	0	0	0	0	0	0	0	0.7202	0.84464	0
AHA1, activator of heat shock 90kDa protein ATPase homolog 1 (Yeast)	Q3T0G3	AHSA1	1	8.27508e-05		0	0.585567	0	0.3809	0	0	0	0	0	4.29497		0	0	0	0	0	1.7567	0	0	0	0	0	0	0	0	1.5236	0	0	0	0	0	0	0	0	0	0	0	0	0	0	0	0	0	0
Endoplasmin	Q95M18	HSP90B1	3	8.39894e-05		108.048	83.5987	104.14	84.5493	88.077	95.171	70.77	54.744	62.5903	35.8777		90.791	100.42	109.12	131.86	93.652	86.094	71.05	89.729	125.04	107.49	94.301	79.874	97.987	89.325	71.011	77.932	106.22	78.715	89.441	91.553	98.26	95.7	68.347	71.659	65.603	77.471	51.418	62.962	57.231	47.365	61.726	56.77	58.176
Phosphoserine phosphatase	Q2KHU0	PSPH	1	8.43731e-05		0	0.288073	0	2.94832	0	0.608667	0	0.71365	0	3.37525		0	0	0	0	0	0	0.86422	0	0	0	0	0	4.5463	4.9615	2.2855	0	0	0	0	0	0	1.826	0	0	0	0	0	0	1.788	1.0666	0	0	0
Plasma serine protease inhibitor	Q9N2I2	SERPINA5	3	8.47367e-05		2.35437	0	2.13227	0.761825	0.533253	0	0.22013	1.11123	0	9.30115		2.6236	0.94009	1.9836	3.8702	0	0	0	2.3242	1.5434	0.93459	3.7269	0	0	0	3.0473	0.82191	1.3111	0	0	0	0	0	0.88052	0	0	0	0	1.4178	0.89402	2.1331	0	0	0
Adapter protein GRB2	Q3T0F9	GRB2	1	8.49397e-05		0	0	0	0	0	0	0	0	0	2.2105		0	0	0	0	0	0	0	0	0	0	0	0	0	0	0	0	0	0	0	0	0	0	0	0	0	0	0	0	0	0	0	0	0
Procollagen-lysine,2-oxoglutarate 5-dioxygenase 1	O77588	PLOD1	1	8.93342e-05		0	0.868923	0	0.816455	0	2.654	0.22013	0.223505	0	1.39961		0	0	0	0	0	0.87837	1.7284	0	0	0	0	1.2636	0	1.2404	0.76182	0	0	0	0	4.0324	3.9296	0	0.88052	0	0	0	0	0	0.89402	0	0	0	0
Enhancer of mRNA-decapping protein 4	A0A3Q1M752	EDC4	3	9.33625e-05		3.9215	2.1607	4.28123	0.66505	2.41423	2.72547	2.56612	1.43686	3.55375	2.05937		3.4981	5.6405	3.9673	2.5801	2.1186	2.6351	1.7284	3.4863	6.1734	3.7383	3.7269	0	1.1366	0	1.5236	2.4657	2.6221	2.3611	2.208	5.0405	1.3099	1.826	2.6416	1.5781	2.172	3.8728	2.369	1.4178	0.89402	1.0666	4.663	1.6893	3.93
F-box/WD repeat-containing protein 7	F1MNN4	FBXW7	3	9.44922e-05		6.33105	2.67183	6.78245	3.14187	5.33422	0.608667	3.56778	0.533275	0	0		5.2471	4.7004	8.9264	6.4503	1.0593	2.6351	4.3211	2.3242	10.804	8.4113	5.5903	0	2.2732	4.9615	5.3328	5.7533	7.8664	5.5092	2.208	0	0	1.826	2.6416	4.7342	1.086	5.8093	0	0	0	2.1331	0	0	0
SRSF protein kinase 1	E1BNV4	SRPK1	3	9.65234e-05		2.67481	0	1.37587	0	0.41095	0	0.76313	0	1.00962	0.189835		5.2471	1.8802	0.99182	2.5801	0	0	0	1.1621	1.5434	0.93459	1.8634	0	0	0	0	1.6438	0	0	0	0	0	0	0.88052	0	2.172	0	0	0	0	0	0.77717	1.6893	1.572
60S ribosomal protein L23	Q3T057	RPL23	2	9.76029e-05		4.44625	2.09097	3.96083	1.35881	5.13985	3.19123	9.38852	5.76668	10.9246	7.029		5.2471	4.7004	3.9673	3.8702	1.0593	1.7567	3.4569	4.6484	0	4.6729	6.522	1.2636	3.4098	0	0.76182	8.2191	1.3111	5.5092	5.52	3.0243	6.5494	0	10.566	9.4685	9.7739	7.7457	4.738	5.6711	6.2582	6.3994	8.5489	11.825	14.148
Staphylococcal nuclease domain-containing protein 1	Q863B3	SND1	2	9.90078e-05		0.43725	0.580863	0.676375	0	10.0503	5.55147	23.5918	14.2791	29.8033	18.4733		1.749	0	0	0	0	0.87837	0.86422	1.1621	1.5434	0	0	0	0	0	0	12.329	3.9332	17.315	6.624	9.0728	3.9296	3.652	25.535	17.359	28.236	23.237	14.214	8.5066	15.198	19.198	33.418	35.475	26.724
SLC3A2 protein	Q08DL0	SLC3A2	3	0.000104464		18.624	17.573	16.553	14.5747	13.895	10.1954	15.7873	11.6496	21.7345	11.6551		14.867	17.862	19.836	21.931	22.245	14.054	16.42	20.918	15.434	14.953	14.907	17.69	14.776	13.644	12.189	14.794	15.733	11.805	13.248	14.113	9.1691	7.304	18.491	15.781	16.29	12.587	14.214	9.9244	10.728	11.732	19.429	21.116	18.864
Ribonucleoside-diphosphate reductase	F1MSF1	RRM1	1	0.00010683		0	2.62567	0	1.9503	0	0	0	1.24848	0.601953	4.57435		0	0	0	0	0	6.1486	1.7284	0	0	0	0	0	2.2732	2.4807	3.0473	0	0	0	0	0	0	0	0	0	0	0	0	1.4178	3.5761	0	0.77717	0.84464	0.786
Alpha-enolase	Q9XSJ4	ENO1	1	0.000112979		11.049	18.303	12.702	20.8255	9.4162	21.5893	10.556	18.329	8.81265	22.522		10.976	13.603	7.9579	11.659	11.52	23.992	19.397	13.455	17.869	10.774	8.7098	30.905	9.8722	18.01	24.515	8.9382	12.717	6.0773	9.9323	10.65	10.51	43.608	8.1874	13.707	9.7604	10.569	17.807	13.611	19.872	22.026	8.2102	8.9229	8.8632
Cystatin-B	P25417	CSTB	1	0.000113253		0	0.693833	0.115678	1.15827	0.32725	0.64375	0.692348	1.51645	1.0235	3.05475		0	0	0	0	0	1.0492	1.0323	0.46271	0	0	0	0.50311	1.3576	0.49387	2.2785	1.309	0	0	0	1.2042	0	0.72705	0.70118	0	1.2972	0.77101	1.4149	1.129	1.606	1.9159	0.92833	2.0178	0.62591
Carbohydrate sulfotransferase	A3KMX1	CHST14	1	0.000114313		0.949553	3.6661	0.699497	4.059	1.67553	6.01723	1.81052	3.18435	1.46857	1.7211		0.87452	0.94009	1.9836	0	3.1779	2.6351	5.1853	0	0	0.93459	1.8634	7.5815	3.4098	3.7211	1.5236	0.82191	1.3111	2.3611	2.208	7.0566	9.1691	1.826	2.6416	1.5781	1.086	1.9364	1.1845	5.6711	2.6821	3.1997	0.77717	1.6893	0.786
Guanine nucleotide-binding protein G(i) subunit alpha-1	P63097	GNAI1	3	0.000115612		2.6468	1.5198	2.04542	1.07537	2.74328	0.480733	1.79489	0.33384	1.73205	0.180155		2.2323	2.4578	2.7199	3.1772	1.2493	1.0359	2.2742	2.7334	1.8202	1.186	2.4421	0.22665	0.10194	2.8062	1.1667	1.1113	4.5124	1.9384	3.411	1.0985	0.3437	0	3.2707	0	0.38235	3.5265	0	0.69564	0.23458	0.40514	2.8307	2.0624	0.93911
Alpha-actinin-1	Q3B7N2	ACTN1	1	0.00011701		9.34593	20.9287	11.991	21.2355	13.6812	25.857	20.888	33.3685	45.1437	54.0983		7.1539	15.56	7.7608	6.909	17.58	22.26	22.946	5.5099	12.077	12.262	18.115	5.4259	27.032	24.834	27.65	13.255	12.962	18.741	9.7669	24.67	22.426	30.475	24.97	13.794	26.86	17.928	33.03	18.718	42.854	38.872	54.546	37.197	49.525
Eukaryotic translation initiation factor 4H	Q1JPH6	EIF4H	1	0.000118741		0.453653	1.8029	0.7571	1.10061	1.40825	1.81793	1.52273	4.04323	1.78163	3.57118		0.87452	0.94009	0	0	1.0593	1.7567	2.5927	1.1621	0	0.93459	0.93171	1.2636	1.1366	1.2404	0.76182	1.6438	1.3111	1.5741	1.104	1.0081	2.6197	1.826	0.88052	3.1562	1.086	0.96821	3.5535	5.6711	2.6821	4.2662	0.77717	0.84464	1.572
Glycerol-3-phosphate dehydrogenase [NAD(+)]	A6QQR7	GPD1L	1	0.000119833		0	0	0	0	0	0	0	3.4837	2.57348	9.14803		0	0	0	0	0	0	0	0	0	0	0	0	0	0	0	0	0	0	0	0	0	0	0	0	0	0	5.9225	0	2.6795	5.3328	3.8859	1.6893	0.786
GTP:AMP phosphotransferase AK3, mitochondrial	P08760	AK3	3	0.000126804		14.4913	11.909	9.8438	8.47185	11.7812	4.3794	11.4853	4.64438	9.1627	8.96353		13.992	10.341	16.861	16.771	14.83	9.6621	11.235	9.2969	12.347	9.3459	8.3854	10.109	7.9561	7.4422	8.3801	12.329	15.733	10.231	8.832	5.0405	2.6197	5.478	11.447	11.047	10.86	12.587	2.369	1.4178	6.2582	8.5325	6.2174	11.825	9.432
Bucentaur-2	A0JBZ9	p97bcnt2	3	0.000129128		10.5786	4.64817	6.47883	2.88572	3.09445	3.01577	4.27607	1.95933	2.83883	2.86448		9.5791	9.8164	9.3878	13.531	5.2719	4.3715	4.3011	5.7836	6.1734	8.3896	5.5687	3.1443	2.8283	3.6923	1.878	3.2495	1.3111	5.07	2.7472	4.4779	4.5694	0	3.9317	2.3488	6.9959	3.8279	3.526	0.69243	3.098	0.5209	3.4522	3.7715	3.4914
KH domain containing 3 like, subcortical maternal complex member	A0A3Q1MIJ4	KHDC3L	3	0.000129926		23.1942	16.6393	23.6322	15.782	26.0572	19.595	24.0965	17.6543	10.9817	14.883		22.737	19.742	25.787	24.511	21.186	13.176	15.556	24.404	21.607	22.43	26.088	11.372	15.912	19.846	15.998	24.657	32.777	23.611	23.184	15.121	23.578	20.086	26.416	25.249	19.548	25.173	14.214	18.431	18.774	19.198	11.658	11.825	8.646
Electron transfer flavoprotein subunit beta	Q2TBV3	ETFB	3	0.00013292		15.1683	10.0737	10.1905	6.84153	13.7037	8.75883	15.257	9.20865	8.58045	10.0022		16.616	15.981	13.885	14.191	8.4744	8.7837	12.963	11.621	12.347	7.4767	9.3171	2.5272	6.8195	11.163	6.8564	13.972	13.111	13.38	14.352	10.081	5.2395	10.956	10.566	17.359	19.548	13.555	7.107	8.5066	11.622	9.599	6.2174	8.4464	7.86
Signal recognition particle subunit SRP72	E1BB38	SRP72	2	0.000133415		1.27208	0.288073	0.990752	0	1.27723	0.336033	2.05258	0.223505	4.056	3.06233		0.87452	0.94009	1.9836	1.2901	0	0	0.86422	1.1621	0	1.8692	0.93171	0	0	0	0	1.6438	0	2.3611	1.104	1.0081	0	0	2.6416	1.5781	1.086	2.9046	0	0	0.89402	0	4.663	4.2232	4.716
WASH complex subunit 4	G5E600	WASHC4	3	0.00013345		7.44407	3.0947	5.39577	3.36987	4.36575	1.44473	2.73487	2.87365	2.8983	0.51132		7.8707	7.5207	7.9346	6.4503	3.1779	3.5135	2.5927	6.9727	1.5434	7.4767	5.5903	2.5272	1.1366	3.7211	6.0946	3.2876	3.9332	4.7222	5.52	3.0243	1.3099	0	4.4026	1.5781	1.086	3.8728	4.738	2.8355	1.788	2.1331	4.663	1.6893	3.93
Inositol monophosphatase 1	P20456	IMPA1	1	0.000134123		0.705075	2.03067	0.232928	3.3579	0.883707	0.9447	0	1.38418	0	3.86735		0	2.8203	0	0	0	2.6351	3.4569	0	0	0	0.93171	1.2636	5.6829	4.9615	1.5236	1.6438	0	0.78703	1.104	1.0081	0	1.826	0	0	0	0	0	0	4.4701	1.0666	0	0	0
Tropomyosin alpha-3 chain	Q5KR47	TPM3	1	0.000141018		0.0573025	0.939967	0.0761475	1.33335	1.26317	2.14318	1.8232	3.33863	4.26523	7.50545		0.22921	0	0	0	0	1.3388	1.4811	0.30459	0	0	0	4.2019	0	0	1.1315	2.1465	0	2.231	0.67518	2.2561	3.5353	0.63814	1.9575	0.96511	2.8099	1.5603	2.9614	1.879	4.0099	4.5042	4.1648	2.3205	4.4984
Ubiquitin-like modifier-activating enzyme 1	A3KMV5	UBA1	1	0.000149612		13.6864	23.2579	10.588	25.917	11.6634	13.448	9.4781	12.5879	13.0721	27.6408		12.243	22.562	10.91	9.0304	9.5337	37.77	22.47	6.9727	9.2602	10.28	15.839	13.899	34.098	29.769	25.902	10.685	9.1774	10.231	16.56	11.089	9.1691	20.086	10.566	7.8904	9.7739	9.6821	8.2915	5.6711	21.457	14.932	18.652	12.67	11.79
UMP-CMP kinase	Q2KIW9	CMPK1	1	0.000150394		0.923705	1.45924	0.619498	1.97625	0	0.9447	0	0.490155	0	3.8022		0.87452	2.8203	0	0	0	3.5135	0.86422	0	1.5434	0.93459	0	0	1.1366	3.7211	3.0473	0	0	0	0	1.0081	0	1.826	0	0	0	0	0	0	0.89402	1.0666	0	0	0
Acyl-CoA-binding protein	P07107	DBI	1	0.000150453		0	0.580863	0	0.761825	0	0	0	0.670525	0	2.90827		0	0	0	0	0	0.87837	0.86422	0	0	0	0	0	0	0	3.0473	0	0	0	0	0	0	0	0	0	0	0	0	0	2.6821	0	0	0	0
Isochorismatase domain-containing protein 1	A6QLY4	ISOC1	1	0.000150586		1.02413	2.96933	1.08608	3.2243	1.20278	0.9447	0.908078	2.03475	0.601953	3.78025		0.87452	0.94009	0.99182	1.2901	1.0593	4.3918	3.4569	0	1.5434	1.8692	0.93171	2.5272	2.2732	1.2404	6.8564	0.82191	1.3111	1.5741	1.104	1.0081	0	1.826	0	1.5781	1.086	0.96821	1.1845	1.4178	4.4701	1.0666	0.77717	0.84464	0.786
Neutral amino acid transporter B(0)	Q95JC7	SLC1A5	3	0.000151572		3.02713	2.221	3.60488	2.5763	5.0783	1.71737	4.78555	2.0874	3.4438	0.530795		1.749	2.8203	4.9591	2.5801	3.1779	1.7567	1.7284	2.3242	4.6301	3.7383	3.7269	1.2636	2.2732	3.7211	3.0473	2.4657	5.2442	7.0833	5.52	2.0162	1.3099	1.826	3.5221	4.7342	2.172	8.7139	3.5535	2.8355	0.89402	1.0666	2.3315	2.5339	6.288
Tartrate-resistant acid phosphatase type 5	E1B8A0	ACP5	1	0.000151668		0	0	0	0	0	0	0	0	0	2.0587		0	0	0	0	0	0	0	0	0	0	0	0	0	0	0	0	0	0	0	0	0	0	0	0	0	0	0	0	0	0	0	0	0
Acyl-CoA synthetase long chain family member 4	F1MBW3	ACSL4	3	0.000152433		5.99593	3.50644	3.75337	2.26229	5.17408	2.29003	3.62705	1.22344	3.9917	2.4004		6.1354	7.0581	4.9748	5.8154	5.3132	0.44611	4.76	5.8289	3.1111	3.2784	2.7951	3.8306	2.2911	0.62997	2.2975	6.9927	3.288	4.3349	6.0807	3.0402	1.9751	1.8548	5.297	0.80149	5.9815	2.4282	1.2032	0.72007	1.3622	1.6083	4.6876	5.0811	3.5556
40S ribosomal protein S21	Q32PB8	RPS21	2	0.000153213		3.87787	0.864233	2.55327	0.3809	9.07362	5.41663	10.1996	5.82498	8.527	9.08887		2.6236	3.7604	3.9673	5.1602	0	0	2.5927	4.6484	4.6301	0.93459	0	0	0	0	1.5236	8.2191	13.111	9.4444	5.52	6.0485	6.5494	3.652	9.6857	12.625	9.7739	8.7139	3.5535	7.0888	6.2582	6.3994	6.9946	9.291	8.646
Beta-mannosidase	Q29444	MANBA	1	0.00015385		0	0	0	0.81063	0	1.0081	0	1.33473	0.735385	3.86353		0	0	0	0	0	0	0	0	0	0	0	0	0	2.4807	0.76182	0	0	0	0	3.0243	0	0	0	0	0	0	0	1.4178	1.788	2.1331	0	0.84464	0.786
Tropomyosin alpha-1 chain	Q5KR49	TPM1	1	0.000154483		0.045335	1.44583	0	0.745475	0.518552	0.73882	1.10404	1.98685	3.50405	4.60165		0.18134	0	0	0	0	2.121	2.2165	0	0	0	0	1.3249	0	0	1.657	0.39766	0	1.1424	0.53415	0.98733	0.72429	0.50484	0.85204	0.76352	1.3639	1.4367	2.5902	1.4866	2.8385	1.0321	3.0047	3.7015	3.2654
Ubiquitin protein ligase E3 component n-recognin 4	E1BHT5	UBR4	3	0.000160113		5.52557	2.61153	6.29972	2.073	7.18357	1.61677	4.17845	1.37788	4.41747	1.53397		5.2471	3.7604	7.9346	5.1602	0	3.5135	4.3211	3.4863	7.7168	6.5421	7.4537	0	0	3.7211	4.5709	8.2191	5.2442	14.167	1.104	3.0243	0	1.826	3.5221	3.1562	3.258	6.7775	0	1.4178	0.89402	3.1997	5.4402	2.5339	7.074
26S proteasome non-ATPase regulatory subunit 2	P56701	PSMD2	2	0.000163461		10.5768	6.2918	10.4089	5.97952	12.0713	7.0334	12.935	8.71378	10.3746	9.32715		8.7452	8.4608	10.91	14.191	3.1779	8.7837	6.9138	12.783	9.2602	8.4113	11.181	1.2636	4.5463	7.4422	10.666	12.329	13.111	11.805	11.04	9.0728	6.5494	5.478	11.447	14.203	17.376	8.7139	7.107	11.342	8.9402	7.4659	12.435	10.98	10.218
3'-phosphoadenosine-5'-phosphosulfate synthase	Q0VC88	PAPSS2	3	0.000167464		4.32597	0.576133	4.08993	0.98095	0.402235	1.78077	2.03065	1.63085	2.44445	0.511565		6.9961	3.7604	3.9673	2.5801	0	0	1.7284	5.8106	3.0867	2.8038	4.6586	1.2636	1.1366	0	1.5236	0.82191	0	0.78703	0	4.0324	1.3099	0	3.5221	1.5781	1.086	1.9364	1.1845	1.4178	1.788	2.1331	3.1087	1.6893	2.358
ADP-ribosylation factor GTPase-activating protein 3	Q17R07	ARFGAP3	1	0.000167796		0	0.288073	0.290525	0	1.53923	3.17013	0.22013	2.6853	1.06311	4.2884		0	0	0	0	0	0	0.86422	1.1621	0	0	0	0	0	0	0	1.6438	2.6221	0.78703	1.104	4.0324	0	5.478	0.88052	0	0	0	2.369	2.8355	4.4701	1.0666	0	0.84464	0.786
Transcription elongation factor A protein 1	Q29RL9	TCEA1	1	0.00016886		0	0.580863	0	2.35835	0	0.336033	0	0.78628	0	1.25164		0	0	0	0	0	0.87837	0.86422	0	0	0	0	5.0543	1.1366	2.4807	0.76182	0	0	0	0	1.0081	0	0	0	0	0	0	1.1845	0	0.89402	1.0666	0	0	0
6-phosphogluconolactonase	F1MM83	PGLS	1	0.00017387		1.61235	2.3885	0.70095	4.77897	0.954235	1.99	0.71175	1.94693	0.194293	4.28862		1.749	4.7004	0	0	1.0593	3.5135	2.5927	0	0	2.8038	0	0	6.8195	6.2018	6.0946	0.82191	0	0.78703	2.208	1.0081	1.3099	3.652	1.761	0	1.086	0	1.1845	0	4.4701	2.1331	0.77717	0	0
Eukaryotic translation initiation factor 3 subunit B	A7MB16	EIF3B	2	0.000175134		2.13368	1.22202	1.19983	0.758755	6.07428	2.82603	6.71382	3.5715	7.45433	5.17918		4.3726	1.8802	0.99182	1.2901	1.0593	0.87837	1.7284	2.3242	1.5434	0	0.93171	0	2.2732	0	0.76182	4.9314	7.8664	7.0833	4.416	4.0324	2.6197	1.826	6.1636	6.3123	7.6019	6.7775	2.369	2.8355	2.6821	6.3994	7.7717	4.2232	8.646
Citrate synthase, mitochondrial	Q29RK1	CS	2	0.000176214		9.81325	8.34537	12.6385	10.8574	15.3007	8.796	20.9928	13.8625	21.3432	17.402		9.6197	11.281	11.902	6.4503	8.4744	8.7837	7.778	13.945	12.347	12.15	12.112	12.636	14.776	9.9229	6.0946	16.438	17.044	18.889	8.832	7.0566	6.5494	12.782	22.013	18.937	21.72	21.301	11.845	11.342	15.198	17.065	23.315	21.961	24.366
Crystallin beta-gamma domain containing 1	A0A3Q1MCW7	CRYBG1	3	0.000179893		7.8299	1.57984	2.46263	0.3809	1.86701	0	0	0	0.388575	0		7.8707	6.5806	3.9673	12.901	2.1186	1.7567	0.86422	1.1621	3.0867	3.7383	1.8634	0	0	0	1.5236	1.6438	3.9332	0.78703	1.104	0	0	0	0	0	0	0	0	0	0	0	1.5543	0	0
60S ribosomal protein L12	G3MZG7		2	0.000197702		2.9514	3.06853	3.47343	2.94172	5.55958	3.22557	9.04068	3.65258	8.04	7.77212		3.9246	2.5795	2.7214	2.5801	2.9066	3.0635	3.2355	2.891	3.0867	2.5644	5.3516	3.1435	3.9641	1.2404	3.4189	5.3323	3.9332	8.8396	4.1332	2.7661	3.2586	3.652	8.7836	7.082	11.111	9.1861	4.4346	2.8355	3.3471	3.9931	8.5299	7.7973	9.614
Dynamin-1-like protein	Q2KIA5	DNM1L	1	0.000201661		1.58166	11.482	2.77418	6.9778	2.47603	3.17013	2.78625	6.8243	5.17265	8.30653		0.87452	1.8802	0.99182	2.5801	7.4151	14.932	12.099	1.1621	1.5434	1.8692	6.522	0	2.2732	11.163	14.475	0.82191	2.6221	3.1481	3.312	4.0324	0	5.478	3.5221	1.5781	2.172	3.8728	5.9225	2.8355	8.9402	9.599	3.8859	4.2232	4.716
Pyruvate kinase	A5D984	PKM	1	0.000206999		20.2963	30.074	21.6832	51.9552	16.789	25.107	23.1668	23.4423	16.5765	25.39		16.581	28.128	19.757	16.719	17.924	43.848	28.45	22.034	24.632	13.047	27.02	68.082	51.01	54.477	34.252	13.085	18.303	20.4	15.368	19.113	14.356	41.852	18.456	25.123	16.246	32.842	27.196	18.374	31.219	16.98	14.735	12.636	21.945
Glycoprotein M6B	A0A3Q1LT94	GPM6B	3	0.000207123		4.47905	0.938667	3.8954	2.82717	3.00927	2.5906	2.20505	1.46565	3.40565	1.86887		3.4981	6.5806	3.9673	3.8702	1.0593	1.7567	0	3.4863	4.6301	3.7383	3.7269	3.7908	2.2732	3.7211	1.5236	1.6438	3.9332	3.1481	3.312	2.0162	3.9296	1.826	2.6416	3.1562	1.086	1.9364	0	2.8355	0.89402	2.1331	3.1087	4.2232	2.358
Lysosomal alpha-glucosidase	Q9MYM4	GAA	1	0.000209924		0	0.288073	0	0.3809	0	2.8894	0	1.72343	0	2.82458		0	0	0	0	0	0	0.86422	0	0	0	0	0	0	0	1.5236	0	0	0	0	6.0485	2.6197	0	0	0	0	0	1.1845	0	3.5761	2.1331	0	0	0
Kinetochore protein Hec1	E1BF82	NDC80	2	0.000214911		0.235022	0	0	0	1.5432	0	2.61747	0.533275	0.929677	0		0	0.94009	0	0	0	0	0	0	0	0	0	0	0	0	0	3.2876	1.3111	1.5741	0	0	0	0	1.761	1.5781	3.258	3.8728	0	0	0	2.1331	0.77717	0.84464	0.786
Cytoplasmic aconitate hydratase	Q0VCU1	ACO1	1	0.000216019		0.235022	1.73787	0	2.62118	0.393525	0.608667	0.44025	1.94693	0.40766	1.91093		0	0.94009	0	0	0	1.7567	3.4569	0	0	0	0	1.2636	3.4098	1.2404	4.5709	0	0	1.5741	0	0	0	1.826	1.761	0	0	0	1.1845	0	4.4701	2.1331	0	0.84464	0.786
Intercellular adhesion molecule 1	Q95132	ICAM1	3	0.000219506		3.08827	1.57984	2.01452	1.4757	2.29671	0.608667	2.2345	0	2.24795	0		4.3726	2.8203	0	5.1602	2.1186	1.7567	0.86422	4.6484	1.5434	0.93459	0.93171	0	1.1366	2.4807	2.2855	2.4657	2.6221	0.78703	3.312	0	0	1.826	2.6416	3.1562	2.172	0.96821	0	0	0	0	3.1087	1.6893	1.572
m7GpppX diphosphatase	Q8MJJ7	DCPS	1	0.000225299		0	0.580863	0	0.190455	0	0	0	0.490155	0	2.99826		0	0	0	0	0	0.87837	0.86422	0	0	0	0	0	0	0	0.76182	0	0	0	0	0	0	0	0	0	0	0	0	0	0.89402	1.0666	0	0	0
Inositol polyphosphate 1-phosphatase	P21327	INPP1	1	0.000233021		14.6523	21.6823	15.3825	24.6605	15.896	22.8347	15.7815	18.7608	7.69703	25.1235		13.118	18.802	9.9182	16.771	12.712	29.865	22.47	16.27	20.064	13.084	12.112	16.427	23.868	34.73	23.617	11.507	18.355	14.954	18.768	12.097	14.409	41.998	14.088	20.515	13.032	15.491	18.952	11.342	22.351	22.398	6.9946	6.7571	7.86
Cathepsin B	P07688	CTSB	1	0.000236425		0.68868	2.0957	0.756375	5.97218	0.276	1.9528	2.20505	2.2383	1.36667	5.18635		0.87452	1.8802	0	0	1.0593	2.6351	2.5927	1.1621	0	0	1.8634	10.109	5.6829	1.2404	6.8564	0	0	0	1.104	4.0324	0	1.826	2.6416	3.1562	1.086	1.9364	2.369	2.8355	2.6821	1.0666	3.1087	0	2.358
2-oxoglutarate dehydrogenase, mitochondrial	Q148N0	OGDH	3	0.000238527		38.1442	35.2487	41.8692	34.4297	40.9197	34.273	39.9877	25.6985	21.2662	20.1055		42.454	39.067	47.157	23.899	38.168	32.101	35.477	43.046	39.395	47.259	37.777	35.406	33.582	39.743	28.988	42.781	37.412	39.805	43.681	33.319	30.194	39.306	40.558	34.766	42.935	41.692	21.956	24.862	25.53	30.446	22.554	23.258	16.927
Uncharacterized protein	A0A3Q1LRW4		1	0.000239295		1.36098	3.31773	0	1.8911	0	2.5906	0.8145	2.31503	0.9612	1.20954		2.6236	2.8203	0	0	2.1186	3.5135	4.3211	0	0	0	0	2.5272	2.2732	1.2404	1.5236	0	0	0	0	2.0162	3.9296	1.826	0	0	3.258	0	0	1.4178	3.5761	4.2662	0	2.5339	0
Structural maintenance of chromosomes protein	F1MY41	SMC2	2	0.000240099		4.77222	0.868923	2.75175	0.571375	5.23278	1.0081	9.47515	4.55178	8.88845	6.11545		4.3726	6.5806	2.9755	5.1602	0	0.87837	1.7284	2.3242	3.0867	1.8692	3.7269	0	0	0	2.2855	4.9314	6.5553	9.4444	0	3.0243	0	0	7.0441	11.047	13.032	6.7775	2.369	2.8355	4.4701	8.5325	10.103	11.825	11.004
Glyceraldehyde-3-phosphate dehydrogenase	P10096	GAPDH	1	0.000246385		35.233	38.1897	35.7002	59.6855	34.7662	52.2717	36.605	39.8297	25.2785	29.0282		37.253	33.582	35.445	34.652	39.845	45.567	29.157	48.504	27.352	34.45	32.495	76.571	67.756	57.953	36.462	32.66	35.217	38.358	32.83	46.991	62.348	47.476	32.348	37.435	43.004	33.633	42.349	38.28	39.227	39.463	23.78	30.185	21.113
Polysaccharide biosynthesis domain containing 1	F1MV85	PBDC1	1	0.000253796		0	1.45924	0	1.64023	0.276	1.1087	0	0.743125	1.9877	4.24948		0	0	0	0	0	3.5135	0.86422	0	0	0	0	0	2.2732	1.2404	3.0473	0	0	0	1.104	2.0162	1.3099	0	0	0	0	0	1.1845	0	1.788	0	2.3315	1.6893	3.93
60 kDa chaperonin	F1MUZ9	HSPD1	3	0.000255019		111.892	89.1647	102.126	87.106	108.664	88.54	113.722	77.436	95.1623	96.4303		113.69	105.29	102.16	126.43	97.456	93.986	76.052	96.455	109.58	93.459	109.01	70.761	87.517	88.066	102.08	101.09	135.04	99.166	99.36	80.647	68.113	116.86	111.83	124.67	103.17	115.22	66.332	76.559	80.462	86.391	83.158	83.619	95.892
Alkaline phosphatase, tissue-nonspecific isozyme	P09487	ALPL	1	0.00025718		2.03531	4.3723	1.69025	3.57738	2.35637	4.644	1.90763	2.69895	2.52218	5.48162		1.749	2.8203	0.99182	2.5801	5.2965	2.6351	5.1853	1.1621	0	2.8038	2.7951	1.2636	2.2732	6.2018	4.5709	5.7533	1.3111	2.3611	0	5.0405	5.2395	3.652	3.5221	0	2.172	1.9364	1.1845	2.8355	3.5761	3.1997	3.8859	2.5339	2.358
Nucleoporin 155	A0A3Q1M9F3	NUP155	2	0.000258773		1.5071	0.868923	2.22828	0.190455	2.7903	0	2.98255	1.08241	3.94897	2.63475		0.87452	1.8802	1.9836	1.2901	0	0.87837	1.7284	1.1621	3.0867	1.8692	2.7951	0	0	0	0.76182	0.82191	2.6221	5.5092	2.208	0	0	0	1.761	3.1562	2.172	4.841	2.369	0	0.89402	1.0666	3.8859	1.6893	6.288
NLR family pyrin domain containing 14	E1BDZ4	NLRP14	3	0.000261239		32.8472	25.3427	39.9432	27.0162	32.8425	29.912	32.6063	21.8915	16.5356	18.6247		41.102	35.723	28.763	25.801	30.72	22.838	22.47	36.025	46.301	37.383	40.064	24.008	31.824	24.807	27.426	29.589	36.71	33.055	32.016	27.218	40.606	21.912	30.818	33.14	32.58	33.887	23.69	19.849	20.563	23.464	21.761	20.271	14.934
Kinesin-like protein	A0A3Q1MXL6	KIF5B	2	0.000263003		9.88515	3.64286	9.83365	3.89915	9.70575	4.0074	13.0178	7.86327	14.725	9.82895		7.584	12.015	2.7846	17.157	0.95737	5.7866	4.1846	7.9111	8.8146	13.565	9.0439	0	0	5.8865	9.7101	9.6316	12.606	9.2443	7.3411	3.9354	1.3099	6.7769	13.725	16.654	15.976	5.7161	2.141	10.933	6.0861	12.293	14.398	13.039	10.015
G protein subunit alpha 13	G5E6P3	GNA13	3	0.000263492		5.11533	2.61276	3.60595	2.78051	3.64625	2.55472	4.1251	2.33378	3.99998	1.17758		4.9317	4.6619	6.5851	4.2826	3.8552	0.56159	3.4215	4.2293	4.0735	3.7001	2.4209	5.8622	0.36334	1.6369	3.2596	4.635	2.5684	2.6127	4.7689	0.32226	4.3484	2.9935	4.6269	5.174	2.8663	3.8332	2.7477	1.871	2.9679	1.7485	4.6312	4.1886	2.8283
Cobl domain-containing protein	A0A3Q1MCY4	COBLL1	2	0.000263498		6.27792	1.4498	4.41427	1.12073	0.800532	0	0.856707	0.26665	14.3941	7.06503		3.4981	5.6405	6.9427	9.0304	0	1.7567	2.5927	0	9.2602	3.7383	4.6586	0	0	3.7211	0.76182	0	1.3111	0.78703	1.104	0	0	0	0.88052	1.5781	0	0.96821	0	0	0	1.0666	12.435	8.4464	15.72
Coatomer subunit beta'	P35605	COPB2	3	0.000266735		6.10985	5.60377	7.5579	5.09915	6.23275	3.97193	4.2373	3.2912	4.17255	2.58995		9.6197	4.7004	4.9591	5.1602	6.3558	5.2702	5.1853	6.9727	9.2602	7.4767	6.522	6.3179	4.5463	4.9615	4.5709	4.9314	7.8664	5.5092	6.624	3.0243	5.2395	3.652	3.5221	3.1562	5.4299	4.841	3.5535	2.8355	3.5761	3.1997	4.663	3.3785	4.716
Plasminogen	E1B726	PLG	1	0.000269431		0.47005	1.7473	0.991475	8.70547	0	0.436633	0	0.223505	0	0		0	1.8802	0	0	0	3.5135	1.7284	1.1621	0	2.8038	0	13.899	6.8195	4.9615	9.1419	0	0	0	0	0	1.3099	0	0	0	0	0	0	0	0.89402	0	0	0	0
Keratin 2	G3MZ71	KRT2	1	0.000269814		9.18813	12.6887	9.74332	14.2641	11.0541	15.045	9.25582	18.7817	8.10755	9.4421		12.077	6.2062	8.4033	10.066	13.743	12.439	11.884	15.537	8.5017	8.1128	6.8218	23.326	12.265	13.622	7.8432	10.962	10.437	9.0085	13.809	10.897	20.28	13.958	9.9247	8.7907	6.8599	11.448	20.788	22.372	17.246	14.721	8.0383	12.239	5.9204
Podocan	E1BHH6	PODN	1	0.000272424		0	2.97407	0	2.96148	0	0.772667	0	0.296125	0	0.34096		0	0	0	0	1.0593	5.2702	2.5927	0	0	0	0	6.3179	0	2.4807	3.0473	0	0	0	0	1.0081	1.3099	0	0	0	0	0	1.1845	0	0	0	0	0	0
Phosphatidylethanolamine-binding protein 1	P13696	PEBP1	1	0.000278936		17.337	19.5857	16.0212	18.122	14.0448	19.0103	12.657	18.0221	6.31862	20.2205		16.616	18.802	15.869	18.061	16.949	20.202	21.606	19.756	20.064	13.084	11.181	13.899	20.459	19.846	18.284	13.972	15.733	11.018	15.456	12.097	15.718	29.216	10.566	12.625	11.946	15.491	17.767	8.5066	22.351	23.464	7.7717	6.7571	5.502
Reticulon	F1N405	RTN4	3	0.000279618		6.79905	3.6661	3.1813	1.8911	2.56795	0.9447	2.56612	1.14073	1.53384	1.40255		7.8707	7.5207	7.9346	3.8702	3.1779	2.6351	5.1853	4.6484	1.5434	3.7383	2.7951	2.5272	2.2732	1.2404	1.5236	3.2876	1.3111	2.3611	3.312	1.0081	0	1.826	2.6416	1.5781	2.172	3.8728	1.1845	1.4178	0.89402	1.0666	0.77717	1.6893	2.358
Myosin heavy chain 9	F1MQ37	MYH9	2	0.000284517		37.664	49.813	45.7387	24.235	65.476	70.2283	130.037	104.726	201.845	143.577		34.817	46.189	35.801	33.849	43.774	43.231	62.434	49.696	36.371	47.592	49.296	14.366	15.311	23.638	43.625	75.99	56.352	73.631	55.931	84.476	66.528	59.681	132.1	129.2	153.32	105.53	85.751	116.81	79.014	137.33	192.57	196.22	217.21
ATP-citrate synthase	Q32PF2	ACLY	2	0.000287586		0	0	0	0.3809	0.196758	0	2.2727	0.980275	8.0005	3.24948		0	0	0	0	0	0	0	0	0	0	0	0	0	0	1.5236	0	0	0.78703	0	0	0	0	3.5221	1.5781	1.086	2.9046	0	0	1.788	2.1331	10.103	5.9124	9.432
Trafficking protein particle complex 12	A0A3Q1MK52	TRAPPC12	3	0.000291082		4.401	2.0957	5.21583	2.55035	3.57393	1.61677	1.95545	1.15437	0.915018	0.170365		4.3726	4.7004	5.9509	2.5801	1.0593	2.6351	2.5927	3.4863	6.1734	7.4767	3.7269	1.2636	3.4098	2.4807	3.0473	4.1095	2.6221	3.1481	4.416	3.0243	0	1.826	1.761	3.1562	0	2.9046	0	1.4178	0	3.1997	0.77717	0	1.572
Pyridoxal phosphate phosphatase	F1MW60	PDXP	1	0.000291484		0.47005	1.4545	0	1.66615	0	0	0	0	0	2.05937		0	1.8802	0	0	0	2.6351	1.7284	0	0	0	0	0	1.1366	2.4807	3.0473	0	0	0	0	0	0	0	0	0	0	0	0	0	0	0	0	0	0
Selenide, water dikinase 1	Q0VC82	SEPHS1	1	0.000291635		0	0	0	0	0	0	0	0.26665	0	2.08175		0	0	0	0	0	0	0	0	0	0	0	0	0	0	0	0	0	0	0	0	0	0	0	0	0	0	0	0	0	1.0666	0	0	0
Succinate--CoA ligase [ADP/GDP-forming] subunit alpha, mitochondrial	F1MZ38	SUCLG1	3	0.000291876		4.5933	0.3531	3.40568	1.88528	4.48193	1.55337	5.44465	1.78175	2.9789	3.46195		7.8707	5.6405	0.99182	3.8702	1.0593	0	0	4.6484	6.1734	1.8692	0.93171	1.2636	2.2732	2.4807	1.5236	5.7533	5.2442	4.7222	2.208	1.0081	0	3.652	6.1636	6.3123	5.4299	3.8728	0	1.4178	3.5761	2.1331	4.663	2.5339	0.786
Sulfhydryl oxidase	A0A3Q1N9Y5	QSOX1	1	0.000303291		0.21863	3.1597	0.70095	4.35203	0.804475	2.5534	0	0.223505	0	1.21293		0.87452	0	0	0	4.2372	3.5135	1.7284	0	0	2.8038	0	8.8451	2.2732	2.4807	3.8091	1.6438	0	1.5741	0	5.0405	2.6197	0	0	0	0	0	0	0	0.89402	0	0	0	0
Matrilin 4	E1BDF3	MATN4	1	0.000304166		0	0.571533	0	0	0	6.0287	0	2.09783	0	7.59613		0	0	0	0	0	0	1.7146	0	0	0	0	0	0	0	0	0	0	0	0	5.0081	13.078	0	0	0	0	0	2.35	4.2533	1.788	0	0	0	0
Inorganic diphosphatase	A0A3Q1LXA8	PPA2	2	0.0003043		1.27208	0.29279	1.4342	0.3101	1.736	0	2.2345	0.75678	1.33734	1.67946		0.87452	0.94009	1.9836	1.2901	0	0.87837	0	2.3242	1.5434	1.8692	0	0	0	1.2404	0	1.6438	2.6221	1.5741	1.104	0	0	0	2.6416	3.1562	2.172	0.96821	0	0	0.89402	2.1331	0.77717	1.6893	1.572
26S proteasome non-ATPase regulatory subunit 1	A7MBA2	PSMD1	2	0.00030801		6.44137	3.8939	9.56265	3.0741	8.5404	4.91663	11.7737	6.84362	9.68085	9.34277		5.2471	7.5207	3.9673	9.0304	2.1186	3.5135	6.0496	8.1348	7.7168	12.15	10.249	0	0	6.2018	6.0946	7.3972	11.8	9.4444	5.52	4.0324	5.2395	5.478	9.6857	15.781	11.946	9.6821	3.5535	9.9244	5.3641	8.5325	10.88	8.4464	6.288
2,4-dienoyl-CoA reductase 1	F1N5J8	DECR1	3	0.00031156		6.5268	5.6085	7.57705	3.15037	7.1282	3.49807	7.24767	5.19025	3.76933	2.4001		7.8707	7.5207	2.9755	7.7403	6.3558	6.1486	4.3211	10.459	7.7168	6.5421	5.5903	2.5272	4.5463	2.4807	3.0473	4.1095	11.8	7.0833	5.52	6.0485	2.6197	1.826	7.9247	7.8904	5.4299	7.7457	4.738	5.6711	7.1522	3.1997	3.1087	2.5339	5.502
Lupus La protein homolog	P10881	SSB	1	0.000312651		1.90419	3.9636	2.03765	1.382	6.43622	11.7227	9.18175	13.4588	9.59802	15.0943		0.87452	1.8802	0.99182	3.8702	3.1779	4.3918	4.3211	3.4863	0	1.8692	2.7951	0	0	2.4807	3.0473	3.2876	10.488	8.6573	3.312	10.081	10.479	14.608	7.9247	11.047	11.946	5.8093	11.845	11.342	12.516	18.132	9.3261	10.98	6.288
Delta-1-pyrroline-5-carboxylate synthase	Q2KJH7	ALDH18A1	3	0.000312778		2.13368	0.585567	2.46192	0.691	1.13225	0.336033	1.87818	0.223505	1.80585	0.720635		4.3726	1.8802	0.99182	1.2901	0	1.7567	0	1.1621	3.0867	2.8038	2.7951	0	0	1.2404	1.5236	1.6438	1.3111	1.5741	0	1.0081	0	0	3.5221	0	1.086	2.9046	0	0	0.89402	0	2.3315	2.5339	2.358
N-acetylneuraminate synthase	Q1RMX7	NANS	1	0.000313363		0	0	0	0.190455	0	0	0	0.26665	0.1965	3.0372		0	0	0	0	0	0	0	0	0	0	0	0	0	0	0.76182	0	0	0	0	0	0	0	0	0	0	0	0	0	0	1.0666	0	0	0.786
S-adenosylmethionine synthase	A0A3Q1MZ37	MAT2A	1	0.000318034		0	0.938667	0	0.9477	0	0	0	0.447	0	3.21013		0	0	0	0	1.0593	1.7567	0	0	0	0	0	3.7908	0	0	0	0	0	0	0	0	0	0	0	0	0	0	0	0	1.788	0	0	0	0
Prostaglandin E synthase 3	Q3ZBF7	PTGES3	1	0.0003214		2.12281	4.02863	1.70483	2.8922	1.20278	1.20927	0.543	1.33473	0	2.19081		1.749	1.8802	0.99182	3.8702	4.2372	4.3918	3.4569	0	3.0867	1.8692	1.8634	2.5272	2.2732	3.7211	3.0473	0.82191	1.3111	1.5741	1.104	1.0081	2.6197	0	0	0	2.172	0	0	1.4178	1.788	2.1331	0	0	0
Caspase-6	Q3T0P5	CASP6	1	0.000323825		0	1.16644	0	0.3809	0.196758	0	0.4841	1.36423	0.40766	2.5286		0	0	0	0	0	2.6351	0.86422	0	0	0	0	0	0	0	1.5236	0	0	0.78703	0	0	0	0	0	0	0	1.9364	1.1845	1.4178	1.788	1.0666	0	0.84464	0.786
Ran GTPase activating protein 1	F1MFD5	RANGAP1	1	0.000324882		1.6641	0.864233	0.990752	0.474605	1.8057	1.78077	0.49163	5.50002	1.92243	6.4568		1.749	0.94009	3.9673	0	0	0	2.5927	1.1621	0	1.8692	0.93171	0	1.1366	0	0.76182	3.2876	0	3.9352	0	4.0324	1.3099	0	0.88052	0	1.086	0	4.738	5.6711	6.2582	5.3328	2.3315	1.6893	2.358
PDZ and LIM domain 1	A6H7E3	PDLIM1	1	0.000326816		0	0.878367	0	0.571375	0	0	0	1.00978	6.61702	9.55803		0	0	0	0	0	2.6351	0	0	0	0	0	0	0	0	2.2855	0	0	0	0	0	0	0	0	0	0	0	1.1845	0	1.788	1.0666	7.7717	5.0678	7.074
Heat shock 70 kDa protein 1B	Q27965	HSPA1B	3	0.000329451		42.144	37.0627	46.4712	37.3218	34.0827	27.8567	35.0625	25.311	25.8885	22.3725		37.143	42.774	36.804	51.855	39.667	35.105	36.416	40.969	52.998	42.878	49.04	37.328	35.77	42.134	34.055	30.549	41.872	33.784	30.126	26.38	23.357	33.833	34.81	47.42	29.432	28.588	23.272	27.444	23.765	26.763	22.055	28.749	22.444
TLE family member 6, subcortical maternal complex member	A0A3Q1MAM5	TLE6	3	0.000330144		44.0033	28.762	44.1545	31.9225	56.4065	28.9513	52.06	22.4438	23.2142	29.7855		45.475	45.124	50.583	34.831	34.957	21.081	30.248	45.322	32.411	40.187	58.698	24.008	29.551	22.327	51.804	71.506	34.088	74.768	45.264	33.267	26.197	27.39	49.309	28.405	60.815	69.711	26.059	15.595	21.457	26.664	28.755	28.718	15.72
Bifunctional purine biosynthesis protein ATIC	Q0VCK0	ATIC	1	0.000334935		3.47271	8.2066	1.84318	9.50923	3.20125	6.47803	5.56767	9.15595	7.21958	15.281		3.4981	9.4009	0.99182	0	1.0593	14.054	9.5065	1.1621	1.5434	2.8038	1.8634	0	13.639	9.9229	14.475	2.4657	2.6221	5.5092	2.208	4.0324	2.6197	12.782	6.1636	7.8904	4.3439	3.8728	4.738	7.0888	15.198	9.599	8.5489	5.9124	3.93
Adenylate kinase 2, mitochondrial	P08166	AK2	3	0.000336263		22.4477	12.3453	15.3818	11.9984	15.4482	7.9911	17.9355	11.0639	10.3682	12.9465		25.166	19.532	23.546	21.547	10.436	12.101	14.499	17.216	16.69	16.579	11.042	12.401	19.111	9.7385	6.7431	16.255	19.374	10.872	15.292	9.8561	5.1908	8.9264	18.262	21.682	19.427	12.371	5.8344	12.444	12.35	13.627	5.3536	10.792	8.5291
26S proteasome non-ATPase regulatory subunit 4	Q58DA0	PSMD4	2	0.000337485		5.01465	1.8679	7.6009	2.05288	4.7632	5.35327	5.73808	4.13103	4.8889	4.8192		7.8707	5.6405	3.9673	2.5801	2.1186	1.7567	1.7284	9.2969	6.1734	8.4113	6.522	1.2636	1.1366	1.2404	4.5709	4.9314	2.6221	7.0833	4.416	4.0324	6.5494	5.478	5.2831	6.3123	6.5159	4.841	3.5535	7.0888	2.6821	3.1997	6.2174	3.3785	4.716
26S proteasome non-ATPase regulatory subunit 11	Q2KI42	PSMD11	2	0.000346129		13.665	10.1254	15.8257	9.62875	18.2598	11.1773	16.5132	13.0443	15.1733	11.8935		12.243	16.922	13.885	11.61	4.2372	13.176	12.963	9.2969	13.89	16.823	23.293	0	13.639	11.163	13.713	20.548	20.977	14.954	16.56	12.097	10.479	10.956	18.491	15.781	16.29	15.491	13.029	14.178	14.304	10.666	14.766	16.048	14.148
Drebrin-like protein	A6H7G2	DBNL	1	0.000349352		0	0.878367	0	0.571375	0	0	0	0.223505	1.51696	5.78415		0	0	0	0	0	2.6351	0	0	0	0	0	0	0	0	2.2855	0	0	0	0	0	0	0	0	0	0	0	0	0	0.89402	0	1.5543	0.84464	2.358
Inorganic pyrophosphatase	P37980	PPA1	1	0.000356999		2.74036	3.67083	1.08535	7.81095	0.41095	2.7707	1.07683	0.296125	0	5.0769		1.749	5.6405	0.99182	2.5801	3.1779	3.5135	4.3211	0	1.5434	0.93459	1.8634	1.2636	7.9561	13.644	8.3801	1.6438	0	0	0	1.0081	0	7.304	1.761	1.5781	0	0.96821	1.1845	0	0	0	0	0	0
Isoleucyl-tRNA synthetase	G3MWG4	IARS2	3	0.00035958		20.9017	15.5987	17.7163	14.3943	20.2638	12.4108	19.4975	10.0859	12.8718	13.9812		20.114	19.742	21.82	21.931	18.008	16.689	12.099	16.27	20.064	18.692	15.839	10.109	15.912	18.605	12.951	18.904	26.221	14.954	20.976	10.081	5.2395	21.912	17.61	17.359	21.72	21.301	8.2915	5.6711	12.516	13.865	12.435	15.203	13.362
60S acidic ribosomal protein P0	Q95140	RPLP0	2	0.000366548		5.16527	4.2797	4.4214	3.2168	6.37327	4.4617	10.0072	8.44608	10.6319	7.34998		5.2473	5.6408	3.9675	5.8055	3.7077	3.5137	5.6177	6.973	2.3152	3.7386	4.6588	3.1592	2.8416	4.9617	1.9047	5.7535	5.2445	7.8707	6.6244	5.5449	3.2749	4.5653	8.8056	11.047	11.946	8.2303	7.1074	9.9248	7.1526	9.5995	9.3266	10.136	12.577
STK24 protein	A2VE07	STK24	1	0.000373715		0.567207	0.76961	0.57595	1.60296	1.02481	0.72586	0.866858	1.54666	1.85985	5.3934		1.5465	0.72233	0	0	0.81393	1.4949	0	0	0	0.7181	1.5857	1.9418	0.87331	0.95305	2.6437	0.63152	2.0147	0.60473	0.84828	0.77458	0	1.403	0.67656	1.2125	0.83443	0.74394	0.91013	1.0894	1.7286	2.4585	1.3227	0.64899	3.1495
Acylamino-acid-releasing enzyme	P80227	APEH	3	0.00037481		8.1227	0.585567	11.5427	5.60705	8.86555	4.6702	3.8965	1.6029	0.388575	2.29402		10.494	11.281	2.9755	7.7403	0	1.7567	0	10.459	7.7168	14.019	13.976	3.7908	6.8195	4.9615	6.8564	10.685	5.2442	11.805	7.728	10.081	3.9296	0	5.2831	6.3123	1.086	2.9046	0	2.8355	3.5761	0	1.5543	0	0
3-hydroxyisobutyrate dehydrogenase, mitochondrial	Q2HJD7	HIBADH	3	0.000389418		26.7195	17.8753	20.503	14.9398	26.1675	16.782	23.3458	14.3266	14.496	15.1917		23.612	28.203	22.812	32.251	22.245	16.689	14.692	20.918	24.694	20.561	15.839	10.109	17.049	17.365	15.236	26.301	34.088	18.889	25.392	16.129	10.479	23.738	16.73	34.718	20.634	21.301	13.029	14.178	9.8343	20.265	12.435	14.359	14.148
DNA replication licensing factor MCM7	Q3ZBH9	MCM7	1	0.00039102		1.8862	3.67083	1.60953	1.59532	2.74727	5.55953	3.11662	5.69247	7.02248	11.3208		1.749	2.8203	2.9755	0	3.1779	3.5135	4.3211	1.1621	1.5434	1.8692	1.8634	0	1.1366	3.7211	1.5236	1.6438	1.3111	4.7222	3.312	8.0647	1.3099	7.304	3.5221	1.5781	5.4299	1.9364	3.5535	4.2533	5.3641	9.599	8.5489	5.9124	7.074
Coronin	A2VDN8	CORO1C	2	0.000400552		0	0	0.46585	0	0.196758	0.336033	3.09117	2.12102	4.90578	1.89148		0	0	0	0	0	0	0	0	0	0	1.8634	0	0	0	0	0	0	0.78703	0	1.0081	0	0	3.5221	4.7342	2.172	1.9364	1.1845	1.4178	2.6821	3.1997	5.4402	4.2232	4.716
Signal recognition particle subunit SRP68	F6RAC6	SRP68	2	0.000403581		0.57048	0.580863	1.60953	0.571375	2.2127	0.336033	1.80297	1.52943	5.9733	2.0813		0	0	0.99182	1.2901	0	0.87837	0.86422	1.1621	1.5434	1.8692	1.8634	0	0	0	2.2855	3.2876	1.3111	3.1481	1.104	1.0081	0	0	1.761	1.5781	0	3.8728	2.369	0	2.6821	1.0666	3.8859	5.0678	7.074
Glutamyl-tRNA synthetase	A0A3Q1MKR2	EPRS1	3	0.000409784		14.4795	7.69007	14.5295	7.08573	11.4819	7.31407	4.45742	8.13103	13.6128	7.94875		15.741	14.101	13.885	14.191	7.4151	6.1486	9.5065	12.783	10.804	18.692	15.839	3.7908	5.6829	7.4422	11.427	17.26	7.8664	8.6573	12.144	7.0566	3.9296	10.956	4.4026	3.1562	5.4299	4.841	4.738	5.6711	12.516	9.599	16.321	9.291	13.108
Macrophage-capping protein	Q865V6	CAPG	1	0.000426037		0	1.73316	0	0.952275	0	0	0	3.72303	7.1728	12.4192		0	0	0	0	0	0.87837	4.3211	0	0	0	0	0	0	0	3.8091	0	0	0	0	0	0	0	0	0	0	0	4.738	1.4178	4.4701	4.2662	6.9946	6.7571	7.074
Uncharacterized protein	F1MUC1	LOC515333	2	0.000429089		2.2962	0.288073	1.84318	0	1.32028	0.336033	4.22923	1.0529	9.53252	5.64573		1.749	1.8802	2.9755	2.5801	0	0	0.86422	1.1621	1.5434	2.8038	1.8634	0	0	0	0	0.82191	1.3111	3.1481	0	1.0081	0	0	3.5221	3.1562	5.3976	4.841	1.1845	0	0.89402	2.1331	12.412	8.4464	13.339
26S proteasome regulatory subunit 10B	F1MLV1	PSMC6	2	0.000434452		7.6209	4.77227	7.89253	4.02022	9.31162	5.35327	8.7282	6.30213	8.0856	7.88172		6.9961	9.4009	8.9264	5.1602	2.1186	6.1486	6.0496	5.8106	6.1734	6.5421	13.044	0	4.5463	6.2018	5.3328	8.2191	9.1774	11.018	8.832	4.0324	6.5494	5.478	7.9247	9.4685	9.7739	7.7457	8.2915	5.6711	8.0462	3.1997	8.5489	6.7571	7.86
Enoyl-CoA hydratase, mitochondrial	Q58DM8	ECHS1	3	0.000438627		15.253	13.0103	14.421	10.3416	17.5275	5.7688	15.6493	9.35537	8.72867	12.193		14.867	14.101	17.853	14.191	13.771	12.297	12.963	18.594	13.89	14.019	11.181	8.8451	11.366	7.4422	13.713	15.616	15.733	18.889	19.872	5.0405	1.3099	10.956	16.73	14.203	15.204	16.46	7.107	2.8355	17.88	9.599	10.103	10.136	9.432
ATP binding cassette subfamily F member 1	A0A3Q1NB13	ABCF1	2	0.000441799		2.51275	0.868923	4.10447	0.500555	5.09098	4.37133	4.7966	3.45573	8.10245	5.26965		5.2471	2.8203	1.9836	0	0	0.87837	1.7284	4.6484	6.1734	1.8692	3.7269	0	0	1.2404	0.76182	4.9314	3.9332	7.0833	4.416	6.0485	5.2395	1.826	5.2831	1.5781	6.5159	5.8093	1.1845	2.8355	4.4701	5.3328	7.7717	7.6017	7.86
Acetyl-CoA acetyltransferase 2	Q17QI3	ACAT2	1	0.000444086		0.705075	1.4545	0.38585	1.35607	0.393525	2.69923	0	1.88388	0.194293	2.09762		0	2.8203	0	0	0	2.6351	1.7284	0	1.5434	0	0	0	1.1366	1.2404	3.0473	0	0	1.5741	0	0	2.6197	5.478	0	0	0	0	2.369	1.4178	2.6821	1.0666	0.77717	0	0
Adenosylhomocysteinase	Q3MHL4	AHCY	1	0.000449015		10.4174	10.1301	7.65333	15.4871	7.1595	12.9852	8.53017	12.3242	5.29438	19.6058		4.3726	21.622	7.9346	7.7403	4.2372	14.054	12.099	5.8106	10.804	7.4767	6.522	5.0543	15.912	17.365	23.617	5.7533	9.1774	7.0833	6.624	6.0485	9.1691	23.738	12.327	9.4685	6.5159	5.8093	10.66	8.5066	15.198	14.932	6.9946	4.2232	4.716
Myosin regulatory light polypeptide 9	Q5E9E2	MYL9	2	0.000455388		13.1943	12.0685	12.4815	8.0443	10.9175	10.6505	13.7807	11.6721	20.9267	14.828		13.947	11.153	12.372	15.305	14.686	9.2004	12.319	12.98	12.007	11.737	13.202	3.8977	8.0523	7.5472	12.68	13.61	12.421	9.8177	7.8214	11.567	11.1	9.2846	13.163	12.277	17.228	12.455	14.414	11.15	8.4703	12.654	21.313	18.023	22.953
Anamorsin	Q5EAC7	CIAPIN1	1	0.000455425		0.235022	1.4545	0	1.52058	0	0	0	0	0	2.62862		0	0.94009	0	0	0	2.6351	1.7284	0	0	0	0	0	2.2732	0	3.8091	0	0	0	0	0	0	0	0	0	0	0	0	0	0	0	0	0	0
Peptidase D	A0A3Q1NGC5	PEPD	1	0.000462099		0	0	0	0.190455	0	0	0.22013	0	0	2.76323		0	0	0	0	0	0	0	0	0	0	0	0	0	0	0.76182	0	0	0	0	0	0	0	0.88052	0	0	0	0	0	0	0	0	0	0
Ras-related protein Rab-5A	Q0IIG7	RAB5A	3	0.000462772		7.54287	10.0915	9.3222	6.33435	5.78545	2.68863	4.46915	2.59355	5.5993	2.56663		7.7699	8.0752	8.4053	5.9211	10.783	10.439	9.0524	8.8202	9.0823	11.383	8.0033	7.0632	7.0237	5.6931	5.5574	6.9653	6.942	4.1673	5.0672	3.6189	2.0825	2.3645	2.2804	5.1996	4.9845	5.4121	5.0873	1.4178	1.4214	2.4477	3.5671	5.566	4.6254
60S ribosomal protein L7a	Q2TBQ5	RPL7A	2	0.000464817		5.02175	1.79819	3.85767	2.17525	7.85517	7.5706	11.5097	7.57158	10.8893	7.15483		4.3726	4.7004	1.9836	9.0304	1.0593	0.87837	3.4569	5.8106	3.0867	3.7383	2.7951	2.5272	3.4098	1.2404	1.5236	8.2191	9.1774	6.2962	7.728	8.0647	9.1691	5.478	10.566	15.781	11.946	7.7457	5.9225	8.5066	6.2582	9.599	10.88	10.136	9.432
40S ribosomal protein S13	Q56JX8	RPS13	2	0.000465138		2.42655	0.584567	1.6642	0.190122	4.43445	3.15863	4.3781	4.9151	6.93652	3.29067		1.746	4.6922	1.9802	1.2878	0	1.7537	0	2.3201	1.5407	1.8659	0.93008	0	0	0	0.76049	4.1038	2.6175	5.5023	5.5142	5.0334	2.6197	1.8228	6.1559	3.1506	4.3382	3.8677	4.7318	4.2458	5.3594	5.3234	6.9864	5.0604	7.8476
Adhesion G protein-coupled receptor E5	A0A3Q1M0R0	ADGRE5	1	0.000473687		1.48005	1.77253	1.14312	1.57125	0	2.71289	0.523348	2.47015	0.161548	1.58668		1.4379	1.5457	0.8154	2.1212	1.7418	1.4443	2.1315	0	3.8065	0	0.76598	1.0388	0.93441	3.0592	1.2526	0	0	0	0	0.82878	4.3075	3.0024	0	1.2974	0	0.79599	3.8952	3.4967	0.735	1.7537	0	0	0.64619
Uncharacterized protein	A0A3Q1N424		3	0.000478961		3.1181	3.01333	2.40017	1.35387	2.4613	1.02743	1.38713	0.19531	1.30035	0		3.7865	3.1303	2.9755	2.5801	3.5272	2.6351	2.8777	1.5453	3.0867	0.93459	4.0341	1.2636	1.1366	1.2404	1.7749	1.9149	3.0545	3.4077	1.4681	1.3405	1.7418	0	0.88052	0	1.4441	3.2239	0.78124	0	0	0	1.2898	1.1232	1.0452
Inositol-tetrakisphosphate 1-kinase	P0C0T1	ITPK1	1	0.000479684		0	0	0	0	0	0	0	0.223505	0	2.8666		0	0	0	0	0	0	0	0	0	0	0	0	0	0	0	0	0	0	0	0	0	0	0	0	0	0	0	0	0.89402	0	0	0	0
Calcium-transporting ATPase	A0A3Q1ND98	ATP2B1	3	0.000481388		6.34832	5.7189	6.51673	4.20058	3.22135	0.336033	7.62233	3.06134	7.49615	3.05815		7.1424	5.8044	6.5358	5.9107	7.5971	4.7289	4.8307	6.7323	5.5415	10.259	3.5341	7.0577	4.3112	3.4599	1.9735	5.5803	2.3461	1.8754	3.0836	1.0081	0	0	13.005	8.1622	5.8457	3.4764	8.0139	3.3855	0	0.84595	7.9111	6.4105	7.8384
Tryptophan--tRNA ligase, cytoplasmic	P17248	WARS1	1	0.000485393		1.1751	2.0354	0.46585	4.15573	0.402235	1.8894	1.0311	1.9558	0.388575	5.22468		0	4.7004	0	0	0	3.5135	2.5927	0	0	0	1.8634	0	9.0927	3.7211	3.8091	0.82191	0	0.78703	0	2.0162	0	3.652	0	3.1562	0	0.96821	0	2.8355	1.788	3.1997	1.5543	0	0
Alpha isoform of regulatory subunit A, protein phosphatase 2	A5D973	PPP2R1A	1	0.000488786		4.58085	5.72623	4.55837	8.4476	3.66003	6.22057	3.7663	6.5282	4.87458	9.7071		5.2471	7.5207	2.9755	2.5801	2.1186	8.5689	6.4912	4.6484	5.4188	2.8038	5.3625	5.0543	8.8148	12.1	7.8213	2.4657	5.2442	4.7222	2.208	6.0485	3.9296	8.6836	5.2831	2.7703	4.3439	2.6679	1.1845	6.7422	5.3641	12.822	4.663	5.0678	4.5238
Profilin-1	P02584	PFN1	1	0.000489495		9.34623	11.3196	8.68685	9.86305	9.08868	9.86253	8.17357	11.7917	8.31363	20.4318		11.369	10.341	7.9346	7.7403	9.5337	14.054	10.371	9.2969	7.7168	10.28	7.4537	2.5272	7.9561	9.9229	19.046	5.7533	9.1774	12.592	8.832	6.0485	14.409	9.1301	7.0441	6.3123	8.6879	10.65	14.214	7.0888	15.198	10.666	7.7717	8.4464	7.86
Small ubiquitin-related modifier	A0A3Q1M927		1	0.000490394		1.80028	3.67083	3.31505	4.87115	2.288	3.3713	2.22695	3.68878	2.78682	3.90875		1.749	1.8802	0.99182	2.5801	3.1779	3.5135	4.3211	1.1621	4.6301	4.6729	2.7951	3.7908	5.6829	6.2018	3.8091	1.6438	2.6221	1.5741	3.312	2.0162	2.6197	5.478	1.761	3.1562	1.086	2.9046	3.5535	4.2533	2.6821	4.2662	3.1087	2.5339	1.572
Testin	Q2YDE9	TES	1	0.000491863		0	0.576133	0	0.571375	0	0	0	0	0	2.0399		0	0	0	0	0	0	1.7284	0	0	0	0	0	0	0	2.2855	0	0	0	0	0	0	0	0	0	0	0	0	0	0	0	0	0	0
Regulation of nuclear pre-mRNA domain containing 1B	A0A3Q1MWX6	RPRD1B	1	0.000501697		0	0	0	0	0	0	0.49163	4.99403	3.17983	3.84225		0	0	0	0	0	0	0	0	0	0	0	0	0	0	0	0	0	0	0	0	0	0	0.88052	0	1.086	0	2.369	5.6711	4.4701	7.4659	3.1087	2.5339	3.144
Aspartate aminotransferase, cytoplasmic	P33097	GOT1	1	0.000535898		3.77745	3.19237	2.40435	5.06313	1.94675	4.4881	0.902452	3.05815	0	6.94623		2.6236	5.6405	2.9755	3.8702	0	4.3918	5.1853	0	3.0867	2.8038	3.7269	0	7.9561	6.2018	6.0946	1.6438	0	3.9352	2.208	3.0243	1.3099	9.1301	2.6416	0	0	0.96821	1.1845	1.4178	5.3641	4.2662	0	0	0
Filamin C	A0A3Q1LV98	FLNC	1	0.000541439		0	2.3304	0.0723325	0.970325	0.406185	0.263523	1.95196	3.09843	38.078	19.0635		0	0	0	0	0	3.3887	3.6025	0	0	0	0.28933	0	0	0	3.8813	0.70513	0	0.91961	0	0.79057	0	0	0.96395	0.9801	3.6981	2.1657	1.0162	0.88054	5.2371	5.2599	45.685	29.739	39.279
Calcium-transporting ATPase	A0A3Q1M9U0	ATP2A2	2	0.000554981		6.01145	5.4548	4.31295	3.2652	8.57742	5.8736	9.89982	5.7309	14.1743	7.06833		4.3591	5.6273	8.9083	5.1511	4.2283	3.5048	8.6313	5.7926	3.0759	6.5264	1.8569	3.773	4.5368	2.472	2.279	9.849	6.5369	10.216	7.7078	10.063	3.9186	3.6392	8.7965	9.4574	9.7434	11.602	5.9108	7.0689	3.561	6.3829	14.75	12.659	18.841
Lysine--tRNA ligase	F1MMK8	KARS1	2	0.000585077		6.79905	4.56267	5.57315	2.39895	9.05165	3.56147	8.82715	3.6799	7.72193	6.18013		7.8707	7.5207	7.9346	3.8702	8.4744	1.7567	3.4569	5.8106	1.5434	10.28	4.6586	0	4.5463	1.2404	3.8091	10.685	3.9332	9.4444	12.144	8.0647	2.6197	0	12.327	6.3123	10.86	5.8093	4.738	1.4178	5.3641	3.1997	8.5489	8.4464	4.716
Insulin-like growth factor-binding protein 5	Q05717	IGFBP5	1	0.00058846		0	2.21632	0	0	0	0	0	0	0	0		0	0	0	0	3.1779	0.87837	2.5927	0	0	0	0	0	0	0	0	0	0	0	0	0	0	0	0	0	0	0	0	0	0	0	0	0	0
Actin related protein 1A	F2Z4F0	ACTR1A	3	0.000594202		6.32445	4.1973	7.59243	6.17638	8.3094	5.51607	7.16827	4.08957	4.25765	2.13043		6.8663	7.9614	5.8037	4.6664	4.891	3.1772	4.5237	5.3657	10.213	7.1189	7.6721	4.5706	7.0859	5.2522	7.7968	8.2897	12.414	5.3924	7.1415	6.907	3.7352	5.906	6.5764	8.6301	3.9282	9.5384	3.8311	3.7106	3.2338	5.5828	4.068	2.2106	5.2011
Arginyl aminopeptidase	G3X743	RNPEP	1	0.000617474		0	0.288073	0	2.06995	0.327775	0.9447	0	0.533275	0	1.16792		0	0	0	0	0	0	0.86422	0	0	0	0	0	2.2732	3.7211	2.2855	0	1.3111	0	0	1.0081	0	1.826	0	0	0	0	0	0	0	2.1331	0	0	0
S-methyl-5'-thioadenosine phosphorylase	Q3MHF7	MTAP	1	0.000617494		0.705075	2.0354	0	2.1179	0.804475	1.21733	0	2.0547	0	4.80335		0	2.8203	0	0	0	3.5135	2.5927	0	0	0	0	0	1.1366	1.2404	6.0946	1.6438	0	1.5741	0	0	0	3.652	0	0	0	0	0	0	7.1522	1.0666	0	0	0
Cullin-associated NEDD8-dissociated protein 1	A7MBJ5	CAND1	1	0.000619108		34.094	41.0803	45.1968	49.0625	32.0748	38.643	25.4527	37.228	20.7782	41.0058		30.202	35.141	27.771	43.262	43.267	45.539	34.435	30.035	57.104	40.042	53.606	40.239	57.438	56.673	41.9	20.548	40.643	33.055	34.053	32.103	31.437	52.389	28.04	23.671	25.895	24.205	28.244	39.697	43.807	37.164	17.875	18.32	18.078
NACHT domain-containing protein	G3N2C1	LOC100301263	3	0.00061944		43.528	36.706	45.6178	36.8823	48.8775	37.697	45.2332	34.6917	20.7617	26.5328		47.185	38.98	39.617	48.33	41.798	33.78	34.54	43.53	50.871	43.868	44.202	32.825	35.761	35.936	43.007	45.985	45.836	54.626	49.063	43.815	30.083	39.193	44.857	36.252	46.637	53.187	28.984	42.478	32.15	35.155	25.239	21.942	18.846
Erythroid differentiation regulatory factor 1	E1BCZ3	EDRF1	3	0.000624743		2.5019	0.580863	0.699497	0.190455	0	0	0	0	0	0		2.6236	2.8203	1.9836	2.5801	0	0.87837	0.86422	0	0	0.93459	1.8634	0	0	0	0.76182	0	0	0	0	0	0	0	0	0	0	0	0	0	0	0	0	0	0
Glutathione S-transferase	A0A3Q1LSN6	GSTM3	1	0.000627953		44.2163	55.1947	45.788	63.5093	48.1955	60.3323	51.8208	54.2305	37.0812	57.685		37.976	63.024	49.021	26.844	49.832	58.346	57.406	38.844	44.459	38.714	61.135	43.257	78.255	63.021	69.504	41.443	49.066	49.916	52.357	48.624	56.38	75.993	40.877	55.903	57.809	52.694	45.288	43.679	67.775	60.18	35.303	37.684	41.507
Serine/threonine-protein phosphatase 2A activator	Q2KJ44	PTPA	1	0.000632146		1.36098	5.00943	0.700228	1.52365	1.2067	1.81793	0.242053	2.74905	0.390792	5.73578		2.6236	2.8203	0	0	1.0593	8.7837	5.1853	0	0	1.8692	0.93171	0	0	0	6.0946	2.4657	0	2.3611	0	1.0081	2.6197	1.826	0	0	0	0.96821	4.738	0	6.2582	0	0.77717	0	0.786
Shiftless antiviral inhibitor of ribosomal frameshifting protein homolog	Q32L09	SHFL	3	0.000636175		4.53215	2.4488	3.00925	0.881475	3.77465	0.672067	1.85435	0.51963	0.194293	0.170595		5.2471	5.6405	5.9509	1.2901	2.1186	2.6351	2.5927	1.1621	1.5434	4.6729	4.6586	0	0	1.2404	2.2855	5.7533	1.3111	4.7222	3.312	2.0162	0	0	0.88052	1.5781	1.086	3.8728	1.1845	0	0.89402	0	0.77717	0	0
Microtubule actin crosslinking factor 1	F1N6H4	MACF1	2	0.00064793		0.322525	0.933963	2.09068	0.506355	0.9833	0.336033	2.18313	1.31956	16.9155	6.07945		0	0	0	1.2901	1.0593	0.87837	0.86422	0	4.6301	1.8692	1.8634	1.2636	0	0	0.76182	0	3.9332	0	0	1.0081	0	0	3.5221	3.1562	1.086	0.96821	1.1845	0	0.89402	3.1997	16.321	10.98	22.008
Protein kinase C eta type	F1MY82	PRKCH	3	0.000696762		2.73347	0.580863	0.7571	0.506355	0.599002	0	0	0	0	0		3.4981	1.8802	2.9755	2.5801	0	0.87837	0.86422	1.1621	0	0.93459	0.93171	1.2636	0	0	0.76182	0.82191	0	1.5741	0	0	0	0	0	0	0	0	0	0	0	0	0	0	0
40S ribosomal protein S3a	Q56JV9	RPS3A	2	0.000699808		4.80767	2.2889	3.97815	1.12003	11.1372	6.7996	15.7903	7.98842	15.9322	14.3233		6.0174	2.753	2.9045	7.5558	0	3.4716	3.3951	6.8342	4.5197	3.6492	0.90951	0	0	0	4.4801	10.469	8.9587	15.422	9.6992	9.9367	5.1146	5.3475	18.994	12.324	22.392	9.4513	8.1221	9.6878	7.897	6.2468	17.523	15.706	17.703
OMPdecase	A0A140T887	UMPS	1	0.000718405		0	0	0	0.190455	0	0	0	0.51963	0	4.08545		0	0	0	0	0	0	0	0	0	0	0	0	0	0	0.76182	0	0	0	0	0	0	0	0	0	0	0	1.1845	0	0.89402	0	0	0	0
Sphingosine-1-phosphate lyase 1	A0A3Q1LM94	SGPL1	3	0.000730912		3.1017	0.933963	1.66713	1.10061	1.8052	0.336033	2.11708	0.6211	2.25015	0.91046		1.749	2.8203	3.9673	3.8702	1.0593	0.87837	0.86422	2.3242	1.5434	1.8692	0.93171	1.2636	1.1366	1.2404	0.76182	3.2876	3.9332	0	0	1.0081	0	0	0	3.1562	4.3439	0.96821	0	1.4178	0	1.0666	2.3315	1.6893	2.358
Spindle and kinetochore-associated protein 1	A0A3Q1NEK5	SKA1	3	0.000742232		2.10616	0.47069	1.40347	0	0.66519	0	0.121987	0	0.09903	0		2.6305	1.4139	0.49985	3.8804	0.53386	0.44267	0.43554	0	2.3212	1.884	1.4087	0	0	0	0	0	1.3111	0.79328	0.55638	0	0	0	0	0	0	0.48795	0	0	0	0	0	0	0.39612
Talin 1	A0A3Q1MLQ7	TLN1	1	0.000744217		0.444763	2.93747	0.62612	3.64813	0	0	0	2.17781	2.35787	8.79988		0.45035	0	0	1.3287	0	5.7488	3.0636	0	1.5434	0.48128	0.4798	0	0	3.1195	11.473	0	0	0	0	0	0	0	0	0	0	0	0	1.4178	0.89402	6.3994	2.3548	0	3.144
Lon protease homolog, mitochondrial	A0A140T842	LONP1	3	0.000790945		21.2875	15.5893	16.3637	13.4009	17.6067	16.0937	20.9535	13.1711	17.996	16.2263		19.239	24.442	20.828	20.641	18.008	14.932	13.828	13.945	16.977	19.626	14.907	12.636	17.049	8.6826	15.236	15.616	15.733	18.102	20.976	16.129	15.718	16.434	24.654	14.203	21.72	23.237	14.214	9.9244	17.88	10.666	17.875	24.494	16.506
Fumarate hydratase, mitochondrial	Q148D3	FH	3	0.00079268		45.632	34.134	44.1352	32.0595	43.3182	33.9113	41.963	35.303	29.8745	29.102		45.475	40.424	47.607	49.022	37.076	31.621	33.705	48.809	54.018	35.514	38.2	26.535	30.688	35.971	35.044	38.63	51.131	39.352	44.16	25.202	23.578	52.954	40.504	44.186	34.752	48.41	31.981	36.862	33.973	38.396	24.092	30.407	32.226
TFG protein	Q3SX36	TFG	3	0.000800785		7.54793	4.20553	6.29972	2.5763	5.6242	2.86323	2.2345	2.99507	3.39098	3.27477		6.9961	7.5207	7.9346	7.7403	2.1186	7.9053	2.5927	3.4863	7.7168	6.5421	7.4537	1.2636	2.2732	3.7211	3.0473	5.7533	5.2442	7.0833	4.416	1.0081	3.9296	3.652	2.6416	3.1562	2.172	0.96821	2.369	2.8355	3.5761	3.1997	3.1087	3.3785	3.144
Ran-specific GTPase-activating protein	Q3T0M7	RANBP1	1	0.000815249		0.453653	0.580863	0.618777	0.81063	0.524532	0.336033	0.462182	1.94693	0.585075	4.14045		0.87452	0.94009	0	0	0	0.87837	0.86422	0	1.5434	0	0.93171	0	0	2.4807	0.76182	0	1.3111	0.78703	0	1.0081	0	0	0.88052	0	0	0.96821	1.1845	0	4.4701	2.1331	1.5543	0	0.786
Syntaxin-17	Q5E9Y2	STX17	3	0.000819849		2.9849	1.8029	3.1383	1.1943	0.205478	0	0	0	0	0		2.6236	3.7604	2.9755	2.5801	1.0593	1.7567	2.5927	2.3242	4.6301	2.8038	2.7951	1.2636	2.2732	1.2404	0	0.82191	0	0	0	0	0	0	0	0	0	0	0	0	0	0	0	0	0
Uncharacterized protein	E1B7S1	PARP12	3	0.000842516		4.98532	1.0593	3.1813	0	0	0	0	0	0	0		8.7452	5.6405	2.9755	2.5801	3.1779	0	0	4.6484	1.5434	3.7383	2.7951	0	0	0	0	0	0	0	0	0	0	0	0	0	0	0	0	0	0	0	0	0	0
Phosphatidylinositol-3-phosphate phosphatase	A0A3Q1LMW0	MTMR3	3	0.000842925		9.93973	0	2.01852	0.190455	0	0	0	0	0	0		9.6197	9.4009	3.9673	16.771	0	0	0	0	1.5434	2.8038	3.7269	0	0	0	0.76182	0	0	0	0	0	0	0	0	0	0	0	0	0	0	0	0	0	0
Glutathione S-transferase P	P28801	GSTP1	1	0.000889579		7.04093	7.80193	4.82855	12.0852	5.1475	8.53947	5.6757	8.09607	4.80825	14.465		6.1216	12.221	5.9509	3.8702	4.2372	9.6621	9.5065	3.4863	4.6301	5.6075	5.5903	3.7908	10.229	19.846	14.475	4.1095	6.5553	5.5092	4.416	6.0485	1.3099	18.26	4.4026	9.4685	1.086	7.7457	7.107	5.6711	8.9402	10.666	3.8859	5.9124	5.502
60S ribosomal protein L10	Q9XSI3	RPL10	2	0.000911476		4.53375	1.1617	5.09595	2.22133	4.721	5.1812	6.47178	5.08248	6.37213	5.15725		5.2471	3.7604	3.9673	5.1602	0	1.7567	1.7284	5.8106	6.1734	4.6729	3.7269	1.2636	1.1366	4.9615	1.5236	3.2876	3.9332	3.9352	7.728	4.0324	7.8592	3.652	6.1636	6.3123	7.6019	5.8093	5.9225	5.6711	4.4701	4.2662	6.9946	5.9124	4.716
Casein kinase II subunit alpha	P68399	CSNK2A1	2	0.000947836		5.17718	5.48317	7.33412	6.00928	7.74295	5.75267	8.22903	4.54767	6.7864	4.62913		5.2471	5.6405	5.9509	3.8702	4.2372	7.027	5.1853	6.9727	4.6301	10.28	7.4537	7.5815	5.6829	6.2018	4.5709	7.3972	6.5553	7.0833	9.936	7.0566	6.5494	3.652	6.1636	9.4685	7.6019	9.6821	5.9225	4.2533	2.6821	5.3328	4.663	6.7571	7.86
Proliferating cell nuclear antigen	Q3ZBW4	PCNA	1	0.00097417		7.30525	10.4181	7.86492	12.317	3.87947	6.75067	4.03348	7.39423	5.9271	17.2123		5.2471	13.161	6.9427	3.8702	4.2372	14.054	12.963	2.3242	12.347	5.6075	11.181	5.0543	18.185	16.125	9.9037	3.2876	2.6221	6.2962	3.312	3.0243	2.6197	14.608	4.4026	1.5781	4.3439	5.8093	5.9225	11.342	8.0462	4.2662	4.663	2.5339	8.646
Kinesin-like protein KIF20A	Q29RT6	KIF20A	3	0.000984055		6.9015	2.43936	3.17603	1.12073	5.68947	1.78077	7.53768	4.30508	4.4739	2.97253		5.2471	4.7004	9.9182	7.7403	2.1186	0.87837	4.3211	0	6.1734	2.8038	3.7269	0	0	3.7211	0.76182	5.7533	7.8664	4.7222	4.416	4.0324	1.3099	0	6.1636	11.047	3.258	9.6821	3.5535	8.5066	0.89402	4.2662	3.8859	1.6893	3.144
Adenylosuccinate lyase	F1MHP6	ADSL	1	0.00100353		3.17418	6.11017	4.63333	10.6838	2.95275	6.0334	3.05775	3.39743	1.99058	6.18035		4.3726	3.7604	1.9836	2.5801	5.2965	4.3918	8.6422	1.1621	6.1734	5.6075	5.5903	5.0543	12.502	19.846	5.3328	2.4657	1.3111	4.7222	3.312	5.0405	3.9296	9.1301	3.5221	1.5781	3.258	3.8728	2.369	1.4178	4.4701	5.3328	1.5543	1.6893	0.786
NAD kinase 2, mitochondrial	A0A3Q1LR42	NADK2	3	0.00101164		25.346	25.4263	24.4215	17.9672	26.6912	16.5017	26.0698	15.6299	14.7195	19.3675		27.985	25.382	24.796	23.221	31.779	26.351	18.149	23.242	27.781	25.234	21.429	12.636	23.868	18.605	16.76	27.123	22.288	27.546	29.808	18.146	13.099	18.26	23.774	33.14	26.064	21.301	16.583	9.9244	17.88	18.132	13.212	16.048	12.576
Rho GDP-dissociation inhibitor 1	P19803	ARHGDIA	1	0.00104084		2.97193	4.13107	2.96298	4.6551	2.90575	3.19927	2.7186	3.91858	2.0705	7.4089		2.6236	4.7004	1.9836	2.5801	1.0593	6.1486	5.1853	3.4863	4.6301	2.8038	0.93171	2.5272	2.2732	6.2018	7.6182	1.6438	1.3111	3.1481	5.52	2.0162	3.9296	3.652	2.6416	3.1562	2.172	2.9046	3.5535	2.8355	7.1522	2.1331	1.5543	2.5339	1.572
Heat shock protein family A (Hsp70) member 4 like	A0A3Q1M7L5	HSPA4L	3	0.00105525		18.6617	12.6136	18.7895	15.7263	15.1695	11.0767	9.7623	5.6899	3.00535	5.57825		16.383	21.929	17.853	18.482	9.5337	15.344	12.963	17.432	17.481	21.801	18.444	15.163	17.582	17.365	12.795	11.07	20.094	15.162	14.352	13.105	9.1691	10.956	8.6252	13.14	7.6019	9.6821	7.107	7.0888	5.3641	3.1997	5.4402	4.2232	2.358
Heat shock 70 kDa protein 1-like	P0CB32	HSPA1L	3	0.00105936		12.2888	11.4917	13.0808	11.5947	11.4225	8.04093	10.7436	8.07685	8.48638	5.32287		10.877	13.152	11.187	13.939	11	12.026	11.449	11.098	14.731	12.744	13.75	12.181	11.619	12.389	10.19	9.3351	12.536	11.721	12.098	8.7951	4.6657	10.662	10.277	16.15	8.3367	8.2108	8.2964	7.2033	8.0827	8.725	7.7668	10.829	5.5073
Ubiquitin-conjugating enzyme E2 L3	Q3MHP1	UBE2L3	1	0.00106153		0	0	0	0.190455	0	0	0	0.490155	0	3.4456		0	0	0	0	0	0	0	0	0	0	0	0	0	0	0.76182	0	0	0	0	0	0	0	0	0	0	0	0	0	0.89402	1.0666	0	0	0
Uncharacterized protein	F1MLW8	LOC100847119	3	0.00106757		2.73742	0.7237	3.29002	1.501	1.95698	1.24293	3.21165	2.32413	2.19667	0.423965		3.4951	1.4078	3.4689	2.5779	0	0.8769	1.2942	4.6445	3.8545	1.866	2.7951	0.63073	0.56734	0.61914	4.1868	2.8746	1.9633	0.78571	2.2043	1.5096	1.3077	0.91148	3.9601	3.1535	3.7982	1.9348	5.9205	1.4154	0.89402	1.0666	2.7182	2.5325	1.5707
Phosphoglycerate mutase	F1MX69	BPGM	1	0.00108155		8.24955	8.68513	6.21972	10.9861	6.62147	9.94187	5.34755	6.9416	4.38152	9.0497		7.8707	8.4608	8.9264	7.7403	4.2372	13.176	8.6422	3.4863	9.2602	6.5421	5.5903	5.0543	14.776	11.163	12.951	5.7533	6.5553	8.6573	5.52	6.0485	9.1691	14.608	5.2831	7.8904	4.3439	3.8728	7.107	4.2533	8.9402	7.4659	5.4402	4.2232	3.93
PGM2L1 protein	A5PKH8	PGM2L1	1	0.00109093		0	2.33761	0	2.26347	0	0	0.242053	1.34102	0	3.54877		0	0	0	0	0	6.1486	0.86422	0	0	0	0	0	0	3.7211	5.3328	0	0	0	0	0	0	0	0	0	0	0.96821	0	0	5.3641	0	0	0	0
LLGL scribble cell polarity complex component 2	A0A3Q1MJ68	LLGL2	3	0.00109349		4.07803	3.08997	4.04828	2.63093	1.99853	0	2.74403	0.223505	1.53163	0.55027		6.9961	3.7604	2.9755	2.5801	3.1779	2.6351	3.4569	3.4863	6.1734	3.7383	2.7951	2.5272	2.2732	4.9615	0.76182	1.6438	1.3111	3.9352	1.104	0	0	0	2.6416	0	5.4299	2.9046	0	0	0.89402	0	1.5543	1.6893	1.572
Carnosine dipeptidase 1	F1MWP9	CNDP1	1	0.00110781		0.923705	3.18297	0	4.61447	0	4.93273	0	1.78175	0	0.997325		0.87452	2.8203	0	0	0	2.6351	6.9138	0	0	0	0	0	5.6829	7.4422	5.3328	0	0	0	0	2.0162	0	12.782	0	0	0	0	0	1.4178	3.5761	2.1331	0	0	0
Dynein light chain roadblock-type 1	Q3T140	DYNLRB1	3	0.00110794		7.98865	5.54347	8.46803	3.35825	8.35843	6.53337	7.81668	6.41245	4.76717	3.2524		7.8707	9.4009	6.9427	7.7403	5.2965	6.1486	5.1853	8.1348	10.804	8.4113	6.522	0	1.1366	6.2018	6.0946	4.9314	11.8	7.8703	8.832	7.0566	5.2395	7.304	7.0441	11.047	5.4299	7.7457	5.9225	9.9244	4.4701	5.3328	3.1087	3.3785	4.716
RAB1A, member RAS oncogene family	A0A3Q1N147	RAB1A	3	0.00112052		31.0112	30.7163	30.2225	29.3818	29.0065	20.8383	19.9022	12.3538	19.3712	8.73237		30.839	24.905	29.993	38.308	38.988	28.863	24.298	31.212	25.474	32.743	31.461	32.776	31.649	29.159	23.943	24.308	31.065	24.331	36.322	26.68	20.33	15.505	19.198	21.716	14.065	24.63	14.685	12.785	5.6814	16.264	15.234	18.726	19.602
Collectin-43	P42916	CL43	1	0.00113749		0	1.06177	0	3.65349	0	0	0	0	0	0		0	0	0	0	1.7542	0	1.4311	0	0	0	0	6.2775	4.1553	3.6814	0.49975	0	0	0	0	0	0	0	0	0	0	0	0	0	0	0	0	0	0
WD repeat-containing protein 1	Q2KJH4	WDR1	1	0.00115297		4.77222	7.34167	6.2812	7.80823	5.62897	7.7507	5.584	6.758	4.59047	8.4552		4.3726	6.5806	2.9755	5.1602	6.3558	7.027	8.6422	9.2969	4.6301	5.6075	5.5903	6.3179	9.0927	7.4422	8.3801	4.9314	6.5553	5.5092	5.52	7.0566	5.2395	10.956	7.9247	6.3123	3.258	4.841	7.107	8.5066	7.1522	4.2662	6.2174	5.0678	3.144
Gamma-ECS	A0A3Q1MN33	GCLC	1	0.00115463		7.55483	13.2162	6.4135	17.0603	7.69262	10.8655	7.59492	10.2574	2.67025	12.4928		5.2471	11.281	5.9509	7.7403	2.1186	22.838	14.692	5.8106	7.7168	4.6729	7.4537	5.0543	17.049	24.807	21.331	6.5752	10.488	7.0833	6.624	8.0647	2.6197	21.912	8.8052	12.625	2.172	6.7775	9.476	2.8355	16.986	11.732	3.1087	3.3785	1.572
Peroxiredoxin-6	O77834	PRDX6	1	0.0011611		12.0352	14.3119	11.2596	13.7005	10.3949	18.8437	7.49325	13.2981	3.88662	17.3478		10.494	20.682	7.9346	9.0304	6.3558	17.567	19.013	8.1348	15.434	13.084	8.3854	5.0543	13.639	8.6826	27.426	9.8629	9.1774	7.0833	15.456	18.146	9.1691	29.216	8.8052	4.7342	8.6879	7.7457	10.66	9.9244	13.41	19.198	7.7717	2.5339	3.93
26S proteasome non-ATPase regulatory subunit 7	Q3ZBD0	PSMD7	2	0.00116526		1.7128	0.29279	1.90078	0.8784	3.08375	1.1087	2.01435	1.33473	2.86455	2.18742		1.749	2.8203	0.99182	1.2901	0	0.87837	0	2.3242	1.5434	2.8038	0.93171	0	2.2732	1.2404	0	2.4657	2.6221	3.9352	3.312	2.0162	1.3099	0	1.761	3.1562	2.172	0.96821	0	1.4178	1.788	2.1331	3.8859	3.3785	1.572
Ras-related protein Rab-8B	Q2HJI8	RAB8B	2	0.00117431		1.89167	0.450037	0.709585	0.7118	1.4183	0.413867	1.73372	0.367768	2.24788	0.794687		2.5023	1.4453	1.8461	1.773	0.99348	0	0.35663	1.1015	1.2703	0.46654	0	1.0884	1.7588	0	0	2.5783	0	2.7238	0.37108	0	1.2416	0	1.949	1.8354	0.93538	2.2151	0	0.35387	1.1172	0	1.9126	4.1791	1.1483
Malic enzyme	F1N3V0	ME1	1	0.0011748		13.4437	16.0689	14.571	21.1539	13.615	18.8807	10.8305	18.36	5.0392	16.3085		11.369	22.562	6.9427	12.901	6.3558	22.838	19.013	9.2969	20.064	13.084	15.839	7.5815	28.415	27.288	21.331	13.15	17.044	11.018	13.248	15.121	10.479	31.042	12.327	12.625	8.6879	9.6821	18.952	14.178	23.245	17.065	4.663	4.2232	4.716
Monofunctional C1-tetrahydrofolate synthase, mitochondrial	Q0VCR7	MTHFD1L	2	0.00118012		0	0	0	0	9.29883	6.43277	18.243	12.1664	23.7327	13.7085		0	0	0	0	0	0	0	0	0	0	0	0	0	0	0	5.7533	10.488	11.018	9.936	8.0647	3.9296	7.304	20.252	11.047	27.15	14.523	8.2915	11.342	9.8343	19.198	25.647	27.873	20.436
40S ribosomal protein S17	A0A140T832	RPS17	2	0.0011865		1.46485	0.87364	1.6817	0.3101	6.6329	2.22543	4.92713	4.23725	8.60755	4.94838		1.749	2.8203	0	1.2901	0	1.7567	0.86422	1.1621	4.6301	0.93459	0	0	0	1.2404	0	10.685	6.5553	7.0833	2.208	3.0243	0	3.652	6.1636	3.1562	6.5159	3.8728	2.369	5.6711	3.5761	5.3328	9.3261	6.7571	7.86
60S ribosomal protein L24	Q862I1	RPL24	2	0.00119584		4.85628	3.02493	5.09595	2.83447	8.6959	8.45193	12.5882	8.69865	9.37448	7.8985		5.2471	3.7604	3.9673	6.4503	2.1186	2.6351	4.3211	5.8106	6.1734	4.6729	3.7269	1.2636	4.5463	2.4807	3.0473	10.685	7.8664	6.2962	9.936	7.0566	9.1691	9.1301	9.6857	15.781	15.204	9.6821	8.2915	9.9244	8.0462	8.5325	8.5489	9.291	7.86
Aurora kinase A	Q2TA06	AURKA	3	0.00120981		11.7481	11.0682	13.5717	8.61995	14.307	8.5153	11.2105	4.87005	4.65355	4.39452		11.369	15.981	11.902	7.7403	10.593	8.7837	13.828	13.945	12.347	14.019	13.976	7.5815	11.366	4.8663	10.666	21.37	9.0768	15.741	11.04	9.0728	9.1691	7.304	14.969	6.1912	13.032	10.65	5.9225	1.4178	8.9402	3.1997	6.9946	5.0678	3.93
Rab GDP dissociation inhibitor alpha	P21856	GDI1	1	0.00122501		3.15001	6.30063	2.32142	7.84398	2.6829	4.63712	2.18443	4.77995	0.193525	6.0593		0.87452	8.4518	1.9836	1.2901	1.0505	10.09	7.7614	0	4.6301	2.3314	2.3242	1.8885	9.6439	13.007	6.8365	1.6359	1.3111	3.9266	3.858	0.49856	0.64781	12.765	0.88052	3.9366	0.53709	3.3835	3.5421	1.4178	9.375	4.7849	0.38436	0	0.38974
60S ribosomal protein L4	Q58DW0	RPL4	2	0.0012265		5.2114	5.69227	5.65455	2.67105	7.89813	9.35753	14.8995	8.69095	13.2025	9.11075		6.1012	4.6785	4.9359	5.13	3.1717	7.0115	6.8936	8.1076	6.1464	3.722	4.6422	3.7686	3.4031	1.2404	2.2721	9.8292	6.54	8.6251	6.5982	15.068	3.9066	9.098	15.803	14.147	15.159	14.489	10.633	8.49	7.1208	8.52	14.721	14.319	13.321
Aspartate--tRNA ligase, cytoplasmic	Q3SYZ4	DARS1	2	0.00124772		4.4671	1.89583	6.39345	2.23528	4.95965	3.04823	4.8952	3.75515	4.57838	4.45565		7.2869	3.4914	3.589	3.5011	0.95829	2.3838	2.3454	5.3673	5.5847	8.6329	5.9889	0	2.0564	3.3662	3.5185	5.9482	2.3721	4.422	7.0963	4.6559	1.185	3.3038	5.5758	2.8552	5.8945	5.2553	2.1431	5.1303	4.8526	2.8946	7.3271	4.5845	2.8442
Heterogeneous nuclear ribonucleoprotein K	Q3T0D0	HNRNPK	1	0.0012821		3.20352	12.5923	7.8078	9.66592	12.9381	19.9833	26.3633	33.094	31.7595	31.5727		3.4981	3.7604	2.9755	2.5801	11.652	12.297	13.828	10.459	7.7168	3.7383	9.3171	11.372	10.229	8.6826	8.3801	12.329	9.1774	18.102	12.144	26.21	20.958	12.782	24.654	18.937	34.752	27.11	37.904	29.773	29.503	35.196	34.196	31.251	31.44
Aldo-keto reductase family 1 member A1	Q3ZCJ2	AKR1A1	1	0.00128552		13.2378	12.871	12.7976	21.4047	10.035	20.1123	11.1212	16.6077	7.12315	20.0823		10.855	18.67	11.284	12.142	7.889	13.114	17.61	10.979	19.847	9.7312	10.633	8.8008	24.297	32.032	20.489	8.5579	15.549	6.2134	9.8198	10.532	11.651	38.154	9.6239	17.193	8.0877	9.5802	13.518	13.344	20.006	19.563	6.9128	8.3871	5.4192
Ubiquitin carboxyl-terminal hydrolase isozyme L3	Q2TBG8	UCHL3	1	0.00128921		8.00502	9.46557	6.3335	11.5959	5.50668	10.1139	7.65937	7.4742	1.95173	10.2661		6.9961	10.341	6.9427	7.7403	7.4151	14.932	6.0496	5.8106	9.2602	4.6729	5.5903	7.5815	14.776	14.884	9.1419	5.7533	5.2442	5.5092	5.52	6.0485	7.8592	16.434	6.1636	14.203	5.4299	4.841	3.5535	5.6711	8.9402	11.732	2.3315	3.3785	0.786
Coatomer subunit alpha	A0A140T856	COPA	3	0.00129797		28.4872	25.8583	21.82	16.2825	19.111	15.8213	16.3075	12.4258	15.3793	9.49028		24.486	27.263	37.689	24.511	29.661	23.716	24.198	17.432	18.52	27.103	24.225	11.372	15.912	21.086	16.76	21.37	14.422	19.676	20.976	17.138	15.718	14.608	15.849	15.781	15.204	18.396	11.845	17.013	8.0462	12.799	18.652	13.514	18.864
Complement component C7	A0A3Q1LI40	C7	3	0.00129986		3.11552	0.576133	7.44755	0.761825	8.65295	2.08253	7.17178	0.650575	1.31092	1.29663		6.1216	3.7604	0	2.5801	0	0	1.7284	13.945	0	1.8692	13.976	0	0	0	3.0473	4.1095	10.488	7.8703	12.144	1.0081	5.2395	0	3.5221	11.047	14.118	0	1.1845	1.4178	0	0	0	0	0
Ras-related protein Rap-1b	P61223	RAP1B	3	0.00133492		7.40705	5.13003	7.51163	6.36032	6.37107	3.66407	7.27137	4.77963	6.07263	4.53252		8.0505	3.7641	7.7426	10.071	5.3008	3.517	6.5723	8.1441	9.5775	5.6113	6.7136	5.8186	5.0046	9.4328	5.1853	4.2785	6.8249	5.9852	8.3957	5.6502	3.1479	2.1941	6.3447	10.111	5.6532	6.9766	4.2699	5.1108	3.7599	5.9779	5.4465	5.4118	6.6081
Importin 5	A0A3Q1LV36	IPO5	1	0.00135349		1.84396	6.46403	6.49675	9.61293	4.14323	4.5967	1.81052	9.4451	10.6429	21.8377		2.6236	3.7604	0.99182	0	1.0593	11.419	6.9138	1.1621	6.1734	5.6075	13.044	0	9.0927	14.884	14.475	0.82191	0	10.231	5.52	1.0081	0	12.782	2.6416	1.5781	1.086	1.9364	2.369	9.9244	11.622	13.865	10.103	3.3785	17.292
Tryptophan--tRNA ligase, mitochondrial	Q3T099	WARS2	3	0.00136674		3.96673	1.22674	3.857	1.38476	3.35842	3.3713	1.86188	1.03925	1.53163	1.36089		4.3726	5.6405	1.9836	3.8702	1.0593	1.7567	0.86422	5.8106	3.0867	2.8038	3.7269	1.2636	2.2732	1.2404	0.76182	4.9314	3.9332	2.3611	2.208	2.0162	2.6197	5.478	1.761	1.5781	2.172	1.9364	2.369	0	1.788	0	1.5543	1.6893	1.572
Ubiquitinyl hydrolase 1	E1BCH9	VCPIP1	3	0.00138618		4.97148	3.21059	4.04828	2.14075	3.01322	0.672067	0.462182	0	0.601953	0.34096		4.3726	4.7004	6.9427	3.8702	5.2965	0.87837	3.4569	3.4863	6.1734	3.7383	2.7951	0	2.2732	2.4807	3.8091	3.2876	2.6221	3.9352	2.208	2.0162	0	0	0.88052	0	0	0.96821	0	0	0	0	0.77717	0.84464	0.786
Ovochymase 1	F1N5F0	OVCH1	3	0.00139079		1.58905	0.585567	1.55265	0.500555	2.5191	0.336033	2.63777	0	0.1965	0		4.3726	0	1.9836	0	0	1.7567	0	0	1.5434	2.8038	1.8634	0	0	1.2404	0.76182	0	3.9332	3.9352	2.208	1.0081	0	0	3.5221	3.1562	0	3.8728	0	0	0	0	0	0	0.786
DNA mismatch repair protein Msh2	Q3MHE4	MSH2	1	0.00142897		0	1.15702	0.466575	0.3101	0.402235	1.0081	0.97573	3.60098	4.6704	7.68208		0	0	0	0	0	0.87837	2.5927	0	0	0.93459	0.93171	0	0	1.2404	0	0.82191	0	0.78703	0	3.0243	0	0	0.88052	0	1.086	1.9364	3.5535	2.8355	2.6821	5.3328	6.2174	5.9124	3.93
Beta-centractin	A4IFE3	ACTR1B	3	0.0014315		1.93944	1.69457	2.28843	1.22226	3.958	2.29803	3.25661	1.00655	0.555737	0.203282		2.7534	2.3796	2.1309	0.49385	1.4648	2.093	1.5259	1.607	3.6775	1.2924	2.5768	0.48372	0.8702	2.19	1.3451	4.0389	4.6297	3.2649	3.8985	2.1658	1.5043	3.224	3.9898	5.5726	0.41573	3.0483	0.90688	1.9605	0.34224	0.81658	0.59502	0.32334	0.30089
RTF1 homolog, Paf1/RNA polymerase II complex component	F1N6E9	RTF1	1	0.00143762		0	0	0	0	0	0	0	0.26665	0	3.04333		0	0	0	0	0	0	0	0	0	0	0	0	0	0	0	0	0	0	0	0	0	0	0	0	0	0	0	0	0	1.0666	0	0	0
Asparaginyl endopeptidase	A0A140T8D4	LGMN	1	0.00146738		0	0	0	0	0	0	0	0.26665	0	3.54517		0	0	0	0	0	0	0	0	0	0	0	0	0	0	0	0	0	0	0	0	0	0	0	0	0	0	0	0	0	1.0666	0	0	0
Osteoclast-stimulating factor 1	Q8MJ50	OSTF1	1	0.0015005		0	0	0	0	0	0	0	0.223505	0.393	4.39473		0	0	0	0	0	0	0	0	0	0	0	0	0	0	0	0	0	0	0	0	0	0	0	0	0	0	0	0	0.89402	0	0	0	1.572
Synaptic functional regulator FMR1	A0A3Q1LTS1	FMR1	3	0.00150849		7.57235	4.53393	4.81283	1.31332	2.22078	0.978033	0.805482	0.880345	2.83845	1.32506		8.216	7.892	6.9427	7.2387	7.6506	2.8304	3.1208	7.4316	2.4866	3.3749	5.9582	0	2.9678	0	2.2855	3.7899	1.3111	1.5741	2.208	1.6242	1.3099	0	0.88052	0	1.7497	0.59171	1.9084	0	0.54638	1.0666	5.2722	1.3608	4.7208
D-dopachrome decarboxylase	A5PK65	DDT	1	0.0015433		0.21863	0.29279	0	0.855525	0	0	0	0.223505	0	2.01727		0.87452	0	0	0	0	0.87837	0	0	0	0	0	0	1.1366	0	2.2855	0	0	0	0	0	0	0	0	0	0	0	0	0	0.89402	0	0	0	0
LIM and SH3 domain protein 1	Q3B7M5	LASP1	1	0.00154378		0	0.87364	0	0.761825	0	0.672067	1.6142	5.6795	9.71697	16.6462		0	0	0	0	0	1.7567	0.86422	0	0	0	0	0	0	0	3.0473	0	0	0	0	2.0162	0	0	4.4026	0	1.086	0.96821	8.2915	2.8355	6.2582	5.3328	8.5489	10.136	7.074
Eukaryotic translation initiation factor 5	F1N0F7	EIF5	1	0.00154906		0	0.64589	0.7571	0.190455	0.196758	2.16203	0.71175	4.61165	4.39837	6.2059		0	0	0	0	1.0593	0.87837	0	1.1621	0	0.93459	0.93171	0	0	0	0.76182	0	0	0.78703	0	1.0081	0	5.478	1.761	0	1.086	0	1.1845	5.6711	6.2582	5.3328	4.663	5.0678	3.93
DnaJ heat shock protein family (Hsp40) member C13	F1MDR7	DNAJC13	3	0.00157074		17.7152	20.129	17.59	9.08093	15.0455	10.7488	9.58057	5.56698	8.35995	2.76595		13.118	17.862	21.82	18.061	21.186	19.324	19.877	10.459	16.977	21.495	21.429	3.7908	9.0927	7.4422	15.998	18.082	13.111	15.741	13.248	11.089	6.5494	14.608	11.447	7.8904	5.4299	13.555	9.476	5.6711	1.788	5.3328	11.658	4.2232	11.004
Sorting nexin-2	F1MZN7	SNX2	1	0.00158715		0.809265	0.770667	0.5848	0.896095	0.95785	0.55944	0.976475	2.5231	2.67122	7.38122		0.44746	0.96202	0.50748	1.3201	0.54201	1.3278	0.44219	0.59461	0.78968	0.47819	0.47672	0.64653	0	0.63465	2.3032	0.84108	0.67082	1.1897	1.1298	1.0081	0.67022	0	1.331	0	1.1113	1.4636	1.2121	2.8686	2.2663	3.7454	1.1748	1.709	5.1181
2',3'-cyclic-nucleotide 3'-phosphodiesterase	P06623	CNP	3	0.00160626		9.1112	8.819	8.94383	8.76165	7.89345	4.98807	8.1995	2.6853	3.97605	2.58995		11.369	9.4009	7.9346	7.7403	11.652	7.027	7.778	8.1348	6.1734	12.15	9.3171	11.372	9.0927	6.2018	8.3801	8.2191	9.1774	8.6573	5.52	5.0405	2.6197	7.304	6.1636	9.4685	6.5159	10.65	2.369	2.8355	4.4701	1.0666	4.663	3.3785	3.93
Platelet-activating factor acetylhydrolase IB subunit alpha2	P68401	PAFAH1B2P68402	1	0.00161417		0.235022	0.288073	0	2.2604	0	1.826	0	0.490155	0.194293	1.53126		0	0.94009	0	0	0	0	0.86422	0	0	0	0	0	2.2732	3.7211	3.0473	0	0	0	0	0	0	5.478	0	0	0	0	0	0	0.89402	1.0666	0.77717	0	0
Complement component C9	Q3MHN2	C9	3	0.0016169		8.95073	3.9589	20.3619	4.16615	24.8548	5.48807	17.4275	4.03911	4.46877	6.57935		11.369	8.4608	6.9427	9.0304	3.1779	3.5135	5.1853	30.215	4.6301	5.6075	40.995	5.0543	2.2732	2.4807	6.8564	5.7533	22.288	33.842	37.536	7.0566	3.9296	5.478	8.8052	33.14	23.892	3.8728	7.107	7.0888	0.89402	1.0666	3.1087	5.0678	3.144
Cytosol aminopeptidase	P00727	LAP3	1	0.00163114		0	0.288073	0	0.3809	0	0.608667	3.43385	2.1505	6.31862	14.6327		0	0	0	0	0	0	0.86422	0	0	0	0	0	0	0	1.5236	0	0	0	0	0	0	1.826	5.2831	0	6.5159	1.9364	2.369	1.4178	2.6821	2.1331	7.7717	6.7571	5.502
Protein-9	Q3MHX6	OS9	3	0.00163934		2.06117	0.288073	0.4673	0.190455	0	0	0.4841	0	1.41727	0		1.749	0.94009	2.9755	2.5801	0	0	0.86422	0	0	1.8692	0	0	0	0	0.76182	0	0	0	0	0	0	0	0	0	0	1.9364	0	0	0	0	0.77717	2.5339	2.358
3-ketoacyl-CoA thiolase, mitochondrial	Q3T0R7	ACAA2	3	0.00164676		39.0072	26.6947	35.1728	25.2345	34.925	21.3337	31.7122	24.2188	17.2078	24.8532		41.977	34.783	36.697	42.572	33.898	23.716	22.47	38.35	41.671	35.514	25.156	17.69	26.141	33.49	23.617	30.411	39.332	34.629	35.328	21.17	11.789	31.042	36.101	25.249	32.58	32.919	15.398	24.102	23.245	34.13	13.989	16.048	12.576
Oxysterol-binding protein	F1MFD9	OSBPL10	3	0.00165331		3.41885	0.64589	2.04245	1.06886	0	0	0	0	0	0		3.4981	3.7604	2.9755	3.4414	1.0593	0.87837	0	0	2.5737	1.8692	3.7269	0	2.2732	1.2404	0.76182	0	0	0	0	0	0	0	0	0	0	0	0	0	0	0	0	0	0
RNA helicase	G5E631	DDX3X	2	0.00169273		15.1258	10.2602	9.77438	4.85575	15.0915	11.3883	15.6698	13.2619	16.9015	11.0915		18.012	19.595	15.156	7.7403	11.451	9.6621	9.6674	15.545	4.6301	8.3224	10.6	6.3179	5.5749	3.7211	3.8091	14.388	11.8	19.478	14.7	17.302	11.385	5.478	15.494	12.625	16.223	18.337	15.732	9.9244	13.526	13.865	19.216	15.868	22.035
Integrin alpha-2 (Fragment)	P53710	ITGA2	3	0.00171833		6.22958	1.8029	5.27733	3.04937	3.04547	0.772667	3.84868	1.55825	1.9855	1.04191		10.494	4.7004	1.9836	7.7403	1.0593	1.7567	2.5927	9.2969	1.5434	6.5421	3.7269	5.0543	1.1366	3.7211	2.2855	2.4657	2.6221	1.5741	5.52	1.0081	1.3099	0	7.0441	3.1562	3.258	1.9364	0	1.4178	2.6821	2.1331	3.1087	1.6893	3.144
14 kDa phosphohistidine phosphatase	Q32PA4	PHPT1	1	0.00172585		0.557547	0.580863	0	2.16363	1.08525	1.826	0	2.0627	0	2.80573		0	0.94009	0	1.2901	0	0.87837	0.86422	0	0	0	0	0	3.4098	3.7211	1.5236	0.82191	1.3111	0	2.208	0	0	5.478	0	0	0	0	2.369	0	2.6821	3.1997	0	0	0
Thimet oligopeptidase	Q1JPJ8	THOP1	1	0.00178365		6.0274	6.69247	4.07913	9.7389	4.02192	7.58413	3.8461	5.09349	2.19342	7.9054		4.6305	11.313	3.8193	4.3468	2.0396	9.3018	8.736	3.9157	2.9716	3.5989	5.8303	4.8659	14.772	10.15	9.1677	3.9563	3.7865	3.0307	5.3142	3.3968	4.4136	14.942	4.6623	3.0385	2.091	5.5926	5.7016	0.68245	7.3158	6.6741	3.741	1.6263	1.5134
UV excision repair protein RAD23 homolog B	Q29RK4	RAD23B	1	0.00179765		2.39803	5.62337	3.7866	2.76107	1.87705	4.83983	1.2253	2.72238	0.798453	3.57335		3.4981	2.8203	1.9836	1.2901	3.9792	8.5698	4.3211	0	4.6301	5.3799	5.1364	0	3.9927	2.4807	4.5709	0	2.6221	1.5741	3.312	5.0405	2.6197	6.8593	1.761	0	2.172	0.96821	4.738	2.4902	1.788	1.8733	0.77717	0.84464	1.572
Ezrin	P31976	EZR	3	0.0018039		44.3807	37.6613	41.789	40.5105	35.566	37.383	45.9958	36.18	60.4675	41.6493		44.778	38.595	44.834	49.316	45.608	33.972	33.404	46.548	46.883	37.177	36.548	50.265	43.906	35.911	31.96	35.756	39.63	30.638	36.24	39.696	43.554	28.899	38.153	53.344	49.253	43.233	38.024	38.993	33.036	34.667	45.761	58.558	65.379
Ribosome binding protein 1	F1MDC1	RRBP1	2	0.00182728		5.18223	2.36963	3.5533	1.79743	13.4935	10.759	26.1273	18.7476	36.88	25.1998		4.3726	5.6405	2.9755	7.7403	1.0593	0	6.0496	5.8106	0	5.6075	2.7951	2.5272	1.1366	1.2404	2.2855	13.972	11.8	14.954	13.248	18.146	10.479	3.652	21.132	26.827	30.408	26.142	26.059	9.9244	13.41	25.597	33.418	27.873	41.658
Uncharacterized protein	E1BMK2		1	0.00184416		0	0	0	0	0	0.433083	0.18086	0.400703	0.56971	2.4509		0	0	0	0	0	0	0	0	0	0	0	0	0	0	0	0	0	0	0	0.46214	0	0.83711	0	0.72344	0	0	0.54301	0.64995	0.40985	0	0.35628	0	0.72066
Exo/endonuclease G	E1BAZ9	EXOG	3	0.00186621		4.95805	2.8019	6.0867	6.03797	5.5429	2.0534	6.88852	2.12102	3.03175	3.0981		6.9961	4.7004	2.9755	5.1602	3.1779	2.6351	2.5927	6.9727	6.1734	6.5421	4.6586	8.8451	6.8195	6.2018	2.2855	6.5752	3.9332	3.9352	7.728	3.0243	1.3099	1.826	11.447	7.8904	4.3439	3.8728	1.1845	1.4178	2.6821	3.1997	3.8859	1.6893	3.93
Protein-ribulosamine 3-kinase	Q0P592	FN3KRP	1	0.00186854		0.322525	3.20183	0.232928	1.73697	0.402235	0.336033	0.242053	1.6803	1.17968	4.18838		0	0	0	1.2901	0	6.1486	3.4569	0	0	0	0.93171	0	1.1366	1.2404	4.5709	0.82191	0	0.78703	0	1.0081	0	0	0	0	0	0.96821	1.1845	0	4.4701	1.0666	0	0	0.786
Nuclear transport factor 2	Q32KP9	NUTF2	1	0.00187112		1.84737	1.4498	0.466575	3.13877	0.393525	1.99	1.15013	1.00978	0.7163	6.39663		1.749	5.6405	0	0	0	1.7567	2.5927	0	0	0.93459	0.93171	0	4.5463	4.9615	3.0473	0	0	1.5741	0	1.0081	1.3099	3.652	0	1.5781	1.086	1.9364	1.1845	0	1.788	1.0666	1.5543	0	0
Calcium/calmodulin-dependent protein kinase type II subunit delta	Q2HJF7	CAMK2D	3	0.0019431		5.3341	4.55173	4.66185	2.48163	6.22423	0.672067	3.21705	3.13063	2.25015	1.12712		4.5659	3.9681	5.5646	7.2378	3.8246	4.9281	4.9025	2.3242	7.7168	4.8795	3.7269	2.035	1.1366	2.4807	4.2742	4.7929	9.1774	3.6286	7.298	2.0162	0	0	2.6416	4.7342	0	5.4924	1.1845	4.2533	3.885	3.1997	2.3315	1.6893	2.358
Alpha-1B-glycoprotein	Q2KJF1	A1BG	3	0.00199149		5.3974	1.87264	8.66167	2.28547	0	0	0	0.490155	0.1965	0		6.1216	3.7604	3.9673	7.7403	2.1186	2.6351	0.86422	10.459	9.2602	6.5421	8.3854	0	0	0	9.1419	0	0	0	0	0	0	0	0	0	0	0	0	0	0.89402	1.0666	0	0	0.786
Exportin 1	E1BE98	XPO1	1	0.00199909		0.21863	1.52427	0.232928	1.42687	0	0.336033	0	3.8349	2.4107	9.52522		0.87452	0	0	0	1.0593	3.5135	0	0	0	0	0.93171	0	1.1366	0	4.5709	0	0	0	0	1.0081	0	0	0	0	0	0	0	0	8.9402	6.3994	4.663	0	2.358
Dihydrolipoyl dehydrogenase	F1N206	DLD	3	0.00200659		35.02	26.7453	32.3435	24.9563	31.86	28.425	31.5995	21.959	20.7087	22.0337		36.73	31.023	29.755	42.572	34.957	21.081	24.198	45.322	30.867	25.234	27.951	25.272	28.415	24.807	21.331	27.123	35.399	30.694	34.224	26.21	26.197	32.868	32.579	34.718	27.15	31.951	24.874	22.684	17.88	22.398	24.092	19.427	15.72
Protein disulfide-isomerase	F6Q9Q9	P4HB	3	0.00201383		63.319	47.7573	65.8212	52.0117	50.0605	55.054	45.2373	35.7355	32.9545	25.1708		54.22	62.046	63.477	73.533	56.143	43.918	43.211	73.213	77.168	54.206	58.698	51.807	61.376	58.297	36.567	49.314	56.376	39.352	55.2	50.405	56.325	58.432	40.504	56.811	39.096	44.538	39.088	41.115	28.609	34.13	31.864	35.475	25.152
Dihydrolipoyllysine-residue succinyltransferase component of 2-oxoglutarate dehydrogenase complex, mitochondrial	A0A3Q1MHE5	DLST	3	0.00202838		43.673	40.7227	47.2578	33.4543	43.5303	36.5573	43.4705	33.0187	25.3332	21.8875		44.6	47.944	35.706	46.442	45.55	35.135	41.483	44.16	52.474	51.402	40.995	34.117	30.688	34.73	34.282	45.205	49.82	39.352	39.744	30.243	30.127	49.302	36.101	55.233	38.01	44.538	24.874	49.622	27.715	29.864	26.424	21.961	18.864
Solute carrier family 2 (Facilitated glucose transporter), member 3	A2VDL2	SLC2A3	2	0.00205195		3.10567	2.60213	6.047	2.86338	13.8035	14.5197	16.8637	12.7692	18.8255	9.34115		3.4886	2.8152	0.98647	5.1324	0	2.6304	5.176	8.116	7.7002	3.7283	4.6435	3.7771	3.4036	1.2337	3.0391	12.311	15.697	11.78	15.426	15.1	15.697	12.762	14.055	26.751	14.094	12.555	10.641	15.557	8.9209	15.958	20.165	14.336	17.254
Fascin	Q3MHK9	FSCN1	1	0.00206146		0	0	0	0	0	0.608667	0	1.16067	1.75747	5.61107		0	0	0	0	0	0	0	0	0	0	0	0	0	0	0	0	0	0	0	0	0	1.826	0	0	0	0	0	0	3.5761	1.0666	3.8859	0	3.144
Calpain small subunit 1	P13135	CAPNS1	1	0.00206328		0	0	0	0	0.205478	0	0.4841	0.51963	0.992735	4.7131		0	0	0	0	0	0	0	0	0	0	0	0	0	0	0	0.82191	0	0	0	0	0	0	0	0	0	1.9364	1.1845	0	0.89402	0	1.5543	0.84464	1.572
Ferritin	G3MXK7		1	0.00210073		10.0261	13.8057	15.0953	15.6827	13.365	24.6787	18.5045	27.9215	11.2728	19.016		6.9961	11.281	8.9264	12.901	7.4151	18.446	15.556	10.459	20.064	14.019	15.839	10.109	14.776	21.086	16.76	10.685	18.355	13.38	11.04	18.146	15.718	40.172	14.088	26.827	19.548	13.555	30.797	36.862	20.563	23.464	9.3261	9.291	9.432
Methanethiol oxidase	Q2KJ32	SELENBP1	1	0.00211259		8.41732	8.53143	3.59103	12.2799	8.35313	13.0567	6.1489	11.7799	2.4591	10.4884		3.4981	14.101	10.91	5.1602	2.1186	8.7837	14.692	3.4863	1.5434	5.6075	3.7269	1.2636	14.776	18.605	14.475	5.7533	14.422	5.5092	7.728	7.0566	6.5494	25.564	7.0441	6.3123	5.4299	5.8093	8.2915	5.6711	16.092	17.065	3.1087	2.5339	1.572
RAD50 double strand break repair protein	G3X6W2	RAD50	2	0.00211739		6.94468	2.09097	3.76562	3.19648	5.55368	3.22543	5.30852	3.39743	6.45207	5.1441		8.7452	5.6405	6.9427	6.4503	1.0593	1.7567	3.4569	2.3242	1.5434	4.6729	6.522	1.2636	2.2732	6.2018	3.0473	6.5752	5.2442	7.0833	3.312	7.0566	2.6197	0	7.9247	3.1562	4.3439	5.8093	2.369	1.4178	4.4701	5.3328	6.9946	6.7571	5.502
Clathrin light chain A	P04973	CLTA	3	0.00213149		5.96625	2.21632	4.7325	3.43607	4.32137	1.5453	2.32408	1.0529	1.85495	2.677		6.1216	5.6405	6.9427	5.1602	3.1779	0.87837	2.5927	4.6484	3.0867	4.6729	6.522	6.3179	1.1366	2.4807	3.8091	6.5752	3.9332	2.3611	4.416	2.0162	2.6197	0	2.6416	1.5781	2.172	2.9046	1.1845	0	0.89402	2.1331	3.1087	1.6893	0
Asparagine synthetase [glutamine-hydrolyzing]	Q1LZA3	ASNS	1	0.00214612		1.9896	6.18053	0.38585	3.1898	1.72728	2.32603	1.45983	3.2097	1.83737	6.67558		3.4981	1.8802	0	2.5801	1.0593	12.297	5.1853	0	1.5434	0	0	0	1.1366	2.4807	9.1419	0.82191	2.6221	2.3611	1.104	2.0162	1.3099	3.652	0.88052	0	1.086	3.8728	3.5535	0	7.1522	2.1331	1.5543	4.2232	1.572
Hydroxysteroid dehydrogenase-like protein 2	A4FUZ6	HSDL2	2	0.00214981		1.34663	0	0.290525	0.66505	0.935482	0	2.65845	0.6211	1.35199	0.34096		0.87452	0.94009	0.99182	2.5801	0	0	0	1.1621	0	0	0	0	1.1366	0	1.5236	1.6438	1.3111	0.78703	0	0	0	0	2.6416	4.7342	3.258	0	0	1.4178	0	1.0666	0.77717	2.5339	0.786
T-complex protein 1 subunit beta	Q3ZBH0	CCT2	1	0.0021535		17.3543	21.975	27.3605	18.2653	15.2548	31.198	7.30452	29.2063	19.602	24.646		27.11	20.682	13.885	7.7403	12.712	30.743	22.47	15.107	26.237	27.103	40.995	8.8451	18.185	18.605	27.426	5.7533	23.599	17.315	14.352	35.283	32.747	25.564	11.447	3.1562	9.7739	4.841	33.166	28.355	33.973	21.331	21.761	19.427	14.934
Ecm29 proteasome adaptor and scaffold	A0A3Q1LVD0	ECPAS	2	0.00215547		1.70935	0.585567	3.47368	0.3101	3.67797	0	1.97738	0.799925	2.3829	1.0616		2.6236	0.94009	1.9836	1.2901	0	1.7567	0	1.1621	1.5434	2.8038	8.3854	0	0	1.2404	0	4.1095	1.3111	7.0833	2.208	0	0	0	0.88052	3.1562	0	3.8728	0	0	0	3.1997	1.5543	1.6893	6.288
Complement C5a anaphylatoxin	F1MY85	C5	3	0.00217352		10.6481	3.02967	35.0414	3.16685	34.7366	2.49	24.7708	1.22851	2.4371	4.10173		26.236	5.6405	2.9755	7.7403	2.1186	3.5135	3.4569	56.943	3.0867	2.8038	77.332	0	0	1.2404	11.427	4.9314	39.332	52.731	41.952	3.0243	2.6197	1.826	7.0441	55.233	35.838	0.96821	1.1845	2.8355	0.89402	0	0.77717	0.84464	1.572
AP-3 complex subunit beta-1	Q32PG1	AP3B1	2	0.00217658		1.79195	0.288073	1.95692	0.28415	2.09963	0	2.11148	2.51855	2.87067	2.21028		0.87452	1.8802	1.833	2.5801	0	0	0.86422	3.4863	1.5434	0.93459	1.8634	0	1.1366	0	0	1.6438	2.6221	3.0286	1.104	0	0	0	2.6416	1.5781	3.258	0.96821	1.1845	2.8355	1.788	4.2662	3.8859	1.6893	4.5966
RNA helicase	F1N5H8	DDX31	2	0.00221609		0.482978	0	0.232928	0	0.524532	0	1.34833	0.26665	2.31323	1.55097		0	0.94009	0.99182	0	0	0	0	0	0	0	0.93171	0	0	0	0	0	1.3111	0.78703	0	0	0	0	1.761	1.5781	1.086	0.96821	0	0	0	1.0666	3.1087	1.6893	3.144
Adiponectin	A0A3Q1M564	ADIPOQ	3	0.00221819		2.13572	0	3.06217	0	0	0	0	0	0	0		1.749	0.94009	1.9836	3.8702	0	0	0	6.9727	1.5434	1.8692	1.8634	0	0	0	0	0	0	0	0	0	0	0	0	0	0	0	0	0	0	0	0	0	0
Myeloid-derived growth factor	P62248	MYDGF	3	0.00223529		6.53675	1.8679	2.57567	1.95613	1.99853	1.55337	0	0	0	0.340725		6.1216	5.6405	7.9346	6.4503	2.1186	1.7567	1.7284	3.4863	3.0867	0.93459	2.7951	1.2636	2.2732	1.2404	3.0473	1.6438	1.3111	3.9352	1.104	1.0081	0	3.652	0	0	0	0	0	0	0	0	0	0	0
Alpha-methylacyl-CoA racemase	F1MCN8	AMACR	3	0.00223679		2.9119	0.580863	2.28587	0.59425	2.03078	0.336033	1.4379	1.02343	0.601953	0.701155		2.6236	1.8802	1.9836	5.1602	0	0.87837	0.86422	2.3242	3.0867	1.8692	1.8634	0	1.1366	1.2404	0	0.82191	1.3111	1.5741	4.416	1.0081	0	0	1.761	0	1.086	2.9046	0	0	0.89402	3.1997	0.77717	0.84464	0.786
Eukaryotic translation initiation factor 4 gamma 2	F2Z4C6	EIF4G2	2	0.00224724		4.19485	1.52427	3.68633	1.31117	2.60228	0.336033	1.69312	2.72843	4.29138	2.63427		6.1216	2.8203	3.9673	3.8702	1.0593	3.5135	0	2.3242	3.0867	5.6075	3.7269	0	0	3.7211	1.5236	1.6438	2.6221	3.9352	2.208	1.0081	0	0	0	1.5781	3.258	1.9364	2.369	2.8355	3.5761	2.1331	3.8859	2.5339	5.502
Vesicle amine transport 1	F1MUP9	VAT1	2	0.00227935		10.6234	6.1149	8.99657	6.50822	10.6542	9.624	16.8413	10.0842	10.7023	11.9772		11.369	11.281	6.9427	12.901	5.2965	5.2702	7.778	13.945	6.1734	9.3459	6.522	3.7908	10.229	7.4422	4.5709	9.8629	11.8	11.018	9.936	11.089	10.479	7.304	17.61	17.359	13.032	19.364	8.2915	11.342	14.304	6.3994	12.435	10.98	10.218
Thioredoxin domain-containing protein 17	A0A3Q1MKY2	TXNDC17	1	0.00229963		0.705075	0.868923	0.618777	2.18958	1.00601	1.55337	0.614655	1.0529	0	3.07888		0	2.8203	0	0	0	0.87837	1.7284	0	1.5434	0	0.93171	0	2.2732	4.9615	1.5236	0.82191	1.3111	0.78703	1.104	1.0081	0	3.652	0.88052	1.5781	0	0	1.1845	0	0.89402	2.1331	0	0	0
TSC complex subunit 2	E1BNT2	TSC2	3	0.00231646		3.17763	0.585567	2.87233	0	0.276	0	0	0	0	0		3.4981	5.6405	0.99182	2.5801	0	1.7567	0	0	3.0867	5.6075	2.7951	0	0	0	0	0	0	0	1.104	0	0	0	0	0	0	0	0	0	0	0	0	0	0
Diadenosine tetraphosphate synthetase	A5D7A2	GARS1	1	0.00233355		1.84048	3.83827	1.31973	3.8487	2.16572	2.32603	1.56848	3.13078	2.61678	5.30837		3.4981	1.8802	1.9836	0	1.0593	5.2702	5.1853	0	1.5434	2.8038	0.93171	0	6.8195	2.4807	6.0946	2.4657	1.3111	1.5741	3.312	2.0162	1.3099	3.652	2.6416	1.5781	1.086	0.96821	2.369	1.4178	4.4701	4.2662	3.8859	4.2232	2.358
Eukaryotic translation initiation factor 3 subunit H	Q56JZ5	EIF3H	2	0.0023775		0.994798	0.29279	0.771675	0.190455	3.54167	1.81793	4.8958	2.68378	5.00475	3.60965		1.749	0.94009	0	1.2901	0	0.87837	0	0	3.0867	0	0	0	0	0	0.76182	4.9314	2.6221	5.5092	1.104	1.0081	2.6197	1.826	2.6416	4.7342	5.4299	6.7775	2.369	1.4178	2.6821	4.2662	3.8859	5.9124	6.288
UDP-glucose glycoprotein glucosyltransferase 1	E1B9R3	UGGT1	2	0.00237884		4.69075	3.4478	3.45268	1.7629	4.1629	2.01617	2.53103	2.02843	8.88177	3.6961		6.1216	2.8203	5.9509	3.8702	4.2372	3.5135	2.5927	2.3242	3.0867	4.6729	3.7269	0	0	2.4807	4.5709	6.5752	3.9332	3.9352	2.208	6.0485	0	0	5.2831	0	0	4.841	1.1845	2.8355	0.89402	3.1997	10.103	7.6017	8.646
Transportin-1	Q3SYU7	TNPO1	1	0.00238085		1.8794	3.64103	3.68391	3.98867	1.85972	5.86207	3.19698	5.24357	4.1708	7.25725		2.4667	3.4231	1.6278	0	3.8572	3.9191	3.1468	0.95363	5.6197	4.9369	3.2254	0	5.2751	5.7568	4.9228	0.67446	3.4628	1.2917	2.0099	2.8434	4.7695	9.9733	2.3256	3.1562	3.9543	3.3518	4.1005	6.3258	4.7226	5.8254	2.8299	3.6171	4.152
EPS15 protein	A5D7I1	EPS15	3	0.00238891		4.9615	0	1.78415	0.761825	1.00995	0	0.242053	0.799925	4.3544	1.70412		6.1216	6.5806	1.9836	5.1602	0	0	0	0	1.5434	0.93459	4.6586	0	0	0	3.0473	2.4657	0	1.5741	0	0	0	0	0	0	0	0.96821	0	0	0	3.1997	4.663	2.5339	6.288
Eukaryotic translation initiation factor 3 subunit K	Q3T0V3	EIF3K	2	0.00245501		1.5071	0.580863	0.852425	0.881475	2.41423	1.71737	3.00637	1.92698	2.8499	1.53126		0.87452	1.8802	1.9836	1.2901	0	0.87837	0.86422	0	1.5434	0.93459	0.93171	0	0	1.2404	2.2855	2.4657	2.6221	2.3611	2.208	2.0162	1.3099	1.826	4.4026	1.5781	2.172	3.8728	2.369	1.4178	1.788	2.1331	3.8859	2.5339	2.358
Epidermal growth factor receptor pathway substrate 15 like 1	A0A3Q1MMI6	EPS15L1	3	0.00246202		8.8628	2.8009	3.59113	1.42223	1.14096	0.336033	0.6604	0.887725	4.0408	3.59177		10.492	11.278	5.9481	7.7331	3.1749	2.6351	2.5927	3.4863	1.5434	7.4714	1.8634	0	3.4034	0	2.2855	2.4657	1.3111	0.78703	0	1.0081	0	0	2.6416	0	0	0	0	1.4178	0	2.1331	4.6609	3.3785	5.502
Leucine-rich repeat protein SHOC-2	A6QLV3	SHOC2	3	0.00246212		20.7015	14.8787	23.5385	15.3075	22.7858	20.2117	20.2153	16.4737	10.593	11.1732		15.741	19.742	22.812	24.511	15.89	14.054	14.692	19.756	32.411	19.626	22.361	11.372	14.776	19.846	15.236	23.013	26.221	22.037	19.872	14.113	20.958	25.564	15.849	25.249	18.462	21.301	15.398	19.849	12.516	18.132	10.103	11.825	8.646
TPD52 like 2	A0A3Q1MQD7	TPD52L2	3	0.00248101		13.5206	7.12333	11.9558	8.09497	7.83773	8.8594	9.21638	6.35893	4.1264	4.24725		13.992	15.981	9.9182	14.191	7.4151	7.9053	6.0496	12.783	15.434	13.084	6.522	7.5815	12.502	6.2018	6.0946	6.5752	9.1774	7.8703	7.728	9.0728	6.5494	10.956	7.9247	12.625	7.6019	8.7139	7.107	5.6711	6.2582	6.3994	3.1087	4.2232	3.93
Prenylcysteine oxidase 1	F1N2K1	PCYOX1	1	0.00249566		0.235022	0.868923	0.524172	0	1.28595	3.26267	0.22013	2.14573	0	0.508385		0	0.94009	0	0	0	0.87837	1.7284	1.1621	0	0.93459	0	0	0	0	0	2.4657	0	1.5741	1.104	4.0324	3.9296	1.826	0.88052	0	0	0	2.369	4.2533	0.89402	1.0666	0	0	0
Serine/threonine-protein phosphatase 2A 56 kDa regulatory subunit	F1N1S8	PPP2R5D	1	0.00250044		0.247955	1.51954	0.619498	0.97515	0.800532	0.608667	0.394525	1.43686	0.735385	2.36116		0	0	0.99182	0	1.0593	2.6351	0.86422	0	1.5434	0.93459	0	0	1.1366	1.2404	1.5236	0	1.3111	0.78703	1.104	0	0	1.826	0	1.5781	0	0	2.369	1.4178	0.89402	1.0666	0	0.84464	0.786
Ribosomal protein S6 kinase	A0A3Q1MLN6	RPS6KA1	1	0.00253922		0	0.283263	0	0.755625	0	0.325097	0	0.432475	0.563925	4.41572		0	0	0	0	0	0.84979	0	0	0	0	0	0	0	0	3.0225	0	0	0	0	0.97529	0	0	0	0	0	0	0	0	1.7299	0	2.2557	0	0
60S ribosomal protein L11	A0A3Q1N8F8	RPL11	2	0.00254505		4.98738	3.0947	4.62935	2.9859	5.1702	5.7607	5.70865	4.8295	6.2431	4.75835		6.1216	4.7004	3.9673	5.1602	3.1779	3.5135	2.5927	5.8106	6.1734	3.7383	2.7951	2.5272	3.4098	3.7211	2.2855	4.9314	3.9332	6.2962	5.52	6.0485	3.9296	7.304	5.2831	6.3123	5.4299	5.8093	4.738	5.6711	3.5761	5.3328	6.2174	5.9124	6.288
RNA transcription, translation and transport factor protein	Q3T0S7	RTRAF	2	0.00256421		4.5924	3.08523	5.14147	2.3599	6.74772	2.49	5.4973	4.80002	6.444	5.35542		3.4981	3.7604	5.9509	5.1602	3.1779	1.7567	4.3211	3.4863	3.0867	5.6075	8.3854	1.2636	3.4098	2.4807	2.2855	6.5752	6.5553	9.4444	4.416	3.0243	2.6197	1.826	5.2831	4.7342	3.258	8.7139	3.5535	5.6711	3.5761	6.3994	4.663	5.9124	8.646
UTP--glucose-1-phosphate uridylyltransferase	Q07130	UGP2	1	0.00257776		13.475	18.0803	14.7793	19.3942	15.2778	17.0307	14.0805	15.5668	5.0832	11.7888		7.8707	21.622	8.9264	15.481	15.89	20.202	18.149	16.27	9.2602	14.953	18.634	12.636	25.005	18.605	21.331	13.972	13.111	19.676	14.352	18.146	18.338	14.608	14.088	12.625	14.118	15.491	10.66	15.595	17.88	18.132	6.9946	3.3785	4.716
Phosphoglycerate kinase 1	Q3T0P6	PGK1	1	0.00258298		11.587	11.7333	11.9478	18.1505	11.6323	12.3393	11.5339	14.1538	7.04658	25.8783		6.1216	20.682	7.9346	11.61	6.3558	20.202	8.6422	8.1348	20.064	8.4113	11.181	15.163	21.595	19.846	15.998	10.685	18.355	8.6573	8.832	9.0728	7.8592	20.086	12.327	20.515	6.5159	6.7775	13.029	14.178	13.41	15.998	5.4402	6.7571	5.502
Macrophage migration inhibitory factor	P80177	MIF	1	0.00268724		2.06258	2.37903	0.990752	1.6433	1.55801	1.28073	0.902452	2.42345	0	6.43778		3.4981	3.7604	0.99182	0	1.0593	1.7567	4.3211	1.1621	0	1.8692	0.93171	0	0	1.2404	5.3328	0.82191	1.3111	0.78703	3.312	2.0162	0	1.826	2.6416	0	0	0.96821	2.369	0	6.2582	1.0666	0	0	0
FMR1 autosomal homolog 2	A0A3Q1MDB8	FXR2	3	0.00272248		4.87948	1.48837	1.5616	0.190455	1.70012	0.7287	0.74503	1.24215	1.31033	0.59375		4.7091	3.182	4.9591	6.6677	1.4165	1.1745	1.8741	1.6093	3.3469	0	1.2902	0	0	0	0.76182	2.6043	2.6221	1.5741	0	2.1861	0	0	0.88052	0	0	2.0996	0	2.8355	0	2.1331	1.7224	0.98703	1.221
Phospholipase B1	A0A3Q1LP79	PLB1	3	0.00272454		2.26687	1.51012	1.61025	0.81063	1.40825	0.608667	2.04502	0.35445	0.929677	0		2.6236	1.8802	1.9836	2.5801	1.0593	0.87837	2.5927	1.1621	1.5434	2.8038	0.93171	0	0	2.4807	0.76182	1.6438	1.3111	1.5741	1.104	0	0	1.826	1.761	1.5781	0	4.841	0	1.4178	0	0	0.77717	0.84464	0.786
60S ribosomal protein L28	Q3T0L7	RPL28	2	0.00272852		3.8028	1.64016	2.5764	1.2593	5.7901	5.25267	9.34295	5.76187	6.47333	5.79978		5.2471	2.8203	1.9836	5.1602	3.1779	0.87837	0.86422	3.4863	3.0867	1.8692	1.8634	0	2.2732	1.2404	1.5236	9.041	6.5553	3.1481	4.416	5.0405	5.2395	5.478	8.8052	11.047	9.7739	7.7457	4.738	8.5066	4.4701	5.3328	4.663	7.6017	7.074
4-trimethylaminobutyraldehyde dehydrogenase	Q2KJH9	ALDH9A1	1	0.00273961		0.9073	2.6671	0.233648	3.75043	2.0347	0.336033	0.9319	1.33537	1.21635	4.13705		1.749	1.8802	0	0	1.0593	1.7567	5.1853	0	0	0.93459	0	3.7908	5.6829	2.4807	3.0473	2.4657	0	2.3611	3.312	1.0081	0	0	2.6416	0	1.086	0	3.5535	0	1.788	0	2.3315	2.5339	0
Acetyl-CoA acyltransferase 1	Q3ZC41	ACAA1	3	0.00274717		19.4145	15.004	14.1445	14.2905	13.9043	6.69737	12.2483	9.38257	13.754	11.7196		17.49	20.682	18.845	20.641	18.008	13.176	13.828	11.621	16.977	9.3459	18.634	17.69	13.639	13.644	12.189	8.2191	19.666	13.38	14.352	8.0647	6.5494	5.478	12.327	11.047	13.032	12.587	14.214	5.6711	8.0462	9.599	17.098	10.136	13.362
Aminopeptidase-like 1	Q3SWX3	NPEPL1	1	0.00275734		1.15873	6.0822	1.68955	4.4298	1.95545	1.38133	1.4379	1.47045	0	1.6824		0.87452	3.7604	0	0	9.5337	4.3918	4.3211	1.1621	0	1.8692	3.7269	1.2636	5.6829	6.2018	4.5709	2.4657	0	3.1481	2.208	1.0081	1.3099	1.826	1.761	0	1.086	2.9046	0	0	2.6821	3.1997	0	0	0
Nudix hydrolase 15	E1B7T3	NUDT15	1	0.00275812		0.705075	1.1617	1.0046	3.6842	0.196758	3.04337	0	1.6508	0	2.72185		0	2.8203	0	0	0	1.7567	1.7284	0	3.0867	0	0.93171	0	5.6829	3.7211	5.3328	0	0	0.78703	0	0	0	9.1301	0	0	0	0	0	0	4.4701	2.1331	0	0	0
O-GlcNAcase	E1BQ16	OGA	1	0.00282999		0.322525	0	0.232928	0.3809	0	0	0	1.24693	0.1965	3.84813		0	0	0	1.2901	0	0	0	0	0	0	0.93171	0	0	0	1.5236	0	0	0	0	0	0	0	0	0	0	0	0	0	1.788	3.1997	0	0	0.786
Eukaryotic translation initiation factor 3 subunit D	Q3T122	EIF3D	2	0.00283715		1.90419	0	1.6241	0.190455	6.95323	2.72547	6.0171	4.30095	5.31342	5.83622		0.87452	1.8802	0.99182	3.8702	0	0	0	0	4.6301	0.93459	0.93171	0	0	0	0.76182	7.3972	6.5553	9.4444	4.416	5.0405	1.3099	1.826	6.1636	6.3123	8.6879	2.9046	4.738	2.8355	5.3641	4.2662	5.4402	5.0678	5.502
Adenylosuccinate synthetase isozyme 2	A7MBG0	ADSS2	1	0.00284323		1.0112	2.03067	0.233648	1.50102	0.481478	2.22543	1.09875	1.94063	1.85495	3.82043		0.87452	1.8802	0	1.2901	0	2.6351	3.4569	0	0	0.93459	0	0	0	3.7211	2.283	0.82191	0	0	1.104	3.0243	0	3.652	0.88052	1.5781	0	1.9364	1.1845	1.4178	0.89402	4.2662	3.1087	1.6893	0
26S proteasome non-ATPase regulatory subunit 3	Q2KJ46	PSMD3	3	0.00290449		5.00377	2.7416	6.18202	3.45777	5.62025	4.5806	5.6466	3.5715	3.77888	2.4388		5.2471	5.6405	3.9673	5.1602	2.1186	3.5135	2.5927	5.8106	7.7168	6.5421	4.6586	1.2636	2.2732	4.9615	5.3328	4.1095	6.5553	6.2962	5.52	3.0243	5.2395	5.478	1.761	9.4685	6.5159	4.841	2.369	2.8355	2.6821	6.3994	2.3315	6.7571	4.716
40S ribosomal protein S12	Q76I81	RPS12	2	0.00291686		1.75307	1.18379	2.39492	1.94034	4.71598	3.14843	8.4884	4.99145	5.7947	4.85698		0.8439	2.7215	0.95709	2.4898	1.0222	1.6952	0.83396	4.4857	1.4893	2.7056	0.89909	2.4387	2.1936	2.3939	0.73515	3.1725	6.3258	6.1309	3.2347	3.8912	3.792	1.7621	6.8283	9.1369	9.5457	8.4427	4.6136	5.5221	2.5882	7.2419	4.527	4.1345	6.8813
Annexin A6	P79134	ANXA6	2	0.00295383		17.3742	8.94483	15.6937	16.431	14.7883	10.0233	24.634	20.5685	51.058	37.7662		14.867	13.161	20.828	20.641	4.2372	7.9053	14.692	17.432	10.804	21.495	13.044	18.954	20.459	14.884	11.427	17.26	11.8	15.741	14.352	14.113	10.479	5.478	27.296	17.359	32.58	21.301	22.505	17.013	16.092	26.664	47.408	50.678	55.02
Glucosamine-6-phosphate isomerase 2	Q17QL1	GNPDA2	1	0.00299188		2.81663	3.93383	1.7041	6.61887	2.02071	4.90993	1.00918	2.85595	0	4.87223		0.87452	10.392	0	0	0	6.1486	5.6529	0	3.0867	0.93459	2.7951	1.9127	10.26	9.3197	4.9831	2.4657	2.6221	0.78703	2.208	1.5259	1.3099	11.894	0.88052	3.1562	0	0	0	2.8355	5.3886	3.1997	0	0	0
Fibronectin type III and SPRY domain-containing protein 1	Q05B84	FSD1	3	0.00301876		8.9546	6.39827	9.79693	6.27143	8.01218	2.15397	6.82565	5.7029	1.85715	1.21271		7.8707	11.281	8.9264	7.7403	5.2965	4.3918	9.5065	8.1348	7.7168	14.019	9.3171	7.5815	6.8195	9.9229	0.76182	5.7533	7.8664	11.805	6.624	2.0162	2.6197	1.826	11.447	4.7342	4.3439	6.7775	2.369	8.5066	4.4701	7.4659	2.3315	1.6893	0.786
Translocon-associated protein subunit alpha	A6QLP7	SSR1	2	0.00303435		0.4959	0.933963	1.28128	0.506355	1.08048	0.772667	1.10628	0.87408	3.66522	0.7204		0	0	1.9836	0	1.0593	0.87837	0.86422	2.3242	0	1.8692	0.93171	1.2636	0	0	0.76182	1.6438	0	1.5741	1.104	1.0081	1.3099	0	1.761	1.5781	1.086	0	1.1845	1.4178	0.89402	0	3.8859	4.2232	3.93
Eukaryotic translation initiation factor 3 subunit L	Q3ZCK1	EIF3L	2	0.00303909		1.3739	0	1.89932	0.3809	8.74885	3.9347	8.67865	7.5627	10.6413	7.6205		2.6236	1.8802	0.99182	0	0	0	0	2.3242	1.5434	0.93459	2.7951	0	0	0	1.5236	12.329	7.8664	12.592	2.208	6.0485	3.9296	1.826	12.327	7.8904	8.6879	5.8093	7.107	5.6711	8.9402	8.5325	10.88	10.98	10.218
Casein kinase II subunit alpha'	P20427	CSNK2A2	3	0.00304483		2.28325	2.1004	3.45195	1.48152	3.53775	1.81793	2.7405	1.7323	2.91004	1.67903		1.749	2.8203	1.9836	2.5801	1.0593	3.5135	1.7284	2.3242	3.0867	3.7383	4.6586	1.2636	1.1366	1.2404	2.2855	3.2876	3.9332	4.7222	2.208	1.0081	2.6197	1.826	1.761	3.1562	2.172	3.8728	0	2.8355	0.89402	3.1997	0.77717	1.6893	3.93
Coiled-coil domain-containing protein 93	A4IFE0	CCDC93	3	0.00307132		5.3958	1.4498	4.36197	2.48533	4.1777	2.08253	2.05258	3.18435	1.2039	0.89124		6.1216	5.6405	5.9509	3.8702	0	1.7567	2.5927	3.4863	4.6301	4.6729	4.6586	2.5272	3.4098	2.4807	1.5236	4.1095	3.9332	3.1481	5.52	1.0081	5.2395	0	2.6416	1.5781	1.086	2.9046	1.1845	5.6711	2.6821	3.1997	1.5543	1.6893	1.572
Tubulin-specific chaperone A	P48427	TBCA	1	0.00312835		1.54209	3.31487	0.910022	2.539	1.73206	1.65397	1.77286	2.30898	0.194293	3.75382		0.87452	1.7219	0.99182	2.5801	1.9403	5.5571	2.4472	1.1621	1.5434	0.93459	0	0	1.1366	4.9615	4.0579	0	3.9332	0.78703	2.208	0	1.3099	3.652	0.88052	1.5781	1.086	3.5468	3.3541	0	2.6821	3.1997	0.77717	0	0
Fatty acid-binding protein, heart	P10790	FABP3	1	0.00314725		7.73548	7.98813	4.47117	10.53	4.33825	3.3794	2.85601	7.87955	1.76697	14.2197		1.749	10.341	5.9509	12.901	2.1186	14.932	6.9138	1.1621	9.2602	2.8038	4.6586	1.2636	6.8195	21.086	12.951	3.2876	5.2442	5.5092	3.312	1.0081	0	9.1301	0.88052	4.7342	0	5.8093	3.5535	7.0888	13.41	7.4659	0.77717	0	2.358
Eukaryotic translation initiation factor 4 gamma 1	F1MX04	EIF4G1	2	0.00321255		14.4565	8.22403	13.3502	4.95632	19.8235	15.754	12.6049	16.3635	15.1245	14.016		12.904	12.145	14.716	18.061	7.4151	7.027	10.23	16.175	16.851	9.3459	11.029	1.2636	4.5463	8.6826	5.3328	20.213	23.599	20.206	15.276	13.023	14.302	19.937	8.6618	15.781	11.769	14.208	14.021	19.733	16.768	14.932	16.845	15.842	10.876
Beta-2-microglobulin	A0A3Q1MU93		1	0.00324004		0.949553	2.22574	1.37732	1.98788	0.678235	2.4266	1.10628	2.72368	0.616618	1.67607		0.87452	0.94009	1.9836	0	3.1779	2.6351	0.86422	1.1621	1.5434	2.8038	0	2.5272	1.1366	1.2404	3.0473	0.82191	0	0.78703	1.104	1.0081	2.6197	3.652	1.761	1.5781	1.086	0	2.369	5.6711	1.788	1.0666	0.77717	1.6893	0
D-3-phosphoglycerate dehydrogenase	Q5EAD2	PHGDH	1	0.0033262		0	1.15702	0	1.07773	0.393525	0.9447	0.636578	1.14073	0.618825	2.48385		0	0	0	0	0	0.87837	2.5927	0	0	0	0	1.2636	0	0	3.0473	0	0	1.5741	0	1.0081	0	1.826	0	1.5781	0	0.96821	1.1845	1.4178	0.89402	1.0666	0	1.6893	0.786
Vasodilator-stimulated phosphoprotein	Q2TA49	VASP	2	0.00334123		0	0	0	0	0	0	0	0	2.98113	0.5111		0	0	0	0	0	0	0	0	0	0	0	0	0	0	0	0	0	0	0	0	0	0	0	0	0	0	0	0	0	0	3.8859	2.5339	1.572
Adenylyl cyclase-associated protein	A0A3Q1LJQ7		1	0.0033704		0.561092	1.81578	0.738173	0.970683	0.514367	0.89625	0.510242	1.38394	2.52427	3.42877		0.90764	0.65047	0.68626	0	0.73295	1.79	2.9244	0.80409	0.53394	0.96999	0.64467	0	1.1796	0.85823	1.8449	0	0.45357	1.6039	0	0.69752	1.3595	0.63173	0.91387	0	1.1271	0	0.81958	0.49049	2.7498	1.4759	2.151	3.4425	2.6895
Tight junction protein 1	F1N2D3	TJP1	2	0.0033715		1.56525	1.23147	0.756375	0.474605	2.11603	1.34413	1.61231	1.55825	9.61285	3.94742		1.749	0.94009	0.99182	2.5801	1.0593	2.6351	0	1.1621	0	0	1.8634	0	1.1366	0	0.76182	1.6438	1.3111	5.5092	0	4.0324	0	0	0.88052	1.5781	1.086	2.9046	0	1.4178	2.6821	2.1331	11.658	8.4464	7.86
Isoaspartyl peptidase/L-asparaginase	Q32LE5	ASRGL1	1	0.00342963		4.96705	5.41817	3.54727	7.5454	3.23747	3.54337	1.81805	6.02845	4.21425	11.5178		2.6236	7.5207	1.9836	7.7403	3.1779	7.027	6.0496	1.1621	4.6301	3.7383	4.6586	2.5272	13.639	8.6826	5.3328	3.2876	1.3111	3.9352	4.416	2.0162	1.3099	7.304	3.5221	1.5781	2.172	0	2.369	1.4178	10.728	9.599	3.1087	1.6893	1.572
High density lipoprotein binding protein	A0A3Q1MUD4	HDLBP	2	0.00342967		4.9452	2.44407	1.78088	1.69483	7.92755	6.09673	16.0843	14.1393	24.41	16.3715		5.2471	0.94009	1.9836	11.61	2.1186	1.7567	3.4569	4.6484	1.5434	0	0.93171	1.2636	2.2732	2.4807	0.76182	6.5752	10.488	10.231	4.416	7.0566	3.9296	7.304	18.491	12.625	20.634	12.587	17.767	11.342	12.516	14.932	27.978	21.961	22.794
MMAA protein	A6QQI8	MMAA	2	0.00345878		3.7576	3.02967	3.6127	2.95993	4.36095	2.0534	8.10955	3.09653	3.48778	2.93358		4.3726	2.8203	3.9673	3.8702	2.1186	3.5135	3.4569	2.3242	0	4.6729	7.4537	2.5272	4.5463	2.4807	2.2855	4.1095	2.6221	6.2962	4.416	3.0243	1.3099	1.826	7.0441	4.7342	11.946	8.7139	1.1845	4.2533	2.6821	4.2662	2.3315	5.0678	3.93
Retinal dehydrogenase 1	P48644	ALDH1A1	1	0.00349611		6.54252	11.9514	5.35023	15.7948	1.82791	17.8328	4.576	9.28265	3.07854	15.8928		9.6195	7.5205	0	9.0301	1.0593	14.054	20.741	0	9.2599	9.3459	2.7951	2.5272	25.004	17.365	18.283	4.1095	1.3111	0.78703	1.104	7.0566	2.6197	43.822	7.044	1.5781	0	9.6819	5.9225	2.8355	18.774	9.5986	5.4401	0.84464	0.786
Methionine aminopeptidase 2	Q3ZC89	METAP2	1	0.00350307		0	0	0	0.3101	0	1.44473	1.19585	2.38765	0.80066	2.08153		0	0	0	0	0	0	0	0	0	0	0	0	0	1.2404	0	0	0	0	0	3.0243	1.3099	0	1.761	0	1.086	1.9364	1.1845	1.4178	2.6821	4.2662	0	0.84464	2.358
Cysteine and glycine-rich protein 2	Q32LE9	CSRP2	2	0.00353071		0	0	0	0	0	0	0.2715	0.26665	8.95215	4.85812		0	0	0	0	0	0	0	0	0	0	0	0	0	0	0	0	0	0	0	0	0	0	0	0	1.086	0	0	0	0	1.0666	8.5489	7.6017	7.86
Succinate--CoA ligase [GDP-forming] subunit beta, mitochondrial	Q3MHX5	SUCLG2	3	0.00354587		12.683	12.1463	13.9377	9.60568	13.0787	7.68733	13.1118	7.75195	6.79153	9.49965		10.494	15.041	14.877	10.32	13.771	12.297	10.371	10.459	15.434	14.019	15.839	8.8451	10.229	8.6826	10.666	10.685	13.111	14.167	14.352	5.0405	5.2395	12.782	10.566	12.625	10.86	18.396	5.9225	8.5066	8.0462	8.5325	7.7717	7.6017	7.86
Aminoacyl tRNA synthetase complex interacting multifunctional protein 1	F6PWM7	AIMP1	3	0.00359399		5.37203	3.37803	4.84455	3.08265	5.0252	3.70733	5.29218	3.91228	4.17697	3.80243		3.4981	6.5806	4.9591	6.4503	3.1779	2.6351	4.3211	2.3242	7.7168	6.5421	2.7951	2.5272	2.2732	3.7211	3.8091	4.9314	5.2442	5.5092	4.416	3.0243	2.6197	5.478	6.1636	4.7342	5.4299	4.841	3.5535	4.2533	3.5761	4.2662	3.1087	3.3785	6.288
Adenosine deaminase	P56658	ADA	1	0.0036287		3.51598	3.9074	3.45382	5.13115	2.98438	5.65963	4.09497	4.38523	1.36126	5.83645		1.7375	7.004	1.4779	3.8445	2.6307	4.799	4.2925	2.886	5.366	3.2494	2.3139	3.138	6.2098	7.3929	3.7839	2.4494	4.5583	2.7364	2.1934	4.0057	3.9036	9.0696	3.4988	7.8381	2.1576	2.8854	2.3533	6.3377	3.5524	5.2975	0.77203	1.6781	0.3904
NAD-dependent protein deacylase sirtuin-5, mitochondrial	Q3ZBQ0	SIRT5	3	0.00369074		6.58195	1.51954	2.53873	1.83648	3.01322	0.336033	1.4379	0.71365	1.18704	2.82791		6.9961	5.6405	5.9509	7.7403	1.0593	2.6351	0.86422	5.8106	1.5434	1.8692	0.93171	1.2636	2.2732	0	3.8091	3.2876	2.6221	3.9352	2.208	1.0081	0	0	1.761	0	1.086	2.9046	0	0	1.788	1.0666	2.3315	0.84464	1.572
Dihydropyrimidinase-related protein 2	O02675	DPYSL2	1	0.00369112		0	0.1432	0	0.64655	0	0	0	0	0	4.47075		0	0	0	0	0	0	0.4296	0	0	0	0	0	0	0	2.5862	0	0	0	0	0	0	0	0	0	0	0	0	0	0	0	0	0	0
Family with sequence similarity 169 member A	F1N5F9	FAM169A	1	0.00370387		0.21863	0	0.466575	0.3101	0	0	0	0.35445	0.388575	2.74083		0.87452	0	0	0	0	0	0	0	0	0.93459	0.93171	0	0	1.2404	0	0	0	0	0	0	0	0	0	0	0	0	0	1.4178	0	0	1.5543	0	0
Acetyltransferase component of pyruvate dehydrogenase complex	F1N690	DLAT	2	0.00372322		18.8595	20.7237	21.9188	17.3095	29.047	19.735	25.123	15.8826	12.3243	12.5953		20.114	13.161	22.812	19.351	26.483	15.811	19.877	24.404	23.15	18.692	21.429	17.69	18.185	17.365	15.998	29.589	35.399	29.12	22.08	24.194	13.099	21.912	25.535	33.14	19.548	22.269	17.767	9.9244	18.774	17.065	13.212	10.136	10.218
Palladin, cytoskeletal associated protein	A0A3Q1MYK9	PALLD	2	0.00374046		0	0	0	0	0	0	0	0	4.3038	1.60868		0	0	0	0	0	0	0	0	0	0	0	0	0	0	0	0	0	0	0	0	0	0	0	0	0	0	0	0	0	0	4.663	3.3785	3.93
Thioredoxin reductase 2, mitochondrial	Q9N2I8	TXNRD2	2	0.00378393		2.67875	1.79819	3.21972	1.2593	2.67148	0.9447	2.73487	0.980275	1.92463	2.101		1.749	4.7004	2.9755	1.2901	1.0593	0.87837	3.4569	2.3242	3.0867	4.6729	2.7951	0	2.2732	1.2404	1.5236	3.2876	3.9332	2.3611	1.104	1.0081	0	1.826	4.4026	1.5781	1.086	3.8728	0	0	1.788	2.1331	1.5543	1.6893	3.144
Uncharacterized protein	A0A3Q1LR67	RPL22	2	0.00378564		2.37075	2.156	2.28587	1.38476	4.02398	3.60677	3.89812	2.77158	3.91303	2.03967		1.749	1.8802	1.9836	3.8702	2.1186	1.7567	2.5927	2.3242	3.0867	1.8692	1.8634	1.2636	2.2732	1.2404	0.76182	3.2876	5.2442	3.1481	4.416	4.0324	1.3099	5.478	2.6416	4.7342	4.3439	3.8728	2.369	2.8355	2.6821	3.1997	3.8859	3.3785	3.144
Ubiquitinyl hydrolase 1	G5E630	USP9X	3	0.00382367		10.8098	7.0536	12.4104	5.30165	9.04505	1.1087	2.70542	1.2038	1.56317	0.85207		10.494	15.981	12.894	3.8702	6.3558	7.027	7.778	5.8106	4.6301	22.43	16.771	0	6.8195	3.7211	10.666	9.041	5.2442	14.167	7.728	2.0162	1.3099	0	4.4026	1.5781	0	4.841	0	0	2.6821	2.1331	3.1087	0	3.144
Peroxiredoxin-2	Q9BGI3	PRDX2	1	0.00384007		14.8148	14.7627	15.7755	17.5895	14.0877	17.3987	12.7124	16.2492	8.78497	20.1078		10.494	18.802	11.902	18.061	13.771	16.689	13.828	16.27	16.977	13.084	16.771	12.636	21.595	18.605	17.522	13.15	17.044	11.805	14.352	15.121	7.8592	29.216	9.6857	15.781	10.86	14.523	16.583	17.013	19.669	11.732	8.5489	9.291	5.502
IQ motif containing GTPase activating protein 1	F1MC48	IQGAP1	2	0.00384563		14.0362	14.718	15.8105	13.8945	16.3115	6.4962	12.6761	11.7833	24.6608	15.2102		14.369	15.981	12.894	12.901	13.771	15.811	14.572	13.784	10.804	17.225	21.429	6.3179	17.049	12.404	19.807	17.26	10.488	20.463	17.035	10.081	3.9296	5.478	19.249	7.8904	11.946	11.619	8.2915	8.5066	19.669	10.666	28.313	18.582	26.276
Vesicle-associated membrane protein 3	Q2KJD2	VAMP3	3	0.00385905		10.8035	9.40103	11.068	7.74095	8.80503	7.84737	5.67782	4.77335	4.98273	3.33595		12.357	12.157	7.8669	10.833	10.238	10.246	7.7191	10.38	11.005	10.902	11.985	8.4215	8.7116	7.0263	6.8044	8.163	6.4659	6.6092	13.982	7.7268	6.8098	9.0055	4.9879	6.2047	5.0658	6.4529	6.7099	3.4961	4.4091	4.4783	5.3872	6.4739	3.8764
SHBG protein	A5PKC2	SHBG	1	0.00386176		0.68868	0.288073	1.22295	0	0.41095	2.1168	0.22013	3.2329	0.599735	3.6927		0.87452	1.8802	0	0	0	0	0.86422	1.1621	0	0.93459	2.7951	0	0	0	0	1.6438	0	0	0	5.0405	1.3099	0	0.88052	0	0	0	4.738	1.4178	3.5761	3.1997	1.5543	0.84464	0
Integrin beta	A0A3Q1MRM3	ITGB4	3	0.00391145		14.618	9.8736	7.5911	6.05847	8.05835	4.6359	7.9059	3.84098	7.2682	0.701155		14.867	18.802	11.902	12.901	14.83	6.1486	8.6422	5.8106	3.0867	12.15	9.3171	12.636	4.5463	2.4807	4.5709	12.329	1.3111	8.6573	9.936	6.0485	7.8592	0	14.088	3.1562	7.6019	6.7775	9.476	1.4178	4.4701	0	11.658	9.291	5.502
Unconventional myosin-Ic	Q27966	MYO1C	2	0.00391183		9.23185	9.7809	10.6258	7.62082	12.0005	9.53147	13.8375	13.853	22.6425	14.2258		6.9961	11.281	10.91	7.7403	8.4744	7.9053	12.963	4.6484	10.804	10.28	16.771	6.3179	6.8195	7.4422	9.9037	13.15	13.111	11.805	9.936	11.089	6.5494	10.956	15.355	11.047	13.032	15.916	11.845	17.013	11.622	14.932	24.775	22.805	19.554
CAP-Gly domain containing linker protein 1	A0A3Q1MQQ6	CLIP1	2	0.00393855		0.936635	0	0	0	1.12353	0	4.6006	3.06203	17.4195	10.8385		0.87452	1.8802	0.99182	0	0	0	0	0	0	0	0	0	0	0	0	0.82191	1.3111	2.3611	0	0	0	0	4.386	4.7342	5.4094	3.8728	0	4.2533	2.6821	5.3127	18.623	11.793	15.69
Actin-related protein 2/3 complex subunit 1A	Q1JP79	ARPC1A	1	0.00396757		0.6559	2.156	1.37515	4.31447	0.196758	1.71737	2.44145	1.9558	2.96868	4.5651		2.6236	0	0	0	2.1186	1.7567	2.5927	1.1621	1.5434	0	2.7951	6.3179	3.4098	3.7211	3.8091	0	0	0.78703	0	2.0162	1.3099	1.826	5.2831	1.5781	0	2.9046	0	2.8355	1.788	3.1997	3.1087	1.6893	3.144
SWI/SNF related, matrix associated, actin dependent regulator of chromatin, subfamily a, member 5	A0A3Q1M384	SMARCA5	2	0.00398016		0.21863	0.288073	0	0	1.14002	0.672067	3.0466	0.26665	3.53468	1.26728		0.87452	0	0	0	0	0	0.86422	0	0	0	0	0	0	0	0	2.4638	1.3111	0.78516	0	2.0162	0	0	2.6395	3.1562	5.4248	0.96591	0	0	0	1.0666	3.1069	4.2212	1.5701
Ubiquitin-conjugating enzyme E2 H	Q32LN1	UBE2H	1	0.00398789		0	2.28604	0	0.887275	0	0	0	0	0	0		0	0	0	0	4.2372	1.7567	0.86422	0	0	0	0	1.2636	0	0	2.2855	0	0	0	0	0	0	0	0	0	0	0	0	0	0	0	0	0	0
Dihydropteridine reductase	Q3T0Z7	QDPR	1	0.00406209		3.63128	3.32717	1.76243	3.9552	2.16092	2.9981	2.17912	4.01915	1.64599	5.24725		4.3726	6.5806	0.99182	2.5801	2.1186	5.2702	2.5927	1.1621	3.0867	1.8692	0.93171	1.2636	4.5463	6.2018	3.8091	3.2876	0	3.1481	2.208	4.0324	1.3099	3.652	3.5221	0	3.258	1.9364	5.9225	1.4178	4.4701	4.2662	2.3315	0.84464	0.786
U6 snRNA-associated Sm-like protein LSm1	Q5E9Z8	LSM1	1	0.00410125		2.63651	3.9636	2.1337	4.40695	1.21148	2.38943	0.886155	1.79128	1.46635	2.65058		2.6236	5.6405	0.99182	1.2901	3.1779	4.3918	4.3211	2.3242	1.5434	2.8038	1.8634	1.2636	4.5463	4.9615	6.8564	1.6438	1.3111	0.78703	1.104	4.0324	1.3099	1.826	0.88052	1.5781	1.086	0	2.369	2.8355	0.89402	1.0666	1.5543	1.6893	0
Uroporphyrinogen decarboxylase	E1BEX4	UROD	1	0.00411891		0	0.288073	0	0.190455	0	0	0.242053	0.490155	0	2.04306		0	0	0	0	0	0	0.86422	0	0	0	0	0	0	0	0.76182	0	0	0	0	0	0	0	0	0	0	0.96821	0	0	0.89402	1.0666	0	0	0
Peptidyl-prolyl cis-trans isomerase	A0A3Q1LSB7		1	0.00412966		1.64405	1.37547	0.576637	2.67015	0.944835	2.32774	1.15017	2.8248	1.56448	2.07765		2.2393	2.4072	0.27801	1.6517	1.6531	1.1246	1.3487	0.32574	0	1.4585	0.52231	2.8814	4.0469	1.588	2.1643	1.8742	0.36749	1.2282	0.30945	1.5732	0.73431	4.6757	0	0.88466	2.4764	1.2396	1.8485	3.6303	2.7904	3.03	0.43568	1.0814	0.44063
Stomatin (EPB72)-like 2	A5PJA6	STOML2	3	0.004139		37.2145	30.8113	32.2665	31.6365	35.0597	36.8873	39.5703	30.27	25.361	20.9685		35.855	37.604	36.697	38.702	34.957	27.229	30.248	37.188	24.694	32.711	34.473	34.117	35.234	29.769	27.426	32.054	39.332	34.629	34.224	40.324	39.296	31.042	36.982	45.764	35.838	39.697	35.535	32.609	24.139	28.797	26.424	23.65	25.152
Ubiquinone biosynthesis O-methyltransferase, mitochondrial	F1N5A4	COQ3	3	0.00420303		3.08878	2.5091	3.56712	2.28908	3.49947	3.4347	3.135	1.40735	2.44665	1.55072		1.749	3.7604	2.9755	3.8702	3.1779	1.7567	2.5927	4.6484	3.0867	3.7383	2.7951	1.2636	3.4098	3.7211	0.76182	3.2876	3.9332	2.3611	4.416	4.0324	2.6197	3.652	1.761	4.7342	2.172	3.8728	1.1845	1.4178	0.89402	2.1331	2.3315	1.6893	3.144
Methionine--tRNA ligase, mitochondrial	A6H7E1	MARS2	3	0.00421674		3.18917	0.87364	1.23825	0.571375	1.98453	0	2.02312	0.490155	0.798453	1.0616		1.749	1.8802	3.9673	5.1602	0	1.7567	0.86422	0	3.0867	0.93459	0.93171	0	0	0	2.2855	1.6438	3.9332	2.3611	0	0	0	0	2.6416	1.5781	0	3.8728	0	0	0.89402	1.0666	0.77717	0.84464	1.572
LRP chaperone MESD	Q3T0U1	MESD	3	0.00425346		11.9309	8.53563	8.95915	7.08537	9.8103	6.0253	5.35235	1.2764	2.44445	3.8447		13.118	7.5207	12.894	14.191	11.652	7.9053	6.0496	6.9727	9.2602	12.15	7.4537	5.0543	10.229	6.2018	6.8564	10.685	13.111	5.5092	9.936	6.0485	6.5494	5.478	6.1636	3.1562	4.3439	7.7457	1.1845	0	1.788	2.1331	3.1087	1.6893	2.358
Protein disulfide-isomerase A5	Q2KIL5	PDIA5	3	0.00427318		10.1665	6.37027	10.6846	8.66348	9.06193	7.30603	5.40372	3.36383	2.96868	1.20954		8.7452	9.4009	10.91	11.61	9.5337	4.3918	5.1853	15.107	6.1734	9.3459	12.112	7.5815	14.776	6.2018	6.0946	10.685	9.1774	8.6573	7.728	8.0647	6.5494	7.304	5.2831	3.1562	5.4299	7.7457	4.738	2.8355	2.6821	3.1997	3.1087	1.6893	3.144
Acyl-CoA synthetase long chain family member 3	F1MEX9	ACSL3	3	0.00433645		7.2117	7.03637	7.77737	8.31387	5.44105	4.24333	6.83788	5.9354	12.2908	6.41102		8.7314	6.1032	6.9271	7.0851	6.3391	5.7025	9.0675	9.2785	9.2358	7.9366	4.6586	8.8052	9.0747	9.293	6.0826	5.3359	5.8894	6.6836	3.8553	4.0165	3.2643	5.4492	7.9108	3.9327	9.2223	6.2857	5.9038	4.951	4.896	7.9908	11.633	10.967	12.164
NRAS protein	A5D7R9	NRAS	2	0.00434758		1.16817	1.18217	1.57243	0.98095	1.9434	1.20927	2.02792	0.51963	1.7978	0.530795		1.749	0.94009	1.9836	0	1.0593	0	2.4872	1.1621	1.4492	2.7467	0.93171	1.2636	1.1366	0	1.5236	1.6438	1.3111	1.5741	3.2446	1.0081	2.6197	0	2.5878	1.4818	2.1057	1.9364	1.1845	0	0.89402	0	2.2841	2.8902	0.786
Endoplasmic reticulum chaperone BiP	Q0VCX2	HSPA5	3	0.0043606		175.312	123.757	164.653	129.738	136.205	142.613	118.146	98.2688	109.212	65.293		138.34	161.25	177.64	224.02	142.71	119.97	108.59	168.18	226.32	128.52	135.59	120.28	128.11	165.7	104.86	106.95	188.34	119.72	129.81	111.08	150.25	166.51	105.76	155.68	96.855	114.29	97.349	104.42	85.516	105.79	96.877	94.361	91.988
Serpin peptidase inhibitor, clade A (Alpha-1 antiproteinase, antitrypsin), member 7	Q3SYR0	SERPINA7	3	0.00436268		1.66916	0	5.05823	0.761825	0	0	0	0.59225	0	0		0.87452	0.94009	0.99182	3.8702	0	0	0	8.1348	4.6301	4.6729	2.7951	0	0	0	3.0473	0	0	0	0	0	0	0	0	0	0	0	2.369	0	0	0	0	0	0
Y-box binding protein 2	A0A3Q1LU70	YBX2	3	0.00439668		14.9957	6.99233	10.4836	5.9692	3.07395	4.85423	3.52765	3.2096	2.04638	3.13865		19.385	14.415	13.39	12.793	8.1213	6.7341	6.1216	10.749	7.8454	15.265	8.0748	5.3702	8.2402	7.0287	3.2377	4.315	2.9499	1.4429	3.588	3.2763	6.1127	5.1737	1.9811	4.2082	5.3394	2.5819	4.3431	3.19	2.9056	2.3997	1.2953	3.9416	1.31
Nucleolin	E1B8K6	NCL	2	0.00443673		12.3595	7.2179	14.3476	4.60695	24.034	25.0357	30.525	24.7492	28.3137	24.4237		10.337	11.121	12.665	15.315	6.2289	6.0143	9.4105	19.478	16.765	11.942	9.2055	3.7267	5.5467	2.4279	6.7265	21.075	31.174	20.967	22.92	22.833	27.037	25.237	31.248	29.487	37.49	23.875	21.047	28.028	20.378	29.544	27.653	20.018	24.07
60S ribosomal protein L32	Q3SZQ6	RPL32	2	0.00443967		0.466585	0.288073	0	0	1.39953	0	2.7058	0.6211	2.95621	1.20954		0.87452	0	0.99182	0	0	0	0.86422	0	0	0	0	0	0	0	0	0.82191	1.3111	2.3611	1.104	0	0	0	1.761	1.5781	6.5159	0.96821	0	1.4178	0	1.0666	2.3315	0.84464	4.716
Geranylgeranyl pyrophosphate synthase	P56966	GGPS1	1	0.0044815		0.9401	1.1617	1.08535	2.6642	0.875003	1.9528	0.462182	1.96057	0	2.41935		0	3.7604	0	0	0	1.7567	1.7284	0	1.5434	0.93459	1.8634	0	3.4098	4.9615	2.2855	0.82191	0	1.5741	1.104	4.0324	0	1.826	0.88052	0	0	0.96821	0	0	3.5761	4.2662	0	0	0
Uncharacterized protein	A0A3Q1MSY2	MZT1	3	0.0045003		1.91505	0.3531	3.644	0.3101	1.74128	0	0	0.296125	0.1965	0.34096		3.4981	1.8802	0.99182	1.2901	1.0593	0	0	0	6.1734	5.6075	2.7951	0	0	1.2404	0	0.82191	0	3.9352	2.208	0	0	0	0	0	0	0	1.1845	0	0	0	0	0	0.786
Glutaredoxin-3	Q58DA7	GLRX3	1	0.0045275		0	0.29279	0	0.571375	0	0	0	0.223505	0	2.80842		0	0	0	0	0	0.87837	0	0	0	0	0	0	0	0	2.2855	0	0	0	0	0	0	0	0	0	0	0	0	0	0.89402	0	0	0	0
cAMP-dependent protein kinase type II-alpha regulatory subunit	P00515	PRKAR2A	1	0.00453582		0.936635	3.08997	2.30972	2.61843	0.669525	1.0081	0.462182	3.72303	4.2283	5.86473		0.87452	1.8802	0.99182	0	3.1779	2.6351	3.4569	1.1621	1.5434	3.7383	2.7951	0	1.1366	2.4807	6.8564	0	0	1.5741	1.104	3.0243	0	0	0.88052	0	0	0.96821	4.738	1.4178	4.4701	4.2662	3.1087	2.5339	4.716
ATP-binding cassette sub-family F member 2	Q2KJA2	ABCF2	2	0.0045779		2.63305	1.7473	2.13227	0.784705	3.65713	1.0081	3.33675	2.05791	2.6043	1.38331		3.4981	3.7604	1.9836	1.2901	0	3.5135	1.7284	2.3242	1.5434	0.93459	3.7269	0	1.1366	1.2404	0.76182	5.7533	1.3111	3.1481	4.416	3.0243	0	0	4.4026	1.5781	5.4299	1.9364	2.369	2.8355	0.89402	2.1331	3.1087	3.3785	3.93
Clustered mitochondria protein homolog	A0A3Q1LJJ5	CLUH	1	0.00461219		0	0	0	0	0	0.336033	1.4749	1.85438	0.390792	3.12028		0	0	0	0	0	0	0	0	0	0	0	0	0	0	0	0	0	0	0	1.0081	0	0	2.6416	0	3.258	0	1.1845	1.4178	2.6821	2.1331	0.77717	0	0.786
Ribosomal_L23eN domain-containing protein	E1BII3		2	0.00461601		7.50762	2.0957	6.87755	3.24135	7.833	9.13203	10.2071	6.78595	7.94032	7.07123		5.2471	7.5207	6.9427	10.32	1.0593	2.6351	2.5927	10.459	7.7168	5.6075	3.7269	1.2636	3.4098	3.7211	4.5709	7.3972	7.8664	9.4444	6.624	8.0647	6.5494	12.782	10.566	12.625	10.86	6.7775	8.2915	7.0888	5.3641	6.3994	8.5489	5.9124	5.502
Eukaryotic translation initiation factor 3 subunit E	Q3T102	EIF3E	2	0.00462672		0.776177	0	0.7571	0	5.59382	2.1168	6.55738	4.787	8.68035	4.7129		0.87452	0.94009	0	1.2901	0	0	0	1.1621	0	0.93459	0.93171	0	0	0	0	9.041	2.6221	6.2962	4.416	5.0405	1.3099	0	6.1636	1.5781	9.7739	8.7139	8.2915	4.2533	4.4701	2.1331	11.658	7.6017	10.218
LRR binding FLII interacting protein 1	A0A3Q1MQF7	LRRFIP1	2	0.00466152		1.12319	0.407707	0.296683	0.121105	0.503275	0	0.466527	0.357847	3.88248	1.36881		0.55608	1.1956	0.63067	2.1104	0.67358	0	0.54954	0	0	0.59428	0.59245	0	0	0	0.48442	0	1.3111	0	0.702	0	0	0	0.5599	0	0.69055	0.61566	0.75319	0	0	0.6782	5.1572	2.2264	6.0018
Complement component C6	Q29RU4	C6	3	0.00469221		2.55453	1.1617	7.91265	1.14272	10.6603	0.672067	7.5846	1.30113	1.71859	2.12359		6.9961	0.94009	0.99182	1.2901	0	1.7567	1.7284	13.945	0	0.93459	16.771	0	0	0	4.5709	1.6438	9.1774	19.676	12.144	2.0162	0	0	1.761	15.781	10.86	1.9364	2.369	2.8355	0	0	0	0.84464	0.786
Golgin B1	E1BKZ5	GOLGB1	2	0.00470494		10.4877	5.54347	5.2151	3.10278	6.0085	3.3975	10.5264	9.95065	15.8407	6.60967		8.7452	11.281	12.894	9.0304	5.2965	6.1486	5.1853	3.4863	6.1734	6.5421	4.6586	1.2636	1.1366	6.2018	3.8091	4.9314	9.1774	5.5092	4.416	7.0566	1.3099	1.826	8.8052	15.781	9.7739	7.7457	3.5535	11.342	3.5761	21.331	13.212	12.67	16.506
Lipoamide acyltransferase component of branched-chain alpha-keto acid dehydrogenase complex, mitochondrial	P11181	DBT	3	0.00470712		4.69767	3.4478	4.51487	1.99913	6.13473	3.8794	5.28468	2.80105	3.25755	3.1463		4.3726	6.5806	3.9673	3.8702	4.2372	3.5135	2.5927	3.4863	6.1734	4.6729	3.7269	0	2.2732	4.9615	0.76182	5.7533	9.1774	6.2962	3.312	3.0243	1.3099	7.304	5.2831	4.7342	4.3439	6.7775	3.5535	2.8355	2.6821	2.1331	3.8859	3.3785	3.144
40S ribosomal protein S19	Q32PD5	RPS19	2	0.00476972		4.8848	1.51427	4.14593	1.94947	6.31525	7.2336	9.22237	7.88165	7.92385	6.3303		4.3721	3.7598	4.9585	6.4488	1.0587	1.7562	1.7279	6.9713	3.0858	1.8686	4.658	0	2.2718	2.4793	3.0468	6.5748	6.5545	5.5083	6.6234	7.056	9.1668	5.478	8.8036	12.623	8.6866	6.7763	5.9218	9.9219	7.1517	8.5312	6.2165	8.4449	7.8591
60S ribosomal protein L13	Q56JZ1	RPL13	2	0.00493058		3.68647	2.02122	4.40033	1.44978	4.71092	4.644	7.4444	5.78095	7.25272	3.2687		3.4981	4.7004	3.9673	2.5801	0	0.87837	5.1853	10.459	1.5434	2.8038	2.7951	0	2.2732	1.2404	2.2855	4.9314	5.2442	3.1481	5.52	5.0405	5.2395	3.652	3.5221	9.4685	11.946	4.841	7.107	4.2533	5.3641	6.3994	6.9946	7.6017	7.86
26S proteasome regulatory subunit 7	Q5E9F9	PSMC2	2	0.004982		7.9464	6.34267	10.7869	6.92368	13.82	7.64207	11.9948	10.0719	12.1665	9.61275		8.7452	10.341	4.9591	7.7403	4.2372	6.1486	8.6422	9.2969	7.7168	14.953	11.181	0	7.9561	13.644	6.0946	16.438	14.422	13.38	11.04	9.0728	6.5494	7.304	17.61	7.8904	10.86	11.619	8.2915	14.178	7.1522	10.666	14.766	12.67	9.432
Cold shock domain containing E1	A0A3Q1ML77	CSDE1	2	0.005029		1.8132	0.580863	0.756375	0	1.39475	0.672067	2.7042	1.66035	5.02895	2.30985		1.749	0.94009	1.9836	2.5801	0	0.87837	0.86422	1.1621	0	0	1.8634	0	0	0	0	1.6438	0	3.9352	0	2.0162	0	0	4.4026	3.1562	3.258	0	2.369	1.4178	1.788	1.0666	3.1087	3.3785	7.074
CCR4-NOT transcription complex subunit 1	F1MHU9	CNOT1	2	0.00503098		1.24275	1.1617	1.319	0.190455	1.19798	0.336033	0.70423	0.223505	2.93202	1.02287		1.749	0.94009	0.99182	1.2901	0	1.7567	1.7284	0	1.5434	1.8692	1.8634	0	0	0	0.76182	1.6438	0	3.1481	0	1.0081	0	0	0.88052	0	0	1.9364	0	0	0.89402	0	3.1087	3.3785	3.93
SUN domain-containing protein	G3MWU2	SUN1	3	0.00504456		5.82015	3.44307	2.03765	0.28415	0	0	0	0	0	0		7.8707	6.5806	4.9591	3.8702	4.2372	2.6351	3.4569	3.4863	0	1.8692	2.7951	0	1.1366	0	0	0	0	0	0	0	0	0	0	0	0	0	0	0	0	0	0	0	0
Phosphatidylinositol transfer protein beta isoform	Q9TR36	PITPNB	1	0.00505723		0	0.29279	0	0.3809	0	0	0.22013	0.296125	0.1965	4.56238		0	0	0	0	0	0.87837	0	0	0	0	0	0	0	0	1.5236	0	0	0	0	0	0	0	0.88052	0	0	0	1.1845	0	0	0	0	0	0.786
2-iminobutanoate/2-iminopropanoate deaminase	Q3T114	RIDA	3	0.00509358		4.82695	2.7416	3.04297	2.92545	4.16502	1.55337	4.2413	1.78175	3.89615	3.43952		6.1216	3.7604	2.9755	6.4503	2.1186	3.5135	2.5927	3.4863	3.0867	2.8038	2.7951	0	3.4098	3.7211	4.5709	1.6438	5.2442	3.1481	6.624	1.0081	0	3.652	3.5221	6.3123	3.258	3.8728	0	1.4178	3.5761	2.1331	4.663	2.5339	3.144
Glutamine--fructose-6-phosphate transaminase (isomerizing)	F1MZY2	GFPT1	1	0.00510083		3.85988	8.9875	7.5648	13.704	4.29992	4.18337	5.5508	6.03728	5.9606	6.45467		3.4981	4.7004	5.9509	1.2901	6.2045	8.721	12.037	9.2969	6.1734	4.6729	10.116	10.018	15.831	16.125	12.842	3.2876	2.6221	4.666	6.624	4.9685	3.9296	3.652	6.1007	4.7342	8.5328	2.8355	3.5535	4.2533	8.8764	7.4659	10.769	5.7918	4.6598
Eukaryotic translation initiation factor 2 subunit 2	A0A3Q1LQI5	EIF2S2	2	0.00510499		2.74987	2.02593	2.03765	0.784705	4.1642	2.8894	8.2564	4.34478	8.91558	6.4729		2.6236	2.8203	2.9755	2.5801	0	1.7567	4.3211	3.4863	0	1.8692	2.7951	0	1.1366	1.2404	0.76182	4.1095	2.6221	5.5092	4.416	6.0485	2.6197	0	9.6857	4.7342	10.86	7.7457	8.2915	1.4178	4.4701	3.1997	8.5489	9.291	8.646
Centromere protein F	F1N1F8	CENPF	3	0.00511591		3.95245	0.99899	0.8517	0.190455	0.205478	0	1.36272	0	0.194293	0.340725		2.6236	3.7604	2.9755	6.4503	2.1186	0.87837	0	0	1.5434	0	1.8634	0	0	0	0.76182	0.82191	0	0	0	0	0	0	0	1.5781	0	3.8728	0	0	0	0	0.77717	0	0
RING-type E3 ubiquitin transferase	F1MFX7	UHRF2	3	0.00515753		34.2025	25.2633	34.5907	29.4075	34.861	26.5833	31.3223	24.5583	16.2396	18.5547		33.232	39.484	22.812	41.282	29.661	20.202	25.927	40.674	37.041	28.038	32.61	35.38	31.824	26.048	24.378	32.876	38.021	29.907	38.64	28.227	31.437	20.086	29.057	33.14	28.236	34.856	27.243	25.52	24.139	21.331	20.984	21.961	14.148
60S ribosomal protein L27a	Q56K03	RPL27A	2	0.00519821		3.53898	3.02493	2.36592	1.67197	5.31865	4.44277	5.49602	4.87415	7.1728	4.0601		3.4981	2.8203	3.9673	3.8702	2.1186	2.6351	4.3211	2.3242	1.5434	1.8692	3.7269	1.2636	1.1366	1.2404	3.0473	6.5752	5.2442	3.9352	5.52	7.0566	2.6197	3.652	5.2831	6.3123	6.5159	3.8728	4.738	7.0888	4.4701	3.1997	6.9946	6.7571	7.074
ATP-dependent DNA/RNA helicase DHX36	Q05B79	DHX36	3	0.00520165		5.32123	3.68027	4.30365	1.85353	1.928	0.336033	2.5824	0.223505	2.39755	2.10395		6.1216	5.6405	6.9427	2.5801	3.1779	5.2702	2.5927	2.3242	4.6301	3.7383	6.522	0	3.4098	2.4807	1.5236	2.4657	1.3111	3.9352	0	1.0081	0	0	4.4026	0	1.086	4.841	0	0	0.89402	0	1.5543	2.5339	5.502
Ubiquitin-fold modifier 1	Q2KJG2	UFM1	1	0.00526028		0.6559	1.1617	0.910022	1.48152	1.07175	1.38133	1.06055	2.85938	0.915018	2.37748		2.6236	0	0	0	0	1.7567	1.7284	1.1621	1.5434	0.93459	0	1.2636	1.1366	1.2404	2.2855	0.82191	0	2.3611	1.104	1.0081	1.3099	1.826	0	3.1562	1.086	0	2.369	4.2533	2.6821	2.1331	0.77717	0	1.572
Leucine-rich repeat flightless-interacting protein 2	E1BBW0	LRRFIP2	2	0.00531415		2.16783	0.690463	1.25525	0.5699	1.77603	0	1.2141	1.18043	2.42592	1.45234		2.942	1.6247	2.3448	1.7598	0	1.7567	0.31469	0	1.5434	1.2749	2.2027	0	0	1.2404	1.0392	0.82191	1.3111	2.3611	2.61	0	0	0	0	0	2.5674	2.289	0.43131	2.8355	0	1.4549	1.0602	3.6861	1.8582
Aminopeptidase	E1BP91	NPEPPS	1	0.00533233		3.98661	3.49463	4.31752	9.06695	5.09572	6.92273	5.89183	7.89177	2.59253	12.9775		2.6236	8.4608	0.99182	3.8702	0	7.027	3.4569	1.1621	7.7168	1.8692	6.522	1.2636	12.502	14.884	7.6182	4.1095	5.2442	5.5092	5.52	3.0243	1.3099	16.434	5.2831	6.3123	3.258	8.7139	2.369	5.6711	10.728	12.799	2.3315	2.5339	1.572
G2/mitotic-specific cyclin-B1	Q1LZG6	CCNB1	2	0.00536129		3.71313	0.577367	2.66017	1.28225	2.68328	1.8793	3.033	2.83392	2.45443	1.88532		3.4928	1.8745	6.9129	2.5723	0	0.87308	0.85902	2.3172	4.6022	1.8635	1.8578	0	1.1366	2.4733	1.5191	4.0947	1.3032	3.1339	2.2013	3.0182	2.6197	0	1.7557	3.1466	4.3309	2.8988	3.5392	2.827	1.7827	3.1868	2.3268	2.5237	2.3533
Eukaryotic translation initiation factor 3 subunit G	F2Z4J5	EIF3G	2	0.00538336		1.4614	1.4498	2.20443	0.190455	4.58677	2.0534	5.2425	2.38918	3.4665	3.33971		2.6236	0.94009	0.99182	1.2901	0	1.7567	2.5927	2.3242	4.6301	0	1.8634	0	0	0	0.76182	3.2876	6.5553	6.2962	2.208	3.0243	1.3099	1.826	4.4026	3.1562	7.6019	5.8093	1.1845	2.8355	4.4701	1.0666	4.663	4.2232	2.358
ST3 beta-galactoside alpha-2,3-sialyltransferase 1	A5D960	ST3GAL1	1	0.00538755		0.235022	1.22202	0.466575	2.98435	0.655525	1.61677	0.394525	0.6211	0	0.87176		0	0.94009	0	0	1.0593	0.87837	1.7284	0	0	0.93459	0.93171	6.3179	1.1366	3.7211	0.76182	0	2.6221	0	0	3.0243	0	1.826	0	1.5781	0	0	0	1.4178	0	1.0666	0	0	0
Ras-related protein Rab-8A	A4FV54	RAB8A	3	0.00547009		4.84965	4.13467	5.33558	3.9103	3.74705	3.68947	3.94095	3.20445	3.8534	1.7525		3.7515	4.517	5.2466	5.8835	3.6063	3.9425	4.8552	5.1358	6.5323	5.3716	4.3026	5.4206	3.2049	3.4976	3.5181	3.865	4.6682	3.6913	2.7637	2.6391	5.7888	2.6405	4.2416	3.5415	4.6587	3.322	3.0508	1.9477	3.0162	4.8031	2.0908	3.7328	3.6865
Uncharacterized protein	A0A3Q1LFQ2		1	0.00558296		0.061335	0.272037	0.081505	0.943625	0.907045	1.20459	2.04357	2.56973	3.92125	6.2		0.24534	0	0	0	0	0.49284	0.32327	0.32602	0	0	0	2.5634	0	0	1.2111	1.3599	0	1.5456	0.72268	1.9508	0.97993	0.68303	2.9138	1.033	3.5937	0.63379	2.6245	2.8762	2.3153	2.4629	3.5166	4.1136	3.5566
Ras-related protein Rap-2c	Q08DI5	RAP2C	3	0.00559158		3.59413	3.46363	3.49662	2.12498	1.88322	1.14569	1.09434	1.46565	2.6967	0.690767		2.9148	2.61	4.4077	4.444	3.5307	2.6351	4.2251	2.7103	3.0867	4.0489	4.1406	2.3859	1.0095	2.4807	2.6238	1.9169	1.3111	2.7106	1.5943	0.44768	1.1634	1.826	2.4446	0	0.96455	0.96821	0	2.8355	0.89402	2.1331	3.3675	2.4395	2.358
Ubiquitin family domain containing 1	G3MZF7	UBFD1	1	0.00563058		4.5213	6.06403	3.49182	6.1506	4.42227	4.04337	3.06173	5.753	2.42022	6.07758		2.6236	5.6405	5.9509	3.8702	4.2372	7.9053	6.0496	0	4.6301	6.5421	2.7951	2.5272	6.8195	9.9229	5.3328	2.4657	6.5553	3.1481	5.52	4.0324	2.6197	5.478	3.5221	4.7342	1.086	2.9046	5.9225	5.6711	7.1522	4.2662	1.5543	0	1.572
CDCA8 protein	A4IFM5	CDCA8	2	0.00566101		2.1794	1.73787	2.4858	0.3101	2.96623	2.22543	3.13855	2.18	3.9299	1.6311		2.6236	2.8203	1.9836	1.2901	0	1.7567	3.4569	0	1.5434	4.6729	3.7269	0	0	1.2404	0	2.4657	2.6221	2.3611	4.416	3.0243	0	3.652	2.6416	1.5781	5.4299	2.9046	3.5535	1.4178	2.6821	1.0666	3.1087	4.2232	3.144
Apolipoprotein C-III	P19035	APOC3	3	0.00566849		4.9636	0.580863	5.89607	1.55232	0	0	0	1.40801	0	0		3.4981	5.6405	2.9755	7.7403	0	0.87837	0.86422	9.2969	3.0867	6.5421	4.6586	1.2636	1.1366	0	3.8091	0	0	0	0	0	0	0	0	0	0	0	4.738	0	0.89402	0	0	0	0
Small monomeric GTPase	Q3ZCK2	RALA	3	0.00571705		4.42715	5.05243	4.9565	3.91832	3.1853	2.60567	3.67625	0.752672	3.29973	1.41331		4.6423	5.5204	3.8406	3.7053	5.1612	4.1674	5.8287	6.8242	4.4329	4.9611	3.6078	5.444	2.7689	2.3223	5.1381	6.0068	3.1939	1.4735	2.067	4.3432	1.8811	1.5927	3.7936	1.3765	4.8176	4.7173	1.0332	0.61832	0.89402	0.46515	4.5638	2.7944	3.3864
CXXC motif containing zinc binding protein	Q32P66	CZIB	1	0.00572994		0.47005	1.4498	0.852425	2.14075	0.196758	0.336033	0.242053	0.894025	0.1965	1.89148		0	1.8802	0	0	0	1.7567	2.5927	0	1.5434	0.93459	0.93171	0	2.2732	2.4807	3.8091	0	0	0.78703	0	1.0081	0	0	0	0	0	0.96821	0	0	3.5761	0	0	0	0.786
RNA binding motif protein 3	F6RBQ9	RBM3	1	0.00573762		0.47005	2.5138	0.38585	0.8842	0.678235	0.672067	0.22013	1.56778	0.40766	0.890775		0	1.8802	0	0	3.1779	2.6351	1.7284	0	1.5434	0	0	1.2636	2.2732	0	0	0.82191	0	0.78703	1.104	2.0162	0	0	0.88052	0	0	0	2.369	2.8355	0	1.0666	0	0.84464	0.786
Uncharacterized protein	A0A3Q1MWP9	RPS14	2	0.00575005		0.879055	0.4972	0.691175	0.132965	1.8463	1.19896	2.62055	1.14709	2.77527	2.22828		0.61054	1.3126	0.69244	0.90064	0	1.4916	0	0.81132	0	0.65248	1.3009	0	0	0	0.53186	1.1476	0.91531	3.01	2.3123	1.4076	0.91448	1.2748	1.8723	1.1017	4.4812	3.027	0.82695	0.98981	1.2483	1.5233	2.4297	2.6406	3.2433
Aldo-keto reductase family 1 member B1	P16116	AKR1B1	1	0.00577608		45.3622	36.446	37.2867	52.8045	39.8447	53.2313	39.2392	45.3383	25.464	48.723		32.867	56.528	42.274	49.78	26.009	39.588	43.741	34.343	41.887	27.652	45.265	39.209	47.302	75.874	48.833	29.25	51.309	37.856	40.964	43.9	40.744	75.05	40.557	49.087	25.578	41.735	33.862	43.366	53.295	50.83	25.725	21.175	22.091
Heat shock protein 75 kDa, mitochondrial	Q2TBI4	TRAP1	3	0.00581021		18.3377	16.51	15.318	14.8085	16.2563	9.25443	18.5742	11.1773	11.6367	13.642		18.684	17.951	20.293	16.423	14.158	20.049	15.323	12.783	21.754	13.514	13.221	15.163	13.332	14.668	16.071	14.272	16.336	17.752	16.665	9.8089	7.9839	9.9705	17.932	14.353	19.651	22.361	11.958	7.2238	16.504	9.0234	11.941	11.061	14.722
AP-2 complex subunit alpha-2	Q0VCK5	AP2A2	3	0.00582974		13.6707	6.48927	5.66375	5.77422	7.30068	3.26267	3.7789	2.34478	2.1409	3.56103		15.907	10.945	15.514	12.317	10.214	3.5135	5.7403	2.9604	7.7168	7.2309	4.7469	5.0543	3.4098	8.1212	6.5116	8.297	8.584	6.8017	5.52	4.0324	3.9296	1.826	4.0041	3.1562	1.086	6.8693	0	2.8355	2.2774	4.2662	3.6078	1.307	3.6488
CDGSH iron-sulfur domain-containing protein 2	Q05B71	CISD2	3	0.00587664		4.31858	3.44307	4.41958	2.5763	2.742	2.66207	2.01435	1.40735	1.66507	1.01971		3.4981	5.6405	2.9755	5.1602	4.2372	2.6351	3.4569	4.6484	4.6301	4.6729	3.7269	1.2636	2.2732	3.7211	3.0473	2.4657	3.9332	2.3611	2.208	3.0243	1.3099	3.652	1.761	3.1562	2.172	0.96821	1.1845	1.4178	0.89402	2.1331	0.77717	1.6893	1.572
CSTF3 protein	A5PJR5	CSTF3	2	0.00593822		0.235022	0.288073	0	0	1.53053	0.9447	2.42678	1.14073	2.98994	0.701155		0	0.94009	0	0	0	0	0.86422	0	0	0	0	0	0	0	0	0.82191	2.6221	1.5741	1.104	1.0081	0	1.826	0.88052	1.5781	4.3439	2.9046	1.1845	1.4178	0.89402	1.0666	0.77717	2.5339	4.716
Malate dehydrogenase, cytoplasmic	Q3T145	MDH1	1	0.0059751		5.122	5.88297	4.4427	6.08165	4.9138	5.43277	4.428	5.29645	3.0508	11.9141		6.1216	7.5207	2.9755	3.8702	1.0593	10.54	6.0496	3.4863	3.0867	5.6075	5.5903	3.7908	7.9561	4.9615	7.6182	1.6438	5.2442	3.9352	8.832	4.0324	1.3099	10.956	4.4026	3.1562	4.3439	5.8093	3.5535	4.2533	8.0462	5.3328	2.3315	2.5339	4.716
Histone H1.8	F1N2H1	H1-8	3	0.00597687		4.61962	1.93294	2.36733	1.5102	0.402235	0	0	0	0	0		5.2471	4.7004	5.9509	2.5801	3.1779	1.7567	0.86422	2.3242	1.5434	3.7383	1.8634	2.5272	2.2732	1.2404	0	0.82191	0	0.78703	0	0	0	0	0	0	0	0	0	0	0	0	0	0	0
Phosphoglucomutase 2	F6QEU6	PGM2	1	0.00598413		0	0.288073	0	1.83955	0	0	0	0.223505	0	2.50936		0	0	0	0	0	0	0.86422	0	0	0	0	1.2636	0	0	6.0946	0	0	0	0	0	0	0	0	0	0	0	0	0	0.89402	0	0	0	0
Optineurin	Q3ZC32	OPTN	1	0.00599193		0.322525	0	0	0.190455	0.196758	1.28073	1.05492	4.68902	3.14831	5.56268		0	0	0	1.2901	0	0	0	0	0	0	0	0	0	0	0.76182	0	0	0.78703	0	2.0162	0	1.826	2.6416	1.5781	0	0	2.369	2.8355	7.1522	6.3994	3.8859	0.84464	3.93
Mitochondrial carrier homolog 2	A0A3S5ZPB1	MTCH2	2	0.00612794		1.81668	0.3531	1.4719	1.12653	1.92883	0.9447	3.36267	2.05791	1.66507	0.65951		0.87452	2.8203	0.99182	2.5801	1.0593	0	0	0	3.0867	1.8692	0.93171	1.2636	0	2.4807	0.76182	0	3.9332	1.5741	2.208	1.0081	0	1.826	3.5221	4.7342	3.258	1.9364	2.369	2.8355	0.89402	2.1331	0.77717	1.6893	1.572
ADP-ribosylation factor-like protein 2	Q2TA37	ARL2	1	0.00616317		0.235022	2.04481	1.5505	4.2653	0.41095	1.0453	0.394525	0.844605	0.194293	1.53126		0	0.94009	0	0	0	5.2702	0.86422	0	1.5434	0	4.6586	1.2636	4.5463	7.4422	3.8091	1.6438	0	0	0	0	1.3099	1.826	0	1.5781	0	0	0	1.4178	0.89402	1.0666	0.77717	0	0
Calcyclin-binding protein	Q3T168	CACYBP	1	0.00616905		0.453653	0.87364	0.466575	2.86625	0	0.436633	0.22013	0.447	2.19885	2.59285		0.87452	0.94009	0	0	0	1.7567	0.86422	0	0	0.93459	0.93171	2.5272	3.4098	2.4807	3.0473	0	0	0	0	0	1.3099	0	0.88052	0	0	0	0	0	1.788	0	2.3315	2.5339	3.93
DnaJ homolog subfamily A member 1	Q5E954	DNAJA1	3	0.00625202		11.2231	6.47273	10.6002	7.32048	10.1659	11.2226	9.38852	7.7335	9.17125	6.6435		10.494	11.281	8.9264	14.191	6.3558	6.1486	6.9138	10.459	12.347	9.3459	10.249	7.5815	5.6829	9.9229	6.0946	10.685	9.1774	8.6573	12.144	8.0647	9.1691	16.434	10.566	9.4685	9.7739	7.7457	7.107	11.342	7.1522	5.3328	10.88	9.291	4.716
60S ribosomal protein L13a	Q3SZ90	RPL13A	2	0.00627973		1.98662	1.51012	2.8339	1.60695	5.3287	2.72547	7.25683	6.07165	6.76733	4.98687		1.749	0.94009	3.9673	1.2901	1.0593	0.87837	2.5927	2.3242	1.5434	4.6729	2.7951	2.5272	1.1366	1.2404	1.5236	4.9314	3.9332	4.7222	7.728	5.0405	1.3099	1.826	6.1636	6.3123	9.7739	6.7775	4.738	8.5066	3.5761	7.4659	6.2174	5.9124	7.074
Pyridoxal phosphate homeostasis protein	Q3T0G5	PLPBP	1	0.00634902		0	0	0.290525	0.190455	0.935482	1.55337	1.19585	1.85438	1.45168	4.40082		0	0	0	0	0	0	0	1.1621	0	0	0	0	0	0	0.76182	1.6438	1.3111	0.78703	0	1.0081	0	3.652	1.761	0	1.086	1.9364	1.1845	1.4178	2.6821	2.1331	1.5543	0.84464	0.786
ADP ribosylation factor interacting protein 1	A0A3Q1LN78	ARFIP1	3	0.00640629		7.4678	4.83257	8.50948	4.60132	3.73637	4.47197	5.46263	2.33973	1.67972	1.35776		10.494	6.5806	8.9264	3.8702	3.1779	5.2702	6.0496	10.459	7.7168	7.4767	8.3854	7.5815	6.8195	2.4807	1.5236	5.7533	1.3111	2.3611	5.52	5.0405	6.5494	1.826	5.2831	3.1562	7.6019	5.8093	1.1845	4.2533	1.788	2.1331	0.77717	2.5339	0.786
Proteasome 26S subunit, ATPase 3	F1MWE0	PSMC3	2	0.00640747		10.9207	9.59983	12.3282	4.91058	13.9453	5.48807	10.2871	11.4117	11.2604	13.3888		13.992	8.4608	10.91	10.32	5.2965	10.54	12.963	9.2969	13.89	12.15	13.976	1.2636	2.2732	6.2018	9.9037	15.616	11.8	11.805	16.56	7.0566	3.9296	5.478	13.208	6.3123	11.946	9.6821	11.845	11.342	10.728	11.732	13.212	9.291	13.362
Isocitrate dehydrogenase [NAD] subunit, mitochondrial	Q148J8	IDH3A	2	0.00643479		18.291	12.36	11.6403	14.0614	18.6315	6.57063	19.719	9.71232	15.944	18.8905		19.239	16.922	22.812	14.191	12.712	10.54	13.828	9.2969	9.2602	16.823	11.181	16.427	18.185	8.6826	12.951	19.726	15.733	23.611	15.456	4.0324	6.5494	9.1301	18.491	15.781	18.462	26.142	3.5535	1.4178	17.88	15.998	12.435	18.582	19.65
26S proteasome regulatory subunit 8	P62194	PSMC5	3	0.00648959		10.212	7.02423	9.68543	7.01642	12.313	6.36133	10.3663	9.17568	9.1392	6.5451		9.6197	9.4009	8.9264	12.901	7.9961	7.027	6.0496	10.459	3.0867	13.084	12.112	0	7.9561	8.6826	11.427	9.041	18.355	13.024	8.832	7.0566	6.5494	5.478	14.969	7.8904	10.86	7.7457	13.029	8.5066	9.8343	5.3328	10.88	8.4464	8.646
Membrane-associated progesterone receptor component 1	G5E5M5	PGRMC1	3	0.0065511		2.50818	1.8029	2.65185	2.7005	2.22674	0.772667	2.3051	0.975525	3.38322	1.3325		2.6236	2.4512	1.5942	3.3637	1.0593	1.7567	2.5927	4.1922	2.4808	2.4368	1.4976	3.7908	4.5463	1.2404	1.2245	2.9649	2.1074	0.95607	2.8786	1.0081	1.3099	0	2.2959	2.5366	2.8316	1.5563	0	2.8355	0	1.0666	4.3579	3.3785	0.786
Xaa-Pro aminopeptidase 1	Q1JPJ2	XPNPEP1	1	0.00655808		0.235022	2.0354	0.618777	3.40707	0.402235	1.21733	0.70423	2.35818	2.2626	3.41983		0	0.94009	0	0	0	3.5135	2.5927	0	1.5434	0	0.93171	0	1.1366	8.6826	3.8091	0.82191	0	0.78703	0	0	0	3.652	0.88052	0	0	1.9364	0	1.4178	2.6821	5.3328	3.1087	2.5339	0.786
Uncharacterized protein	A0A3Q1LGL8		2	0.00661596		0	0	0	0	0.976827	0.264897	1.96151	1.79728	2.1689	0.827005		0	0	0	0	0	0	0	0	0	0	0	0	0	0	0	1.3295	1.0871	0.62042	0.87029	0.79469	0	0	2.1185	2.488	0.98936	2.2502	1.8191	2.2353	1.4095	1.7252	2.4517	3.5732	1.4011
Very long-chain specific acyl-CoA dehydrogenase, mitochondrial	P48818	ACADVL	3	0.00666428		9.81537	8.74937	5.8993	5.6748	7.28707	5.01723	9.4105	4.0638	5.44175	4.5423		6.9961	10.341	12.894	9.0304	10.593	6.1486	9.5065	4.6484	3.0867	7.4767	8.3854	3.7908	9.0927	3.7211	6.0946	4.1095	7.8664	9.4444	7.728	3.0243	6.5494	5.478	9.6857	9.4685	9.7739	8.7139	5.9225	2.8355	5.3641	2.1331	3.8859	8.4464	5.502
SAP domain-containing protein	E1BJ81	CCAR1	2	0.00672037		0	0	0	0	0.533253	0.336033	1.92955	1.47998	3.77955	1.36069		0	0	0	0	0	0	0	0	0	0	0	0	0	0	0	0.82191	1.3111	0	0	1.0081	0	0	2.6416	0	2.172	2.9046	2.369	1.4178	0	2.1331	4.663	3.3785	3.144
E3 ubiquitin-protein ligase UHRF1	A7E320	UHRF1	3	0.00672437		32.0525	25.0917	39.9447	25.2205	37.7165	40.6477	34.567	25.4997	14.1645	19.6125		27.985	30.083	32.73	37.412	26.483	24.594	24.198	36.025	46.301	39.253	38.2	18.954	22.732	31.009	28.187	33.698	43.265	33.055	40.848	38.307	37.986	45.65	32.579	37.874	27.15	40.665	18.952	35.444	24.139	23.464	16.321	10.98	11.004
Paralemmin 3	A0A3Q1LZW1	PALM3	3	0.00674076		25.4943	15.5282	16.5715	14.3261	12.0303	8.74267	9.34372	4.17005	3.71725	0.170595		32.357	29.143	19.836	20.641	22.245	8.7837	15.556	16.27	10.804	26.168	13.044	17.69	21.595	11.163	6.8564	15.616	5.2442	11.805	15.456	12.097	10.479	3.652	9.6857	3.1562	11.946	12.587	4.738	1.4178	6.2582	4.2662	8.5489	4.2232	0.786
60S ribosomal protein L6	Q58DQ3	RPL6	2	0.00674344		7.04718	5.3417	4.9192	3.17635	9.05097	11.4437	16.2437	12.027	15.3288	9.40055		7.8687	3.7582	4.9568	11.605	2.1186	5.2662	8.6403	6.97	6.1734	3.7383	2.7951	2.5272	3.4098	3.7211	3.0473	11.497	7.8634	10.222	6.6215	11.08	10.473	12.778	13.202	18.93	17.363	15.48	8.2861	15.589	12.506	11.727	15.531	14.349	11.783
NADH dehydrogenase [ubiquinone] 1 alpha subcomplex subunit 5	P23935	NDUFA5	1	0.0067571		3.774	5.89657	3.56572	5.0732	3.68273	5.58867	4.97495	4.17957	3.65275	4.76125		3.4981	3.7604	3.9673	3.8702	6.3558	6.1486	5.1853	4.6484	3.0867	1.8692	4.6586	6.3179	5.6829	3.7211	4.5709	3.2876	2.6221	5.5092	3.312	6.0485	5.2395	5.478	4.4026	6.3123	4.3439	4.841	7.107	2.8355	3.5761	3.1997	3.1087	3.3785	5.502
Required for meiotic nuclear division 1 homolog	F1MS81	RMND1	1	0.00677363		1.43255	5.3713	2.51953	2.83723	1.88972	2.76263	2.13338	3.19863	0.798453	1.0616		0.87452	1.8802	2.9755	0	7.4151	3.5135	5.1853	2.3242	3.0867	2.8038	1.8634	2.5272	6.8195	1.2404	0.76182	2.4657	1.3111	1.5741	2.208	2.0162	2.6197	3.652	1.761	1.5781	3.258	1.9364	3.5535	4.2533	1.788	3.1997	0.77717	0.84464	1.572
Aspartate carbamoyltransferase	F1MVC0	CAD	2	0.00679311		5.96122	5.57147	10.8108	3.85177	13.5165	4.84517	12.0803	7.82458	8.29232	7.27055		6.9961	5.6405	9.9182	1.2901	1.0593	6.1486	9.5065	8.1348	6.1734	16.823	12.112	0	4.5463	2.4807	8.3801	14.794	5.2442	19.676	14.352	3.0243	7.8592	3.652	17.61	3.1562	13.032	14.523	7.107	8.5066	7.1522	8.5325	14.766	8.4464	8.646
Trafficking protein particle complex 8	A0A3Q1N5L8	TRAPPC8	3	0.00690194		3.93395	2.7416	3.97613	2.8043	1.69296	0.772667	1.34833	0.6211	1.20612	0.65951		6.1216	3.7604	1.9836	3.8702	2.1186	3.5135	2.5927	3.4863	3.0867	4.6729	4.6586	3.7908	1.1366	2.4807	3.8091	2.4657	1.3111	0.78703	2.208	1.0081	1.3099	0	1.761	1.5781	1.086	0.96821	0	1.4178	0	1.0666	0.77717	1.6893	2.358
Histone-binding protein RBBP7	Q3SWX8	RBBP7	1	0.00702997		1.11231	2.97967	0.225005	0.524502	0.74621	0.99983	1.28283	2.22801	2.85055	3.1914		0.37591	3.0925	0.42633	0.55452	3.336	2.3886	3.2144	0.49953	0	0	0.40049	0.54315	0.48856	1.0663	0	0.70659	1.1271	0.6766	0.47455	0.86665	0.56304	1.5698	2.2709	0.67833	0.93361	1.2485	0.50915	3.0471	2.3058	3.05	2.5565	2.5414	2.9234
Uncharacterized protein	E1BEY9	LSM14B	3	0.00709479		8.891	6.47747	8.50948	5.314	7.56363	4.98807	3.7879	3.48048	1.12396	1.39961		8.7452	6.5806	9.9182	10.32	6.3558	7.027	6.0496	10.459	7.7168	7.4767	8.3854	2.5272	7.9561	6.2018	4.5709	9.041	6.5553	4.7222	9.936	5.0405	2.6197	7.304	3.5221	4.7342	1.086	5.8093	2.369	5.6711	2.6821	3.1997	1.5543	0.84464	0.786
Protein tyrosine kinase 7 (inactive)	F1MWK8	PTK7	2	0.00716526		0	0	0.38585	0	0.327775	0.336033	3.21022	2.44663	1.74058	0.3602		0	0	0	0	0	0	0	0	1.5434	0	0	0	0	0	0	0	1.3111	0	0	1.0081	0	0	3.5221	3.1562	3.258	2.9046	3.5535	1.4178	2.6821	2.1331	2.3315	2.5339	0.786
Uncharacterized protein	A0A3Q1ME55	C8G	3	0.00725426		0.43725	0	2.85023	0	2.06032	0	1.4805	0	0	0		1.749	0	0	0	0	0	0	5.8106	0	0	5.5903	0	0	0	0	0	1.3111	4.7222	2.208	0	0	0	0	1.5781	4.3439	0	0	0	0	0	0	0	0
Apoptosis inducing factor mitochondria associated 1	E1BJA2	AIFM1	1	0.007336		22.3107	29.631	19.4955	25.5457	19.2765	24.9717	18.7477	23.3098	11.871	10.7678		25.361	21.622	26.779	15.481	39.194	27.229	22.47	20.918	21.607	16.823	18.634	29.062	29.551	26.048	17.522	17.26	23.599	14.167	22.08	31.251	23.578	20.086	14.088	25.249	16.29	19.364	27.243	24.102	20.563	21.331	8.5489	13.514	14.934
Golgi reassembly stacking protein 2	A0A3Q1MS08	GORASP2	1	0.00734157		0	1.8679	0.85315	0.691	1.18878	1.28073	0.44025	1.36423	1.33734	2.76032		0	0	0	0	2.1186	1.7567	1.7284	0	1.5434	1.8692	0	0	0	1.2404	1.5236	0.82191	3.9332	0	0	2.0162	0	1.826	1.761	0	0	0	1.1845	1.4178	1.788	1.0666	0.77717	1.6893	1.572
40S ribosomal protein S4	A2VE06	RPS4Y1	2	0.00753229		3.1843	1.84357	2.43649	1.50284	9.35902	6.24203	12.5715	10.139	11.6049	9.23578		4.3776	0.94551	5.4683	1.9458	1.592	2.6399	1.2988	2.9086	3.0951	3.2737	0.46854	2.5345	1.7082	0.62376	1.1449	7.8183	13.131	7.0954	9.3914	7.5742	6.5623	4.5896	10.586	12.648	16.867	10.185	8.3093	11.366	8.0599	12.821	8.5738	9.7327	13.001
Eukaryotic translation initiation factor 3 subunit I	Q5E966	EIF3I	2	0.0075535		3.1728	0	2.57783	0.881475	5.484	3.9347	5.57685	4.59235	4.92263	4.75835		2.6236	0.94009	3.9673	5.1602	0	0	0	3.4863	3.0867	3.7383	0	0	0	1.2404	2.2855	4.9314	7.8664	4.7222	4.416	6.0485	3.9296	1.826	4.4026	6.3123	8.6879	2.9046	5.9225	5.6711	3.5761	3.1997	4.663	5.0678	4.716
Triosephosphate isomerase	Q5E956	TPI1	1	0.00766686		6.59575	5.00473	4.53658	12.8167	4.24345	7.22153	4.28702	4.495	1.874	8.3459		3.4981	13.161	1.9836	7.7403	1.0593	7.9053	6.0496	2.3242	4.6301	3.7383	7.4537	12.636	10.229	12.404	15.998	4.1095	2.6221	4.7222	5.52	7.0566	0	14.608	5.2831	4.7342	3.258	3.8728	3.5535	2.8355	6.2582	5.3328	1.5543	2.5339	0.786
Leucine zipper and CTNNBIP1 domain-containing protein	A0A3Q1LRV6	LZIC	1	0.00767475		0	0.87364	0.38585	0.571375	0.524532	0.336033	0.636578	0.490155	0.1965	3.3522		0	0	0	0	0	1.7567	0.86422	0	1.5434	0	0	0	0	0	2.2855	0	1.3111	0.78703	0	1.0081	0	0	0	1.5781	0	0.96821	0	0	0.89402	1.0666	0	0	0.786
Glutathione S-transferase Mu 1	Q9N0V4	GSTM1	1	0.00770215		2.81632	4.2694	1.89952	4.43642	1.7421	2.5501	1.63641	3.40072	1.02698	4.25242		2.2463	7.4594	1.5596	0	3.1252	4.0129	5.6701	2.985	0	1.466	3.1471	3.4916	8.112	0.23667	5.9054	2.1111	0	2.0216	2.8357	3.7859	3.8644	0	2.2617	0	0.82886	3.4551	4.4484	0	6.415	2.7395	1.222	1.167	1.7189
RNA 3'-terminal phosphate cyclase	Q2HJ88	RTCA	1	0.00776059		0.936635	3.83357	2.62197	9.05165	3.23267	5.7155	4.32875	5.76575	4.985	5.39818		0.87452	1.8802	0.99182	0	1.0593	4.3918	6.0496	1.1621	0	2.8038	6.522	12.636	10.229	4.9615	8.3801	4.1095	0	5.5092	3.312	10.081	5.2395	1.826	7.0441	0	5.4299	4.841	8.2915	2.8355	4.4701	7.4659	5.4402	5.0678	9.432
[F-actin]-monooxygenase MICAL1	F1MH07	MICAL1	1	0.0077726		0.21863	2.3885	0	0.758755	0.402235	0.336033	0.22013	0.296125	0	0		0.87452	0	0	0	1.0593	3.5135	2.5927	0	0	0	0	0	2.2732	0	0.76182	0.82191	0	0.78703	0	1.0081	0	0	0.88052	0	0	0	1.1845	0	0	0	0	0	0
Peptidyl-prolyl cis-trans isomerase-like 1	Q5E992	PPIL1	1	0.00779266		0	0	0	0	0	0	0	0.223505	0.705575	2.02013		0	0	0	0	0	0	0	0	0	0	0	0	0	0	0	0	0	0	0	0	0	0	0	0	0	0	0	0	0.89402	0	1.5114	0	0
DNA-directed DNA/RNA polymerase mu	A0A3Q1LL83	POLM	3	0.00780156		1.58166	0	2.03695	0	0.9833	0.336033	0.22013	0	0	0		0.87452	1.8802	0.99182	2.5801	0	0	0	3.4863	0	0.93459	3.7269	0	0	0	0	0	3.9332	0	0	1.0081	0	0	0.88052	0	0	0	0	0	0	0	0	0	0
Signal transducer and activator of transcription	F1MX38	STAT3	1	0.00781464		1.7128	8.75477	2.7749	8.22268	2.08253	0.336033	2.8965	2.46655	3.42253	5.4597		1.749	2.8203	0.99182	1.2901	5.2965	14.054	6.9138	1.1621	1.5434	2.8038	5.5903	2.5272	5.6829	8.6826	15.998	0.82191	2.6221	1.5741	3.312	1.0081	0	0	2.6416	1.5781	5.4299	1.9364	2.369	0	5.3641	2.1331	4.663	1.6893	4.716
Sorting nexin-5	Q3ZBM5	SNX5	1	0.0078323		0	0	0	0	0	0	0.43895	0.26505	0.58715	3.45255		0	0	0	0	0	0	0	0	0	0	0	0	0	0	0	0	0	0	0	0	0	0	1.7558	0	0	0	0	0	0	1.0602	0	0	2.3486
Cofilin-1	Q5E9F7	CFL1	1	0.0078833		6.6248	9.062	8.69303	7.18093	9.22053	9.67963	8.83625	11.6085	8.8251	18.4992		6.314	6.7874	3.5805	9.8173	7.6481	8.9769	10.561	9.5525	11.745	6.7477	6.7269	4.5615	6.3762	7.715	10.071	6.2547	12.088	7.2564	11.283	7.2784	6.0385	15.722	8.9988	9.8156	11.099	5.4316	8.552	12.207	10.925	14.75	7.1655	10.651	8.8188
40S ribosomal protein S24	Q56JU9	RPS24	2	0.00809648		1.9737	1.4545	1.8616	0.691	5.36565	4.8794	8.85478	6.4324	8.56072	5.5719		1.749	1.8802	2.9755	1.2901	0	2.6351	1.7284	4.6484	0	0.93459	1.8634	0	0	1.2404	1.5236	7.3972	5.2442	5.5092	3.312	7.0566	3.9296	3.652	8.8052	7.8904	11.946	6.7775	4.738	8.5066	7.1522	5.3328	7.7717	7.6017	11.004
Rho guanine nucleotide exchange factor 37	F1MJ96	ARHGEF37	3	0.00810087		3.93395	1.8076	4.6902	1.69483	3.08853	1.20927	3.28748	2.20405	0.390792	1.55072		6.1216	3.7604	1.9836	3.8702	1.0593	2.6351	1.7284	2.3242	6.1734	4.6729	5.5903	1.2636	2.2732	2.4807	0.76182	1.6438	3.9332	2.3611	4.416	1.0081	2.6197	0	1.761	6.3123	2.172	2.9046	1.1845	5.6711	0.89402	1.0666	0.77717	0	0.786
Glutathione synthetase	Q5EAC2	GSS	1	0.0081401		0.705075	1.7473	1.0046	3.47483	0	3.04337	0	1.2038	0	1.57315		0	2.8203	0	0	0	3.5135	1.7284	0	3.0867	0	0.93171	0	3.4098	7.4422	3.0473	0	0	0	0	0	0	9.1301	0	0	0	0	0	0	2.6821	2.1331	0	0	0
Beta-hexosaminidase	H7BWW2	HEXB	1	0.0081555		0	0	0	0	0	0.336033	0	0.490155	0	3.29005		0	0	0	0	0	0	0	0	0	0	0	0	0	0	0	0	0	0	0	1.0081	0	0	0	0	0	0	0	0	0.89402	1.0666	0	0	0
Gamma-tubulin complex component	A0A3Q1LJF1	TUBGCP2	3	0.00819052		1.93145	2.221	1.5142	1.16562	2.157	0.9447	1.91325	0.562775	1.92243	0.720635		2.6236	2.8203	0.99182	1.2901	3.1779	1.7567	1.7284	2.3242	0	1.8692	1.8634	0	1.1366	1.2404	2.2855	1.6438	1.3111	2.3611	3.312	1.0081	0	1.826	0.88052	1.5781	3.258	1.9364	1.1845	0	0	1.0666	2.3315	1.6893	2.358
Hemoglobin subunit alpha	P01966	HBA	1	0.00819228		5.47392	29.052	6.4711	18.5018	0	4.24457	0.242053	6.03805	1.85935	2.35845		3.4981	2.8203	3.9673	11.61	19.067	42.162	25.927	6.9727	7.7168	4.6729	6.522	6.3179	4.5463	3.7211	59.422	0	0	0	0	2.0162	5.2395	5.478	0	0	0	0.96821	4.738	2.8355	8.0462	8.5325	1.5543	1.6893	1.572
Secretory carrier-associated membrane protein	E1BHS9	SCAMP3	3	0.00825358		7.66415	3.38277	5.7709	4.94778	5.71215	5.08063	5.40773	4.66498	3.71652	2.44442		8.7452	5.6405	5.9509	10.32	3.1779	3.5135	3.4569	6.9727	7.7168	2.8038	5.5903	5.0543	5.6829	3.7211	5.3328	6.5752	5.2442	5.5092	5.52	5.0405	6.5494	3.652	5.2831	6.3123	3.258	6.7775	7.107	5.6711	2.6821	3.1997	3.8859	3.3785	2.358
Phospholipid-transporting ATPase	F1N3G6	ATP11C	3	0.00825448		5.1917	3.79617	4.38582	3.96103	7.15988	5.15203	5.83168	3.4941	3.45845	1.38308		5.2471	2.8203	4.9591	7.7403	5.2965	2.6351	3.4569	2.3242	3.0867	6.5421	5.5903	2.5272	4.5463	4.9615	3.8091	5.7533	5.2442	11.018	6.624	6.0485	3.9296	5.478	5.2831	7.8904	4.3439	5.8093	1.1845	5.6711	1.788	5.3328	2.3315	3.3785	5.502
Myosin light polypeptide 6	P60661	MYL6	2	0.00830239		14.3335	9.65277	10.9137	7.76195	12.0128	11.8747	16.3635	13.0535	19.9648	17.5413		12.21	13.995	11.827	19.302	11.612	7.9053	9.441	12.739	12.288	9.3105	9.3171	6.2701	5.6829	6.2018	12.893	10.685	11.75	10.202	15.414	10.081	18.239	7.304	20.219	12.565	17.252	15.418	14.169	12.706	11.555	13.784	17.01	19.395	18.745
CTP synthase	A0JNE9	CTPS1	1	0.00835736		0	1.73787	0	2.42777	0.32457	0	0	0	0.315885	0		0	0	0	0	0	1.7567	3.4569	0	0	0	0	0	3.4098	4.0158	2.2855	0	0.81127	0.48701	0	0	0	0	0	0	0	0	0	0	0	0	0.77717	0	0.48637
Signal recognition particle receptor subunit beta	F1MLG1	SRPRB	3	0.00838052		2.3528	3.1597	4.80467	1.8911	2.6815	2.1168	3.27038	1.80493	3.27442	1.52836		2.6236	2.8203	3.9673	0	4.2372	3.5135	1.7284	4.6484	6.1734	3.7383	4.6586	2.5272	2.2732	1.2404	1.5236	1.6438	2.6221	3.1481	3.312	5.0405	1.3099	0	3.5221	1.5781	2.172	5.8093	1.1845	2.8355	0	3.1997	3.1087	4.2232	3.144
Pyruvate dehydrogenase protein X component	P22439	PDHX	3	0.00840125		11.8226	7.66197	9.53535	5.7023	10.3771	8.68737	10.2725	7.51325	6.22403	6.2059		11.369	15.981	10.91	9.0304	11.652	6.1486	5.1853	13.945	9.2602	9.3459	5.5903	7.5815	3.4098	4.9615	6.8564	12.329	13.111	9.4444	6.624	9.0728	7.8592	9.1301	10.566	12.625	4.3439	13.555	7.107	7.0888	6.2582	9.599	7.7717	5.0678	5.502
ATP-dependent RNA helicase DDX19A	Q3ZBV2	DDX19A	1	0.00849		0	1.17117	0.232928	0.758755	0	0.336033	0.49163	0.937175	1.1071	2.76008		0	0	0	0	0	3.5135	0	0	0	0	0.93171	0	2.2732	0	0.76182	0	0	0	0	1.0081	0	0	0.88052	0	1.086	0	0	0	2.6821	1.0666	2.3315	0	0.786
Proteasome 26S subunit, ATPase 1	A0A3Q1LUA4	PSMC1	2	0.00876447		5.04395	4.12013	6.72648	3.26455	9.91455	3.50617	6.47293	5.89823	7.70598	6.63948		6.9961	5.6405	4.9591	2.5801	3.6475	4.3918	4.3211	5.8106	6.1734	4.6729	10.249	0	0	6.2018	6.8564	7.3972	10.488	12.941	8.832	5.0405	0	5.478	6.1636	4.7342	4.3439	10.65	8.2915	5.6711	5.3641	4.2662	8.5489	6.7571	11.004
COP9 signalosome complex subunit 8	A4FV74	COPS8	3	0.00880505		1.59458	1.5148	2.5188	1.28523	2.012	0.436633	1.47135	1.11123	2.03899	1.55072		0.87452	0.94009	1.9836	2.5801	1.0593	1.7567	1.7284	2.3242	3.0867	1.8692	2.7951	0	1.1366	2.4807	1.5236	1.6438	2.6221	1.5741	2.208	0	1.3099	0	1.761	3.1562	0	0.96821	0	1.4178	0.89402	2.1331	2.3315	0.84464	2.358
Ras-related protein Rab-3C	P10949	RAB3C	3	0.00891519		8.54718	8.84327	7.32948	4.9828	3.66985	2.68587	2.87473	0.203322	1.50168	0.3263		9.759	9.4658	9.7965	5.1674	12.785	5.99	7.7548	8.9756	5.5987	9.5844	5.1592	5.0614	5.6893	5.509	3.6715	3.8035	3.9405	2.9305	4.0049	2.1185	2.6271	3.312	2.7309	5.0369	2.4844	1.2467	0	0	0.81329	0	1.5587	1.0876	1.7981
SEC63 homolog, protein translocation regulator	E1B7B1	SEC63	3	0.00913152		3.72828	2.87164	2.71873	2.46247	1.8192	1.44473	1.7094	0	4.62862	1.5503		5.2471	2.8203	2.9755	3.8702	4.2372	3.5135	0.86422	0	1.5434	4.6729	4.6586	2.5272	2.2732	1.2404	3.8091	3.2876	1.3111	1.5741	1.104	3.0243	1.3099	0	1.761	0	2.172	2.9046	0	0	0	0	5.4402	3.3785	7.074
Electron transfer flavoprotein subunit alpha	F1MWR3	ETFA	3	0.0091353		31.9695	26.43	26.1965	22.217	31.599	21.905	28.3392	20.5473	21.263	24.467		29.734	30.083	26.779	41.282	29.661	22.838	26.791	23.242	33.954	23.365	24.225	20.217	27.278	22.327	19.046	26.301	41.954	28.333	29.808	24.194	10.479	31.042	27.296	29.983	26.064	30.014	21.321	17.013	21.457	22.398	18.652	20.271	21.222
Lysosomal acid glucosylceramidase	Q2KHZ8	GBA	1	0.00920054		5.83008	7.29953	5.56252	7.82095	7.95235	11.0134	6.80905	8.34485	3.99295	5.55885		6.1216	4.7004	9.9182	2.5801	10.593	4.3918	6.9138	5.8106	6.1734	5.6075	4.6586	7.5815	5.6829	11.163	6.8564	9.8629	5.2442	7.8703	8.832	11.089	9.1691	12.782	3.5221	6.3123	8.6879	8.7139	11.845	7.0888	8.0462	6.3994	3.8859	4.2232	3.93
Hepatoma-derived growth factor	Q9XSK7	HDGF	1	0.00925133		0	0.29279	0	0.190455	0	0	0	0.75678	0.40766	2.33582		0	0	0	0	0	0.87837	0	0	0	0	0	0	0	0	0.76182	0	0	0	0	0	0	0	0	0	0	0	0	0	0.89402	2.1331	0	0.84464	0.786
Glutamate dehydrogenase (NAD(P)(+))	A0A140T871	GLUD1	2	0.00937936		5.45585	2.9599	5.89607	6.42622	7.79473	8.2135	16.7793	7.13885	20.4503	18.1058		6.1216	8.4608	5.9509	1.2901	1.0593	2.6351	5.1853	9.2969	3.0867	6.5421	4.6586	6.3179	9.0927	4.9615	5.3328	7.3972	7.8664	7.0833	8.832	12.097	5.2395	7.304	12.327	14.203	26.064	14.523	8.2915	7.0888	3.5761	9.599	20.207	22.805	20.436
DNA-(apurinic or apyrimidinic site) endonuclease	A0A140T846	APEX1	1	0.00940662		0	0	0	0	0	0.336033	2.35352	4.3441	4.98567	4.97032		0	0	0	0	0	0	0	0	0	0	0	0	0	0	0	0	0	0	0	1.0081	0	0	2.6416	1.5781	3.258	1.9364	4.738	2.8355	4.4701	5.3328	5.4402	5.0678	5.502
Myoferlin	F1N3I4	MYOF	2	0.00941947		0.21863	0	0	0	0	0	0	0	9.74443	4.24207		0.87452	0	0	0	0	0	0	0	0	0	0	0	0	0	0	0	0	0	0	0	0	0	0	0	0	0	0	0	0	0	12.429	5.0657	11.002
THUMP domain-containing protein 1	Q24K03	THUMPD1	1	0.00949917		0	0	0.8517	0.784705	0	0.436633	0.49163	0.937175	0	2.35845		0	0	0	0	0	0	0	0	1.5434	0	1.8634	0	1.1366	1.2404	0.76182	0	0	0	0	0	1.3099	0	0.88052	0	1.086	0	0	0	2.6821	1.0666	0	0	0
MYG1 exonuclease	Q58DG1	MYG1	1	0.00950972		0	0.29279	0.232928	0.81063	0	0	0	0.799925	0	2.08448		0	0	0	0	0	0.87837	0	0	0	0	0.93171	0	0	2.4807	0.76182	0	0	0	0	0	0	0	0	0	0	0	0	0	0	3.1997	0	0	0
DNA topoisomerase 2	F1MDU7	TOP2A	2	0.00954752		0	0.864233	0.290525	0.190455	12.6719	10.7268	18.6015	12.4197	14.991	8.7375		0	0	0	0	0	0	2.5927	1.1621	0	0	0	0	0	0	0.76182	13.232	13.684	14.333	9.4387	15.562	11.346	5.2724	19.756	11.914	24.244	18.492	13.68	14.957	6.9508	14.091	19.079	14.633	11.259
Synaptotagmin binding cytoplasmic RNA interacting protein	F1MCT8	SYNCRIP	2	0.00958855		2.36016	4.3941	5.22248	1.86298	13.495	6.9578	17.1403	15.7315	17.993	10.9415		5.7054	1.9254	0.51975	1.2901	0	11.001	2.1813	4.7043	3.0867	3.2935	9.8054	0	4.0054	0	3.4465	17.73	15.109	12.256	8.8851	13.682	5.3654	1.826	17.737	16.608	19.6	14.616	21.378	14.178	13.453	13.917	22.243	13.997	19.314
Presenilins-associated rhomboid-like protein, mitochondrial	Q2KHV4	PARL	1	0.00963768		2.88103	6.66307	2.1337	4.97065	4.09848	3.6359	2.68035	2.80105	1.28892	1.00048		3.4981	3.7604	2.9755	1.2901	9.5337	5.2702	5.1853	2.3242	1.5434	2.8038	1.8634	5.0543	6.8195	4.9615	3.0473	4.1095	3.9332	3.9352	4.416	2.0162	5.2395	3.652	1.761	4.7342	3.258	0.96821	3.5535	2.8355	2.6821	2.1331	0	2.5339	0
60S ribosomal protein L19	Q3T0W9	RPL19	2	0.00974617		4.03782	2.221	3.3342	2.207	3.8869	4.81603	4.83	3.44207	4.70927	2.76008		5.2471	3.7604	1.9836	5.1602	3.1779	1.7567	1.7284	4.6484	3.0867	3.7383	1.8634	3.7908	2.2732	1.2404	1.5236	6.5752	3.9332	3.9352	1.104	5.0405	3.9296	5.478	5.2831	4.7342	5.4299	3.8728	2.369	2.8355	5.3641	3.1997	5.4402	4.2232	3.93
MTX2 protein	A6QLL2	MTX2	1	0.0099726		0.949553	5.0738	0.466575	1.67197	1.736	1.98193	0.4841	0.799925	0.393	0.531035		0.87452	0.94009	1.9836	0	7.4151	1.7567	6.0496	0	0	0.93459	0.93171	1.2636	1.1366	1.2404	3.0473	1.6438	2.6221	1.5741	1.104	2.0162	3.9296	0	0	0	0	1.9364	0	0	0	3.1997	0	0	1.572
Cysteinyl-tRNA synthetase	A4FUC8	CARS1	2	0.0100651		3.68647	2.09097	5.52732	1.61735	5.8659	1.81793	3.75348	3.02455	11.5572	9.50352		3.4981	4.7004	3.9673	2.5801	1.0593	1.7567	3.4569	3.4863	4.6301	5.6075	8.3854	0	1.1366	0	5.3328	7.3972	3.9332	5.5092	6.624	1.0081	2.6197	1.826	9.6857	3.1562	2.172	0	3.5535	2.8355	3.5761	2.1331	13.989	7.6017	10.218
Nucleophosmin/nucleoplasmin 2	G3N327	NPM2	3	0.0101003		15.3133	11.0122	13.6329	7.65918	13.9688	9.3675	9.65663	6.12997	2.38357	4.84208		13.118	12.221	17.853	18.061	9.5337	10.54	12.963	5.8106	16.977	21.495	10.249	8.8451	6.8195	11.163	3.8091	10.685	19.666	13.38	12.144	10.081	5.2395	12.782	9.6857	12.625	7.6019	8.7139	3.5535	9.9244	3.5761	7.4659	1.5543	1.6893	2.358
Galactokinase	A6H768	GALK1	1	0.0101873		3.668	9.9626	5.85305	7.93093	4.99485	6.28987	6.93395	6.8702	6.66605	11.7935		6.9961	4.7004	2.9755	0	6.3558	12.297	11.235	6.9727	6.1734	5.6075	4.6586	6.3179	6.8195	8.6826	9.9037	8.2191	2.6221	4.7222	4.416	6.0485	9.1691	3.652	7.0441	6.3123	7.6019	6.7775	13.029	1.4178	9.8343	3.1997	10.88	8.4464	4.716
Golgin A4	A0A3Q1MPM7	GOLGA4	2	0.0101875		0	0	0	0	0	0	0	0.35445	14.5261	4.22668		0	0	0	0	0	0	0	0	0	0	0	0	0	0	0	0	0	0	0	0	0	0	0	0	0	0	0	1.4178	0	0	11.658	8.4464	23.58
G3BP stress granule assembly factor 2	A0A3Q1MHI5	G3BP2	3	0.0102555		3.40227	0.3531	1.8193	0.3101	0	0	0	0.26665	0	0.189835		6.1216	0.94009	3.9673	2.5801	1.0593	0	0	2.3242	3.0867	0.93459	0.93171	0	0	1.2404	0	0	0	0	0	0	0	0	0	0	0	0	0	0	0	1.0666	0	0	0
Golgin A3	E1B970	GOLGA3	3	0.0102665		10.3897	7.3511	6.63665	3.21267	8.35353	2.654	2.2871	1.0681	1.179	0.8523		11.369	6.5806	15.869	7.7403	6.3558	8.7837	6.9138	2.3242	4.6301	8.4113	11.181	0	2.2732	3.7211	6.8564	13.15	2.6221	11.018	6.624	4.0324	3.9296	0	1.761	1.5781	0	5.8093	0	1.4178	1.788	1.0666	0	0	4.716
Formylglycinamide ribonucleotide amidotransferase	F1N4K1	PFAS	1	0.0103011		0	0	0	0	0	0	0	0	0	2.00073		0	0	0	0	0	0	0	0	0	0	0	0	0	0	0	0	0	0	0	0	0	0	0	0	0	0	0	0	0	0	0	0	0
Small monomeric GTPase	A6QLB1	RAB27A	3	0.0105378		5.99317	5.43373	5.40735	4.40022	3.07723	0.608667	1.07683	0	0	0		5.2446	5.6379	7.9318	5.1584	8.4715	3.511	4.3187	5.8089	4.6279	5.6049	5.5877	5.0508	4.5431	4.9597	3.0473	3.2853	5.2442	1.573	2.2064	0	0	1.826	1.761	1.5781	0	0.96821	0	0	0	0	0	0	0
Isocitrate dehydrogenase [NAD] subunit beta, mitochondrial	O77784	IDH3B	2	0.0106863		8.39317	4.312	4.50173	5.78707	7.07735	3.71543	7.14655	4.13578	6.51962	5.69345		11.369	7.5207	6.9427	7.7403	4.2372	3.5135	5.1853	4.6484	3.0867	7.4767	2.7951	6.3179	6.8195	6.2018	3.8091	9.041	5.2442	6.2962	7.728	2.0162	0	9.1301	7.0441	6.3123	6.5159	8.7139	3.5535	4.2533	4.4701	4.2662	3.8859	10.136	5.502
RNA helicase	A5D7D9	DHX15	2	0.0107197		0	0.288073	0.232928	0	4.30395	1.28073	3.9658	3.91228	7.01003	6.37288		0	0	0	0	0	0	0.86422	0	0	0	0.93171	0	0	0	0	4.9314	3.9332	3.9352	4.416	2.0162	0	1.826	3.5221	3.1562	4.3439	4.841	3.5535	4.2533	3.5761	4.2662	7.7717	5.0678	8.646
Ornithine--oxo-acid aminotransferase	F1MYG0	OAT	2	0.0109793		2.2648	0.288073	2.3858	0.190455	4.25612	2.72547	9.6855	4.45033	8.92675	7.79153		5.2471	2.8203	0.99182	0	0	0	0.86422	5.8106	0	1.8692	1.8634	0	0	0	0.76182	6.5752	1.3111	4.7222	4.416	5.0405	1.3099	1.826	10.566	6.3123	14.118	7.7457	3.5535	1.4178	5.3641	7.4659	9.3261	10.136	14.934
AHNAK nucleoprotein	A0A3Q1NE82	AHNAK	1	0.0110124		0	6.10143	0.46585	3.809	2.48738	2.32603	5.1143	12.7331	174.325	77.7318		0	0	0	0	0	9.6621	8.6422	0	0	0	1.8634	0	0	0	15.236	5.7533	2.6221	1.5741	0	2.0162	1.3099	3.652	6.1636	6.3123	2.172	5.8093	13.029	5.6711	9.8343	22.398	158.54	115.72	179.21
BCL2 interacting protein 1	A0A3Q1M736	BNIP1	3	0.0110261		3.52948	2.5741	2.8901	2.2631	2.1295	1.71737	3.45227	1.49516	1.67972	0.87176		2.6236	5.6405	1.9836	3.8702	4.2372	1.7567	1.7284	3.4863	1.5434	2.8038	3.7269	1.2636	4.5463	2.4807	0.76182	1.6438	2.6221	3.1481	1.104	2.0162	1.3099	1.826	3.5221	3.1562	3.258	3.8728	1.1845	2.8355	0.89402	1.0666	0.77717	2.5339	0.786
Eukaryotic translation initiation factor 4E family member 1B	F1N030	EIF4E1B	3	0.0111051		3.056	0.929233	0.7571	0.626	0	0	0	0	0	0		3.4981	1.8802	2.9755	3.8702	1.0593	0	1.7284	1.1621	0	0.93459	0.93171	1.2636	0	1.2404	0	0	0	0	0	0	0	0	0	0	0	0	0	0	0	0	0	0	0
Kinesin-like protein	A6QPE8	KIF2C	2	0.0111608		2.04131	1.564	3.26693	0.784705	2.67625	3.25517	2.3829	0.869098	2.41886	0.992642		4.3531	2.8203	0.99182	0	2.1186	0	2.5734	3.4863	3.0867	4.6313	1.8634	0	1.1366	1.2404	0.76182	4.0729	1.3111	3.113	2.208	4.0099	3.9296	1.826	4.383	0	3.2338	1.9148	1.1845	1.4178	0.87409	0	3.8685	0.84464	2.3405
Protein-arginine deiminase	F1N404	PADI6	1	0.0113193		55.3298	58.869	64.6885	75.937	57.4943	72.937	46.575	63.5065	36.578	68.7492		59.467	62.046	45.624	54.182	47.669	64.121	64.817	53.457	75.625	53.271	76.401	42.962	95.473	96.749	68.564	45.205	72.108	51.944	60.72	44.356	48.465	125.99	44.026	61.545	39.096	41.633	39.088	63.8	67.946	83.192	34.973	29.562	34.584
Tyrosine--tRNA ligase	F1MHM5	YARS1	1	0.0114894		0	1.22064	0.518487	0.993375	2.25475	5.23957	2.72417	3.5177	5.06215	7.83967		0	0	0	0	1.0492	1.7567	0.85601	1.1511	0	0	0.92285	0	0	2.4571	1.5164	1.6282	1.2986	3.9052	2.187	1.997	6.4871	7.2346	2.6164	3.1261	3.227	1.9272	1.1732	0	4.4361	8.4615	3.0791	4.183	7.7927
Protein phosphatase methylesterase 1	Q58DN4	PPME1	1	0.0115879		0	0.87364	0.38585	1.382	0.393525	0	0.242053	0	0.1965	2.05892		0	0	0	0	0	1.7567	0.86422	0	1.5434	0	0	0	0	2.4807	3.0473	0	0	1.5741	0	0	0	0	0	0	0	0.96821	0	0	0	0	0	0	0.786
Glycerol kinase	Q0IID9	GK	1	0.0116065		0	0.287677	0	0	1.60292	2.19957	2.0786	2.10292	1.29244	4.40345		0	0	0	0	0	0	0.86303	0	0	0	0	0	0	0	0	1.5858	0	1.5185	3.3074	2.9517	0	3.647	1.6988	1.5759	3.106	1.9337	1.1829	1.4158	2.6177	3.1953	1.4995	1.6296	0.73157
40S ribosomal protein S5	Q5E988	RPS5	2	0.0116541		2.56355	0.87364	1.1045	0	4.60815	4.0987	6.44983	3.18435	8.50582	6.4955		2.6236	3.7604	0	3.8702	0	1.7567	0.86422	3.4863	0	0	0.93171	0	0	0	0	6.5752	5.2442	5.5092	1.104	7.0566	5.2395	0	7.0441	6.3123	7.6019	4.841	1.1845	5.6711	2.6821	3.1997	11.658	5.0678	9.432
14-3-3 protein beta/alpha	A0A140T894	YWHAB	1	0.0116832		11.3133	10.1945	8.2817	12.6569	8.18915	12.0829	8.05002	9.49622	9.9115	15.0968		10.704	13.104	11.348	10.097	9.0096	10.907	10.667	5.609	9.9224	6.3694	11.226	10.094	14.127	16.492	9.9147	6.5789	10.397	6.8796	8.9011	9.8019	8.6919	17.755	8.7434	6.0386	8.6436	8.7745	10.979	6.55	10.651	9.8049	7.8778	5.9405	5.7367
Mtr4 exosome RNA helicase	A6H714	MTREX	2	0.0116906		0	0	0	0	0.599002	0.336033	3.51992	1.58775	4.35663	2.46075		0	0	0	0	0	0	0	0	0	0	0	0	0	0	0	0.82191	0	1.5741	0	1.0081	0	0	4.4026	1.5781	3.258	4.841	1.1845	1.4178	2.6821	1.0666	3.8859	2.5339	7.074
Kinectin 1	A0A3Q1LVS2	KTN1	3	0.0117618		20.2875	22.1177	15.7128	12.5182	12.1548	8.34823	14.9315	10.1408	16.2138	9.50655		19.239	17.862	20.828	23.221	25.423	19.324	21.606	16.27	9.2602	16.823	20.498	15.163	10.229	8.6826	15.998	13.972	7.8664	15.741	11.04	15.121	2.6197	7.304	11.447	12.625	16.29	19.364	14.214	7.0888	10.728	8.5325	17.098	16.048	21.222
Desmoglein 2	F1MFC2	DSG2	2	0.0118164		0	0	0	0	0	0	3.81771	0.975525	14.9065	7.82662		0	0	0	0	0	0	0	0	0	0	0	0	0	0	0	0	0	0	0	0	0	0	0.88052	4.7342	8.6879	0.96821	0	2.8355	0	1.0666	13.989	11.825	14.148
Cystathionine gamma-lyase	B0JYP8	CTH	1	0.0118331		0.776177	2.0957	1.08608	1.87948	0.327775	2.43467	0.22013	0.71365	0.718517	2.35845		0.87452	0.94009	0	1.2901	1.0593	2.6351	2.5927	0	1.5434	1.8692	0.93171	0	2.2732	3.7211	1.5236	0	1.3111	0	0	0	0	7.304	0.88052	0	0	0	0	0	1.788	1.0666	0.77717	0	0.786
AP complex subunit beta	A0A3Q1M481	AP1B1	3	0.0120078		3.78235	2.55167	4.59302	1.87109	1.84183	0.27777	3.51982	1.88064	2.4522	2.2395		2.1105	1.7172	7.6552	3.6465	2.3728	2.4828	2.7994	3.0834	2.8191	3.6378	8.8318	0.52226	1.8791	1.538	3.545	0.67941	2.3948	2.2765	2.0166	0.83331	0	0	3.7333	3.8084	2.4325	4.1051	0.97827	1.172	1.4774	3.8949	1.2849	2.2404	5.7417
Myosin XVIIIA	E1BKQ6	MYO18A	2	0.0120908		0.322525	0.29279	0.38585	0.28415	0.524532	0	1.0311	0.26665	2.44665	0.720635		0	0	0	1.2901	0	0.87837	0	0	1.5434	0	0	0	1.1366	0	0	0	1.3111	0.78703	0	0	0	0	0	3.1562	0	0.96821	0	0	0	1.0666	2.3315	1.6893	3.144
NADH dehydrogenase [ubiquinone] 1 alpha subcomplex subunit 9, mitochondrial	P34943	NDUFA9	1	0.0122561		1.65117	5.79413	1.1668	2.39165	2.0965	4.0987	0.97573	2.49605	2.12113	1.97205		1.749	1.8802	2.9755	0	9.5337	4.3918	3.4569	0	0	2.8038	1.8634	2.5272	2.2732	2.4807	2.2855	0.82191	0	3.1481	4.416	7.0566	5.2395	0	0.88052	0	1.086	1.9364	3.5535	0	5.3641	1.0666	1.5543	1.6893	3.93
Nucleophosmin	E1BCL3		2	0.0124531		8.4589	4.88647	7.9075	3.13823	12.27	11.3397	15.5113	13.4149	17.9383	15.8882		8.7117	6.5806	6.9333	11.61	4.2372	5.2534	5.1688	12.739	7.7168	3.7383	7.4359	0	2.2732	4.9615	5.3182	9.8472	17.044	13.357	8.832	12.068	9.1691	12.782	13.183	20.515	11.915	16.432	10.66	17.013	8.9317	17.055	13.197	17.713	21.192
Eukaryotic translation initiation factor 3 subunit A	E1B7R4	EIF3A	2	0.0125067		3.09665	2.73213	4.05543	2.05288	14.7385	11.132	16.9691	12.202	18.4887	12.2786		2.6236	2.8203	6.9427	0	2.1186	1.7567	4.3211	3.4863	1.5434	3.7383	7.4537	1.2636	1.1366	1.2404	4.5709	16.438	11.8	19.676	11.04	16.129	11.789	5.478	16.73	7.8904	23.892	19.364	16.583	5.6711	11.622	14.932	18.652	22.805	18.078
Farnesyl pyrophosphate synthase	Q8WMY2	FDPS	1	0.0125115		8.13275	8.51267	7.438	10.391	5.64642	9.84127	7.4515	4.9652	1.9855	6.66902		8.7452	9.4009	7.9346	6.4503	6.3558	10.54	8.6422	9.2969	9.2602	4.6729	6.522	8.8451	12.502	14.884	5.3328	6.5752	6.5553	3.9352	5.52	7.0566	7.8592	14.608	7.0441	9.4685	6.5159	6.7775	4.738	4.2533	4.4701	6.3994	3.1087	1.6893	3.144
14-3-3 protein epsilon	P62261	YWHAE	1	0.0126381		28.0325	28.36	26.1158	32.8672	20.8515	23.5483	24.5523	21.5763	16.261	36.7043		23.313	39.782	28.835	20.2	26.56	28.536	29.984	20.521	23.847	33.36	26.735	17.736	45.976	35.547	32.21	17.801	18.179	21.307	26.119	20.617	18.162	31.866	26.297	31.022	18.952	21.938	20.223	15.941	30.462	19.679	19.647	14.42	16.237
PATJ crumbs cell polarity complex component	E1BLF1	PATJ	3	0.0126673		3.9707	3.0947	3.18602	1.29105	0.205478	0	0	0	5.0319	1.04191		8.7452	1.8802	3.9673	1.2901	3.1779	3.5135	2.5927	0	1.5434	6.5421	4.6586	1.2636	1.1366	1.2404	1.5236	0.82191	0	0	0	0	0	0	0	0	0	0	0	0	0	0	6.9946	4.2232	6.288
GTP-binding nuclear protein Ran	Q3T054	RAN	1	0.0127274		4.32355	3.90363	3.07765	2.88838	3.18807	5.08193	5.25737	5.4061	3.17615	7.86797		4.3691	2.8178	4.9539	5.1534	2.1158	6.1428	3.4523	1.1606	4.624	3.7346	2.7914	2.5238	2.2702	3.7162	3.0433	1.6416	6.5466	2.359	2.2051	4.027	3.9244	7.2944	6.1578	4.728	4.3396	5.8041	4.7333	4.2477	6.2511	6.3923	3.1056	2.5306	3.1409
High mobility group protein B2	P40673	HMGB2	1	0.0127706		0.776177	0.641173	0.910022	1.10061	0	1.38133	1.52273	1.8975	1.53163	2.33642		0.87452	0.94009	0	1.2901	1.0593	0	0.86422	1.1621	1.5434	0.93459	0	1.2636	1.1366	1.2404	0.76182	0	0	0	0	1.0081	1.3099	1.826	0.88052	3.1562	1.086	0.96821	1.1845	1.4178	1.788	3.1997	1.5543	1.6893	1.572
Ubiquinone biosynthesis monooxygenase COQ6, mitochondrial	Q2KIL4	COQ6	2	0.0129224		0.920228	0.29279	1.16607	0.190455	2.27453	0.672067	2.14778	0.35445	1.00962	1.21271		1.749	0.94009	0.99182	0	0	0.87837	0	0	0	1.8692	2.7951	0	0	0	0.76182	1.6438	1.3111	3.9352	2.208	2.0162	0	0	0	1.5781	2.172	4.841	0	1.4178	0	0	0.77717	1.6893	1.572
Eukaryotic translation initiation factor 1	Q5E938	EIF1	1	0.0129699		1.69538	2.66407	2.2395	3.1767	2.70189	3.82533	2.8109	4.71315	3.3614	3.50905		2.0405	1.5668	2.3142	0.86002	2.4717	2.9279	2.5926	1.9368	3.6011	1.2461	2.174	4.2119	3.4097	3.3076	1.7776	2.4657	3.9331	3.6728	0.73598	5.3764	3.0563	3.0433	1.761	3.6821	2.8959	2.9046	4.3431	7.5613	2.682	4.2662	2.3315	2.8154	5.2399
STOM protein	A8E4P3	STOM	2	0.0129732		0	0.288073	0	0.3809	0.196758	0	1.38655	0	3.19448	1.38036		0	0	0	0	0	0	0.86422	0	0	0	0	0	0	0	1.5236	0	0	0.78703	0	0	0	0	2.6416	0	0	2.9046	0	0	0	0	3.1087	3.3785	2.358
Brain acid soluble protein 1	P80724	BASP1	3	0.0130877		26.5632	20.951	28.0945	21.2752	21.0332	24.692	29.1842	20.4033	22.9935	17.827		25.361	24.442	26.779	29.671	25.423	16.689	20.741	30.215	35.497	26.168	20.498	25.272	20.459	21.086	18.284	17.26	26.221	19.676	20.976	18.146	24.888	31.042	23.774	36.296	31.494	25.173	21.321	25.52	18.774	15.998	22.538	18.582	14.148
DnaJ homolog subfamily C member 5	Q29455	DNAJC5	2	0.0131374		2.9119	1.5148	2.53337	2.07575	2.54525	2.32603	3.1131	1.49516	3.91522	2.2071		2.6236	1.8802	1.9836	5.1602	1.0593	1.7567	1.7284	1.1621	6.1734	0.93459	1.8634	1.2636	2.2732	2.4807	2.2855	2.4657	3.9332	1.5741	2.208	2.0162	1.3099	3.652	2.6416	4.7342	2.172	2.9046	1.1845	2.8355	0.89402	1.0666	3.1087	3.3785	3.93
Prothrombin	P00735	F2	1	0.0136628		2.22165	3.89857	2.42422	3.73065	0.41095	1.7465	0.636578	2.2231	0	0.489145		1.749	1.8802	3.9673	1.2901	2.1186	4.3918	5.1853	3.4863	1.5434	2.8038	1.8634	3.7908	2.2732	1.2404	7.6182	1.6438	0	0	0	0	5.2395	0	0	1.5781	0	0.96821	3.5535	1.4178	1.788	2.1331	0	0	0
Eukaryotic translation initiation factor 4B	F1MYS7	EIF4B	1	0.0137531		0	0	0	0	0.205478	0.336033	0	2.1505	1.5001	1.74352		0	0	0	0	0	0	0	0	0	0	0	0	0	0	0	0.82191	0	0	0	1.0081	0	0	0	0	0	0	2.369	1.4178	2.6821	2.1331	2.3315	0	2.358
Aldehyde dehydrogenase, mitochondrial	P20000	ALDH2	3	0.0139374		30.6822	26.936	21.7623	21.9863	28.0575	19.0077	28.3675	17.8465	18.9303	21.5888		31.483	27.95	29.755	33.541	32.838	27.229	20.741	29.053	21.607	16.823	19.566	16.427	22.732	22.327	26.459	28.767	31.465	24.398	27.6	19.154	10.479	27.39	28.177	25.249	29.322	30.722	13.029	17.013	17.88	23.464	19.429	21.961	21.222
40S ribosomal protein S27-like	Q3T0B7	RPS27L	2	0.0140613		1.7534	0.7852	1.96068	1.01828	2.52858	2.98	3.50115	2.29432	2.56488	2.07795		2.1827	1.4082	1.4877	1.935	1.0593	0	1.2963	1.1621	1.5434	4.2056	0.93162	1.2635	0.56824	1.8605	0.38087	2.8748	1.9639	1.9659	3.3097	2.0161	3.2719	3.652	2.6396	3.1528	4.3415	3.8707	2.9587	2.8326	1.7862	1.5998	2.3298	2.9543	2.3563
Nucleoporin 133	F1MM55	NUP133	2	0.014338		3.72875	4.08423	2.98608	2.07575	4.0945	2.9981	5.26275	4.25155	4.75765	2.31303		2.6236	3.7604	5.9509	2.5801	5.2965	2.6351	4.3211	2.3242	3.0867	3.7383	2.7951	1.2636	2.2732	2.4807	2.2855	2.4657	5.2442	3.1481	5.52	4.0324	1.3099	3.652	6.1636	4.7342	4.3439	5.8093	4.738	4.2533	2.6821	5.3328	6.2174	3.3785	5.502
NSFL1 cofactor p47	Q3SZC4	NSFL1C	1	0.0143823		5.73122	8.10817	9.30645	5.95425	8.52935	8.6159	5.56367	9.52815	4.38373	9.83507		6.1216	4.7004	6.9427	5.1602	9.5337	6.1486	8.6422	9.2969	9.2602	11.215	7.4537	1.2636	6.8195	11.163	4.5709	7.3972	10.488	6.2962	9.936	8.0647	10.479	7.304	6.1636	4.7342	6.5159	4.841	9.476	9.9244	8.0462	10.666	4.663	4.2232	4.716
Corrinoid adenosyltransferase	Q58D49	MMAB	3	0.0145927		6.1447	4.24227	3.8961	5.43945	6.40667	3.33413	5.78195	4.01915	4.71148	2.44175		5.2471	5.6405	5.9509	7.7403	3.1779	2.6351	6.9138	3.4863	4.6301	4.6729	2.7951	3.7908	7.9561	6.2018	3.8091	4.1095	10.488	5.5092	5.52	5.0405	1.3099	3.652	3.5221	6.3123	6.5159	6.7775	5.9225	1.4178	4.4701	4.2662	4.663	4.2232	4.716
3-galactosyl-N-acetylglucosaminide 4-alpha-L-fucosyltransferase FUT3	Q11126	FUT3	1	0.0147065		0	0	0	3.55846	0	0	0	0	0	0.31855		0	0	0	0	0	0	0	0	0	0	0	7.5815	3.4098	2.4807	0.76182	0	0	0	0	0	0	0	0	0	0	0	0	0	0	0	0	0	0
Heat shock 70 kDa protein 4	E1BBY7	HSPA4	3	0.0148393		29.0752	16.5169	26.343	20.852	24.68	18.264	18.5305	17.6815	20.758	23.1335		29.701	35.131	27.771	23.698	6.3558	24.182	19.013	23.242	26.808	32.122	23.2	10.109	24.472	26.048	22.779	22.628	28.017	27.099	20.976	16.129	13.099	25.564	23.687	16.364	19.548	14.523	11.845	18.431	16.986	23.464	17.098	21.116	21.222
60S ribosomal protein L8	Q3T0S6	RPL8	2	0.0148712		2.35437	1.15702	1.6664	1.8911	3.49947	3.77073	5.56367	3.55937	5.6536	3.73862		2.6236	0.94009	1.9836	3.8702	0	0.87837	2.5927	2.3242	1.5434	0.93459	1.8634	2.5272	2.2732	1.2404	1.5236	3.2876	3.9332	2.3611	4.416	5.0405	2.6197	3.652	6.1636	4.7342	6.5159	4.841	3.5535	4.2533	5.3641	1.0666	6.2174	5.9124	3.93
Gamma-glutamylcyclotransferase	Q32LE4	GGCT	1	0.0148886		0.247955	1.57984	0	1.12653	1.21148	1.30987	0.682303	2.16567	0.815325	0.82987		0	0	0.99182	0	2.1186	1.7567	0.86422	0	0	0	0	1.2636	0	2.4807	0.76182	1.6438	1.3111	0.78703	1.104	0	3.9296	0	1.761	0	0	0.96821	1.1845	2.8355	3.5761	1.0666	0	1.6893	1.572
Complement component 8 subunit beta	F1N102	C8B	3	0.0150299		1.09315	0	4.94665	0.190455	4.0031	0	2.91013	0	0	0.31855		4.3726	0	0	0	0	0	0	5.8106	0	0	13.976	0	0	0	0.76182	0	2.6221	7.8703	5.52	0	0	0	0	9.4685	2.172	0	0	0	0	0	0	0	0
Serpin B6	A0A3Q1MJK1	SERPINB6	1	0.0150421		1.51299	4.19083	1.91887	3.96525	3.54108	3.63163	2.71996	3.9379	1.01499	4.1623		0.87046	3.2668	0	1.9147	1.0544	7.4319	4.0862	0	5.3631	0.69358	1.6188	0	4.2427	8.0198	3.5985	2.038	5.8669	3.5219	2.7375	1.7515	0.97208	8.1713	1.5299	5.898	0.80593	2.646	3.237	3.5155	4.2313	4.7678	2.5038	0	0.5833
PRPF8 protein	A7Z025	PRPF8	2	0.0151676		0	0	0.233648	0.190455	2.20792	1.34413	5.4645	2.31568	9.41775	6.07062		0	0	0	0	0	0	0	0	0	0.93459	0	0	0	0	0.76182	4.1095	0	4.7222	0	4.0324	0	0	8.8052	1.5781	7.6019	3.8728	3.5535	0	3.5761	2.1331	10.88	8.4464	11.79
Valyl-tRNA synthetase	E1BLV6	VARS1	3	0.0152601		7.14137	6.00777	11.2682	6.41495	7.02372	3.6993	2.11148	3.47005	4.7159	3.56777		6.1216	10.341	6.9427	5.1602	8.4744	2.6351	6.9138	8.1348	10.804	14.953	11.181	2.5272	4.5463	8.6826	9.9037	6.5752	6.5553	9.4444	5.52	4.0324	5.2395	1.826	2.6416	1.5781	3.258	0.96821	3.5535	1.4178	3.5761	5.3328	3.1087	4.2232	6.288
26S proteasome non-ATPase regulatory subunit 6	Q3T0B2	PSMD6	2	0.0155088		3.07376	1.51954	4.74708	3.24135	4.47035	3.60677	4.0669	2.30138	4.0516	2.71842		4.3726	5.6405	0.99182	1.2901	1.0593	2.6351	0.86422	3.4863	6.1734	3.7383	5.5903	1.2636	3.4098	3.7211	4.5709	8.2191	1.3111	3.9352	4.416	4.0324	1.3099	5.478	4.4026	4.7342	3.258	3.8728	1.1845	1.4178	4.4701	2.1331	6.2174	4.2232	3.144
Apolipoprotein A-II	P81644	APOA2	3	0.0155336		4.08355	1.1617	4.17138	1.52365	0	0	0.242053	0.223505	0	0.170595		3.4981	4.7004	2.9755	5.1602	0	1.7567	1.7284	5.8106	1.5434	4.6729	4.6586	0	0	0	6.0946	0	0	0	0	0	0	0	0	0	0	0.96821	0	0	0.89402	0	0	0	0
RuvB-like helicase	A7MBG8	RUVBL1	2	0.0155551		5.86932	5.18093	7.08	3.2789	6.25338	5.8241	11.3216	6.35825	8.3429	8.41277		5.2471	9.4009	4.9591	3.8702	4.2372	4.3918	6.9138	3.4863	6.1734	8.4113	10.249	3.7908	2.2732	2.4807	4.5709	10.685	3.9332	7.0833	3.312	8.0647	3.9296	5.478	14.088	6.3123	15.204	9.6821	3.5535	7.0888	6.2582	8.5325	10.103	6.7571	8.646
Microtubule-associated protein RP/EB family member 2	Q3SZP2	MAPRE2	1	0.015588		2.0905	2.74627	2.22828	3.66738	1.47878	2.9981	2.20505	4.0001	1.72593	1.7211		0.87452	0.94009	3.9673	2.5801	2.1186	4.3918	1.7284	1.1621	3.0867	1.8692	2.7951	1.2636	5.6805	6.2018	1.5236	0.82191	1.3111	1.5741	2.208	4.0324	1.3099	3.652	2.6416	3.1562	1.086	1.9364	3.5535	5.6711	3.5761	3.1997	2.3315	1.6893	1.572
Glutamine amidotransferase	A0A3Q1LUN6	GMPS	1	0.0155994		0	0.585567	0.46585	0.571375	0.196758	0	0	0.71365	0.1965	2.16861		0	0	0	0	0	1.7567	0	0	0	0	1.8634	0	0	0	2.2855	0	0	0.78703	0	0	0	0	0	0	0	0	0	0	1.788	1.0666	0	0	0.786
40S ribosomal protein S16	Q3T0X6	RPS16	2	0.0157038		1.58166	1.22674	2.51953	1.31698	2.8957	2.76263	3.012	2.63585	4.56848	2.41915		0.87452	1.8802	0.99182	2.5801	1.0593	1.7567	0.86422	2.3242	3.0867	2.8038	1.8634	1.2636	0	2.4807	1.5236	3.2876	2.6221	2.3611	3.312	2.0162	2.6197	3.652	1.761	3.1562	3.258	3.8728	2.369	4.2533	1.788	2.1331	3.8859	3.3785	3.144
Non-SMC condensin I complex subunit G	F1MUI7	NCAPG	2	0.0157112		0.21863	0.3531	0.523452	0	0.616425	0	2.08202	0.6211	1.80585	1.23198		0.87452	0	0	0	1.0593	0	0	1.1621	0	0	0.93171	0	0	0	0	2.4657	0	0	0	0	0	0	2.6416	1.5781	2.172	1.9364	0	1.4178	0	1.0666	2.3315	2.5339	2.358
Serpin A3-4	A2I7N0	SERPINA3-4	3	0.015952		4.77482	2.28149	6.20075	2.40325	1.06604	0.161	2.3918	1.04154	1.04221	2.64018		4.127	4.7755	4.8385	5.3583	0.90037	4.2851	1.659	7.4004	5.6047	6.876	4.9219	0	0	1.7003	7.9127	1.8807	1.5099	0.87356	0	0.483	0	0	2.5094	4.391	1.0878	1.579	0.74721	0.89436	1.458	1.0666	0.49026	0.84604	0.49583
Alkaline phosphatase	F1MPH8	LOC528262	2	0.0159659		0	1.05717	0.3959	0	6.42833	10.0845	20.7033	13.9447	34.13	23.9285		0	0	0	0	0	0	3.1715	1.5836	0	0	0	0	0	0	0	5.8221	4.8728	9.9263	5.0921	17.046	7.2813	5.9261	22.372	13.235	26.97	20.236	16.538	11.21	13.838	14.193	37.525	35.53	34.361
60S acidic ribosomal protein P2	P42899	RPLP2	2	0.0159756		10.4074	9.4035	8.66165	7.84445	11.9327	13.1958	15.2628	13.5648	18.841	11.2279		10.486	9.3734	8.907	12.863	11.632	11.41	5.1685	9.2742	7.6867	9.3185	8.3672	7.5692	9.0705	8.6584	6.0797	11.491	10.437	12.577	13.226	16.11	14.383	9.0944	17.593	12.578	17.344	13.536	10.637	18.376	12.499	12.747	17.86	18.541	18.04
40S ribosomal protein S11	Q3T0V4	RPS11	2	0.0159934		1.91505	2.1004	1.60953	1.41068	2.77342	2.32603	4.04633	1.63085	4.62767	3.10153		3.4981	1.8802	0.99182	1.2901	1.0593	3.5135	1.7284	1.1621	1.5434	1.8692	1.8634	1.2636	1.1366	2.4807	0.76182	4.1095	1.3111	2.3611	3.312	2.0162	1.3099	3.652	2.6416	3.1562	6.5159	3.8716	1.1845	1.4178	1.788	2.1331	3.1087	6.756	4.715
High mobility group protein B1	P10103	HMGB1	1	0.0160194		0	0	0	0	0	0.511617	0.213658	0.473365	1.39375	5.21193		0	0	0	0	0	0	0	0	0	0	0	0	0	0	0	0	0	0	0	0.54595	0	0.9889	0	0.85463	0	0	0.64148	0.76781	0.48417	0	0.42089	0	2.4233
Phospholipid-transporting ATPase	A0A3Q1LQ26	ATP8A1	3	0.016074		2.70423	3.73437	3.97718	1.2651	1.53923	0.9447	0.856707	0	0.783793	0		1.749	2.8203	4.9575	1.2901	4.2355	3.5121	3.4555	3.4863	3.0867	6.5406	2.7951	1.2636	2.2732	0	1.5236	1.6438	2.6221	0.78703	1.104	1.0081	0	1.826	0.88052	1.5781	0	0.96821	0	0	0	0	0.77717	0	2.358
Integrin beta-1	P53712	ITGB1	3	0.0160834		20.0295	13.8974	13.0509	11.6044	10.5998	7.33217	11.0379	11.2032	17.3515	9.6994		20.988	19.742	14.877	24.511	19.067	9.6621	12.963	22.08	7.7168	14.953	7.4537	17.69	10.229	12.404	6.0946	14.794	13.111	7.8703	6.624	13.105	5.2395	3.652	12.327	11.047	13.032	7.7457	17.767	8.5066	8.9402	9.599	19.429	17.737	12.576
Replication protein A2	Q2KI86	RPA2	1	0.016206		0	0.29279	0	0.3809	0	0	0	0	0.390792	2.30962		0	0	0	0	0	0.87837	0	0	0	0	0	0	0	0	1.5236	0	0	0	0	0	0	0	0	0	0	0	0	0	0	0	0.77717	0	0.786
Catenin delta 1	E1BQ11	CTNND1	3	0.0162308		16.8328	15.7887	12.3918	10.3625	9.18908	10.0607	16.5607	11.7279	22.1145	15.9992		18.365	16.922	17.853	14.191	16.949	10.54	19.877	15.107	9.2602	14.019	11.181	13.899	14.776	7.4422	5.3328	9.041	11.8	7.0833	8.832	11.089	11.789	7.304	17.61	12.625	19.548	16.46	11.845	9.9244	13.41	11.732	28.755	21.961	18.078
Medium-chain specific acyl-CoA dehydrogenase, mitochondrial	Q3SZB4	ACADM	2	0.0163045		5.4683	2.9272	2.79618	1.42382	3.7176	0	4.81288	1.4568	4.08752	5.926		8.7452	6.5806	3.9673	2.5801	5.2965	1.7567	1.7284	4.6484	0	4.6729	1.8634	0	3.4098	0	2.2855	6.5752	2.6221	2.3611	3.312	0	0	0	7.0441	0	5.4299	6.7775	1.1845	0	3.5761	1.0666	3.8859	5.9124	3.93
Spermine synthase	Q3SZA5	SMS	1	0.016366		7.48323	5.41343	6.04223	11.2093	5.29993	6.71347	3.57527	4.92205	1.46857	6.9686		6.9961	12.221	2.9755	7.7403	3.1779	6.1486	6.9138	4.6484	9.2602	3.7383	6.522	5.0543	10.229	17.365	12.189	7.3972	6.5553	3.9352	3.312	6.0485	1.3099	12.782	3.5221	4.7342	2.172	3.8728	4.738	4.2533	5.3641	5.3328	0.77717	1.6893	0.786
Trifunctional enzyme subunit beta, mitochondrial	O46629	HADHB	1	0.016387		32.2493	36.7307	30.5703	38.2025	29.997	40.7403	29.732	28.9407	20.2133	18.26		32.357	33.843	35.706	27.091	46.609	30.743	32.84	36.025	29.324	31.776	25.156	46.753	36.371	38.451	31.235	34.52	22.288	32.268	30.912	38.307	41.916	41.998	33.46	31.562	23.892	30.014	31.981	31.191	25.927	26.664	24.092	21.116	17.292
RAB32, member RAS oncogene family	E1BA60	RAB32	3	0.0164659		4.55012	2.8622	2.81005	2.20118	2.288	1.78077	0.7556	0	0	0		4.3726	4.7004	3.9673	5.1602	4.2372	1.7567	2.5927	3.4863	3.0867	2.8038	1.8634	2.5272	2.2732	2.4807	1.5236	1.6438	2.6221	1.5741	3.312	4.0324	1.3099	0	0	0	1.086	1.9364	0	0	0	0	0	0	0
DnaJ homolog subfamily B member 11	Q3ZBA6	DNAJB11	3	0.0165209		6.84285	5.89187	7.0536	5.23895	6.33948	5.61783	4.46495	2.81468	4.4937	1.91072		6.9961	4.7004	7.9346	7.7403	6.3558	5.2702	6.0496	9.2969	7.7168	6.5421	4.6586	5.0543	3.4098	8.6826	3.8091	4.9314	6.5553	3.9352	9.936	4.0324	9.1691	3.652	5.2831	3.1562	6.5159	2.9046	2.369	2.8355	1.788	4.2662	6.9946	3.3785	2.358
Palmitoyl-protein thioesterase ABHD10, mitochondrial	Q5E9H9	ABHD10	3	0.0166257		8.5864	4.9626	6.3435	5.84083	6.03647	1.71737	4.96347	2.6606	2.38872	4.14677		9.6197	10.341	7.9346	6.4503	5.2965	5.2702	4.3211	5.8106	4.6301	8.4113	6.522	7.5815	5.6829	2.4807	7.6182	4.9314	3.9332	8.6573	6.624	2.0162	1.3099	1.826	3.5221	3.1562	5.4299	7.7457	1.1845	0	6.2582	3.1997	4.663	2.5339	2.358
Activated RNA polymerase II transcriptional coactivator p15	A0A3Q1MMQ9	SUB1	1	0.016645		0	0.64589	0	0	0	1.21733	0.22013	1.76658	2.6578	3.03697		0	0	0	0	1.0593	0.87837	0	0	0	0	0	0	0	0	0	0	0	0	0	0	0	3.652	0.88052	0	0	0	1.1845	0	2.6821	3.1997	2.3315	2.5339	3.144
Sorting nexin-8	Q2KHV6	SNX8	2	0.0170027		0.880047	0.288073	0.619498	0.59425	1.05776	0	0.834775	0.887725	3.00238	0.890995		0	0.94009	0	2.5801	0	0	0.86422	0	1.5434	0.93459	0	0	1.1366	1.2404	0	0.82191	2.6221	0.78703	0	0	0	0	1.761	1.5781	0	0	0	1.4178	0	2.1331	1.5543	3.3785	3.144
40S ribosomal protein S28	Q56JX6	RPS28	2	0.0172448		3.3476	2.73687	2.94837	1.36187	6.11045	6.19733	6.78712	5.26133	6.6823	5.52037		4.3726	3.7604	3.9673	1.2901	2.1186	2.6351	3.4569	4.6484	1.5434	3.7383	1.8634	1.2636	1.1366	0	3.0473	5.7533	6.5553	5.5092	6.624	6.0485	5.2395	7.304	4.4026	6.3123	8.6879	7.7457	5.9225	4.2533	4.4701	6.3994	5.4402	8.4464	6.288
Succinyl-CoA:3-ketoacid-coenzyme A transferase	A0A3Q1LIX4	OXCT1	2	0.0173207		2.6296	1.51012	1.4342	0.881475	3.15295	0.608667	2.30215	1.11123	1.01182	1.72157		4.3726	1.8802	2.9755	1.2901	1.0593	0.87837	2.5927	2.3242	1.5434	1.8692	0	0	0	1.2404	2.2855	4.1095	3.9332	2.3611	2.208	0	0	1.826	3.5221	1.5781	2.172	1.9364	0	1.4178	0.89402	2.1331	0	1.6893	2.358
HBS1-like protein	Q2KHZ2	HBS1L	1	0.0175528		0.58906	3.2625	0.389315	0.818215	0	0	0.162015	0.223505	0.130048	0		0	0.62924	0	1.727	2.4774	5.5747	1.7354	0	0	0.62555	0.93171	0	0.76076	1.2404	1.2717	0	0	0	0	0	0	0	0	0	0	0.64806	0	0	0.89402	0	0.52019	0	0
Sialic acid acetylesterase	F1N0F2	SIAE	1	0.0176071		0	0	0	0	0	0	0	0.533275	0	3.02755		0	0	0	0	0	0	0	0	0	0	0	0	0	0	0	0	0	0	0	0	0	0	0	0	0	0	0	0	0	2.1331	0	0	0
MARCKS-related protein	Q0VBZ9	MARCKSL1	1	0.0176363		0.453653	1.1523	0.9669	0.571375	0.875003	2.49	2.35352	2.374	2.44225	4.67125		0.87452	0.94009	0	0	0	0	3.4569	2.3242	1.5434	0	0	0	0	0	2.2855	0.82191	0	1.5741	1.104	3.0243	2.6197	1.826	2.6416	1.5781	3.258	1.9364	2.369	1.4178	3.5761	2.1331	3.8859	1.6893	1.572
Uncharacterized protein	E1BMS0	SKIV2L	3	0.0177582		2.7062	0.585567	1.78558	0.81063	1.8583	0	1.25123	0.975525	1.18924	0.87131		1.749	0.94009	2.9755	5.1602	0	1.7567	0	0	1.5434	2.8038	2.7951	0	0	2.4807	0.76182	0.82191	3.9332	1.5741	1.104	0	0	0	0.88052	3.1562	0	0.96821	0	2.8355	0	1.0666	1.5543	0.84464	2.358
Lactoylglutathione lyase	A4FUZ1	GLO1	1	0.0179358		7.16495	5.941	7.63045	10.8919	6.7663	11.211	7.32028	7.26722	2.7831	11.1233		5.2045	10.257	2.9513	10.247	3.1521	5.2346	9.4363	3.458	12.247	7.4236	7.3932	3.76	15.783	17.224	6.8007	7.3371	9.1029	6.2451	4.3801	8.9992	6.5068	18.127	8.7337	9.3916	5.3858	5.77	4.6995	7.0313	8.8749	8.4632	1.5417	3.3511	2.3388
Obg-like ATPase 1	Q2HJ33	OLA1	1	0.0179439		6.52935	5.0229	6.07068	8.01422	3.85678	6.90667	2.71295	4.56695	2.11452	4.7839		2.6236	7.5207	6.9427	9.0304	6.3558	4.3918	4.3211	8.1348	3.0867	5.6075	7.4537	8.8451	7.9561	9.9229	5.3328	2.4657	5.2442	5.5092	2.208	5.0405	6.5494	9.1301	5.2831	1.5781	1.086	2.9046	1.1845	4.2533	5.3641	7.4659	3.8859	1.6893	1.572
60S ribosomal protein L14	Q3T0U2	RPL14	2	0.0179741		3.0758	0	1.29585	0.81063	3.33227	2.5906	7.96203	4.01375	4.07798	4.28862		1.749	4.7004	1.9836	3.8702	0	0	0	1.1621	3.0867	0.93459	0	0	0	2.4807	0.76182	2.4657	3.9332	4.7222	2.208	2.0162	3.9296	1.826	3.5221	12.625	10.86	4.841	2.369	5.6711	2.6821	5.3328	2.3315	5.0678	2.358
Tubulin tyrosine ligase like 12	Q08E58	TTLL12	1	0.0180464		0.235022	2.31873	1.16607	4.6822	0	0.336033	1.56093	1.73863	1.57121	3.39432		0	0.94009	0	0	0	2.6351	4.3211	0	0	1.8692	2.7951	0	7.9561	6.2018	4.5709	0	0	0	0	1.0081	0	0	1.761	1.5781	0	2.9046	0	1.4178	4.4701	1.0666	5.4402	0.84464	0
SERPINE1 mRNA binding protein 1	A1L5B7	SERBP1	2	0.018047		0	0.29279	0	0	0	0	0.2715	0	6.15073	3.56777		0	0	0	0	0	0.87837	0	0	0	0	0	0	0	0	0	0	0	0	0	0	0	0	0	0	1.086	0	0	0	0	0	5.4402	4.2232	7.074
Sparc/osteonectin, cwcv and kazal-like domains proteoglycan (Testican) 1	Q17QR9	SPOCK1	1	0.0181029		0	2.98752	0	0.60005	0	0	0	0	0	0		0	0	0	0	6.3558	0.87837	1.7284	0	0	0	0	1.2636	1.1366	0	0	0	0	0	0	0	0	0	0	0	0	0	0	0	0	0	0	0	0
NCK associated protein 1	A0A3Q1M7W5	NCKAP1	3	0.0181925		2.6917	4.19137	4.78625	3.33502	7.74295	2.66207	5.73575	2.53288	2.73333	2.2519		1.749	3.7604	3.9673	1.2901	2.1186	5.2702	5.1853	1.1621	7.7168	5.6075	4.6586	1.2636	4.5463	3.7211	3.8091	7.3972	6.5553	7.0833	9.936	3.0243	1.3099	3.652	4.4026	7.8904	0	10.65	3.5535	1.4178	0.89402	4.2662	3.8859	3.3785	2.358
NUPL1 protein	A5D7B3	NUP58	1	0.0183418		0	0.576133	0	0	0.599002	0.336033	0.92435	2.63585	0.915018	1.75982		0	0	0	0	0	0	1.7284	0	0	0	0	0	0	0	0	0.82191	0	1.5741	0	1.0081	0	0	1.761	0	0	1.9364	2.369	4.2533	1.788	2.1331	0.77717	0	1.572
Leucine zipper transcription factor-like protein 1	Q3ZBL4	LZTFL1	1	0.0184726		0.557547	1.4498	0.232928	3.47395	0.196758	1.21733	1.0311	1.11123	0	1.23217		0	0.94009	0	1.2901	0	1.7567	2.5927	0	0	0	0.93171	0	2.2732	2.4807	9.1419	0	0	0.78703	0	0	0	3.652	0	3.1562	0	0.96821	0	1.4178	0.89402	2.1331	0	0	0
Endoplasmic reticulum resident protein 29	P81623	ERP29	3	0.0185072		18.6255	17.1787	17.0265	10.155	14.0817	12.8947	9.47465	9.3972	7.5393	7.26425		16.616	20.682	17.853	19.351	20.127	18.446	12.963	16.27	15.434	21.495	14.907	8.8451	10.229	12.404	9.1419	16.438	17.044	11.805	11.04	14.113	11.789	12.782	9.6857	11.047	6.5159	10.65	9.476	8.5066	8.9402	10.666	6.2174	5.0678	7.074
Sorcin	F6QQY9	SRI	1	0.0187998		0	0.580863	0	0.190455	0.875003	0	0.242053	0	0.388575	2.551		0	0	0	0	0	0.87837	0.86422	0	0	0	0	0	0	0	0.76182	0.82191	0	1.5741	1.104	0	0	0	0	0	0	0.96821	0	0	0	0	1.5543	0	0
Fumarylacetoacetate hydrolase domain-containing protein 2	Q2KIB0	FAHD2	3	0.018912		5.49967	2.43936	3.93383	2.18958	3.87077	2.49807	4.48335	1.00978	1.20612	3.92845		5.2471	5.6405	5.9509	5.1602	2.1186	0.87837	4.3211	1.1621	6.1734	4.6729	3.7269	0	2.2732	4.9615	1.5236	2.4657	2.6221	7.0833	3.312	2.0162	0	5.478	3.5221	6.3123	3.258	4.841	1.1845	0	1.788	1.0666	0.77717	1.6893	2.358
Mitochondrial import receptor subunit TOM40 homolog	Q1LZB5	TOMM40	2	0.0191065		4.9572	3.44307	3.37125	5.02252	6.56923	4.3794	7.43123	4.49023	5.32808	3.81898		2.6236	2.8203	7.9346	6.4503	4.2372	2.6351	3.4569	2.3242	4.6301	2.8038	3.7269	5.0543	4.5463	7.4422	3.0473	5.7533	9.1774	4.7222	6.624	5.0405	2.6197	5.478	5.2831	7.8904	9.7739	6.7775	3.5535	5.6711	4.4701	4.2662	5.4402	5.9124	4.716
Carbonic anhydrase	F1N0H3	CA2	1	0.0191277		0.235022	2.32347	0.290525	2.5925	0	0	0.242053	0.447	0	0.31855		0	0.94009	0	0	0	3.5135	3.4569	1.1621	0	0	0	0	2.2732	1.2404	6.8564	0	0	0	0	0	0	0	0	0	0	0.96821	0	0	1.788	0	0	0	0
Apolipoprotein A-IV	F1N3Q7	APOA4	3	0.019192		4.35828	6.35683	18.0146	5.06098	9.70405	0	14.2979	0.35445	0.327725	1.44482		7.8707	4.7004	0.99182	3.8702	4.2372	8.7837	6.0496	31.377	1.5434	1.8692	37.269	2.5272	0	2.4807	15.236	1.6438	7.8664	14.954	14.352	0	0	0	4.4026	29.983	22.806	0	0	1.4178	0	0	0	0	0
Sperm associated antigen 9	A0A3Q1NAH5	SPAG9	3	0.0192658		3.08213	0.64589	1.78558	0.691	1.07945	0	0.49163	0.490155	0.994953	1.53148		5.2426	2.8203	2.9755	1.2901	1.0593	0.87837	0	0	1.5434	2.8038	2.7951	0	0	1.2404	1.5236	1.6438	0	1.57	1.104	0	0	0	0.88052	0	1.086	0	0	0	0.89402	1.0666	0.77717	0.84464	2.358
Versican core protein	P81282	VCAN	1	0.0192836		0.672273	2.156	1.28055	2.6425	1.20278	2.15397	1.59793	1.33473	0.718517	1.17085		1.749	0.94009	0	0	2.1186	1.7567	2.5927	2.3242	0	0.93459	1.8634	5.0543	2.2732	2.4807	0.76182	0.82191	1.3111	1.5741	1.104	2.0162	2.6197	1.826	2.6416	1.5781	2.172	0	0	1.4178	1.788	2.1331	0.77717	0	0.786
Pyr_redox_2 domain-containing protein	F1MKF8	SQOR	1	0.0194747		11.0247	14.298	11.1673	16.5607	14.052	18.621	12.2539	13.3278	7.2747	4.31353		13.118	8.4608	10.91	11.61	15.89	13.176	13.828	13.945	9.2602	11.215	10.249	18.954	14.776	21.086	11.427	12.329	18.355	13.38	12.144	16.129	19.648	20.086	9.6857	12.625	14.118	12.587	14.214	17.013	7.1522	14.932	6.9946	5.0678	7.86
Ganglioside-induced differentiation-associated protein 1	A6QQZ0	GDAP1	3	0.019563		2.60577	2.5138	2.86765	1.91122	2.012	0.672067	1.12821	0.223505	0.92746	0.65951		1.749	2.8203	1.9836	3.8702	3.1779	2.6351	1.7284	4.6484	3.0867	2.8038	0.93171	1.2636	1.1366	3.7211	1.5236	1.6438	2.6221	1.5741	2.208	2.0162	0	0	0.88052	1.5781	1.086	0.96821	0	0	0.89402	0	1.5543	0.84464	0
40S ribosomal protein SA	P26452	RPSA	2	0.0196809		2.5019	3.03907	4.28338	1.7916	8.44942	4.30797	12.2033	9.10838	12.539	10.9991		2.6236	2.8203	1.9836	2.5801	2.1186	5.2702	1.7284	3.4863	6.1734	6.5421	0.93171	1.2636	1.1366	2.4807	2.2855	9.8629	7.8664	9.4444	6.624	4.0324	5.2395	3.652	7.0441	18.937	14.118	8.7139	7.107	9.9244	4.4701	14.932	11.658	10.98	15.72
Importin subunit alpha	Q3SYV6	KPNA2	2	0.0197258		4.37862	2.156	5.44802	3.40585	8.05232	6.0887	7.8089	4.53967	6.29153	6.90435		3.4981	8.4608	2.9755	2.5801	2.1186	1.7567	2.5927	3.4863	6.1734	6.5421	5.5903	1.2636	4.5463	2.4807	5.3328	8.2191	5.2442	11.018	7.728	8.0647	6.5494	3.652	13.208	4.7342	6.5159	6.7775	3.5535	4.2533	7.1522	3.1997	6.9946	5.0678	7.86
Eukaryotic translation initiation factor 3 subunit C	Q3SYW6	EIF3C	2	0.0197832		3.08533	0.868923	3.48643	0.784705	9.54075	6.7265	8.7705	8.1207	9.58853	9.00228		2.6236	1.8802	3.9673	3.8702	0	0.87837	1.7284	4.6484	4.6301	2.8038	1.8634	0	1.1366	1.2404	0.76182	7.3972	9.1774	9.4444	12.144	6.0485	10.479	3.652	8.8052	11.047	6.5159	8.7139	8.2915	8.5066	7.1522	8.5325	10.103	6.7571	7.074
Cyclooxygenase-2	F1MNI5	PTGS2	2	0.0198424		0	0	0	0	0	0	0	0	5.67728	0.895375		0	0	0	0	0	0	0	0	0	0	0	0	0	0	0	0	0	0	0	0	0	0	0	0	0	0	0	0	0	0	6.9642	1.6562	10.156
CAP-ZIP_m domain-containing protein	F1MTG3	FAM21A	3	0.0198581		6.6235	4.25167	6.10587	0.691	1.00995	1.34413	0	0	0.393	0.87176		10.494	8.4608	4.9591	2.5801	3.1779	4.3918	5.1853	10.459	4.6301	5.6075	3.7269	0	0	1.2404	1.5236	2.4657	0	1.5741	0	4.0324	0	0	0	0	0	0	0	0	0	0	0	0	1.572
Actin-related protein 10	Q3ZBD2	ACTR10	3	0.0200581		2.90983	1.57512	2.81005	1.66615	3.2187	1.65397	0.636578	0.844605	0.931885	0.34096		5.2471	2.8203	0.99182	2.5801	2.1186	0.87837	1.7284	3.4863	3.0867	2.8038	1.8634	0	1.1366	2.4807	3.0473	4.1095	2.6221	3.9352	2.208	0	1.3099	3.652	0	1.5781	0	0.96821	0	1.4178	0.89402	1.0666	0	0.84464	1.572
GCN1 activator of EIF2AK4	A0A3Q1N191	GCN1	3	0.0201794		1.47778	0.29279	3.18243	1.52365	4.43785	1.38133	1.91723	1.7323	4.78335	1.21251		1.749	1.8802	0.99182	1.2901	0	0.87837	0	0	1.5434	1.8692	9.3171	0	0	0	6.0946	1.6438	9.1774	4.7222	2.208	1.0081	1.3099	1.826	0.88052	4.7342	1.086	0.96821	0	2.8355	0.89402	3.1997	2.3315	4.2232	8.646
Histidine triad nucleotide-binding protein 2, mitochondrial	Q8SQ21	HINT2	3	0.0202178		7.19125	3.22	3.66177	2.77987	4.48193	0.672067	3.35115	1.6508	1.4004	3.4644		6.9961	2.8203	9.9182	9.0304	5.2965	2.6351	1.7284	3.4863	4.6301	2.8038	3.7269	0	4.5463	1.2404	5.3328	5.7533	5.2442	4.7222	2.208	2.0162	0	0	2.6416	1.5781	4.3439	4.841	0	0	4.4701	2.1331	1.5543	1.6893	2.358
ATPase family AAA domain-containing protein 1	F6QV99	ATAD1	2	0.0203955		0.453653	0.929233	0.8517	0	1.68425	0.672067	2.79378	1.24215	1.12396	0.7014		0.87452	0.94009	0	0	1.0593	0	1.7284	0	1.5434	0	1.8634	0	0	0	0	1.6438	1.3111	1.5741	2.208	2.0162	0	0	4.4026	1.5781	3.258	1.9364	0	2.8355	0	2.1331	1.5543	0.84464	0.786
Ubiquinone biosynthesis protein COQ9, mitochondrial	Q2NL34	COQ9	3	0.0204264		5.7691	3.21059	5.3296	2.3312	4.75793	4.11483	4.53308	2.35338	2.55881	2.54805		3.4981	6.5806	3.9673	9.0304	5.2965	0.87837	3.4569	5.8106	6.1734	5.6075	3.7269	0	2.2732	2.4807	4.5709	5.7533	5.2442	4.7222	3.312	5.0405	0	7.304	5.2831	7.8904	1.086	3.8728	0	4.2533	0.89402	4.2662	3.8859	0.84464	1.572
Aspartylglucosaminidase	F1MGY9	AGA	1	0.0204554		0	0	0.38585	0	0.196758	0	0.242053	0	0	3.75448		0	0	0	0	0	0	0	0	1.5434	0	0	0	0	0	0	0	0	0.78703	0	0	0	0	0	0	0	0.96821	0	0	0	0	0	0	0
ATP synthase subunit alpha, mitochondrial	P19483	ATP5F1A	3	0.0205753		38.4355	34.7983	37.9488	34.7043	41.9668	41.9167	42.3053	40.389	35.3723	28.4168		36.293	34.313	43.144	39.992	40.783	32.5	31.112	37.769	37.041	38.785	38.2	39.171	33.529	39.072	27.045	36.986	43.265	37.384	50.232	41.836	41.916	41.998	43.586	44.186	41.268	40.181	40.273	45.369	32.185	43.729	32.641	37.164	33.012
Ubiquitin like modifier activating enzyme 6	F1ME38	UBA6	1	0.0205991		1.36303	5.65063	3.06397	10.0681	2.88697	0.9447	2.56612	3.04453	5.2599	6.63327		0	1.8802	0.99182	2.5801	2.1186	8.7837	6.0496	2.3242	1.5434	0.93459	7.4537	1.2636	12.502	17.365	9.1419	2.4657	2.6221	3.1481	3.312	1.0081	0	1.826	2.6416	1.5781	2.172	3.8728	2.369	1.4178	6.2582	2.1331	6.2174	5.9124	6.288
Inositol-3-phosphate synthase 1	Q2NL29	ISYNA1	1	0.0207066		1.37735	2.1004	0.931725	2.23445	1.04905	1.61677	0.614655	1.55825	0.390792	1.91093		1.749	3.7604	0	0	1.0593	3.5135	1.7284	0	0	0	3.7269	0	3.4098	2.4807	3.0473	0	2.6221	1.5741	0	3.0243	0	1.826	0.88052	1.5781	0	0	0	1.4178	2.6821	2.1331	0.77717	0	0.786
Prefoldin subunit 3	G5E5K1	VBP1	1	0.020816		1.22982	0.87364	1.39117	1.78273	0.276	0.436633	0	0.78628	0	3.60692		1.749	1.8802	0	1.2901	0	1.7567	0.86422	0	4.6301	0.93459	0	0	3.4098	3.7211	0	0	0	0	1.104	0	1.3099	0	0	0	0	0	1.1845	0	0.89402	1.0666	0	0	0
Rho guanine nucleotide exchange factor 7	F1MBM9	ARHGEF7	3	0.0209886		2.75057	1.66667	3.1532	1.60362	2.097	0.630667	0.660878	0	1.648	1.16175		0.82068	2.7045	3.8452	3.6319	0	1.7027	3.2973	0	4.44	5.4924	2.6804	0	2.2032	1.164	3.0473	1.5426	2.4607	2.3126	2.0721	1.892	0	0	0.82631	0	0	1.8172	0	0	0	0	0.72932	1.5853	3.0472
Serrate RNA effector molecule homolog	A4IFB1	SRRT	2	0.0210308		0	0	0	0	1.33376	0.336033	1.27668	2.77158	2.8521	4.8004		0	0	0	0	0	0	0	0	0	0	0	0	0	0	0	0.82191	2.6221	0.78703	1.104	1.0081	0	0	0.88052	0	3.258	0.96821	2.369	2.8355	2.6821	3.1997	3.1087	2.5339	3.144
Aldo_ket_red domain-containing protein	F1MZC0	AKR7A2	1	0.0210386		0.482978	0.87364	0	1.71103	0.205478	0	0.22013	0.223505	0.388575	2.2743		0	0.94009	0.99182	0	0	1.7567	0.86422	0	0	0	0	0	2.2732	0	4.5709	0.82191	0	0	0	0	0	0	0.88052	0	0	0	0	0	0.89402	0	1.5543	0	0
Alpha-galactosidase	E1B725	GLA	1	0.0210992		0	0	0	0	0	0	0	0.26665	0.618825	2.69623		0	0	0	0	0	0	0	0	0	0	0	0	0	0	0	0	0	0	0	0	0	0	0	0	0	0	0	0	0	1.0666	0	1.6893	0.786
Chromobox 5	F2Z4J7	CBX5	1	0.0211033		0	0	0	0	1.20278	1.0081	0	1.47998	2.75946	5.17033		0	0	0	0	0	0	0	0	0	0	0	0	0	0	0	0.82191	1.3111	1.5741	1.104	3.0243	0	0	0	0	0	0	2.369	1.4178	0	2.1331	2.3315	0.84464	5.2399
Dynamin GTPase	A0A3Q1MSP7	DNM2	1	0.0213776		0.68848	2.4482	1.55222	2.19413	0.472758	1.00747	1.16578	1.65963	2.44398	3.32105		0.87372	1.8802	0	0	2.1176	2.6351	2.5919	0	1.5434	2.8029	1.8626	1.2624	2.2711	3.72	1.523	0	0	0.78703	1.104	3.0224	0	0	1.7602	0	0	2.9029	2.3679	1.4178	1.7872	1.0656	3.108	1.6893	2.358
Acyl-CoA synthetase long-chain family member 5	Q1LZF6	ACSL5	3	0.0214367		11.9013	11.3428	13.4428	9.99515	9.28085	6.16157	5.5255	2.57625	1.92023	0.530795		11.918	10.824	14.508	10.355	17.493	5.7213	10.814	13.945	17.77	13.671	8.3854	16.427	10.229	6.8388	6.4858	9.463	10.488	9.4444	7.728	10.081	4.7517	3.652	6.1636	3.9665	3.258	8.7139	2.369	2.8355	1.3531	3.7474	3.1087	1.6893	1.572
Zinc finger C2HC domain-containing protein 1A	A4FUE7	ZC2HC1A	3	0.0215383		3.74673	0.641173	0.933877	0.500555	0	0	0	0	0	0		1.749	2.8203	3.9673	6.4503	1.0593	0	0.86422	0	0	2.8038	0.93171	0	0	1.2404	0.76182	0	0	0	0	0	0	0	0	0	0	0	0	0	0	0	0	0	0
Eukaryotic translation initiation factor 1B	Q32LJ9	EIF1B	1	0.022037		0.885185	2.29853	0.645475	1.53576	1.28114	0.762967	1.08723	1.92278	1.0656	1.31042		1.4576	0	1.6531	0.43004	2.8248	2.3423	1.7285	0	1.029	0	1.5529	0.84243	1.1366	2.8943	1.2697	0.82194	1.3111	2.6235	0.36802	1.6802	0	0.6087	0.88056	1.0521	1.448	0.96825	1.5794	2.363	2.6821	1.0666	1.5544	0	1.834
Adenylyl cyclase-associated protein 1	Q3SYV4	CAP1	1	0.0220845		1.06075	2.3756	1.86138	3.35875	0.915327	1.69437	1.365	2.64085	5.5753	8.909		1.7159	1.2297	1.2974	0	1.3857	3.4802	2.2609	1.5201	1.0094	1.8338	3.0822	0	2.2301	1.6225	9.5824	0.53756	0.85749	1.5442	0.72206	1.3187	2.5701	1.1943	1.7277	0	2.1308	1.6015	1.5494	0.92728	5.2964	2.7903	6.3979	4.1592	8.3145
Pyruvate carboxylase, mitochondrial	Q29RK2	PC	2	0.022541		2.19182	0	3.56712	0	9.5393	3.60677	18.7935	9.53833	22.7712	23.887		5.2471	0.94009	0	2.5801	0	0	0	4.6484	3.0867	3.7383	2.7951	0	0	0	0	12.329	3.9332	14.167	7.728	4.0324	1.3099	5.478	29.938	11.047	20.634	13.555	5.9225	7.0888	13.41	11.732	32.641	22.805	25.152
Serine hydroxymethyltransferase, mitochondrial	Q3SZ20	SHMT2	2	0.0225443		9.06658	7.18833	7.10012	5.13945	9.03998	6.09673	12.5808	9.80755	12.0595	11.4066		10.491	7.5207	7.9346	10.32	8.4744	7.9053	5.1853	6.9727	4.6301	9.344	7.4537	3.7908	2.2732	9.9229	4.5709	7.3955	10.488	9.4444	8.832	7.0566	3.9296	7.304	12.324	14.203	14.116	9.6802	4.738	11.342	7.1522	15.998	13.209	10.132	11.788
Plectin	A0A3Q1MRS3	PLEC	2	0.0225484		4.47558	2.32817	4.65792	1.57828	6.42162	0.336033	3.02997	3.74556	20.5764	10.9408		4.3726	4.7004	4.9591	3.8702	0	4.3918	2.5927	0	4.6301	8.4113	5.5903	1.2636	0	1.2404	3.8091	7.369	5.2442	8.6573	4.416	1.0081	0	0	2.1862	3.1562	0	6.7775	2.369	4.2533	0.89402	7.4659	21.654	17.243	34.91
Delta-aminolevulinic acid dehydratase	Q58DK5	ALAD	1	0.0227516		0.923705	2.02122	0.700228	2.01805	0.616425	0.772667	0.44025	0.447	0.777175	3.56803		0.87452	2.8203	0	0	0	0.87837	5.1853	0	0	1.8692	0.93171	0	4.5463	1.2404	2.2855	2.4657	0	0	0	1.0081	1.3099	0	1.761	0	0	0	0	0	1.788	0	3.1087	0	0
Spliceosome associated factor 3, U4/U6 recycling protein	F1N0I9	SART3	2	0.0228445		0.21863	0	0	0	0	0	1.4749	0	3.16075	1.86954		0.87452	0	0	0	0	0	0	0	0	0	0	0	0	0	0	0	0	0	0	0	0	0	2.6416	0	3.258	0	0	0	0	0	4.663	1.6893	2.358
Coiled-coil domain containing 186	F1MFA7	CCDC186	2	0.0229291		0.322525	0	0.232928	0	0.73001	0	1.17958	0.533275	3.08966	1.21251		0	0	0	1.2901	0	0	0	0	0	0	0.93171	0	0	0	0	0.82191	1.3111	0.78703	0	0	0	0	0	1.5781	2.172	0.96821	0	0	0	2.1331	1.5543	0.84464	4.716
14-3-3 protein zeta/delta	P63103	YWHAZ	1	0.0232815		23.8438	19.4593	20.5935	24.8682	17.1635	22.937	18.3295	20.435	15.2188	24.668		22.119	28.157	21.185	23.914	19.914	20.749	17.715	15.732	24.36	20.912	21.37	17.486	28.169	36.637	17.181	14.674	19.311	15.928	18.741	16.477	22.488	29.846	14.73	26.097	16.055	16.436	19.379	18.648	19.881	23.832	13.3	13.448	13.688
Myosin VI	E1BPK6	MYO6	3	0.0233919		13.652	16.9827	10.2475	9.6647	11.3421	6.3271	11.3591	4.82625	9.32178	5.35		13.118	12.221	9.9182	19.351	22.245	11.419	17.284	9.2969	4.6301	14.019	13.044	6.3179	10.229	9.9229	12.189	9.041	14.422	8.6573	13.248	3.0243	10.479	5.478	14.088	12.625	11.946	6.7775	2.369	2.8355	9.8343	4.2662	11.658	6.7571	7.074
Coatomer subunit beta	A0JN39	COPB1	3	0.023402		11.4076	12.6154	10.6164	6.8474	9.76285	4.44277	9.73462	6.42198	7.18013	4.8674		10.494	12.221	13.885	9.0304	16.949	9.6621	11.235	5.8106	7.7168	17.757	11.181	3.7908	6.8195	9.9229	6.8564	7.3972	3.9332	18.889	8.832	7.0566	2.6197	3.652	8.8052	7.8904	8.6879	13.555	5.9225	4.2533	8.0462	7.4659	9.3261	7.6017	7.86
Spastin	A2VDN5	SPAST	3	0.023424		2.53123	1.51954	0.466575	0.5683	1.33376	0.436633	0.94628	0	0.40766	0		1.749	2.8203	2.9755	2.5801	1.0593	2.6351	0.86422	0	0	0.93459	0.93171	0	2.2732	0	0	0.82191	2.6221	0.78703	1.104	0	1.3099	0	0.88052	0	0	2.9046	0	0	0	0	0	0.84464	0.786
Serine/arginine-rich splicing factor 7	Q3T106	SRSF7	2	0.0236176		1.5374	0.573867	1.53175	0.661558	1.7609	3.8767	3.85283	1.9367	3.17975	2.16407		2.1324	2.2923	0.43479	1.2901	0.46437	0.87837	0.37886	2.8337	1.5434	0.4097	1.3402	0.55393	0.9965	0	1.0958	2.3644	1.3111	2.2641	1.104	2.9	5.0781	3.652	3.7995	4.7342	3.1241	3.7535	2.223	1.4178	2.5719	1.5341	3.3536	4.1191	1.4751
Hydroxysteroid (17-beta) dehydrogenase 4	Q0IIL6	HSD17B4	3	0.0236564		7.18318	5.0229	6.7649	7.85168	2.93398	1.0081	4.88492	2.86262	8.16035	4.07282		7.8707	8.4608	5.9509	6.4503	6.3558	4.3918	4.3211	3.4863	7.7168	5.6075	10.249	10.109	7.9561	4.9615	8.3801	3.2876	2.6221	4.7222	1.104	3.0243	0	0	5.2831	1.5781	9.7739	2.9046	2.369	0	2.6821	6.3994	7.7717	10.98	8.646
Delta-1-pyrroline-5-carboxylate dehydrogenase, mitochondrial	A7YWE4	ALDH4A1	3	0.0236593		6.97745	4.95787	6.41423	4.6896	6.7055	6.57863	8.15927	5.4417	5.70863	5.0825		6.9961	7.5207	6.9427	6.4503	5.2965	4.3918	5.1853	5.8106	7.7168	5.6075	6.522	5.0543	3.4098	4.9615	5.3328	4.9314	7.8664	6.2962	7.728	3.0243	3.9296	12.782	8.8052	6.3123	9.7739	7.7457	5.9225	4.2533	6.2582	5.3328	4.663	5.0678	7.86
Heat shock protein family A (Hsp70) member 6	F1MWU9	HSPA6	3	0.0237466		4.82345	4.46853	5.96042	4.87697	3.48608	3.31253	3.9457	2.62912	3.12772	3.0156		4.8913	5.5156	5.6399	3.247	5.3709	3.688	4.3467	5.8449	4.7102	6.4341	6.8525	6.7527	4.9776	3.7202	4.0574	3.4788	3.2466	3.6427	3.5762	3.6934	3.5581	2.6861	4.086	4.4042	4.1169	3.1757	2.9751	2.2584	2.6041	2.6789	3.972	3.4676	2.4041
14-3-3 protein sigma	Q0VC36	SFN	1	0.0238158		0.854475	0.718433	0.347975	1.4064	0.1889	0	0.227667	3.69772	2.67655	5.38852		0	2.0883	1.3296	0	0	0	2.1553	0	0	0	1.3919	4.5168	0	0	1.1088	0.7556	0	0	0	0	0	0	0.91067	0	0	0	8.4682	0	1.1985	5.1242	3.3139	0	3.8666
Copper transport protein ATOX1	Q3T0E0	ATOX1	1	0.023953		1.94783	1.4498	0.771675	2.35715	1.00601	2.09057	1.0311	1.71865	0.75005	2.95308		1.749	3.7604	0.99182	1.2901	0	1.7567	2.5927	0	3.0867	0	0	0	1.1366	3.7211	4.5709	0.82191	1.3111	0.78703	1.104	0	2.6197	3.652	0	3.1562	0	0.96821	1.1845	2.8355	1.788	1.0666	0	1.6893	0
40S ribosomal protein S4	E1BGR7	RPS4X	2	0.0239733		1.54799	0.609747	0.993517	0.704157	3.63715	4.32397	5.3815	5.28225	8.1969	4.62775		0.86948	0.93467	2.4643	1.9235	0.5266	0.87302	0.42962	0.5777	1.534	1.3992	0.46317	1.2563	0.56501	0.61661	0.37871	2.8643	3.9096	3.921	3.8537	4.5209	3.9141	4.5369	4.3817	4.7054	8.1021	4.3368	5.9008	4.2279	3.56	7.4403	7.7428	5.4668	9.7899
OCIA domain containing 1	A0A140T8C4	OCIAD1	3	0.0241206		8.19285	8.99127	7.2681	4.75153	9.2321	6.97803	8.81827	6.74218	6.0928	3.63253		6.9961	7.5207	7.9346	10.32	9.5337	9.6621	7.778	5.8106	9.2602	8.4113	5.5903	3.7908	5.6829	4.9615	4.5709	8.2191	13.111	7.8703	7.728	6.0485	3.9296	10.956	7.0441	14.203	4.3439	9.6821	4.738	8.5066	6.2582	7.4659	5.4402	8.4464	3.93
General transcription factor II-I	A7MB80	GTF2I	2	0.0242531		0	0	0	0	0	0	0	0.51963	2.12445	0.530795		0	0	0	0	0	0	0	0	0	0	0	0	0	0	0	0	0	0	0	0	0	0	0	0	0	0	1.1845	0	0.89402	0	2.295	2.5339	2.358
Enoyl-CoA delta isomerase 2	A0A3Q1LP28	ECI2	3	0.0243184		4.24058	4.95787	4.65108	4.78325	5.81703	1.88133	4.26675	2.01955	2.34472	3.05938		4.3726	3.7604	4.9591	3.8702	5.2965	4.3918	5.1853	4.6484	4.6301	2.8038	6.522	5.0543	4.5463	4.9615	4.5709	4.1095	6.5553	7.0833	5.52	3.0243	2.6197	0	3.5221	3.1562	6.5159	3.8728	2.369	0	3.5761	2.1331	2.3315	3.3785	2.358
Cytokine receptor like factor 3	E1BCF2	CRLF3	1	0.024572		0.47005	1.7473	0.232928	2.01805	0	0	0	0	0.194293	0.681695		0	1.8802	0	0	0	3.5135	1.7284	0	0	0	0.93171	0	4.5463	1.2404	2.2855	0	0	0	0	0	0	0	0	0	0	0	0	0	0	0	0.77717	0	0
Catenin alpha-1	Q3MHM6	CTNNA1	2	0.0247102		16.3798	13.6167	11.943	11.7108	12.931	13.5086	19.3157	17.905	24.2465	17.666		14.869	16.924	14.377	19.349	19.073	10.539	11.238	13.367	13.883	8.8749	11.647	11.371	14.207	13.647	7.618	13.565	15.081	12.588	10.49	17.143	7.8597	15.523	17.607	20.516	21.715	17.425	15.396	17.013	17.879	21.332	24.093	21.532	25.151
Copine-1	Q08DB4	CPNE1	2	0.0248905		0.21863	0.29279	0	0.190455	1.13225	0	0	0	3.4005	1.58175		0.87452	0	0	0	0	0.87837	0	0	0	0	0	0	0	0	0.76182	1.6438	1.3111	1.5741	0	0	0	0	0	0	0	0	0	0	0	0	4.1479	3.9482	4.195
60S ribosomal protein L21 (Fragment)	Q861S4	RPL21	2	0.0249953		1.88735	0.288073	0	0.190082	1.6244	0.6714	2.375	1.65993	4.24833	1.9322		1.7473	0.94009	0.99182	3.8702	0	0	0.86422	0	0	0	0	0	0	0	0.76033	4.9266	0	1.571	0	2.0142	0	0	5.2779	0	3.2558	0.96631	2.369	1.4178	1.7863	1.0666	5.4356	4.2215	4.7144
Oocyte-expressed protein homolog	A0JNQ6	OOEP	3	0.0251394		16.0633	13.4287	17.5978	13.7525	17.862	18.1923	17.8843	12.848	9.07377	9.2787		13.992	15.041	15.869	19.351	15.89	12.297	12.099	18.594	20.064	17.757	13.976	15.163	14.776	13.644	11.427	18.904	22.288	12.592	17.664	15.121	15.718	23.738	15.849	23.671	18.462	13.555	10.66	14.178	11.622	14.932	9.3261	10.98	5.502
Serine-threonine kinase receptor-associated protein	Q5E959	STRAP	2	0.0251484		3.56623	3.44307	2.48183	2.7377	1.7138	3.06147	2.20693	3.82447	7.6948	11.3374		5.2471	3.7604	3.9673	1.2901	4.2372	2.6351	3.4569	4.6484	1.5434	2.8038	0.93171	1.2636	5.6829	2.4807	1.5236	0.82191	1.3111	4.7222	0	6.0485	1.3099	1.826	6.1636	1.5781	1.086	0	3.5535	2.8355	3.5761	5.3328	7.7717	6.7571	7.074
40S ribosomal protein S18	Q3T0R1	RPS18	2	0.0253298		5.34408	4.3167	7.31952	4.50645	8.2762	11.0054	12.0536	8.3105	11.3895	8.06843		6.1216	9.4009	1.9836	3.8702	4.2372	4.3918	4.3211	11.621	9.2602	3.7383	4.6586	2.5272	5.6829	3.7211	6.0946	8.2191	7.8664	7.0833	9.936	12.097	11.789	9.1301	11.447	7.8904	16.29	12.587	10.66	9.9244	6.2582	6.3994	11.658	12.67	9.432
GOLGA2L5 domain-containing protein	A0A3Q1LTM9	GOLGA2	2	0.0253994		2.77572	1.22674	1.14222	0.691	3.70495	2.66207	3.82485	3.71828	3.248	1.7209		2.6236	0.94009	4.9591	2.5801	1.0593	1.7567	0.86422	1.1621	1.5434	0	1.8634	0	0	1.2404	1.5236	4.1095	3.9332	2.3611	4.416	3.0243	1.3099	3.652	4.4026	4.7342	3.258	2.9046	4.738	4.2533	2.6821	3.1997	2.3315	2.5339	1.572
GRIP domain-containing protein	A0A3Q1MQ84	TRIP11	3	0.025442		4.76738	1.57512	1.62337	0.500555	0.7213	0	1.36272	0.6211	0	0.34096		3.4981	1.8802	5.9509	7.7403	2.1186	0.87837	1.7284	0	4.6301	0	1.8634	0	0	1.2404	0.76182	0	1.3111	1.5741	0	0	0	0	0	1.5781	0	3.8728	0	1.4178	0	1.0666	0	0	0
18 kDa Sin3-associated polypeptide	G3X7E1	SAP18	2	0.0254531		0	0	0	0	0.795752	0.672067	1.39971	0.51963	3.11677	1.25143		0	0	0	0	0	0	0	0	0	0	0	0	0	0	0	0.82191	0	2.3611	0	2.0162	0	0	0.88052	1.5781	2.172	0.96821	1.1845	0	0.89402	0	2.3315	2.5339	2.358
Small glutamine-rich tetratricopeptide repeat-containing protein alpha	Q32LM2	SGTA	1	0.0255865		3.17123	0.868923	0.93315	2.92818	0.393525	0.336033	0.44025	1.2038	0.975875	4.94838		2.6236	2.8203	5.9509	1.2901	0	0.87837	1.7284	0	0	1.8692	1.8634	1.2636	5.6829	2.4807	2.2855	0	0	1.5741	0	1.0081	0	0	1.761	0	0	0	0	0	2.6821	2.1331	2.3315	0	1.572
Phosphatidylserine decarboxylase proenzyme, mitochondrial	Q58DH2	PISD	1	0.0256876		2.73347	3.73113	1.58565	4.16	2.19	2.0534	1.07683	2.78587	1.99058	1.69873		3.4981	1.8802	2.9755	2.5801	4.2372	2.6351	4.3211	2.3242	3.0867	0	0.93171	5.0543	6.8195	2.4807	2.2855	2.4657	3.9332	2.3611	0	3.0243	1.3099	1.826	1.761	1.5781	0	0.96821	4.738	1.4178	1.788	3.1997	1.5543	1.6893	0.786
Small nuclear ribonucleoprotein Sm D2	Q3SZF8	SNRPD2	2	0.0257522		0.322525	0.29279	0	0	2.41423	0.9447	2.83763	1.40735	4.2818	4.43978		0	0	0	1.2901	0	0.87837	0	0	0	0	0	0	0	0	0	2.4657	2.6221	2.3611	2.208	1.0081	0	1.826	2.6416	1.5781	3.258	3.8728	1.1845	1.4178	0.89402	2.1331	4.663	5.9124	3.93
40S ribosomal protein S6	Q5E995	RPS6	2	0.0258835		3.02302	2.36933	2.0125	0.970425	7.96227	8.81143	10.6968	6.92413	9.96232	7.52342		6.0782	2.7969	1.959	1.258	1.0593	2.6133	3.4354	3.4574	0	2.7523	1.8403	0	1.1366	1.2404	1.5047	8.9502	3.861	7.0159	12.022	8.0146	12.987	5.4327	12.252	9.3423	9.6871	11.506	5.8278	5.593	8.8688	7.4069	9.2403	10.059	10.142
Uncharacterized protein	A0A3Q1NDV9	LOC538435	2	0.0259979		0	0.654573	1.01527	1.07129	5.99665	3.18867	5.01465	1.9815	2.43801	2.0778		0	0	0	0	0	0.98983	0.97389	3.1265	0	0.93459	0	0.71196	0	0	3.5732	8.4276	4.6719	5.709	5.1781	4.1603	5.4057	0	7.2676	3.1562	5.0936	4.5412	3.0364	1.4178	2.4052	1.0666	3.3059	3.5929	2.1146
3-hydroxyisobutyryl-CoA hydrolase, mitochondrial	Q2HJ73	HIBCH	3	0.0260005		6.642	5.3157	7.05143	3.77947	6.63497	3.10673	6.14328	4.89257	4.75033	6.4602		6.9961	8.4608	5.9509	5.1602	6.3558	5.2702	4.3211	9.2969	7.7168	3.7383	7.4537	3.7908	2.2732	3.7211	5.3328	5.7533	7.8664	6.2962	6.624	2.0162	0	7.304	9.6857	4.7342	4.3439	5.8093	3.5535	4.2533	5.3641	6.3994	3.8859	2.5339	4.716
DNA ligase	A0A3S5ZPU0	LIG1	3	0.0262933		62.088	43.808	56.5502	42.3965	32.2933	35.014	20.5143	25.5942	18.1685	19.1325		66.463	62.046	60.501	59.342	48.728	36.892	45.804	65.078	41.671	62.617	56.835	37.908	52.283	35.971	43.424	36.986	28.843	29.12	34.224	36.291	34.057	34.694	26.416	14.203	24.978	16.46	29.612	29.773	25.927	17.065	26.424	16.893	11.004
Radixin	Q32LP2	RDX	2	0.0264677		11.2531	4.76857	8.7739	8.6126	7.8135	8.29067	11.6258	9.49783	11.4899	9.23822		7.4305	9.8081	9.419	18.355	5.7553	3.5073	5.0431	7.476	11.254	6.4389	9.9267	9.9691	8.2424	10.06	6.1789	8.8535	11.346	7.0463	4.0082	10.375	4.993	9.504	12.307	12.699	11.006	10.491	6.8089	13.854	9.0392	8.2892	11.376	9.8972	9.6984
Nsp1_C domain-containing protein	A0A3Q1M9H9	NUP62	1	0.0267778		0.805503	0.933963	0.232928	0.66505	1.20278	1.71737	0.49163	2.63433	2.96868	3.07888		0	0.94009	0.99182	1.2901	1.0593	0.87837	0.86422	0	0	0	0.93171	0	1.1366	0	1.5236	0.82191	1.3111	1.5741	1.104	2.0162	1.3099	1.826	0.88052	0	1.086	0	2.369	2.8355	0	5.3328	3.1087	1.6893	3.144
DPYSL3 protein	A7MBI5	DPYSL3	1	0.0267798		0	0.128553	0	0.0849925	0	0	0	0	0	2.73323		0	0	0	0	0	0	0.38566	0	0	0	0	0	0	0	0.33997	0	0	0	0	0	0	0	0	0	0	0	0	0	0	0	0	0	0
Protein disulfide isomerase family A member 6	F6QH94	PDIA6	3	0.0273624		36.4757	34.645	40.4203	30.5837	30.84	33.422	28.6248	23.2615	24.5815	17.5345		33.222	35.712	35.697	41.272	40.242	38.638	25.055	33.692	57.09	35.503	35.396	36.631	26.133	35.961	23.61	27.115	36.699	27.539	32.007	37.289	30.117	32.86	25.527	36.285	21.713	30.974	22.497	29.765	15.194	25.59	21.755	23.644	26.717
Uncharacterized protein	F1MJK3	LOC506828	3	0.0274358		2.42893	0.29279	4.4843	1.39363	0.205478	0.436633	0.462182	0.223505	0	0		2.6236	0.94009	0.99182	5.1602	0	0.87837	0	5.8106	0	4.6729	7.4537	2.5272	0	0	3.0473	0.82191	0	0	0	0	1.3099	0	0.88052	0	0	0.96821	0	0	0.89402	0	0	0	0
Selenoprotein F	A8YXY3	SELENOF	3	0.0277002		4.5065	3.0947	5.90473	4.2711	4.02398	3.70733	5.20073	3.39265	3.17763	1.8917		3.4981	2.8203	3.9673	7.7403	3.1779	3.5135	2.5927	3.4863	10.804	3.7383	5.5903	2.5272	4.5463	6.2018	3.8091	3.2876	5.2442	3.1481	4.416	3.0243	2.6197	5.478	2.6416	7.8904	5.4299	4.841	2.369	4.2533	2.6821	4.2662	3.8859	2.5339	2.358
Galectin-1	P11116	LGALS1	1	0.0277666		9.44505	11.5655	9.59698	6.93718	7.67323	8.796	3.32922	7.41268	6.79665	10.7673		11.369	10.341	10.91	5.1602	13.771	11.419	9.5065	10.459	9.2602	11.215	7.4537	3.7908	9.0927	4.9615	9.9037	5.7533	9.1774	4.7222	11.04	7.0566	6.5494	12.782	3.5221	1.5781	4.3439	3.8728	4.738	8.5066	8.9402	7.4659	6.2174	7.6017	5.502
Heterogeneous nuclear ribonucleoprotein L	E1BIB4	HNRNPL	2	0.0281612		2.9357	2.9043	1.724	1.98205	7.557	7.8775	13.892	11.2173	17.2103	13.0613		5.2471	0.94009	2.9755	2.5801	0	4.3918	4.3211	3.4863	1.5434	0.93459	0.93171	1.2636	1.1366	2.4807	3.0473	7.3972	7.8664	9.4444	5.52	11.089	5.2395	7.304	16.73	11.047	15.204	12.587	9.476	12.76	9.8343	12.799	17.875	16.893	15.72
V-type proton ATPase subunit C 1	P21282	ATP6V1C1	1	0.0282478		3.76105	6.27767	3.45125	9.40165	4.41273	4.65203	4.77115	5.52885	6.70425	6.4604		3.4981	4.7004	2.9755	3.8702	3.1779	6.1486	9.5065	2.3242	3.0867	2.8038	5.5903	5.0543	9.0927	17.365	6.0946	4.1095	3.9332	6.2962	3.312	4.0324	2.6197	7.304	5.2831	4.7342	3.258	5.8093	2.369	7.0888	6.2582	6.3994	5.4402	5.9124	6.288
CCR4-NOT transcription complex subunit 3	E1BCS1	CNOT3	3	0.0283026		2.79855	0.868923	1.78415	0.190455	0.196758	0	0	0	0.917225	0.511565		2.6236	4.7004	0	3.8702	0	0.87837	1.7284	0	1.5434	0.93459	4.6586	0	0	0	0.76182	0	0	0.78703	0	0	0	0	0	0	0	0	0	0	0	0	0	0	2.358
EMI domain containing 1	A0A3Q1M425	EMID1	1	0.0283323		2.85375	4.14453	2.28587	2.51708	1.47878	3.4347	2.2564	2.63585	1.66285	1.69873		1.749	2.8203	2.9755	3.8702	6.3558	1.7567	4.3211	2.3242	3.0867	1.8692	1.8634	3.7908	2.2732	2.4807	1.5236	0.82191	1.3111	1.5741	2.208	4.0324	2.6197	3.652	1.761	3.1562	2.172	1.9364	2.369	4.2533	1.788	2.1331	1.5543	1.6893	0.786
Adenylate kinase 4, mitochondrial	Q0VCP1	AK4	2	0.0286044		8.68468	6.89087	7.15345	5.23773	8.20965	4.20737	9.08357	4.4757	7.2286	10.4077		12.243	9.4009	7.9346	5.1602	8.4744	6.1486	6.0496	12.783	4.6301	6.5421	4.6586	6.3179	6.8195	2.4807	5.3328	10.685	6.5553	7.8703	7.728	5.0405	3.9296	3.652	10.566	6.3123	9.7739	9.6821	8.2915	2.8355	3.5761	3.1997	7.7717	10.136	7.074
Gap junction alpha-1 protein	P18246	GJA1	3	0.0287164		2.19235	2.62973	1.92533	0.3159	1.28595	0	1.86188	0.223505	0.7163	0.34096		2.6236	1.8802	2.9755	1.2901	5.2965	0	2.5927	1.1621	0	5.6075	0.93171	1.2636	0	0	0	2.4657	0	1.5741	1.104	0	0	0	1.761	1.5781	2.172	1.9364	0	0	0.89402	0	1.5543	0	0
Monocarboxylate transporter 1	Q3MHW6	SLC16A1	2	0.0292091		4.40263	2.156	3.3342	2.44048	3.42022	5.08063	5.81325	4.29622	6.7607	3.77707		4.3726	2.8203	3.9673	6.4503	2.1186	1.7567	2.5927	4.6484	3.0867	3.7383	1.8634	2.5272	2.2732	4.9615	0	3.2876	3.9332	3.1481	3.312	5.0405	6.5494	3.652	7.0441	4.7342	7.6019	3.8728	4.738	5.6711	3.5761	3.1997	6.2174	9.291	2.358
40S ribosomal protein S15a	Q76I82	RPS15A	2	0.0292363		1.1518	0.641173	1.14295	0.758755	3.59155	2.5308	4.26182	2.2383	3.6207	1.87875		2.6236	0	1.9836	0	1.0593	0	0.86422	1.1621	1.5434	0.93459	0.93171	0	2.2732	0	0.76182	3.9991	1.3111	4.64	4.416	4.9727	2.6197	0	5.1615	1.5781	6.4349	3.8728	2.369	2.8355	2.6821	1.0666	7.5832	2.474	3.1147
Calponin-3	Q32L92	CNN3	1	0.0293954		0.43725	2.38377	1.0046	0.190455	0	0.608667	0.394525	0.844605	0.799488	2.12337		1.749	0	0	0	1.0593	2.6351	3.4569	0	3.0867	0	0.93171	0	0	0	0.76182	0	0	0	0	0	0	1.826	0	1.5781	0	0	0	1.4178	0.89402	1.0666	0	0	2.358
Heat shock protein 105 kDa	Q0IIM3	HSPH1	3	0.029626		22.867	14.6049	23.8197	16.9576	17.6898	9.46007	9.8014	11.9	11.4575	8.9914		18.63	26.608	14.877	31.353	6.3558	18.446	19.013	18.594	31.336	19.91	25.439	5.0543	14.776	31.009	16.991	13.972	26.619	19.128	11.04	10.081	9.1691	9.1301	8.192	17.838	5.4299	7.7457	8.2915	11.342	9.8343	18.132	13.212	9.291	10.218
Cell cycle and apoptosis regulator 2	E1B9H3	CCAR2	2	0.0298664		3.33623	1.21733	1.33888	0	3.14423	4.37133	7.89135	5.09678	7.8188	6.00953		4.3726	2.8203	0.99182	5.1602	1.0593	0	2.5927	3.4863	0	1.8692	0	0	0	0	0	3.2876	3.9332	3.1481	2.208	6.0485	5.2395	1.826	9.6857	3.1562	11.946	6.7775	8.2915	4.2533	3.5761	4.2662	7.7717	10.136	5.502
N-alpha-acetyltransferase 15, NatA auxiliary subunit	F1N4V5	NAA15	1	0.0303859		0	0	0	0	0	0.672067	1.1445	2.42952	2.65068	4.1577		0	0	0	0	0	0	0	0	0	0	0	0	0	0	0	0	0	0	0	2.0162	0	0	2.6416	0	0	1.9364	3.3353	0	3.5761	2.8067	2.3315	2.5339	4.4264
Pterin-4-alpha-carbinolamine dehydratase	Q3ZBD3	PCBD1	1	0.0305255		2.69325	2.38377	1.84318	4.23665	1.881	1.55337	2.20505	2.58232	1.18924	4.46215		1.749	1.8802	1.9836	5.1602	1.0593	2.6351	3.4569	1.1621	1.5434	2.8038	1.8634	0	3.4098	7.4422	6.0946	1.6438	1.3111	2.3611	2.208	1.0081	0	3.652	2.6416	3.1562	1.086	1.9364	3.5535	0	3.5761	3.1997	1.5543	0.84464	2.358
COMM domain-containing protein 9	F1MIC5	COMMD9	3	0.0308877		3.52605	1.81234	3.3958	2.07575	3.09245	1.1087	1.31888	2.2814	2.03899	2.20982		3.4981	3.7604	2.9755	3.8702	1.0593	3.5135	0.86422	1.1621	3.0867	5.6075	3.7269	1.2636	2.2732	2.4807	2.2855	3.2876	2.6221	3.1481	3.312	2.0162	1.3099	0	1.761	1.5781	0	1.9364	2.369	2.8355	1.788	2.1331	2.3315	0.84464	2.358
Acyl-CoA synthetase long chain family member 1	A0A3Q1LWT4	ACSL1	2	0.0311739		3.4368	5.76067	4.72035	2.7621	7.22438	5.37943	8.12353	4.438	3.64832	1.91387		5.2471	3.2776	3.9673	1.2552	6.8712	3.9408	6.47	6.9727	5.3809	1.8692	4.6586	0	4.5463	3.0842	3.4179	10.263	5.2442	7.8703	5.52	9.0728	5.2395	1.826	7.0441	7.08	8.6879	9.6821	5.9225	1.4178	6.6931	3.7186	4.663	3.3785	3.93
Aconitate hydratase, mitochondrial	P20004	ACO2	3	0.0311872		46.4075	33.902	36.0945	34.846	42.4868	31.014	47.1435	32.557	32.0095	42.9662		42.851	51.705	44.632	46.442	32.838	36.892	31.976	34.863	38.584	39.253	31.678	27.799	36.371	40.932	34.282	36.986	48.509	42.5	41.952	20.162	23.578	49.302	50.19	29.983	53.213	55.188	29.612	21.267	42.019	37.33	33.418	30.407	31.44
RuvB-like helicase	F1MSD2	RUVBL2	2	0.0313197		8.38025	6.88217	8.86008	4.9236	8.88643	9.82527	11.0154	7.9761	11.2603	9.2622		11.369	8.4608	5.9509	7.7403	3.1779	11.419	6.0496	8.1348	7.7168	7.4767	12.112	0	4.5463	3.7211	11.427	13.972	7.8664	7.0833	6.624	9.0728	13.099	7.304	9.6857	11.047	9.7739	13.555	9.476	7.0888	8.9402	6.3994	10.88	12.67	11.004
Ceruloplasmin	F1N076	CP	3	0.0313429		3.90657	1.8117	3.14187	2.1994	2.4153	0.237787	2.1724	1.39951	1.16349	0		4.6326	3.8782	4.0916	3.0239	0	2.0589	3.3762	4.5942	1.2059	3.8555	2.9119	0	0	0	8.7976	2.7485	2.0488	1.8448	3.0191	0	0	0.71336	4.8569	1.8495	0.84852	1.1347	4.6275	0.55388	0	0.41667	0.91085	2.3098	0.92119
Peptidyl-prolyl cis-trans isomerase FKBP1A	P18203	FKBP1A	1	0.0314237		0.701608	2.156	0.991475	1.55232	0.472758	0.336033	1.73885	1.75293	0.616618	2.72125		0.87452	0.94009	0.99182	0	2.1186	1.7567	2.5927	1.1621	0	2.8038	0	1.2636	1.1366	0	3.8091	0	0	0.78703	1.104	1.0081	0	0	1.761	0	3.258	1.9364	2.369	0	3.5761	1.0666	0.77717	1.6893	0
T-complex protein 1 subunit theta	Q3ZCI9	CCT8	1	0.0315337		21.5107	19.1927	31.074	20.8995	21.9778	42.511	15.1953	28.3695	23.0312	28.1448		27.951	26.289	22.785	9.0179	10.583	23.691	23.304	26.695	32.371	28.938	36.292	10.103	30.648	22.301	20.546	10.676	27.499	24.369	25.367	32.218	49.718	45.597	19.347	11.036	21.692	8.7061	33.124	25.49	30.362	24.502	24.841	22.778	15.702
Parkinson disease protein 7 homolog	Q5E946	PARK7	1	0.031815		14.6523	11.5378	13.1952	14.1102	12.4005	13.2126	12.2971	12.8676	4.19747	18.0075		13.118	18.802	9.9182	16.771	8.4744	13.176	12.963	8.1348	18.52	12.15	13.976	10.109	14.776	18.605	12.951	9.8629	13.111	13.38	13.248	9.0728	10.479	20.086	13.208	20.515	8.6879	6.7775	16.583	8.5066	12.516	13.865	6.2174	5.0678	1.572
Non-specific lipid-transfer protein	P07857	SCP2	2	0.0318897		0	0	0	0	0	0	0.2715	0.26665	6.74978	3.07888		0	0	0	0	0	0	0	0	0	0	0	0	0	0	0	0	0	0	0	0	0	0	0	0	1.086	0	0	0	0	1.0666	6.9946	5.0678	11.004
Uncharacterized protein	A0A3Q1LPG0		3	0.0319141		9.13198	3.9636	2.38653	1.7141	3.6679	1.0081	2.70018	0	2.69958	0.681925		20.114	2.8203	1.9836	11.61	3.1779	4.3918	4.3211	5.8106	0	2.8038	0.93171	0	0	0	6.8564	5.7533	2.6221	6.2962	0	3.0243	0	0	4.4026	0	5.4299	0.96821	0	0	0	0	3.1087	5.0678	0
Endoplasmic reticulum resident protein 44	Q3T0L2	ERP44	3	0.0319326		10.3101	6.82583	8.56632	8.40103	6.55893	5.144	5.91375	4.00483	4.7408	3.9282		12.243	8.4608	8.9264	11.61	7.4151	6.1486	6.9138	11.621	7.7168	6.5421	8.3854	10.109	7.9561	8.6826	6.8564	5.7533	3.9332	5.5092	11.04	7.0566	6.5494	1.826	4.4026	6.3123	3.258	9.6821	3.5535	2.8355	5.3641	4.2662	6.9946	2.5339	5.502
Annexin A4	P13214	ANXA4	3	0.0323586		6.12675	5.48787	5.74927	5.1445	4.20725	1.1087	3.1987	1.40735	3.50025	0.910225		6.1216	6.5806	7.9346	3.8702	4.2372	7.9053	4.3211	4.6484	1.5434	11.215	5.5903	5.0543	1.1366	3.7211	10.666	3.2876	3.9332	6.2962	3.312	2.0162	1.3099	0	2.6416	0	4.3439	5.8093	1.1845	1.4178	0.89402	2.1331	5.4402	2.5339	4.716
5'-3' exonuclease PLD3	Q2KJJ8	PLD3	2	0.0324661		0	0	0	0	0	0	0.8145	0	4.43213	2.1232		0	0	0	0	0	0	0	0	0	0	0	0	0	0	0	0	0	0	0	0	0	0	0	0	3.258	0	0	0	0	0	5.4402	3.3785	6.288
T-complex protein 1 subunit delta	F1N0E5	CCT4	1	0.0327079		10.2169	14.6227	16.0917	15.7402	11.5862	14.5403	9.11095	17.3585	15.996	16.9017		17.49	13.161	8.9264	1.2901	11.652	14.932	17.284	11.621	15.434	14.019	23.293	10.109	22.732	14.884	15.236	9.8629	10.488	14.954	11.04	15.121	15.718	12.782	14.088	1.5781	13.032	7.7457	23.69	12.76	16.986	15.998	14.766	14.359	16.506
Transmembrane and coiled-coil domain family 3	F1N546	TMCC3	3	0.0331961		2.18043	1.64016	2.04998	1.38476	1.41696	0.336033	1.12067	0.533275	1.45168	0.530795		1.749	4.6908	0.99182	1.2901	3.1779	0.87837	0.86422	2.3123	3.0867	1.8692	0.93171	1.2636	2.2732	1.2404	0.76182	2.4657	1.3111	0.78703	1.104	1.0081	0	0	0	1.5781	0	2.9046	0	0	0	2.1331	1.5543	0.84464	0.786
Calcium-transporting ATPase type 2C member 1	P57709	ATP2C1	3	0.0335096		8.42505	7.23923	5.857	6.08277	6.06947	1.5453	1.922	0.562775	1.5001	0.189835		5.2471	7.5207	11.902	9.0304	9.5337	5.2702	6.9138	2.3242	6.1734	7.4767	7.4537	2.5272	4.5463	11.163	6.0946	5.7533	6.5553	8.6573	3.312	2.0162	2.6197	0	1.761	0	1.086	4.841	1.1845	0	0	1.0666	2.3315	0	2.358
Guanine nucleotide-binding protein G(I)/G(S)/G(O) subunit gamma-12	Q28024	GNG12	3	0.0335725		4.15305	5.3157	5.95765	2.27203	4.20913	4.20737	3.00637	2.3109	2.86675	1.44127		4.3726	4.7004	4.9591	2.5801	6.3558	5.2702	4.3211	5.8106	3.0867	8.4113	6.522	2.5272	2.2732	1.2404	3.0473	5.7533	1.3111	3.1481	6.624	5.0405	3.9296	3.652	4.4026	1.5781	2.172	3.8728	3.5535	2.8355	1.788	1.0666	3.1087	3.3785	2.358
Methylmalonate-semialdehyde dehydrogenase [acylating], mitochondrial	A0A3Q1LN22	ALDH6A1	2	0.0336724		8.80842	5.1951	3.89755	4.92062	5.97863	0.9447	9.72782	3.53313	8.56295	11.3597		9.6197	12.221	6.9427	6.4503	4.2372	7.027	4.3211	3.4863	4.6301	6.5421	0.93171	0	6.8195	3.7211	9.1419	8.2191	2.6221	8.6573	4.416	1.0081	0	1.826	11.447	7.8904	10.86	8.7139	2.369	0	5.3641	6.3994	6.9946	7.6017	11.79
Ras-related protein Rab-1B	Q2HJH2	RAB1B	3	0.0343608		24.224	23.8083	24.3475	23.492	19.9515	15.945	13.7294	11.7871	11.5824	6.12662		23.348	24.251	27.496	21.801	25.935	25.059	20.431	21.468	23.604	21.58	30.738	24.038	23.283	25.828	20.819	16.32	23.467	17.352	22.667	18.44	11.541	17.854	14.048	14.097	7.6146	19.158	12.128	14.242	7.7852	12.993	11.161	10.271	6.3067
Trafficking protein particle complex subunit 11	F1MXL8	TRAPPC11	3	0.0343952		1.20098	1.4545	1.319	0.97515	2.157	0	0.513553	0	0.1965	0		0	2.8203	1.9836	0	0	2.6351	1.7284	0	1.5434	1.8692	1.8634	0	1.1366	1.2404	1.5236	1.6438	1.3111	2.3611	3.312	0	0	0	0	0	1.086	0.96821	0	0	0	0	0	0	0.786
Annexin A8	Q95L54	ANXA8	1	0.0344396		0.19659	3.1974	0	3.6136	0	0.608667	0.22013	2.20728	12.407	11.6565		0	0	0.78636	0	2.1186	3.3315	4.1421	0	0	0	0	2.2654	0	0	12.189	0	0	0	0	0	0	1.826	0.88052	0	0	0	1.1845	1.4178	0.89402	5.3328	13.989	10.805	13.036
WASH complex subunit 5	F1MKJ5	WASHC5	3	0.0345371		3.774	2.7416	3.45268	2.5821	4.00178	1.38133	2.86705	3.6025	1.80805	1.59238		3.4981	3.7604	3.9673	3.8702	2.1186	3.5135	2.5927	2.3242	3.0867	4.6729	3.7269	2.5272	2.2732	2.4807	3.0473	2.4657	3.9332	6.2962	3.312	1.0081	1.3099	1.826	2.6416	1.5781	4.3439	2.9046	3.5535	4.2533	4.4701	2.1331	1.5543	2.5339	3.144
Serine/arginine-rich-splicing factor 6	F1MXY9	SRSF6	2	0.0345837		0.698187	0.636723	0.7792	0.53496	3.78447	2.91043	4.92358	3.47775	4.65375	3.89385		0.5962	0.6409	0.67617	0.87948	0.72217	0.59882	0.58918	0.79226	1.0522	0.63715	0.63519	0	0.77486	0.84561	0.51937	4.0461	3.5159	5.1017	2.4742	5.2835	2.2029	1.2449	4.3347	7.0734	3.5198	4.7664	3.8391	3.3509	3.007	3.714	4.6031	3.7859	5.9772
t-SNARE coiled-coil homology domain-containing protein	E1BIQ3	STX16	3	0.0350331		2.61713	3.67553	3.06612	0.855525	2.07775	0.336033	1.09875	0.51963	0.40766	0.170365		1.749	3.7604	4.9591	0	3.1779	4.3918	3.4569	2.3242	1.5434	3.7383	4.6586	0	1.1366	0	2.2855	1.6438	1.3111	3.1481	2.208	1.0081	0	0	0.88052	1.5781	0	1.9364	1.1845	0	0.89402	0	0	0.84464	0.786
NADH dehydrogenase [ubiquinone] 1 alpha subcomplex subunit 10, mitochondrial	P34942	NDUFA10	1	0.0351998		5.53063	6.01717	3.82322	5.54782	5.59598	6.63397	4.48687	6.87855	5.03627	5.33075		4.3726	3.7604	4.9591	9.0304	8.4744	4.3918	5.1853	3.4863	1.5434	4.6729	5.5903	6.3179	6.8195	3.7211	5.3328	4.1095	3.9332	5.5092	8.832	6.0485	6.5494	7.304	4.4026	3.1562	6.5159	3.8728	8.2915	5.6711	7.1522	6.3994	3.1087	7.6017	5.502
Peptidyl-prolyl cis-trans isomerase D	P26882	PPID	1	0.0357786		3.93395	4.2564	6.39253	6.4723	5.07698	2.9981	4.31645	5.22383	3.09772	10.2145		6.1216	3.7604	1.9836	3.8702	3.1779	5.2702	4.3211	6.9727	9.2602	6.5421	2.7951	5.0543	6.8195	8.6826	5.3328	4.9314	6.5553	5.5092	3.312	4.0324	1.3099	3.652	5.2831	4.7342	4.3439	2.9046	2.369	4.2533	8.9402	5.3328	3.8859	1.6893	1.572
Tudor and KH domain containing	F1MUI1	TDRKH	3	0.0358847		11.1839	11.6768	8.64638	4.2684	3.27523	0	0	0	0.194293	0		11.369	6.5806	13.885	12.901	15.89	7.9053	11.235	11.621	6.1734	6.5421	10.249	1.2636	2.2732	7.4422	6.0946	3.2876	5.2442	2.3611	2.208	0	0	0	0	0	0	0	0	0	0	0	0.77717	0	0
Heat shock protein beta-1	Q3T149	HSPB1	2	0.0360947		27.9898	25.867	26.2843	21.9103	22.0218	29.695	35.711	34.3927	46.1903	26.036		24.486	31.023	26.779	29.671	34.957	18.446	24.198	23.242	27.781	24.299	29.815	32.853	17.049	14.884	22.855	25.479	30.154	18.102	14.352	36.291	23.578	29.216	36.101	39.452	40.181	27.11	39.088	46.786	25.033	26.664	48.962	42.232	46.374
Ribose-phosphate pyrophosphokinase 1	Q2HJ58	PRPS1	1	0.0361777		0	0.277277	0.279625	0.760868	0.892025	1.7498	1.9545	1.97158	1.64924	3.32117		0	0	0	0	0	0	0.83183	1.1185	0	0	0	1.2162	1.094	0	0.73327	0.7911	1.2619	1.5151	0	0.9703	2.5215	1.7576	3.39	1.5189	1.0453	1.8638	0	1.3646	3.442	3.0797	1.4961	0.81297	3.0261
Succinate dehydrogenase [ubiquinone] iron-sulfur subunit, mitochondrial	Q3T189	SDHB	1	0.0362382		4.54667	6.53777	4.94305	6.14062	4.25217	7.07057	6.4977	7.16835	5.54435	5.2889		5.2471	2.8203	4.9591	5.1602	7.4151	6.1486	6.0496	5.8106	4.6301	4.6729	4.6586	10.109	5.6829	4.9615	3.8091	4.9314	2.6221	3.9352	5.52	6.0485	7.8592	7.304	5.2831	9.4685	5.4299	5.8093	9.476	7.0888	3.5761	8.5325	6.2174	3.3785	4.716
Beta-1,4-glucuronyltransferase 1	Q5EA01	B4GAT1	1	0.0362618		0.466585	1.28706	0.990752	0.3809	0.205478	2.31797	0.733683	0.743125	0.1965	1.21271		0.87452	0	0.99182	0	2.1186	0.87837	0.86422	1.1621	0	1.8692	0.93171	0	0	0	1.5236	0.82191	0	0	0	3.0243	3.9296	0	0.88052	0	1.086	0.96821	1.1845	0	1.788	0	0	0	0.786
V-type proton ATPase subunit H	A0A3Q1M3I3	ATP6V1H	1	0.0363472		0	0.288073	0.232928	0	0.196758	0	1.48928	2.38765	3.3375	5.98665		0	0	0	0	0	0	0.86422	0	0	0	0.93171	0	0	0	0	0	0	0.78703	0	0	0	0	0.88052	0	2.172	2.9046	1.1845	1.4178	2.6821	4.2662	3.8859	4.2232	3.93
Supervillin	O46385	SVIL	3	0.0364475		8.3563	7.30427	5.85845	1.50165	0	0	0	0	0	0		8.7452	9.4009	4.9591	10.32	10.593	5.2702	6.0496	2.3242	6.1734	9.3459	5.5903	0	0	3.7211	2.2855	0	0	0	0	0	0	0	0	0	0	0	0	0	0	0	0	0	0
Keratin, type I cytoskeletal 28	Q148H6	KRT28	1	0.0365046		0.65365	1.0674	0.278225	2.40763	0.914937	0.743433	0.83425	2.41752	0.765563	0.4044		1.2075	0	1.4071	0	0	1.1481	2.0541	0	0	1.1129	0	2.9799	2.7332	3.0493	0.86813	1.3293	0	0.88225	1.4482	0	2.2303	0	2.0355	0	0	1.3015	5.0292	0	2.1125	2.5284	0.95436	1.1354	0.97249
RAB5B, member RAS oncogene family	F1MNI4	RAB5B	3	0.0375557		14.3907	13.5303	17.5627	14.1218	11.3594	14.9107	12.712	10.8954	11.4575	6.66858		12.296	11.946	15.638	17.683	16.328	13.229	11.034	18.253	20.157	16.275	15.566	16.056	12.973	15.761	11.697	11.315	12.263	8.9355	12.924	11.802	14.025	18.905	11.189	14.76	11.628	13.271	14.633	8.5066	10.466	9.976	8.3211	12.422	11.051
Transgelin	Q9TS87	TAGLN	1	0.0382314		0	6.6681	0	3.23775	0	0	0	0	0	0		0	0	0	0	0	7.9053	12.099	0	0	0	0	0	0	0	12.951	0	0	0	0	0	0	0	0	0	0	0	0	0	0	0	0	0	0
Gamma-soluble NSF attachment protein	P81127	NAPG	3	0.0387775		3.54635	2.09097	3.71865	2.6758	2.82996	1.0081	1.1445	0.577955	0.813118	0.51132		6.9961	0.94009	4.9591	1.2901	1.0593	1.7567	3.4569	4.6484	4.6301	1.8692	3.7269	2.5272	3.4098	2.4807	2.2855	3.2876	3.9332	0.78703	3.312	3.0243	0	0	2.6416	0	0	1.9364	0	1.4178	0.89402	0	0.77717	1.6893	0.786
Alpha-1,4-N-acetylglucosaminyltransferase	G3MZ03	A4GALT	1	0.0387833		2.43078	2.0957	3.10128	2.9917	0.738725	3.5353	2.08202	2.85938	1.0074	1.5503		1.749	4.7004	1.9836	1.2901	1.0593	2.6351	2.5927	4.6484	3.0867	3.7383	0.93171	3.7908	3.4098	2.4807	2.2855	1.6438	1.3111	0	0	3.0243	3.9296	3.652	2.6416	1.5781	2.172	1.9364	2.369	4.2533	2.6821	2.1331	1.5543	1.6893	0.786
Progesterone receptor membrane component 2	F6QJJ8	PGRMC2	3	0.0388447		3.96045	3.50337	3.04973	2.94685	3.31615	1.1087	1.8426	1.14073	2.30476	1.44679		4.3726	6.0096	2.373	3.0866	5.2965	1.7567	3.4569	2.7805	2.1493	5.0399	2.2292	3.7908	3.4098	1.2404	3.3464	3.6103	1.8258	2.9791	4.8494	2.0162	1.3099	0	1.2262	2.1976	2.5983	1.3483	1.1845	1.4178	0.89402	1.0666	2.6366	0.84464	1.572
Dystroglycan	O18738	DAG1	1	0.0389353		2.15008	2.4488	1.2244	4.2638	1.60976	1.71737	2.03065	2.374	1.65261	2.2071		3.4981	2.8203	0.99182	1.2901	2.1186	2.6351	2.5927	1.1621	0	2.8038	0.93171	5.0543	2.2732	7.4422	2.2855	0.82191	2.6221	0.78703	2.208	2.0162	1.3099	1.826	3.5221	1.5781	1.086	1.9364	2.369	1.4178	3.5761	2.1331	0	0.84464	3.144
COMM domain-containing protein 4	Q5E9V6	COMMD4	3	0.0390915		1.5071	1.8076	3.52343	1.98788	3.00927	1.8894	2.41765	1.33473	1.53384	0.87153		0.87452	1.8802	1.9836	1.2901	1.0593	2.6351	1.7284	2.3242	6.1734	1.8692	3.7269	2.5272	1.1366	1.2404	3.0473	1.6438	3.9332	3.1481	3.312	2.0162	0	3.652	2.6416	3.1562	0	3.8728	0	1.4178	1.788	2.1331	0.77717	1.6893	2.358
Bleomycin hydrolase	E1BL29	BLMH	1	0.0391561		3.33465	2.62097	3.08073	4.96793	2.288	4.3794	2.7186	1.24848	0.616618	3.4393		4.3726	4.7004	2.9755	1.2901	0	5.2702	2.5927	1.1621	4.6301	2.8038	3.7269	3.7908	4.5463	6.2018	5.3328	1.6438	2.6221	1.5741	3.312	5.0405	2.6197	5.478	2.6416	3.1562	2.172	2.9046	0	1.4178	3.5761	0	0.77717	1.6893	0
Transforming growth factor-beta-induced protein ig-h3	P55906	TGFBI	2	0.0391931		0.759775	2.9272	0.524172	0.98095	2.82518	0.672067	4.46143	1.40801	2.3381	0.3412		1.749	0	0	1.2901	5.2965	1.7567	1.7284	1.1621	0	0.93459	0	1.2636	1.1366	0	1.5236	4.1095	2.6221	2.3611	2.208	2.0162	0	0	4.4026	6.3123	3.258	3.8728	4.738	0	0.89402	0	4.663	3.3785	0
Lysosomal alpha-mannosidase	Q29451	MAN2B1	2	0.0393803		1.9737	0.878367	5.11145	0.500555	3.67745	1.9528	3.62102	3.1555	3.55085	3.7348		1.749	1.8802	2.9755	1.2901	0	2.6351	0	1.1621	1.5434	12.15	5.5903	0	0	1.2404	0.76182	4.1095	5.2442	3.1481	2.208	4.0324	0	1.826	5.2831	3.1562	2.172	3.8728	3.5535	4.2533	2.6821	2.1331	3.1087	5.0678	4.716
Histone H1.2	P02253	H1-2	1	0.039787		0.596315	2.53516	1.4265	1.36795	4.51468	7.2429	6.6384	8.48	6.82895	8.38557		1.0767	0	0.56877	0.73979	0	0.93338	6.6721	1.715	1.7701	1.6866	0.5343	1.0337	1.9554	1.4226	1.0601	4.7016	7.9309	3.9739	1.4523	8.4459	4.6633	8.6195	7.6667	10.991	2.6887	5.2072	8.3498	11.412	7.7962	6.362	4.9569	5.665	7.5634
Apoptosis inhibitor 5	E1BEI0	API5	1	0.0398346		1.7128	2.73687	2.89078	4.42253	3.27572	4.644	3.87975	5.70678	6.94475	8.2846		1.749	2.8203	0.99182	1.2901	2.1186	2.6351	3.4569	3.4863	1.5434	3.7383	2.7951	3.7908	3.4098	7.4422	3.0473	3.2876	1.3111	6.2962	2.208	5.0405	5.2395	3.652	4.4026	1.5781	7.6019	1.9364	5.9225	2.8355	4.4701	9.599	7.7717	5.0678	7.074
Tripartite motif containing 33	A0A3Q1LXW0	TRIM33	3	0.0398741		2.65097	0.641173	1.46235	0.28415	0	0	0.49163	0.296125	1.42996	1.81145		1.749	0.94009	2.7546	5.1602	1.0593	0	0.86422	2.3242	0	1.8692	1.656	0	1.1366	0	0	0	0	0	0	0	0	0	0.88052	0	1.086	0	1.1845	0	0	0	1.3813	0.84464	2.183
Complement C3	Q2UVX4	C3	3	0.0400097		94.0577	87.455	115.576	63.873	122.49	84.963	113.314	82.9693	60.3627	68.9617		77.832	86.488	93.231	118.68	74.151	95.742	92.472	133.64	78.711	82.244	167.71	39.171	40.917	45.894	129.51	95.341	145.53	129.86	119.23	79.639	111.34	63.91	108.3	162.54	110.77	71.648	104.24	157.37	39.337	30.93	37.304	41.387	80.172
Protein disulfide-isomerase A3	P38657	PDIA3	3	0.0402222		104.293	76.1817	102.108	88.3243	85.7377	96.6203	73.2927	59.5685	60.818	50.167		90.075	96.829	105.13	125.14	79.448	81.688	67.409	99.941	131.19	88.786	88.513	83.397	104.57	106.67	58.66	70.684	118	69.259	85.008	84.68	95.621	109.56	63.397	91.528	69.503	68.743	55.671	76.559	47.383	58.661	56.734	48.144	55.806
Oxysterol-binding protein	F1MLJ5	OSBPL3	3	0.0403442		4.12925	4.7581	4.92313	1.45283	2.24702	0.436633	0	0	1.12396	0.34096		1.749	5.6405	3.9673	5.1602	2.1186	3.5135	8.6422	2.3242	6.1734	4.6729	6.522	0	0	1.2404	4.5709	1.6438	2.6221	4.7222	0	0	1.3099	0	0	0	0	0	0	0	0	0	1.5543	0.84464	0.786
Septin-7	Q6Q137	SEPTIN7	2	0.040452		2.7883	1.95796	3.77878	2.2991	2.59398	1.57577	3.59775	3.5821	8.63735	5.26487		2.8064	5.4653	1.5914	1.2901	1.6997	0.87837	3.2958	5.351	3.4094	2.0646	4.2901	1.2636	3.4098	2.9994	1.5236	1.3188	3.6888	4.2643	1.104	2.6256	2.1017	0	5.9995	0.95401	5.884	1.5535	7.6023	1.7142	1.788	3.2239	6.5424	8.4655	7.7135
Peroxiredoxin-5, mitochondrial	Q9BGI1	PRDX5	3	0.0405964		13.8203	10.3388	11.4301	9.00865	12.3432	9.63207	11.9883	8.4792	7.38615	11.4076		13.992	12.221	14.877	14.191	12.712	9.6621	8.6422	11.621	15.434	10.28	8.3854	7.5815	6.8195	8.6826	12.951	10.685	14.422	11.018	13.248	10.081	7.8592	10.956	13.208	14.203	10.86	9.6821	4.738	8.5066	8.9402	11.732	6.2174	7.6017	7.86
Integrin beta	Q8SQB9	ITGB5	3	0.0406667		1.8132	0.933963	2.05222	1.10061	0.205478	0	0	0.35445	0	0		1.749	0.94009	1.9836	2.5801	1.0593	0.87837	0.86422	2.3242	3.0867	0.93459	1.8634	1.2636	1.1366	1.2404	0.76182	0.82191	0	0	0	0	0	0	0	0	0	0	0	1.4178	0	0	0	0	0
Glyoxalase domain-containing protein 4	A7MBI6	GLOD4	1	0.0408678		2.82786	2.0354	2.90537	4.6749	2.466	3.81603	3.30377	2.96558	2.09986	6.98515		1.749	4.7004	0.99182	3.8702	0	3.5135	2.5927	2.3242	4.6301	2.8038	1.8634	2.5272	5.6829	7.4422	3.0473	2.4657	3.9332	2.3611	1.104	1.0081	1.3099	9.1301	3.5221	4.7342	1.086	3.8728	1.1845	2.8355	3.5761	4.2662	3.8859	0.84464	2.358
Prefoldin subunit 6	Q17Q89	PFDN6	1	0.0415182		2.86805	2.4488	3.21833	3.33775	1.61372	2.49	1.61983	2.50493	1.53163	3.62887		3.4981	4.7004	1.9836	1.2901	2.1186	2.6351	2.5927	2.3242	3.0867	2.8038	4.6586	2.5272	6.8195	2.4807	1.5236	2.4657	1.3111	1.5741	1.104	3.0243	2.6197	1.826	1.761	1.5781	2.172	0.96821	2.369	2.8355	2.6821	2.1331	1.5543	1.6893	1.572
Glycine cleavage system P protein	E1BJQ1	GLDC	2	0.0416545		0.645025	0	0	0	3.04755	1.55337	7.3504	4.56695	5.08028	4.80335		0	0	0	2.5801	0	0	0	0	0	0	0	0	0	0	0	1.6438	3.9332	5.5092	1.104	1.0081	0	3.652	6.1636	7.8904	7.6019	7.7457	1.1845	4.2533	5.3641	7.4659	5.4402	6.7571	5.502
Glutamyl aminopeptidase	Q32LQ0	ENPEP	2	0.0419308		0	0.29012	0	0	0.746605	0.507633	3.90647	2.09742	14.7575	12.8188		0	0	0	0	0	0	0.87036	0	0	0	0	0	0	0	0	1.2416	0	1.1889	0.55592	1.5229	0	0	5.764	2.3839	6.0154	1.4626	2.3858	2.1418	2.2509	1.6112	16.817	13.598	13.451
Acylglycerol kinase	A0A3Q1MFM9	AGK	3	0.0421044		6.27585	7.69477	8.28195	5.78435	8.39977	6.70543	7.68603	6.3006	4.66308	2.7827		6.1216	6.5806	5.9509	6.4503	7.4151	7.027	8.6422	5.8106	7.7168	11.215	8.3854	5.0543	4.5463	7.4422	6.0946	4.9314	7.8664	8.6573	12.144	7.0566	3.9296	9.1301	6.1636	9.4685	5.4299	9.6821	8.2915	4.2533	6.2582	6.3994	3.8859	5.0678	3.144
60S ribosomal protein L12	F1MDX5		2	0.0421564		0.645025	0	0.43935	0	1.35017	1.69107	3.1691	1.3421	2.06482	1.6796		0	0	0	2.5801	0	0	0	1.7574	0	0	0	0	0	0	0	0	2.6221	1.3918	1.3868	1.2663	1.9809	1.826	2.6632	5.5426	3.0064	1.4642	1.4879	1.4178	1.123	1.3397	1.5734	2.3383	1.39
Low molecular weight phosphotyrosine protein phosphatase	P11064	ACP1	1	0.0422689		2.26687	1.5148	1.14295	2.86625	1.67553	2.0534	1.39971	1.40735	1.53163	2.25235		2.6236	1.8802	1.9836	2.5801	1.0593	1.7567	1.7284	1.1621	1.5434	0.93459	0.93171	2.5272	3.4098	2.4807	3.0473	0.82191	1.3111	2.3611	2.208	3.0243	1.3099	1.826	0.88052	1.5781	2.172	0.96821	1.1845	1.4178	0.89402	2.1331	1.5543	1.6893	1.572
TCL1 family AKT coactivator A	E1BB92	TCL1A	3	0.0427813		3.4967	3.313	2.52023	1.19155	2.01595	1.38133	4.58042	1.63085	0.405452	1.97205		4.3726	3.7604	1.9836	3.8702	2.1186	2.6351	5.1853	2.3242	3.0867	3.7383	0.93171	0	0	2.4807	2.2855	3.2876	1.3111	2.3611	1.104	1.0081	1.3099	1.826	4.4026	4.7342	4.3439	4.841	1.1845	1.4178	1.788	2.1331	0.77717	0.84464	0
Heterogeneous nuclear ribonucleoprotein U	A2VDN7	HNRNPU	2	0.0431459		4.96202	3.1877	3.4903	3.06402	10.6781	10.0687	15.5488	11.0081	15.6542	12.8687		3.4981	7.5207	4.9591	3.8702	0	3.5135	6.0496	9.2969	0	1.8692	2.7951	0	5.6829	1.2404	5.3328	9.8629	18.355	7.8703	6.624	10.081	9.1691	10.956	12.327	18.937	17.376	13.555	11.845	11.342	8.0462	12.799	19.429	14.359	15.72
Glutathione S-transferase LANCL1	F1MVX2	LANCL1	1	0.0431632		1.15525	2.79717	2.36733	3.7489	1.62375	2.76263	1.90763	2.09218	1.396	2.0784		1.749	1.8802	0.99182	0	3.1779	1.7567	3.4569	2.3242	1.5434	3.7383	1.8634	7.5815	3.4098	2.4807	1.5236	0.82191	0	2.3611	3.312	2.0162	2.6197	3.652	3.5221	0	2.172	1.9364	3.5535	0	2.6821	2.1331	3.1087	1.6893	0.786
Grancalcin	F1N7I6	GCA	2	0.0433844		0	0.29279	0	0.190455	1.8583	0	0.72615	0	2.6329	0.890995		0	0	0	0	0	0.87837	0	0	0	0	0	0	0	0	0.76182	0.82191	3.9332	1.5741	1.104	0	0	0	0	0	0	2.9046	0	0	0	0	0.77717	0.84464	6.288
Small monomeric GTPase	A5D977	RALB	3	0.0435555		11.563	10.2996	10.7636	10.2873	12.8301	13.824	11.4035	7.75197	7.67173	4.4066		11.099	12.341	11.037	11.775	13.906	8.1298	8.8631	8.2832	12.544	10.927	11.3	13.51	7.4604	10.081	10.098	9.6094	19.094	10.332	12.285	12.794	13.837	14.841	7.6531	9.6701	13.644	14.647	8.4428	9.3061	6.2582	7.0008	5.5395	8.1859	7.6176
Rap1 GTPase-GDP dissociation stimulator 1	Q04173	RAP1GDS1	1	0.0439536		0.235022	2.03067	0.771675	1.75985	1.37682	0.608667	0.394525	0.980275	0.390792	1.9526		0	0.94009	0	0	0	2.6351	3.4569	0	3.0867	0	0	0	2.2732	2.4807	2.2855	0	3.9332	1.5741	0	0	0	1.826	0	1.5781	0	0	0	0	1.788	2.1331	0.77717	0	0.786
Rho-associated protein kinase 2	Q28021	ROCK2	3	0.0440275		0.453653	0.288073	0.46585	0.190455	0.196758	0	0	0	3.0501	0.51132		0.87452	0.94009	0	0	0	0	0.86422	0	0	0	1.8634	0	0	0	0.76182	0	0	0.78703	0	0	0	0	0	0	0	0	0	0	0	0	2.3315	1.6893	6.8687
CBX3 protein	A6H7C4	CBX3	1	0.0442098		0.281595	0.341433	0.135807	0.222087	0.86447	0.587767	0.28664	0.795395	2.351	3.97027		0	0.54811	0.57827	0	0	1.0243	0	0	0	0	0.54323	0	0	0	0.88835	1.4376	0	1.3766	0.64368	1.7633	0	0	0.51338	0	0.63318	0	0.69061	0.82662	1.0425	0.62185	3.5223	1.4774	2.0668
Spliceosome RNA helicase DDX39B	Q3T147	DDX39B	1	0.044253		0	1.34813	0.524172	1.29105	1.69962	2.22053	2.67822	3.66582	5.84797	6.38857		0	0	0	0	0	2.7108	1.3336	1.1621	0	0.93459	0	1.2636	1.1366	1.2404	1.5236	1.7146	1.3111	2.0693	1.7035	2.103	2.7326	1.826	3.2714	3.1562	2.2655	2.0198	6.1265	1.4178	2.2736	4.8454	7.1284	3.9827	7.6362
UPF1 RNA helicase and ATPase	E1BEK9	UPF1	2	0.0442614		0	0	0	0	0.402235	0	2.625	0.490155	4.50913	3.35895		0	0	0	0	0	0	0	0	0	0	0	0	0	0	0	0.82191	0	0.78703	0	0	0	0	2.6416	1.5781	4.3439	1.9364	0	0	0.89402	1.0666	1.5543	3.3785	7.86
CCT-alpha	G5E531	TCP1	1	0.0442911		16.0985	23.2567	25.743	23.6635	22.7815	27.0973	15.154	29.5693	23.8338	20.3098		16.616	15.041	19.836	12.901	20.127	23.716	25.927	18.594	29.324	27.103	27.951	21.481	21.595	31.009	20.569	12.329	28.843	21.25	28.704	20.162	20.958	40.172	19.371	11.047	19.548	10.65	30.797	34.026	21.457	31.997	18.652	21.116	22.794
60S ribosomal protein L7	Q58DT1	RPL7	2	0.0449741		3.8419	4.00677	4.83718	2.95083	5.93673	5.00757	8.75705	9.67297	10.2646	6.25718		5.4704	3.2925	2.7286	3.8761	2.6507	4.6144	4.7552	5.2322	6.1805	3.2732	4.6628	2.2127	2.8441	2.1721	4.5744	7.4078	5.5765	6.8961	3.8665	5.8042	3.2777	5.9408	7.2746	11.846	10.333	5.5746	9.7762	8.1603	11.41	9.3454	11.089	11.208	6.2966
Coronin	A0A3Q1LG34	CORO6	3	0.0450003		3.49352	3.155	2.76702	1.67197	2.3437	1.99	1.88381	0.71365	1.2574	0.530795		3.368	3.7604	2.9755	3.8702	4.2372	2.6351	2.5927	1.1621	6.1734	1.8692	1.8634	1.2636	1.1366	1.2404	3.0473	3.2876	2.6221	2.3611	1.104	1.0081	1.3099	3.652	0.88052	1.5781	2.172	2.9046	0	0	1.788	1.0666	0.77717	0.84464	0.786
BRO1 domain- and CAAX motif-containing protein	F1MU85	BROX	3	0.0452877		2.15213	1.51012	1.3766	1.72658	1.28201	0.772667	1.9849	0.9467	2.00744	0.55027		0.87452	1.8802	1.9836	3.8702	1.0593	0.87837	2.5927	1.1621	1.5434	1.8692	0.93171	2.5272	1.1366	2.4807	0.76182	0.82191	1.3111	0.78703	2.208	1.0081	1.3099	0	1.761	3.1562	1.086	1.9364	2.369	1.4178	0	0	0.77717	2.5339	0.786
Eukaryotic translation initiation factor 4C	Q32LC3	EIF1AX	1	0.0454112		3.55538	4.3167	3.41425	4.30868	3.87947	3.09867	3.7532	4.74735	2.4635	4.93207		2.6236	3.7604	3.9673	3.8702	4.2372	4.3918	4.3211	4.6484	1.5434	3.7383	3.7269	5.0543	3.4098	4.9615	3.8091	3.2876	2.6221	6.2962	3.312	3.0243	2.6197	3.652	3.5221	3.1562	5.4299	2.9046	1.1845	4.2533	7.1522	6.3994	1.5543	2.5339	3.144
2-amino-3-ketobutyrate coenzyme A ligase, mitochondrial	Q0P5L8	GCAT	3	0.0457688		22.6175	18.8887	16.7477	13.7664	19.8122	8.8755	19.214	10.7358	6.20425	13.3541		23.612	21.622	29.755	15.481	14.83	21.959	19.877	13.945	18.52	16.823	17.703	3.7908	14.776	13.644	22.855	17.26	22.288	22.037	17.664	7.0566	1.3099	18.26	19.371	14.203	15.204	28.078	5.9225	8.5066	12.516	15.998	6.9946	7.6017	6.288
Serum amyloid P-component	Q3T004	APCS	1	0.0457866		1.60545	0.288073	1.10522	1.29105	0	2.15397	0	1.81125	0	0		3.4981	0.94009	1.9836	0	0	0	0.86422	3.4863	0	0.93459	0	1.2636	1.1366	1.2404	1.5236	0	0	0	0	2.0162	2.6197	1.826	0	0	0	0	1.1845	1.4178	3.5761	1.0666	0	0	0
60S ribosomal protein L10a	Q5E9E6	RPL10A	2	0.0458594		3.2423	1.87264	2.96152	1.1943	6.88748	7.88557	10.6105	8.35838	13.4402	9.1976		3.4981	0.94009	5.9509	2.5801	2.1186	2.6351	0.86422	3.4863	4.6301	0.93459	2.7951	1.2636	2.2732	1.2404	0	7.3972	7.8664	7.8703	4.416	10.081	2.6197	10.956	11.447	12.625	8.6879	9.6821	10.66	7.0888	7.1522	8.5325	7.7717	16.893	9.432
Fructose-2,6-bisphosphatase TIGAR	Q1JQA7	TIGAR	1	0.0459389		1.02413	1.7426	1.47117	1.36187	0.757478	0.336033	0.22013	0.96665	0	2.37725		0.87452	0.94009	0.99182	1.2901	0	2.6351	2.5927	0	3.0867	0.93459	1.8634	1.2636	1.1366	0	3.0473	0.82191	0	0	2.208	1.0081	0	0	0.88052	0	0	0	1.1845	0	2.6821	0	0	0	0
F-box and WD repeat domain containing 11	A0A3Q1M118	FBXW11	3	0.0460796		2.62693	2.52123	3.6679	0.79105	2.78642	1.19253	1.91138	1.38407	0.587292	1.10201		4.0567	1.5406	2.7963	2.1141	2.7952	3.1962	1.5723	2.1143	2.5292	8.333	1.6951	0	0	1.0163	2.1479	2.1688	3.4596	3.5087	2.0086	1.0081	1.0733	1.4962	1.602	4.1642	1.086	0.79333	0	2.3234	1.4651	1.7478	0.77717	0	1.572
IGF-II mRNA-binding protein 1	E1BKJ7	IGF2BP1	2	0.0463782		1.9686	3.08627	3.00925	0.656092	13.5657	12.8573	22.4907	17.4195	20.9595	15.4645		1.9289	2.4882	1.7501	1.7072	1.8691	1.1624	6.2273	8.8864	0.68081	1.2368	1.233	1.1148	0.50137	0	1.0082	11.313	14.267	15.208	13.475	11.978	14.832	11.762	26.208	28.916	20.857	13.982	19.997	20.474	13.805	15.402	18.126	17.066	16.76
Myosin IE	F1MQ65	MYO1E	2	0.0464125		2.23565	2.08817	2.0164	0.809135	2.48317	0.335033	2.00427	2.54385	3.77777	2.41965		2.6183	3.7519	0	2.5724	1.0561	1.7541	3.4543	0	1.5434	1.8664	4.6558	0	0	2.477	0.75954	1.6438	2.6182	2.3587	3.312	1.0051	0	0	2.7294	0	3.2547	2.033	2.3654	2.8313	1.7854	3.1933	4.0409	2.5288	5.6541
Acyl-coenzyme A thioesterase 9, mitochondrial	Q3SWX2	ACOT9	2	0.046476		7.79525	6.00373	4.89218	4.62882	8.05038	5.81607	7.37025	2.76268	5.95935	4.46263		11.369	11.281	5.9509	2.5801	3.1779	8.7837	6.0496	9.2969	0	7.4767	2.7951	3.7908	7.9561	3.7211	3.0473	9.041	3.9332	7.0833	12.144	9.0728	6.5494	1.826	8.8052	3.1562	9.7739	7.7457	3.5535	0	5.3641	2.1331	8.5489	5.0678	6.288
TBC1 domain family member 15	A0A3Q1MTW0	TBC1D15	3	0.047105		2.36522	1.51012	2.69415	1.06886	1.6969	0.672067	0.902452	0.296125	0.21116	0.170365		5.2471	0.94009	1.9836	1.2901	1.0593	0.87837	2.5927	1.1621	3.0867	1.8692	4.6586	0	2.2732	1.2404	0.76182	4.1095	0	1.5741	1.104	2.0162	0	0	2.6416	0	0	0.96821	1.1845	0	0	0	0	0.84464	0
Ubiquinol-cytochrome-c reductase complex assembly factor 2	Q3SZ13	UQCC2	1	0.0471112		1.78735	2.156	0.990752	2.61078	0.402235	0.608667	1.39971	1.36423	1.12396	1.76004		1.749	2.8203	0	2.5801	2.1186	1.7567	2.5927	1.1621	0	1.8692	0.93171	3.7908	3.4098	2.4807	0.76182	0.82191	0	0.78703	0	0	0	1.826	0.88052	1.5781	2.172	0.96821	1.1845	1.4178	1.788	1.0666	1.5543	0.84464	0.786
Vesicle-fusing ATPase	A0A3Q1LSE5	NSF	1	0.0476247		22.5532	32.233	37.1715	35.691	25.6263	38.187	21.308	25.1338	21.421	18.2955		28.859	20.682	27.771	12.901	39.194	28.986	28.519	30.215	44.757	35.514	38.2	29.062	47.737	34.73	31.235	17.26	32.777	25.972	26.496	33.267	39.296	41.998	20.252	18.937	22.806	23.237	28.428	22.684	31.291	18.132	21.761	18.582	24.366
SH3 domain containing 21	F1MWB6	SH3D21	2	0.0477064		0	0	0	0	0	0	0	0	2.2868	0		0	0	0	0	0	0	0	0	0	0	0	0	0	0	0	0	0	0	0	0	0	0	0	0	0	0	0	0	0	0	2.3315	0	1.572
D-aminoacyl-tRNA deacylase 1	Q2T9V8	DTD1	1	0.0477695		2.41443	2.5091	2.2713	2.9859	1.68425	3.36327	2.83763	2.80105	1.0074	1.89148		2.6236	3.7604	1.9836	1.2901	3.1779	1.7567	2.5927	3.4863	0	2.8038	2.7951	2.5272	3.4098	3.7211	2.2855	1.6438	1.3111	1.5741	2.208	3.0243	5.2395	1.826	2.6416	1.5781	3.258	3.8728	3.5535	2.8355	2.6821	2.1331	1.5543	1.6893	0.786
KH-type splicing regulatory protein	A0A3Q1N6L6	KHSRP	1	0.0479795		0.21863	0.868923	1.1621	2.29488	6.23667	10.3334	11.8177	11.4712	12.079	13.0343		0.87452	0	0	0	0	0.87837	1.7284	4.6484	0	0	0	2.5272	3.4098	2.4807	0.76182	6.5752	6.5553	6.2962	5.52	10.081	11.789	9.1301	7.9247	15.781	11.946	11.619	15.398	11.342	8.4789	10.666	10.103	13.078	13.337
Histidine--tRNA ligase, cytoplasmic	Q2KI84	HARS1	1	0.0484251		2.12675	1.16644	1.48307	3.62028	1.88318	1.9	1.84872	2.32047	1.556	4.41795		0.69429	3.3729	3.1497	1.2901	0	2.6351	0.86422	1.8452	0	1.484	2.6031	4.7939	5.6829	2.4807	1.5236	3.1182	0	2.6615	1.753	1.0081	1.0399	3.652	2.2786	0	2.8103	2.306	0.94039	5.6711	1.6038	1.0666	1.5543	2.0117	2.658
Pikachurin	F1N606	EGFLAM	1	0.0484629		0	0.64589	0	5.43333	0	0	0	0	0	0		0	0	0	0	1.0593	0.87837	0	0	0	0	0	5.0543	2.2732	13.644	0.76182	0	0	0	0	0	0	0	0	0	0	0	0	0	0	0	0	0	0
Hexokinase	E1BME6	HK2	1	0.0486998		0.994798	1.1523	2.59925	0	6.1723	8.95997	11.7362	14.0576	10.6684	16.185		1.749	0.94009	0	1.2901	0	0	3.4569	2.3242	1.5434	2.8038	3.7256	0	0	0	0	5.7528	10.488	7.3444	1.104	8.0647	7.8592	10.956	9.0973	14.199	9.7724	13.876	16.58	14.177	9.8325	15.641	9.5839	12.386	8.9067
Glutathione peroxidase 3	P37141	GPX3	1	0.0487648		1.36303	1.73787	2.0921	3.21078	1.23023	2.08253	0.2715	2.29985	0.422325	1.99486		0	1.8802	0.99182	2.5801	0	1.7567	3.4569	0	4.6301	3.7383	0	5.0543	4.5463	2.4807	0.76182	0.82191	0	0.78703	3.312	1.0081	5.2395	0	0	0	1.086	0	1.1845	0	2.6821	5.3328	0	1.6893	0
39S ribosomal protein L11, mitochondrial	Q2YDI0	MRPL11	2	0.0487817		0	0	0	0	0.402235	0	1.89133	1.54305	3.80085	2.27115		0	0	0	0	0	0	0	0	0	0	0	0	0	0	0	0.82191	0	0.78703	0	0	0	0	1.761	1.5781	3.258	0.96821	1.1845	0	1.788	3.1997	2.3315	4.2232	4.716
Stress-70 protein, mitochondrial	Q3ZCH0	HSPA9	2	0.0490744		77.329	69.161	74.313	66.2267	75.8872	76.484	83.0315	73.4758	75.165	64.4938		76.958	75.207	69.427	87.724	68.855	75.54	63.088	70.889	91.058	67.29	68.015	70.761	64.785	70.701	58.66	61.643	99.641	77.129	65.136	69.558	57.634	102.26	79.247	96.263	78.191	78.425	72.254	77.977	67.946	75.726	67.614	72.639	69.954
GAGE domain-containing protein	A0A3Q1MN52	LOC100848555	1	0.0493		2.81493	2.1004	3.10128	3.6308	1.54795	0.873233	1.28068	2.8841	0	4.83935		1.749	5.6405	0	3.8702	1.0593	3.5135	1.7284	4.6484	3.0867	3.7383	0.93171	3.7908	5.6829	1.2404	3.8091	2.4657	2.6221	0	1.104	0	2.6197	0	0.88052	3.1562	1.086	0	1.1845	0	7.1522	3.1997	0	0	0
Flap endonuclease 1	Q58DH8	FEN1	1	0.049881		0	0	0	0	0	0	0	0.78628	1.70686	2.58973		0	0	0	0	0	0	0	0	0	0	0	0	0	0	0	0	0	0	0	0	0	0	0	0	0	0	1.1845	0	0.89402	1.0666	3.8859	0.84464	0.786
Glucosidase II alpha subunit	F1N6Y1	GANAB	3	0.0502124		30.9622	30.937	30.32	28.0983	23.6457	24.4927	20.5938	14.219	18.3347	12.2796		32.357	30.083	31.738	29.671	37.076	26.351	29.384	37.188	26.237	28.972	28.883	31.59	34.098	22.327	24.378	24.657	19.666	25.972	24.288	28.227	28.817	16.434	24.654	14.203	17.376	26.142	15.398	12.76	16.986	11.732	24.092	18.582	14.934
[truncated: 5 more columns]
