# Supplementary material for: The proteomic analysis of bovine embryos developed in vivo or in vitro reveals the contribution of the maternal environment to early embryo
Source: BMC Genomics. 2022 Dec 19;23:839. doi: 10.1186/s12864-022-09076-5 (PMC9764490; doi:10.1186/s12864-022-09076-5)
Supplement: Supplementary file 2 — Additional file 2: Tables S1–S8. [file 12864_2022_9076_MOESM2_ESM.zip › Table S3.xlsx]

## Sheet: Cluster 1 GO BP KEGG
Table S3. List of enriched gene ontology (GO) terms of biological processes and KEGG pathways for differentially abundant proteins in cluster 1.
Group ID	Category	Term	Description	-Log10(P)	InTerm_InList	Gene Symbols
1_Summary	GO Biological Processes	GO:0005975	carbohydrate metabolic process	-38.9681	61/454	ALDOA,ALDOC,AKR1B1,BPGM,ENO1,FUCA1,FUT3,G6PD,GAA,GALK1,GAPDH,GK,GLA,GLB1,GCLC,GLO1,GM2A,GOT1,GPI,HEXA,HEXB,HK2,IDH1,IDUA,IMPA1,INPP1,ITPK1,LDHA,MANBA,ME1,NAGA,NEU1,OVGP1,PGAM1,PGD,PGK1,PGM1,PKM,PMM2,SORD,TALDO1,TPI1,UGP2,AKR7A2,GNPDA1,LANCL1,AKR1A1,B3GNT3,PTGES3,NUDT5,RPIA,GPD1L,PGLS,ISYNA1,NANS,SIAE,PGM2,CHST14,GALM,GNPDA2,PGM2L1,ACAT2,ACO1,MDH1,PRPS1,PSPH,SDHB,TKT,PHGDH,ADSL,GBA,GFPT1,MSH2,NDUF…
1_Member	GO Biological Processes	GO:0005975	carbohydrate metabolic process	-38.9681	61/454	ALDOA,ALDOC,AKR1B1,BPGM,ENO1,FUCA1,FUT3,G6PD,GAA,GALK1,GAPDH,GK,GLA,GLB1,GCLC,GLO1,GM2A,GOT1,GPI,HEXA,HEXB,HK2,IDH1,IDUA,IMPA1,INPP1,ITPK1,LDHA,MANBA,ME1,NAGA,NEU1,OVGP1,PGAM1,PGD,PGK1,PGM1,PKM,PMM2,SORD,TALDO1,TPI1,UGP2,AKR7A2,GNPDA1,LANCL1,AKR1A1,B3GNT3,PTGES3,NUDT5,RPIA,GPD1L,PGLS,ISYNA1,NANS,SIAE,PGM2,CHST14,GALM,GNPDA2,PGM2L1
1_Member	GO Biological Processes	GO:0016052	carbohydrate catabolic process	-24.3057	26/101	ALDOA,ALDOC,BPGM,ENO1,GAA,GALK1,GAPDH,GK,GLB1,GM2A,GPI,HEXB,HK2,LDHA,MANBA,NAGA,NEU1,PGAM1,PGD,PGK1,PGM1,PKM,SORD,TPI1,NUDT5,GALM
1_Member	KEGG Pathway	hsa01200	Carbon metabolism	-22.7197	26/115	ACAT2,ACO1,ALDOA,ALDOC,ENO1,G6PD,GAPDH,GOT1,GPI,HK2,IDH1,MDH1,ME1,PGAM1,PGD,PGK1,PKM,PRPS1,PSPH,SDHB,TALDO1,TKT,TPI1,RPIA,PGLS,PHGDH
1_Member	GO Biological Processes	GO:0006091	generation of precursor metabolites and energy	-21.8359	41/394	ACO1,ADSL,ALDOA,ALDOC,AKR1B1,BPGM,ENO1,G6PD,GAA,GALK1,GAPDH,GBA,GFPT1,GPI,HK2,IDH1,LDHA,MDH1,ME1,MSH2,NDUFA5,NDUFA9,NDUFA10,PGAM1,PGD,PGK1,PGM1,PKM,QDPR,SDHB,TALDO1,TKT,TPI1,UGP2,AKR7A2,GNPDA1,PTGES3,RPIA,PGLS,PHGDH,CIAPIN1
1_Member	KEGG Pathway	hsa01230	Biosynthesis of amino acids	-20.5824	21/75	ACO1,ALDOA,ALDOC,ASL,ASNS,CTH,ENO1,GAPDH,GOT1,IDH1,MAT2A,PGAM1,PGK1,PKM,PRPS1,PSPH,TALDO1,TKT,TPI1,RPIA,PHGDH
1_Member	GO Biological Processes	GO:0005996	monosaccharide metabolic process	-17.6624	25/161	ALDOA,ALDOC,AKR1B1,ENO1,FUCA1,G6PD,GAA,GALK1,GAPDH,GLB1,GCLC,GPI,HK2,PGD,PGK1,PGM1,PMM2,SORD,TPI1,AKR1A1,NUDT5,RPIA,PGM2,GALM,PGM2L1
1_Member	KEGG Pathway	hsa00010	Glycolysis / Gluconeogenesis	-17.3652	18/67	ALDH9A1,ALDOA,ALDOC,BPGM,ENO1,GAPDH,GPI,HK2,LDHA,LDHB,PGAM1,PGK1,PGM1,PKM,TPI1,AKR1A1,PGM2,GALM
1_Member	GO Biological Processes	GO:0009185	ribonucleoside diphosphate metabolic process	-16.868	18/71	ALDOA,ALDOC,BPGM,ENO1,GALK1,GAPDH,GPI,HK2,LDHA,PGAM1,PGK1,PGM1,PKM,RRM1,TPI1,UMPS,NUDT5,CMPK1
1_Member	GO Biological Processes	GO:0009132	nucleoside diphosphate metabolic process	-16.2522	19/89	ALDOA,ALDOC,BPGM,ENO1,GALK1,GAPDH,GPI,HK2,LDHA,NME2,PGAM1,PGK1,PGM1,PKM,RRM1,TPI1,UMPS,NUDT5,CMPK1
1_Member	GO Biological Processes	GO:0006165	nucleoside diphosphate phosphorylation	-15.8387	16/57	ALDOA,ALDOC,BPGM,ENO1,GALK1,GAPDH,GPI,HK2,LDHA,NME2,PGAM1,PGK1,PGM1,PKM,TPI1,CMPK1
1_Member	GO Biological Processes	GO:0006096	glycolytic process	-15.6443	14/39	ALDOA,ALDOC,BPGM,ENO1,GALK1,GAPDH,GPI,HK2,LDHA,PGAM1,PGK1,PGM1,PKM,TPI1
1_Member	GO Biological Processes	GO:0046939	nucleotide phosphorylation	-15.5729	16/59	ALDOA,ALDOC,BPGM,ENO1,GALK1,GAPDH,GPI,HK2,LDHA,NME2,PGAM1,PGK1,PGM1,PKM,TPI1,CMPK1
1_Member	GO Biological Processes	GO:0006757	ATP generation from ADP	-15.4631	14/40	ALDOA,ALDOC,BPGM,ENO1,GALK1,GAPDH,GPI,HK2,LDHA,PGAM1,PGK1,PGM1,PKM,TPI1
1_Member	GO Biological Processes	GO:0006090	pyruvate metabolic process	-15.4441	16/60	ALDOA,ALDOC,BPGM,ENO1,GALK1,GAPDH,GPI,HK2,LDHA,LDHB,ME1,PGAM1,PGK1,PGM1,PKM,TPI1
1_Member	GO Biological Processes	GO:0046031	ADP metabolic process	-14.1924	14/48	ALDOA,ALDOC,BPGM,ENO1,GALK1,GAPDH,GPI,HK2,LDHA,PGAM1,PGK1,PGM1,PKM,TPI1
1_Member	GO Biological Processes	GO:0019318	hexose metabolic process	-13.4706	20/141	ALDOA,ALDOC,AKR1B1,ENO1,FUCA1,G6PD,GAA,GALK1,GAPDH,GLB1,GPI,HK2,PGK1,PGM1,PMM2,SORD,TPI1,PGM2,GALM,PGM2L1
1_Member	GO Biological Processes	GO:0032787	monocarboxylic acid metabolic process	-12.8301	34/492	ACAT2,ALDH1A1,ALDOA,ALDOC,AKR1B1,BPGM,BTD,DBI,ENO1,GALK1,GAPDH,GPI,GSTM1,GSTP1,HADHB,HK2,IDH1,LDHA,LDHB,LPL,ME1,MIF,PGAM1,PGD,PGK1,PGM1,PKM,TPI1,VNN2,AKR1A1,PTGES3,PARK7,PHGDH,SCPEP1
1_Member	GO Biological Processes	GO:0009135	purine nucleoside diphosphate metabolic process	-12.5996	14/61	ALDOA,ALDOC,BPGM,ENO1,GALK1,GAPDH,GPI,HK2,LDHA,PGAM1,PGK1,PGM1,PKM,TPI1
1_Member	GO Biological Processes	GO:0009179	purine ribonucleoside diphosphate metabolic process	-12.5996	14/61	ALDOA,ALDOC,BPGM,ENO1,GALK1,GAPDH,GPI,HK2,LDHA,PGAM1,PGK1,PGM1,PKM,TPI1
1_Member	GO Biological Processes	GO:0046034	ATP metabolic process	-11.1754	21/208	ALDOA,ALDOC,BPGM,ENO1,GALK1,GAPDH,GPI,HK2,LDHA,MSH2,NDUFA5,NDUFA9,NDUFA10,PGAM1,PGK1,PGM1,PKM,SDHB,TPI1,NUDT5,OLA1
1_Member	GO Biological Processes	GO:0006006	glucose metabolic process	-8.54755	13/99	ENO1,G6PD,GAA,GAPDH,GPI,HK2,PGK1,PGM1,SORD,TPI1,PGM2,GALM,PGM2L1
1_Member	KEGG Pathway	hsa04066	HIF-1 signaling pathway	-5.26043	10/109	ALDOA,ALDOC,ENO1,GAPDH,HK2,LDHA,LDHB,PGK1,MAPK1,STAT3
2_Summary	GO Biological Processes	GO:0055086	nucleobase-containing small molecule metabolic process	-25.3121	51/536	ACP3,ADA,ADSL,ADSS2,ALDOA,ALDOC,ATIC,BPGM,CTPS1,ENO1,GALK1,GAPDH,GARS1,GFPT1,GPI,HK2,HPRT1,LDHA,ME1,MTAP,NDUFA5,NDUFA9,NDUFA10,NME2,PNP,PFAS,PGAM1,PGK1,PGM1,PKM,PMM2,PPT1,MAPK1,PRPS1,RAN,RRM1,SDHB,TPI1,UGP2,UMPS,PUDP,GMPS,GNPDA1,PAICS,NUDT5,PARK7,CMPK1,NANS,NUDT15,PGM2,GNPDA2,G6PD,TKT,RPIA,FUT3,GK,HEXA,ST3GAL1,AKR1A1,B3GNT3,OGA,B4GAT1,A4GALT,CEMIP,CHST14,CKB,FDPS,HEXB,IMPA1,INPP1,LCAT,PDXK,GGPS1,…
2_Member	GO Biological Processes	GO:0055086	nucleobase-containing small molecule metabolic process	-25.3121	51/536	ACP3,ADA,ADSL,ADSS2,ALDOA,ALDOC,ATIC,BPGM,CTPS1,ENO1,GALK1,GAPDH,GARS1,GFPT1,GPI,HK2,HPRT1,LDHA,ME1,MTAP,NDUFA5,NDUFA9,NDUFA10,NME2,PNP,PFAS,PGAM1,PGK1,PGM1,PKM,PMM2,PPT1,MAPK1,PRPS1,RAN,RRM1,SDHB,TPI1,UGP2,UMPS,PUDP,GMPS,GNPDA1,PAICS,NUDT5,PARK7,CMPK1,NANS,NUDT15,PGM2,GNPDA2
2_Member	GO Biological Processes	GO:0009117	nucleotide metabolic process	-20.1839	42/460	ACP3,ADA,ADSL,ADSS2,ALDOA,ALDOC,ATIC,BPGM,CTPS1,ENO1,GALK1,GAPDH,GARS1,GPI,HK2,HPRT1,LDHA,ME1,NDUFA5,NDUFA9,NDUFA10,NME2,PNP,PFAS,PGAM1,PGK1,PGM1,PKM,PPT1,PRPS1,RAN,RRM1,SDHB,TPI1,UMPS,PUDP,GMPS,PAICS,NUDT5,PARK7,CMPK1,NUDT15
2_Member	GO Biological Processes	GO:0006753	nucleoside phosphate metabolic process	-19.9012	42/468	ACP3,ADA,ADSL,ADSS2,ALDOA,ALDOC,ATIC,BPGM,CTPS1,ENO1,GALK1,GAPDH,GARS1,GPI,HK2,HPRT1,LDHA,ME1,NDUFA5,NDUFA9,NDUFA10,NME2,PNP,PFAS,PGAM1,PGK1,PGM1,PKM,PPT1,PRPS1,RAN,RRM1,SDHB,TPI1,UMPS,PUDP,GMPS,PAICS,NUDT5,PARK7,CMPK1,NUDT15
2_Member	GO Biological Processes	GO:0019693	ribose phosphate metabolic process	-19.5751	38/382	ADA,ADSL,ADSS2,ALDOA,ALDOC,ATIC,BPGM,CTPS1,ENO1,G6PD,GALK1,GAPDH,GPI,HK2,HPRT1,LDHA,NDUFA5,NDUFA9,NDUFA10,NME2,PNP,PFAS,PGAM1,PGK1,PGM1,PKM,PPT1,PRPS1,RAN,SDHB,TKT,TPI1,UMPS,GMPS,PAICS,NUDT5,RPIA,CMPK1
2_Member	GO Biological Processes	GO:0072521	purine-containing compound metabolic process	-16.747	35/387	ACP3,ADA,ADSL,ADSS2,ALDOA,ALDOC,ATIC,BPGM,ENO1,GALK1,GAPDH,GPI,HK2,HPRT1,LDHA,MTAP,NDUFA5,NDUFA9,NDUFA10,NME2,PNP,PFAS,PGAM1,PGK1,PGM1,PKM,PPT1,PRPS1,RAN,SDHB,TPI1,GMPS,PAICS,NUDT15,PGM2
2_Member	GO Biological Processes	GO:1901137	carbohydrate derivative biosynthetic process	-16.3443	42/585	ADA,ADSL,ADSS2,ALDOA,ATIC,CTPS1,FUT3,G6PD,GFPT1,GK,HEXA,HPRT1,MTAP,NDUFA5,NDUFA9,NDUFA10,NME2,PNP,PFAS,PMM2,PPT1,PRPS1,RRM1,SDHB,ST3GAL1,TKT,TPI1,UMPS,GMPS,GNPDA1,AKR1A1,B3GNT3,PAICS,OGA,B4GAT1,CMPK1,A4GALT,NANS,PGM2,CEMIP,CHST14,GNPDA2
2_Member	GO Biological Processes	GO:0009259	ribonucleotide metabolic process	-15.5675	33/372	ADA,ADSL,ADSS2,ALDOA,ALDOC,ATIC,BPGM,CTPS1,ENO1,GALK1,GAPDH,GPI,HK2,HPRT1,LDHA,NDUFA5,NDUFA9,NDUFA10,NME2,PNP,PFAS,PGAM1,PGK1,PGM1,PKM,PPT1,RAN,SDHB,TPI1,UMPS,GMPS,PAICS,CMPK1
2_Member	GO Biological Processes	GO:0006163	purine nucleotide metabolic process	-14.9303	32/366	ADA,ADSL,ADSS2,ALDOA,ALDOC,ATIC,BPGM,ENO1,GALK1,GAPDH,GPI,HK2,HPRT1,LDHA,NDUFA5,NDUFA9,NDUFA10,NME2,PNP,PFAS,PGAM1,PGK1,PGM1,PKM,PPT1,PRPS1,RAN,SDHB,TPI1,GMPS,PAICS,NUDT15
2_Member	GO Biological Processes	GO:0090407	organophosphate biosynthetic process	-14.5923	38/538	ADA,ADSL,ADSS2,ALDOA,ATIC,CKB,CTPS1,FDPS,G6PD,GARS1,GK,HEXB,HPRT1,IMPA1,INPP1,LCAT,ME1,NDUFA5,NDUFA9,NDUFA10,NME2,PNP,PFAS,PPT1,PRPS1,RRM1,SDHB,TKT,TPI1,UMPS,PDXK,GMPS,GGPS1,AKR1A1,PAICS,PISD,ISYNA1,CMPK1
2_Member	GO Biological Processes	GO:0009150	purine ribonucleotide metabolic process	-13.7004	30/353	ADA,ADSL,ADSS2,ALDOA,ALDOC,ATIC,BPGM,ENO1,GALK1,GAPDH,GPI,HK2,HPRT1,LDHA,NDUFA5,NDUFA9,NDUFA10,NME2,PNP,PFAS,PGAM1,PGK1,PGM1,PKM,PPT1,RAN,SDHB,TPI1,GMPS,PAICS
2_Member	GO Biological Processes	GO:0009156	ribonucleoside monophosphate biosynthetic process	-11.835	11/34	ADA,ADSL,ADSS2,ATIC,HPRT1,PFAS,PRPS1,UMPS,GMPS,PAICS,CMPK1
2_Member	GO Biological Processes	GO:0046390	ribose phosphate biosynthetic process	-10.8997	21/215	ADA,ADSL,ADSS2,ALDOA,ATIC,CTPS1,G6PD,HPRT1,NDUFA5,NDUFA9,NDUFA10,NME2,PFAS,PPT1,PRPS1,SDHB,TKT,UMPS,GMPS,PAICS,CMPK1
2_Member	GO Biological Processes	GO:0009165	nucleotide biosynthetic process	-10.8539	23/264	ADA,ADSL,ADSS2,ALDOA,ATIC,CTPS1,GARS1,HPRT1,ME1,NDUFA5,NDUFA9,NDUFA10,NME2,PNP,PFAS,PPT1,PRPS1,RRM1,SDHB,UMPS,GMPS,PAICS,CMPK1
2_Member	GO Biological Processes	GO:1901293	nucleoside phosphate biosynthetic process	-10.7871	23/266	ADA,ADSL,ADSS2,ALDOA,ATIC,CTPS1,GARS1,HPRT1,ME1,NDUFA5,NDUFA9,NDUFA10,NME2,PNP,PFAS,PPT1,PRPS1,RRM1,SDHB,UMPS,GMPS,PAICS,CMPK1
2_Member	GO Biological Processes	GO:0009112	nucleobase metabolic process	-10.4869	10/33	ACP3,ADA,CTPS1,HPRT1,MAPK1,PRPS1,UMPS,GMPS,PAICS,CMPK1
2_Member	GO Biological Processes	GO:0009124	nucleoside monophosphate biosynthetic process	-10.4648	11/44	ADA,ADSL,ADSS2,ATIC,HPRT1,PFAS,PRPS1,UMPS,GMPS,PAICS,CMPK1
2_Member	GO Biological Processes	GO:0009161	ribonucleoside monophosphate metabolic process	-10.2215	12/59	ADA,ADSL,ADSS2,ATIC,HPRT1,PNP,PFAS,PRPS1,UMPS,GMPS,PAICS,CMPK1
2_Member	GO Biological Processes	GO:0046112	nucleobase biosynthetic process	-10.0644	8/18	ADA,CTPS1,HPRT1,PRPS1,UMPS,GMPS,PAICS,CMPK1
2_Member	GO Biological Processes	GO:0009168	purine ribonucleoside monophosphate biosynthetic process	-9.61648	8/20	ADA,ADSL,ADSS2,ATIC,HPRT1,PFAS,GMPS,PAICS
2_Member	GO Biological Processes	GO:0006167	AMP biosynthetic process	-9.31786	7/14	ADA,ADSL,ADSS2,ATIC,HPRT1,PFAS,PAICS
2_Member	GO Biological Processes	GO:0006177	GMP biosynthetic process	-9.31786	7/14	ADA,ADSL,ATIC,HPRT1,PFAS,GMPS,PAICS
2_Member	GO Biological Processes	GO:0072522	purine-containing compound biosynthetic process	-9.27949	19/212	ADA,ADSL,ADSS2,ALDOA,ATIC,HPRT1,MTAP,NDUFA5,NDUFA9,NDUFA10,NME2,PNP,PFAS,PPT1,PRPS1,SDHB,GMPS,PAICS,PGM2
2_Member	GO Biological Processes	GO:0009127	purine nucleoside monophosphate biosynthetic process	-9.22324	8/22	ADA,ADSL,ADSS2,ATIC,HPRT1,PFAS,GMPS,PAICS
2_Member	KEGG Pathway	hsa00230	Purine metabolism	-9.0611	15/128	ADA,ADSL,ADSS2,ATIC,HPRT1,NME2,PNP,PFAS,PGM1,PRPS1,RRM1,GMPS,PAICS,NUDT5,PGM2
2_Member	GO Biological Processes	GO:0009123	nucleoside monophosphate metabolic process	-8.74337	12/78	ADA,ADSL,ADSS2,ATIC,HPRT1,PNP,PFAS,PRPS1,UMPS,GMPS,PAICS,CMPK1
2_Member	GO Biological Processes	GO:0009260	ribonucleotide biosynthetic process	-8.57985	18/208	ADA,ADSL,ADSS2,ALDOA,ATIC,CTPS1,HPRT1,NDUFA5,NDUFA9,NDUFA10,NME2,PFAS,PPT1,SDHB,UMPS,GMPS,PAICS,CMPK1
2_Member	GO Biological Processes	GO:0034654	nucleobase-containing compound biosynthetic process	-8.49176	36/787	ADA,ADSL,ADSS2,ALDOA,ATIC,CTPS1,GARS1,GFPT1,HPRT1,ME1,MTAP,NDUFA5,NDUFA9,NDUFA10,NME2,PNP,PCNA,PFAS,PMM2,PPT1,PRPS1,RRM1,SDHB,STAT3,TCEA1,UMPS,GMPS,GNPDA1,PAICS,PTGES3,SUB1,RTF1,CMPK1,NANS,PGM2,GNPDA2
2_Member	GO Biological Processes	GO:0046040	IMP metabolic process	-8.37301	7/18	ADSL,ADSS2,ATIC,HPRT1,PNP,PFAS,PAICS
2_Member	GO Biological Processes	GO:0009167	purine ribonucleoside monophosphate metabolic process	-8.02379	9/42	ADA,ADSL,ADSS2,ATIC,HPRT1,PNP,PFAS,GMPS,PAICS
2_Member	GO Biological Processes	GO:0009126	purine nucleoside monophosphate metabolic process	-7.83385	9/44	ADA,ADSL,ADSS2,ATIC,HPRT1,PNP,PFAS,GMPS,PAICS
2_Member	GO Biological Processes	GO:0044208	'de novo' AMP biosynthetic process	-7.41609	5/8	ADSL,ADSS2,ATIC,PFAS,PAICS
2_Member	GO Biological Processes	GO:0046033	AMP metabolic process	-7.23299	7/25	ADA,ADSL,ADSS2,ATIC,HPRT1,PFAS,PAICS
2_Member	GO Biological Processes	GO:0006164	purine nucleotide biosynthetic process	-7.15526	16/202	ADA,ADSL,ADSS2,ALDOA,ATIC,HPRT1,NDUFA5,NDUFA9,NDUFA10,NME2,PFAS,PPT1,PRPS1,SDHB,GMPS,PAICS
2_Member	GO Biological Processes	GO:0046037	GMP metabolic process	-6.9776	7/27	ADA,ADSL,ATIC,HPRT1,PFAS,GMPS,PAICS
2_Member	GO Biological Processes	GO:0009113	purine nucleobase biosynthetic process	-6.77358	5/10	ADA,HPRT1,PRPS1,GMPS,PAICS
2_Member	GO Biological Processes	GO:0006144	purine nucleobase metabolic process	-6.61861	6/19	ACP3,ADA,HPRT1,PRPS1,GMPS,PAICS
2_Member	GO Biological Processes	GO:0009152	purine ribonucleotide biosynthetic process	-6.61019	15/194	ADA,ADSL,ADSS2,ALDOA,ATIC,HPRT1,NDUFA5,NDUFA9,NDUFA10,NME2,PFAS,PPT1,SDHB,GMPS,PAICS
2_Member	GO Biological Processes	GO:0006188	IMP biosynthetic process	-6.51568	5/11	ADSL,ATIC,HPRT1,PFAS,PAICS
2_Member	GO Biological Processes	GO:0006189	'de novo' IMP biosynthetic process	-6.15087	4/6	ADSL,ATIC,PFAS,PAICS
2_Member	GO Biological Processes	GO:0097292	XMP metabolic process	-5.78804	4/7	ADSL,ATIC,PFAS,PAICS
2_Member	GO Biological Processes	GO:0097293	XMP biosynthetic process	-5.78804	4/7	ADSL,ATIC,PFAS,PAICS
2_Member	GO Biological Processes	GO:0097294	'de novo' XMP biosynthetic process	-5.78804	4/7	ADSL,ATIC,PFAS,PAICS
2_Member	GO Biological Processes	GO:0046101	hypoxanthine biosynthetic process	-5.48606	3/3	ADA,HPRT1,PRPS1
2_Member	GO Biological Processes	GO:0046100	hypoxanthine metabolic process	-4.88884	3/4	ADA,HPRT1,PRPS1
2_Member	GO Biological Processes	GO:0044209	AMP salvage	-4.49573	3/5	ADA,ADSL,HPRT1
2_Member	GO Biological Processes	GO:0106380	purine ribonucleotide salvage	-3.76203	3/8	ADA,ADSL,HPRT1
2_Member	GO Biological Processes	GO:0032261	purine nucleotide salvage	-3.44067	3/10	ADA,ADSL,HPRT1
2_Member	GO Biological Processes	GO:0043173	nucleotide salvage	-2.64657	3/18	ADA,ADSL,HPRT1
3_Summary	GO Biological Processes	GO:0043603	cellular amide metabolic process	-22.1974	57/792	AARS1,ADA,ANPEP,ASL,ASNS,BTD,CLIC1,TPP1,EEF2,EIF1AX,EIF4A1,EIF4A2,EIF4B,EIF5,EIF5A,FUT3,G6PD,GARS1,GBA,GLA,GCLC,GLO1,GM2A,GSS,GSTM1,GSTM3,GSTP1,HARS1,HEXA,HEXB,IDH1,NAGA,NEU1,PNP,PPP2CA,PPP2R1A,PPT1,ST3GAL1,THOP1,WARS1,EIF4H,XPNPEP1,YARS1,VNN2,NPEPPS,GNPDA1,ATP6AP2,EIF1,EIF1B,CPQ,HBS1L,PARK7,SMPDL3B,RMND1,PARL,GNPDA2,PADI6,ACO1,CLU,GAPDH,IGFBP5,PGAM1,PIN1,PKM,RBM3,RPS6KA1,KHSRP,LSM1,DCPS,TIGAR,UQ…
3_Member	GO Biological Processes	GO:0043603	cellular amide metabolic process	-22.1974	57/792	AARS1,ADA,ANPEP,ASL,ASNS,BTD,CLIC1,TPP1,EEF2,EIF1AX,EIF4A1,EIF4A2,EIF4B,EIF5,EIF5A,FUT3,G6PD,GARS1,GBA,GLA,GCLC,GLO1,GM2A,GSS,GSTM1,GSTM3,GSTP1,HARS1,HEXA,HEXB,IDH1,NAGA,NEU1,PNP,PPP2CA,PPP2R1A,PPT1,ST3GAL1,THOP1,WARS1,EIF4H,XPNPEP1,YARS1,VNN2,NPEPPS,GNPDA1,ATP6AP2,EIF1,EIF1B,CPQ,HBS1L,PARK7,SMPDL3B,RMND1,PARL,GNPDA2,PADI6
3_Member	GO Biological Processes	GO:0006518	peptide metabolic process	-13.3574	36/529	AARS1,ANPEP,CLIC1,TPP1,EEF2,EIF1AX,EIF4A1,EIF4A2,EIF4B,EIF5,EIF5A,G6PD,GARS1,GCLC,GLO1,GSS,GSTM1,GSTM3,GSTP1,HARS1,IDH1,THOP1,WARS1,EIF4H,XPNPEP1,YARS1,NPEPPS,ATP6AP2,EIF1,EIF1B,CPQ,HBS1L,PARK7,RMND1,PARL,PADI6
3_Member	GO Biological Processes	GO:0034248	regulation of cellular amide metabolic process	-6.75388	26/537	AARS1,ACO1,CLU,EEF2,EIF4A2,EIF4B,EIF5,EIF5A,GAPDH,IGFBP5,PGAM1,PIN1,PKM,RBM3,RPS6KA1,EIF4H,KHSRP,EIF1,EIF1B,HBS1L,LSM1,DCPS,RMND1,TIGAR,UQCC2,PADI6
3_Member	GO Biological Processes	GO:0043604	amide biosynthetic process	-6.60045	25/511	AARS1,ASL,ASNS,EEF2,EIF1AX,EIF4A1,EIF4A2,EIF4B,EIF5,EIF5A,GARS1,GBA,GCLC,GSS,HARS1,PPT1,ST3GAL1,WARS1,EIF4H,YARS1,EIF1,EIF1B,HBS1L,RMND1,PADI6
3_Member	GO Biological Processes	GO:0034645	cellular macromolecule biosynthetic process	-5.94783	30/749	AARS1,EEF2,EIF1AX,EIF4A1,EIF4A2,EIF4B,EIF5,EIF5A,FUT3,GARS1,GFPT1,GPLD1,HARS1,LCAT,PMM2,ST3GAL1,UGP2,WARS1,EIF4H,YARS1,EIF1,EIF1B,B3GNT3,OGA,PTGES3,HBS1L,B4GAT1,RMND1,CHST14,PADI6
3_Member	GO Biological Processes	GO:2000112	regulation of cellular macromolecule biosynthetic process	-5.81814	25/564	AARS1,ACO1,DBI,EEF2,EIF4A2,EIF4B,EIF5,EIF5A,GAPDH,GBA,IGFBP5,PKM,RBM3,RPS6KA1,EIF4H,KHSRP,ITM2B,EIF1,EIF1B,HBS1L,LSM1,DCPS,RMND1,UQCC2,PADI6
3_Member	GO Biological Processes	GO:0043043	peptide biosynthetic process	-5.60615	20/396	AARS1,EEF2,EIF1AX,EIF4A1,EIF4A2,EIF4B,EIF5,EIF5A,GARS1,GCLC,GSS,HARS1,WARS1,EIF4H,YARS1,EIF1,EIF1B,HBS1L,RMND1,PADI6
3_Member	GO Biological Processes	GO:0006417	regulation of translation	-5.53719	22/472	AARS1,ACO1,EEF2,EIF4A2,EIF4B,EIF5,EIF5A,GAPDH,IGFBP5,PKM,RBM3,RPS6KA1,EIF4H,KHSRP,EIF1,EIF1B,HBS1L,LSM1,DCPS,RMND1,UQCC2,PADI6
3_Member	GO Biological Processes	GO:0006413	translational initiation	-5.16778	8/67	EIF1AX,EIF4A1,EIF4A2,EIF4B,EIF5,EIF4H,EIF1,EIF1B
3_Member	GO Biological Processes	GO:0006412	translation	-4.90119	18/369	AARS1,EEF2,EIF1AX,EIF4A1,EIF4A2,EIF4B,EIF5,EIF5A,GARS1,HARS1,WARS1,EIF4H,YARS1,EIF1,EIF1B,HBS1L,RMND1,PADI6
3_Member	GO Biological Processes	GO:0002183	cytoplasmic translational initiation	-3.92211	5/33	EIF4A1,EIF4A2,EIF4B,EIF5,EIF4H
3_Member	GO Biological Processes	GO:0001731	formation of translation preinitiation complex	-3.44067	3/10	EIF4B,EIF5,EIF4H
3_Member	GO Biological Processes	GO:0006446	regulation of translational initiation	-2.87783	6/81	EIF4A2,EIF4B,EIF5,EIF4H,EIF1,EIF1B
4_Summary	GO Biological Processes	GO:0044283	small molecule biosynthetic process	-17.8075	38/430	ADA,ALDH1A1,AKR1B1,ASL,ASNS,CTH,FDPS,G6PD,GBA,GOT1,GPI,GSTM1,GSTP1,HPRT1,IMPA1,LPL,MIF,MTAP,NDUFA9,PNP,PCBD1,PGD,PGK1,PGM1,PLTP,PRPS1,PSPH,QDPR,SORD,TPI1,PDXK,AKR1A1,PTGES3,PARK7,SEPHS1,PHGDH,ISYNA1,PGM2,AARS1,ADSS2,BLMH,CTPS1,GARS1,GFPT1,GCLC,GSS,HARS1,PEPD,PFAS,SMS,WARS1,YARS1,GMPS,ASRGL1,ADSL
4_Member	GO Biological Processes	GO:0044283	small molecule biosynthetic process	-17.8075	38/430	ADA,ALDH1A1,AKR1B1,ASL,ASNS,CTH,FDPS,G6PD,GBA,GOT1,GPI,GSTM1,GSTP1,HPRT1,IMPA1,LPL,MIF,MTAP,NDUFA9,PNP,PCBD1,PGD,PGK1,PGM1,PLTP,PRPS1,PSPH,QDPR,SORD,TPI1,PDXK,AKR1A1,PTGES3,PARK7,SEPHS1,PHGDH,ISYNA1,PGM2
4_Member	GO Biological Processes	GO:0006520	cellular amino acid metabolic process	-13.7872	27/278	AARS1,ADSS2,ALDH1A1,ASL,ASNS,BLMH,CTH,CTPS1,GARS1,GFPT1,GCLC,GOT1,GSS,HARS1,MTAP,PCBD1,PEPD,PFAS,PSPH,QDPR,SMS,WARS1,YARS1,GMPS,SEPHS1,PHGDH,ASRGL1
4_Member	GO Biological Processes	GO:1901605	alpha-amino acid metabolic process	-9.90127	19/195	ADSS2,ASL,ASNS,BLMH,CTH,CTPS1,GFPT1,GCLC,GOT1,MTAP,PCBD1,PFAS,PSPH,QDPR,SMS,GMPS,SEPHS1,PHGDH,ASRGL1
4_Member	GO Biological Processes	GO:0009064	glutamine family amino acid metabolic process	-7.06794	10/70	ASL,ASNS,CTPS1,GFPT1,GCLC,GOT1,PFAS,GMPS,PHGDH,ASRGL1
4_Member	GO Biological Processes	GO:0008652	cellular amino acid biosynthetic process	-6.83303	10/74	ALDH1A1,ASL,ASNS,CTH,GOT1,MTAP,PCBD1,PSPH,SEPHS1,PHGDH
4_Member	GO Biological Processes	GO:0046394	carboxylic acid biosynthetic process	-6.22632	17/266	ALDH1A1,ASL,ASNS,CTH,GOT1,GSTM1,GSTP1,LPL,MIF,MTAP,PCBD1,PSPH,AKR1A1,PTGES3,PARK7,SEPHS1,PHGDH
4_Member	GO Biological Processes	GO:0006541	glutamine metabolic process	-6.19572	6/22	ASNS,CTPS1,GFPT1,PFAS,GMPS,PHGDH
4_Member	GO Biological Processes	GO:0016053	organic acid biosynthetic process	-6.18105	17/268	ALDH1A1,ASL,ASNS,CTH,GOT1,GSTM1,GSTP1,LPL,MIF,MTAP,PCBD1,PSPH,AKR1A1,PTGES3,PARK7,SEPHS1,PHGDH
4_Member	GO Biological Processes	GO:1901607	alpha-amino acid biosynthetic process	-6.12869	9/68	ASL,ASNS,CTH,GOT1,MTAP,PCBD1,PSPH,SEPHS1,PHGDH
4_Member	KEGG Pathway	hsa00250	Alanine, aspartate and glutamate metabolism	-5.96912	7/37	ADSL,ADSS2,ASL,ASNS,GFPT1,GOT1,ASRGL1
4_Member	GO Biological Processes	GO:0009066	aspartate family amino acid metabolic process	-5.17591	7/48	ADSS2,ASNS,GOT1,MTAP,SMS,PHGDH,ASRGL1
4_Member	GO Biological Processes	GO:0009067	aspartate family amino acid biosynthetic process	-2.44875	3/21	ASNS,GOT1,MTAP
5_Summary	KEGG Pathway	hsa04142	Lysosome	-17.4517	23/132	ACP5,AGA,ATP6AP1,TPP1,CTSB,CTSD,FUCA1,GAA,GBA,GLA,GLB1,GM2A,HEXA,HEXB,IDUA,MANBA,NAGA,NEU1,CTSA,PPT1,LGMN,SORT1,ATP6V1H,ADA,ALDH1A1,BPGM,GPC1,HPRT1,PNP,OVGP1,GNPDA1,OGA,GPD1L,NUDT15,PGM2,CEMIP,GNPDA2,SMPDL3B,FUT3,GPLD1,PPP2CA,PPP2R1A,ST3GAL1,A4GALT,ACAT2,HADHB,LPL,PRDX6,GPCPD1,PLBD2,PAFAH1B1
5_Member	KEGG Pathway	hsa04142	Lysosome	-17.4517	23/132	ACP5,AGA,ATP6AP1,TPP1,CTSB,CTSD,FUCA1,GAA,GBA,GLA,GLB1,GM2A,HEXA,HEXB,IDUA,MANBA,NAGA,NEU1,CTSA,PPT1,LGMN,SORT1,ATP6V1H
5_Member	GO Biological Processes	GO:1901136	carbohydrate derivative catabolic process	-17.0775	25/170	ADA,ALDH1A1,BPGM,FUCA1,GBA,GLA,GLB1,GM2A,GPC1,HEXA,HEXB,HPRT1,IDUA,MANBA,NAGA,NEU1,PNP,OVGP1,GNPDA1,OGA,GPD1L,NUDT15,PGM2,CEMIP,GNPDA2
5_Member	GO Biological Processes	GO:0019377	glycolipid catabolic process	-10.5845	8/16	FUCA1,GBA,GLA,GM2A,HEXA,HEXB,NAGA,NEU1
5_Member	GO Biological Processes	GO:0046466	membrane lipid catabolic process	-10.0655	10/36	FUCA1,GBA,GLA,GM2A,HEXA,HEXB,NAGA,NEU1,PPT1,SMPDL3B
5_Member	KEGG Pathway	hsa00511	Other glycan degradation	-10.0644	8/18	AGA,FUCA1,GBA,GLB1,HEXA,HEXB,MANBA,NEU1
5_Member	GO Biological Processes	GO:0046479	glycosphingolipid catabolic process	-9.31786	7/14	GBA,GLA,GM2A,HEXA,HEXB,NAGA,NEU1
5_Member	GO Biological Processes	GO:0030149	sphingolipid catabolic process	-9.30564	9/31	GBA,GLA,GM2A,HEXA,HEXB,NAGA,NEU1,PPT1,SMPDL3B
5_Member	GO Biological Processes	GO:0006643	membrane lipid metabolic process	-7.92339	17/203	FUCA1,FUT3,GBA,GLA,GLB1,GM2A,GPLD1,HEXA,HEXB,NAGA,NEU1,PPP2CA,PPP2R1A,PPT1,ST3GAL1,SMPDL3B,A4GALT
5_Member	GO Biological Processes	GO:0006665	sphingolipid metabolic process	-7.83037	15/157	FUT3,GBA,GLA,GLB1,GM2A,HEXA,HEXB,NAGA,NEU1,PPP2CA,PPP2R1A,PPT1,ST3GAL1,SMPDL3B,A4GALT
5_Member	GO Biological Processes	GO:0046514	ceramide catabolic process	-7.82703	7/21	GBA,GLA,GM2A,HEXA,HEXB,NAGA,NEU1
5_Member	GO Biological Processes	GO:0006687	glycosphingolipid metabolic process	-7.80498	10/59	GBA,GLA,GLB1,GM2A,HEXA,HEXB,NAGA,NEU1,ST3GAL1,A4GALT
5_Member	GO Biological Processes	GO:0044242	cellular lipid catabolic process	-7.55981	16/189	ACAT2,FUCA1,GBA,GLA,GM2A,HADHB,HEXA,HEXB,LPL,NAGA,NEU1,PPT1,PRDX6,SMPDL3B,GPCPD1,PLBD2
5_Member	GO Biological Processes	GO:0006664	glycolipid metabolic process	-7.39014	12/102	FUCA1,GBA,GLA,GLB1,GM2A,GPLD1,HEXA,HEXB,NAGA,NEU1,ST3GAL1,A4GALT
5_Member	GO Biological Processes	GO:1903509	liposaccharide metabolic process	-7.34215	12/103	FUCA1,GBA,GLA,GLB1,GM2A,GPLD1,HEXA,HEXB,NAGA,NEU1,ST3GAL1,A4GALT
5_Member	KEGG Pathway	hsa00603	Glycosphingolipid biosynthesis - globo and isoglobo series	-7.33076	6/15	GLA,HEXA,HEXB,NAGA,ST3GAL1,A4GALT
5_Member	GO Biological Processes	GO:0006672	ceramide metabolic process	-6.61288	11/98	FUT3,GBA,GLA,GM2A,HEXA,HEXB,NAGA,NEU1,PPP2CA,PPP2R1A,ST3GAL1
5_Member	GO Biological Processes	GO:0009311	oligosaccharide metabolic process	-6.3586	9/64	FUT3,GAA,GLA,GM2A,HEXB,IDUA,MANBA,NAGA,NEU1
5_Member	GO Biological Processes	GO:0016042	lipid catabolic process	-5.855	17/283	ACAT2,FUCA1,GBA,GLA,GM2A,HADHB,HEXA,HEXB,LPL,NAGA,NEU1,PAFAH1B1,PPT1,PRDX6,SMPDL3B,GPCPD1,PLBD2
5_Member	GO Biological Processes	GO:0006689	ganglioside catabolic process	-5.78804	4/7	GM2A,HEXA,HEXB,NEU1
5_Member	GO Biological Processes	GO:0001573	ganglioside metabolic process	-4.4422	5/26	GM2A,HEXA,HEXB,NEU1,ST3GAL1
5_Member	GO Biological Processes	GO:0009313	oligosaccharide catabolic process	-4.36762	4/14	GM2A,HEXB,MANBA,NEU1
5_Member	KEGG Pathway	hsa00604	Glycosphingolipid biosynthesis - ganglio series	-4.23805	4/15	GLB1,HEXA,HEXB,ST3GAL1
5_Member	KEGG Pathway	hsa00600	Sphingolipid metabolism	-3.87669	6/53	GBA,GLA,GLB1,HEXA,HEXB,NEU1
5_Member	KEGG Pathway	hsa00531	Glycosaminoglycan degradation	-3.80528	4/19	GLB1,HEXA,HEXB,IDUA
6_Summary	KEGG Pathway	hsa00480	Glutathione metabolism	-17.1493	17/58	ANPEP,G6PD,GCLC,GPX3,GSS,GSTM1,GSTM3,GSTP1,IDH1,PGD,RRM1,SMS,SRM,PRDX6,LANCL1,LAP3,GGCT,ACP3,AHCY,BLMH,BTD,CLIC1,CTH,GLB1,GLO1,IDUA,MAT2A,MTAP,PPT1,ST3GAL1,AKR1A1,B3GNT3,GLRX3,B4GAT1,PARK7,PHGDH,CIAPIN1,SQOR,MICAL1,CHST14,EGFLAM,ALDH9A1,ATIC,CKB,CTSB,VNN2,CPQ,PCYOX1
6_Member	KEGG Pathway	hsa00480	Glutathione metabolism	-17.1493	17/58	ANPEP,G6PD,GCLC,GPX3,GSS,GSTM1,GSTM3,GSTP1,IDH1,PGD,RRM1,SMS,SRM,PRDX6,LANCL1,LAP3,GGCT
6_Member	GO Biological Processes	GO:0006790	sulfur compound metabolic process	-15.9979	32/336	ACP3,AHCY,BLMH,BTD,CLIC1,CTH,G6PD,GLB1,GCLC,GLO1,GSS,GSTM1,GSTM3,GSTP1,IDH1,IDUA,MAT2A,MTAP,PPT1,ST3GAL1,SMS,AKR1A1,B3GNT3,GLRX3,B4GAT1,PARK7,PHGDH,CIAPIN1,SQOR,MICAL1,CHST14,EGFLAM
6_Member	GO Biological Processes	GO:0006575	cellular modified amino acid metabolic process	-8.7523	17/179	ALDH9A1,ATIC,CKB,CLIC1,CTSB,G6PD,GCLC,GLO1,GSS,GSTM1,GSTM3,GSTP1,IDH1,VNN2,CPQ,PARK7,PCYOX1
6_Member	GO Biological Processes	GO:0006749	glutathione metabolic process	-7.45157	10/64	CLIC1,G6PD,GCLC,GLO1,GSS,GSTM1,GSTM3,GSTP1,IDH1,PARK7
6_Member	GO Biological Processes	GO:0044272	sulfur compound biosynthetic process	-6.72236	13/140	CTH,GCLC,GSS,GSTM1,GSTP1,MAT2A,MTAP,PPT1,ST3GAL1,AKR1A1,B3GNT3,B4GAT1,CHST14
7_Summary	KEGG Pathway	hsa00030	Pentose phosphate pathway	-14.1644	12/30	ALDOA,ALDOC,G6PD,GPI,PGD,PGM1,PRPS1,TALDO1,TKT,RPIA,PGLS,PGM2,HK2,IDH1,NUDT5
7_Member	KEGG Pathway	hsa00030	Pentose phosphate pathway	-14.1644	12/30	ALDOA,ALDOC,G6PD,GPI,PGD,PGM1,PRPS1,TALDO1,TKT,RPIA,PGLS,PGM2
7_Member	GO Biological Processes	GO:0051156	glucose 6-phosphate metabolic process	-9.41387	8/21	G6PD,GPI,HK2,PGD,TALDO1,TKT,RPIA,PGLS
7_Member	GO Biological Processes	GO:0006098	pentose-phosphate shunt	-8.04803	6/12	G6PD,PGD,TALDO1,TKT,RPIA,PGLS
7_Member	GO Biological Processes	GO:0006740	NADPH regeneration	-7.33076	6/15	G6PD,PGD,TALDO1,TKT,RPIA,PGLS
7_Member	GO Biological Processes	GO:0006739	NADP metabolic process	-6.42681	7/32	G6PD,IDH1,PGD,TALDO1,TKT,RPIA,PGLS
7_Member	GO Biological Processes	GO:0009051	pentose-phosphate shunt, oxidative branch	-4.88884	3/4	G6PD,PGD,PGLS
7_Member	GO Biological Processes	GO:0019321	pentose metabolic process	-4.66319	4/12	G6PD,PGD,NUDT5,RPIA
8_Summary	GO Biological Processes	GO:1901615	organic hydroxy compound metabolic process	-13.427	34/469	ACP3,ALDH1A1,AKR1B1,ALPL,CTSB,DDT,FDPS,G6PD,GALK1,GBA,GK,GOT1,HPRT1,IDH1,IMPA1,INPP1,ITPK1,LCAT,LDHA,LDHB,LRP2,PCBD1,PLTP,LGMN,QDPR,SORD,TPI1,PDXK,AKR7A2,AKR1A1,CPQ,PARK7,ISYNA1,PDXP,GAA,GLB1,HK2,IDUA,PGD,UGP2,B3GNT3,PTGES3
8_Member	GO Biological Processes	GO:1901615	organic hydroxy compound metabolic process	-13.427	34/469	ACP3,ALDH1A1,AKR1B1,ALPL,CTSB,DDT,FDPS,G6PD,GALK1,GBA,GK,GOT1,HPRT1,IDH1,IMPA1,INPP1,ITPK1,LCAT,LDHA,LDHB,LRP2,PCBD1,PLTP,LGMN,QDPR,SORD,TPI1,PDXK,AKR7A2,AKR1A1,CPQ,PARK7,ISYNA1,PDXP
8_Member	GO Biological Processes	GO:0044262	cellular carbohydrate metabolic process	-10.3591	18/162	GAA,GALK1,GK,GLB1,GOT1,HK2,IDH1,IDUA,IMPA1,INPP1,ITPK1,PGD,SORD,TPI1,UGP2,B3GNT3,PTGES3,ISYNA1
8_Member	GO Biological Processes	GO:0006066	alcohol metabolic process	-8.55707	22/316	ACP3,ALDH1A1,AKR1B1,FDPS,G6PD,GALK1,GBA,GK,GOT1,IDH1,IMPA1,INPP1,ITPK1,LCAT,PCBD1,QDPR,SORD,TPI1,AKR7A2,AKR1A1,PARK7,ISYNA1
8_Member	GO Biological Processes	GO:0019751	polyol metabolic process	-7.39014	12/102	GALK1,GBA,GK,GOT1,IMPA1,INPP1,ITPK1,PCBD1,QDPR,SORD,TPI1,ISYNA1
8_Member	GO Biological Processes	GO:1901617	organic hydroxy compound biosynthetic process	-5.00263	12/170	DDT,FDPS,G6PD,GBA,GOT1,IMPA1,PCBD1,PLTP,QDPR,PDXK,PARK7,ISYNA1
8_Member	GO Biological Processes	GO:0046165	alcohol biosynthetic process	-4.90487	9/95	FDPS,G6PD,GBA,GOT1,IMPA1,PCBD1,QDPR,PARK7,ISYNA1
8_Member	GO Biological Processes	GO:0046173	polyol biosynthetic process	-4.12153	6/48	GBA,GOT1,IMPA1,PCBD1,QDPR,ISYNA1
8_Member	GO Biological Processes	GO:0034637	cellular carbohydrate biosynthetic process	-3.97124	6/51	GOT1,IMPA1,UGP2,B3GNT3,PTGES3,ISYNA1
8_Member	GO Biological Processes	GO:0006020	inositol metabolic process	-3.30718	3/11	IMPA1,ITPK1,ISYNA1
8_Member	KEGG Pathway	hsa00562	Inositol phosphate metabolism	-2.33141	5/73	IMPA1,INPP1,ITPK1,TPI1,ISYNA1
9_Summary	GO Biological Processes	GO:0016051	carbohydrate biosynthetic process	-12.8099	18/117	AKR1B1,FUT3,G6PD,GOT1,GPI,IMPA1,PGD,PGK1,PGM1,SORD,TPI1,UGP2,AKR1A1,B3GNT3,PTGES3,ISYNA1,NANS,CHST14
9_Member	GO Biological Processes	GO:0016051	carbohydrate biosynthetic process	-12.8099	18/117	AKR1B1,FUT3,G6PD,GOT1,GPI,IMPA1,PGD,PGK1,PGM1,SORD,TPI1,UGP2,AKR1A1,B3GNT3,PTGES3,ISYNA1,NANS,CHST14
9_Member	GO Biological Processes	GO:0046364	monosaccharide biosynthetic process	-8.43794	9/38	AKR1B1,G6PD,GPI,PGD,PGK1,PGM1,SORD,TPI1,AKR1A1
9_Member	GO Biological Processes	GO:0019319	hexose biosynthetic process	-5.00545	6/34	AKR1B1,GPI,PGK1,PGM1,SORD,TPI1
9_Member	GO Biological Processes	GO:0006094	gluconeogenesis	-2.95703	4/31	GPI,PGK1,PGM1,TPI1
10_Summary	KEGG Pathway	hsa00520	Amino sugar and nucleotide sugar metabolism	-12.6272	13/49	GALK1,GFPT1,GPI,HEXA,HEXB,HK2,PGM1,PMM2,UGP2,GNPDA1,NANS,PGM2,GNPDA2,AKR1B1,GAA,GLA,GLB1,GALM,PGM2L1
10_Member	KEGG Pathway	hsa00520	Amino sugar and nucleotide sugar metabolism	-12.6272	13/49	GALK1,GFPT1,GPI,HEXA,HEXB,HK2,PGM1,PMM2,UGP2,GNPDA1,NANS,PGM2,GNPDA2
10_Member	KEGG Pathway	hsa00052	Galactose metabolism	-10.7949	10/31	AKR1B1,GAA,GALK1,GLA,GLB1,HK2,PGM1,UGP2,PGM2,GALM
10_Member	KEGG Pathway	hsa01250	Biosynthesis of nucleotide sugars	-8.54961	9/37	GALK1,GFPT1,GPI,HK2,PGM1,PMM2,UGP2,NANS,PGM2
10_Member	KEGG Pathway	hsa00500	Starch and sucrose metabolism	-6.05463	7/36	GAA,GPI,HK2,PGM1,UGP2,PGM2,PGM2L1
11_Summary	KEGG Pathway	hsa00270	Cysteine and methionine metabolism	-12.3804	13/51	AHCY,CTH,GCLC,GOT1,GSS,LDHA,LDHB,MAT2A,MDH1,MTAP,SMS,SRM,PHGDH,BLMH
11_Member	KEGG Pathway	hsa00270	Cysteine and methionine metabolism	-12.3804	13/51	AHCY,CTH,GCLC,GOT1,GSS,LDHA,LDHB,MAT2A,MDH1,MTAP,SMS,SRM,PHGDH
11_Member	GO Biological Processes	GO:0000096	sulfur amino acid metabolic process	-3.98816	5/32	BLMH,CTH,GCLC,MTAP,SMS
12_Summary	GO Biological Processes	GO:0006081	cellular aldehyde metabolic process	-11.4979	13/59	ALDH1A1,ALDH9A1,ALPL,GLO1,IDH1,TALDO1,TKT,TPI1,PDXK,AKR7A2,AKR1A1,PARK7,PDXP,AIFM1
12_Member	GO Biological Processes	GO:0006081	cellular aldehyde metabolic process	-11.4979	13/59	ALDH1A1,ALDH9A1,ALPL,GLO1,IDH1,TALDO1,TKT,TPI1,PDXK,AKR7A2,AKR1A1,PARK7,PDXP
12_Member	GO Biological Processes	GO:0009438	methylglyoxal metabolic process	-4.49573	3/5	GLO1,TPI1,PARK7
12_Member	GO Biological Processes	GO:0110096	cellular response to aldehyde	-4.00685	4/17	ALDH1A1,AIFM1,AKR1A1,PARK7
12_Member	GO Biological Processes	GO:0110095	cellular detoxification of aldehyde	-3.59076	3/9	ALDH1A1,AKR1A1,PARK7
12_Member	GO Biological Processes	GO:0046185	aldehyde catabolic process	-3.07791	3/13	AKR1A1,PARK7,PDXP
13_Summary	GO Biological Processes	GO:0030162	regulation of proteolysis	-10.868	39/745	AGT,ALAD,CLU,CSTB,CTSB,CTSD,ENO1,F2,GAPDH,GAS6,GBA,GCLC,SFN,GPI,GPLD1,HMGB1,PEBP1,SERPINB5,SERPINB6,PLAT,LGMN,RAD23B,RARRES1,RPS6KA1,SGTA,SPOCK1,STAT3,TIMP2,TIMP3,XPO1,USP5,AIFM1,PSME3,PARK7,NUDT15,PARL,MICAL1,CD109,ANXA8,APCS,ARL2,EIF4A2,FKBP1A,GLA,GSTP1,IPO5,PPIA,PTPA,PRKAR2A,RNH1,SORT1,WARS1,YWHAB,NUP62,PHPT1,PPME1,CAND1
13_Member	GO Biological Processes	GO:0030162	regulation of proteolysis	-10.868	39/745	AGT,ALAD,CLU,CSTB,CTSB,CTSD,ENO1,F2,GAPDH,GAS6,GBA,GCLC,SFN,GPI,GPLD1,HMGB1,PEBP1,SERPINB5,SERPINB6,PLAT,LGMN,RAD23B,RARRES1,RPS6KA1,SGTA,SPOCK1,STAT3,TIMP2,TIMP3,XPO1,USP5,AIFM1,PSME3,PARK7,NUDT15,PARL,MICAL1,CD109,ANXA8
13_Member	GO Biological Processes	GO:0043086	negative regulation of catalytic activity	-9.6084	38/786	AGT,APCS,ARL2,CSTB,CTSB,EIF4A2,FKBP1A,GAPDH,GAS6,GBA,GLA,SFN,GPI,GSTP1,IPO5,PEBP1,SERPINB5,SERPINB6,PPIA,PTPA,PRKAR2A,RARRES1,RNH1,RPS6KA1,SORT1,SPOCK1,TIMP2,TIMP3,WARS1,YWHAB,PARK7,NUP62,PHPT1,PPME1,CAND1,MICAL1,CD109,ANXA8
13_Member	GO Biological Processes	GO:0051346	negative regulation of hydrolase activity	-8.64523	24/371	AGT,APCS,ARL2,CSTB,CTSB,FKBP1A,GAPDH,GAS6,SFN,GPI,PEBP1,SERPINB5,SERPINB6,PTPA,RARRES1,RPS6KA1,SORT1,SPOCK1,TIMP2,TIMP3,PARK7,MICAL1,CD109,ANXA8
13_Member	GO Biological Processes	GO:0045861	negative regulation of proteolysis	-8.39194	23/352	AGT,ALAD,CSTB,CTSB,F2,GAPDH,GAS6,SFN,GPI,PEBP1,SERPINB5,SERPINB6,PLAT,RARRES1,RPS6KA1,SGTA,SPOCK1,TIMP2,TIMP3,PARK7,MICAL1,CD109,ANXA8
13_Member	GO Biological Processes	GO:0010466	negative regulation of peptidase activity	-7.75695	19/262	AGT,CSTB,CTSB,GAPDH,GAS6,SFN,GPI,PEBP1,SERPINB5,SERPINB6,RARRES1,RPS6KA1,SPOCK1,TIMP2,TIMP3,PARK7,MICAL1,CD109,ANXA8
13_Member	GO Biological Processes	GO:0052547	regulation of peptidase activity	-7.54293	25/456	AGT,CSTB,CTSB,CTSD,GAPDH,GAS6,SFN,GPI,HMGB1,PEBP1,SERPINB5,SERPINB6,LGMN,RARRES1,RPS6KA1,SPOCK1,STAT3,TIMP2,TIMP3,AIFM1,PSME3,PARK7,MICAL1,CD109,ANXA8
13_Member	GO Biological Processes	GO:0052548	regulation of endopeptidase activity	-7.48667	24/426	AGT,CSTB,CTSD,GAPDH,GAS6,SFN,GPI,HMGB1,PEBP1,SERPINB5,SERPINB6,LGMN,RARRES1,RPS6KA1,SPOCK1,STAT3,TIMP2,TIMP3,AIFM1,PSME3,PARK7,MICAL1,CD109,ANXA8
13_Member	GO Biological Processes	GO:0010951	negative regulation of endopeptidase activity	-7.30684	18/251	AGT,CSTB,GAPDH,GAS6,SFN,GPI,PEBP1,SERPINB5,SERPINB6,RARRES1,RPS6KA1,SPOCK1,TIMP2,TIMP3,PARK7,MICAL1,CD109,ANXA8
13_Member	GO Biological Processes	GO:0043154	negative regulation of cysteine-type endopeptidase activity involved in apoptotic process	-2.99261	6/77	GAS6,SFN,GPI,RPS6KA1,PARK7,MICAL1
13_Member	GO Biological Processes	GO:2000117	negative regulation of cysteine-type endopeptidase activity	-2.76981	6/85	GAS6,SFN,GPI,RPS6KA1,PARK7,MICAL1
13_Member	GO Biological Processes	GO:2000116	regulation of cysteine-type endopeptidase activity	-2.62037	10/229	CTSD,GAS6,SFN,GPI,HMGB1,LGMN,RPS6KA1,AIFM1,PARK7,MICAL1
13_Member	GO Biological Processes	GO:0043281	regulation of cysteine-type endopeptidase activity involved in apoptotic process	-2.43953	9/204	CTSD,GAS6,SFN,GPI,HMGB1,RPS6KA1,AIFM1,PARK7,MICAL1
14_Summary	GO Biological Processes	GO:1901657	glycosyl compound metabolic process	-10.7332	14/82	ACP3,ADA,AKR1B1,ATIC,FUCA1,GBA,GLA,HPRT1,MTAP,NAGA,PNP,AKR7A2,AKR1A1,PGM2
14_Member	GO Biological Processes	GO:1901657	glycosyl compound metabolic process	-10.7332	14/82	ACP3,ADA,AKR1B1,ATIC,FUCA1,GBA,GLA,HPRT1,MTAP,NAGA,PNP,AKR7A2,AKR1A1,PGM2
14_Member	GO Biological Processes	GO:0016137	glycoside metabolic process	-7.66628	7/22	AKR1B1,FUCA1,GBA,GLA,NAGA,AKR7A2,AKR1A1
14_Member	GO Biological Processes	GO:0016139	glycoside catabolic process	-5.02531	4/10	FUCA1,GBA,GLA,NAGA
14_Member	GO Biological Processes	GO:1901658	glycosyl compound catabolic process	-4.92924	6/35	ADA,FUCA1,GBA,GLA,NAGA,PNP
14_Member	GO Biological Processes	GO:0046477	glycosylceramide catabolic process	-3.96132	3/7	GBA,GLA,NAGA
14_Member	GO Biological Processes	GO:0006677	glycosylceramide metabolic process	-2.80049	3/16	GBA,GLA,NAGA
15_Summary	GO Biological Processes	GO:0009725	response to hormone	-10.7294	39/753	AGT,ALAD,ALPL,APEX1,CA2,CTSB,DAG1,FER,GBA,GLB1,GCLC,GOT1,GPI,GPLD1,GRB2,GSTM3,HMGB2,IDH1,IGFBP5,LCAT,LRP2,ME1,PCNA,PKM,PLAT,RAN,RANGAP1,RBBP7,SORT1,SORD,STAT3,TIMP2,TIMP3,UBE2L3,AIFM1,NUDC,PTGES3,CBX3,HAPLN3,LGMN,CASP6,DNM2,IPO5,MAPK1,PDXP,AGRN
15_Member	GO Biological Processes	GO:0009725	response to hormone	-10.7294	39/753	AGT,ALAD,ALPL,APEX1,CA2,CTSB,DAG1,FER,GBA,GLB1,GCLC,GOT1,GPI,GPLD1,GRB2,GSTM3,HMGB2,IDH1,IGFBP5,LCAT,LRP2,ME1,PCNA,PKM,PLAT,RAN,RANGAP1,RBBP7,SORT1,SORD,STAT3,TIMP2,TIMP3,UBE2L3,AIFM1,NUDC,PTGES3,CBX3,HAPLN3
15_Member	GO Biological Processes	GO:0043434	response to peptide hormone	-4.03224	16/354	AGT,APEX1,CA2,DAG1,FER,GCLC,GOT1,GPLD1,GRB2,IGFBP5,PKM,PLAT,RANGAP1,SORT1,STAT3,NUDC
15_Member	GO Biological Processes	GO:0071375	cellular response to peptide hormone stimulus	-3.59121	12/238	AGT,APEX1,CA2,FER,GCLC,GOT1,GPLD1,GRB2,PKM,PLAT,RANGAP1,STAT3
15_Member	GO Biological Processes	GO:0032870	cellular response to hormone stimulus	-3.44292	18/481	AGT,APEX1,CA2,CTSB,FER,GCLC,GOT1,GPLD1,GRB2,PKM,PLAT,RAN,RANGAP1,STAT3,UBE2L3,AIFM1,PTGES3,CBX3
15_Member	GO Biological Processes	GO:1901652	response to peptide	-3.42868	17/441	AGT,APEX1,CA2,DAG1,FER,GCLC,GOT1,GPLD1,GRB2,IGFBP5,PKM,PLAT,LGMN,RANGAP1,SORT1,STAT3,NUDC
15_Member	GO Biological Processes	GO:1901699	cellular response to nitrogen compound	-3.16562	21/640	AGT,APEX1,CA2,CASP6,DNM2,FER,GCLC,GOT1,GPLD1,GRB2,IGFBP5,IPO5,PKM,PLAT,MAPK1,LGMN,RANGAP1,STAT3,AIFM1,PDXP,AGRN
15_Member	GO Biological Processes	GO:1901653	cellular response to peptide	-3.1458	13/305	AGT,APEX1,CA2,FER,GCLC,GOT1,GPLD1,GRB2,PKM,PLAT,LGMN,RANGAP1,STAT3
15_Member	GO Biological Processes	GO:0071417	cellular response to organonitrogen compound	-2.90898	19/580	AGT,APEX1,CA2,CASP6,DNM2,FER,GCLC,GOT1,GPLD1,GRB2,IGFBP5,IPO5,PKM,PLAT,MAPK1,LGMN,RANGAP1,STAT3,PDXP
16_Summary	GO Biological Processes	GO:0044282	small molecule catabolic process	-9.82552	25/352	ACAT2,ADA,BLMH,ENO1,GALK1,GK,GLB1,GOT1,HADHB,HK2,IMPA1,INPP1,PNP,PGD,QDPR,SORD,TPI1,GNPDA1,AKR1A1,NUDT5,PARK7,PDXP,ASRGL1,GALM,GNPDA2
16_Member	GO Biological Processes	GO:0044282	small molecule catabolic process	-9.82552	25/352	ACAT2,ADA,BLMH,ENO1,GALK1,GK,GLB1,GOT1,HADHB,HK2,IMPA1,INPP1,PNP,PGD,QDPR,SORD,TPI1,GNPDA1,AKR1A1,NUDT5,PARK7,PDXP,ASRGL1,GALM,GNPDA2
16_Member	GO Biological Processes	GO:0046395	carboxylic acid catabolic process	-2.7473	10/220	ACAT2,BLMH,GOT1,HADHB,PGD,QDPR,GNPDA1,AKR1A1,ASRGL1,GNPDA2
16_Member	GO Biological Processes	GO:0016054	organic acid catabolic process	-2.69	10/224	ACAT2,BLMH,GOT1,HADHB,PGD,QDPR,GNPDA1,AKR1A1,ASRGL1,GNPDA2
17_Summary	KEGG Pathway	hsa01240	Biosynthesis of cofactors	-9.81784	17/153	ADSL,ADSS2,ALAD,ALPL,CTPS1,GCLC,GSS,MAT2A,NME2,PMM2,UGP2,UMPS,UROD,PDXK,AKR1A1,CMPK1,PDXP,ADA,HPRT1,PNP,RRM1,GMPS,GSTM1,GSTM3,GSTP1,MAPK1,PRPS1,ACP3
17_Member	KEGG Pathway	hsa01240	Biosynthesis of cofactors	-9.81784	17/153	ADSL,ADSS2,ALAD,ALPL,CTPS1,GCLC,GSS,MAT2A,NME2,PMM2,UGP2,UMPS,UROD,PDXK,AKR1A1,CMPK1,PDXP
17_Member	KEGG Pathway	hsa01232	Nucleotide metabolism	-6.25716	10/85	ADA,ADSL,ADSS2,CTPS1,HPRT1,NME2,PNP,RRM1,GMPS,CMPK1
17_Member	KEGG Pathway	hsa00983	Drug metabolism - other enzymes	-5.52437	9/80	GSTM1,GSTM3,GSTP1,HPRT1,NME2,RRM1,UMPS,GMPS,CMPK1
17_Member	GO Biological Processes	GO:0006206	pyrimidine nucleobase metabolic process	-4.23805	4/15	CTPS1,MAPK1,UMPS,CMPK1
17_Member	GO Biological Processes	GO:0006221	pyrimidine nucleotide biosynthetic process	-3.98816	5/32	CTPS1,NME2,PRPS1,UMPS,CMPK1
17_Member	GO Biological Processes	GO:0019856	pyrimidine nucleobase biosynthetic process	-3.76203	3/8	CTPS1,UMPS,CMPK1
17_Member	GO Biological Processes	GO:0072528	pyrimidine-containing compound biosynthetic process	-3.6793	5/37	CTPS1,NME2,PRPS1,UMPS,CMPK1
17_Member	GO Biological Processes	GO:0072527	pyrimidine-containing compound metabolic process	-3.61849	7/83	ACP3,CTPS1,NME2,MAPK1,PRPS1,UMPS,CMPK1
17_Member	GO Biological Processes	GO:0009220	pyrimidine ribonucleotide biosynthetic process	-3.46692	4/23	CTPS1,NME2,UMPS,CMPK1
17_Member	GO Biological Processes	GO:0009218	pyrimidine ribonucleotide metabolic process	-2.95703	4/31	CTPS1,NME2,UMPS,CMPK1
17_Member	GO Biological Processes	GO:0006220	pyrimidine nucleotide metabolic process	-2.94535	5/53	CTPS1,NME2,PRPS1,UMPS,CMPK1
17_Member	KEGG Pathway	hsa00240	Pyrimidine metabolism	-2.76842	5/58	CTPS1,NME2,RRM1,UMPS,CMPK1
18_Summary	GO Biological Processes	GO:0070201	regulation of establishment of protein localization	-9.46062	30/520	CTSD,GAS6,GDI1,SFN,GPLD1,IPO5,PPIA,PPID,PSMD9,RAN,RANGAP1,SRI,TCP1,TXN,UBE2L3,XPO1,YWHAE,NPEPPS,NUP58,SAE1,DNM1L,CCT4,CCT2,CCT8,PARK7,UFM1,PARL,CEMIP,UQCC2,TCAF2,DAG1,F2,FER,GDI2,GPC1,PIN1,MAPK1,GPD1L,NUP62,LZTFL1,NSFL1C
18_Member	GO Biological Processes	GO:0070201	regulation of establishment of protein localization	-9.46062	30/520	CTSD,GAS6,GDI1,SFN,GPLD1,IPO5,PPIA,PPID,PSMD9,RAN,RANGAP1,SRI,TCP1,TXN,UBE2L3,XPO1,YWHAE,NPEPPS,NUP58,SAE1,DNM1L,CCT4,CCT2,CCT8,PARK7,UFM1,PARL,CEMIP,UQCC2,TCAF2
18_Member	GO Biological Processes	GO:0060341	regulation of cellular localization	-8.74712	35/733	DAG1,F2,FER,GAS6,GDI1,GDI2,SFN,GPC1,GPLD1,IPO5,PIN1,MAPK1,RAN,RANGAP1,SRI,TCP1,TXN,UBE2L3,XPO1,YWHAE,NPEPPS,NUP58,SAE1,CCT4,CCT2,CCT8,PARK7,GPD1L,NUP62,UFM1,LZTFL1,PARL,NSFL1C,CEMIP,TCAF2
18_Member	GO Biological Processes	GO:0033157	regulation of intracellular protein transport	-8.07082	18/224	GAS6,GDI1,SFN,IPO5,RAN,RANGAP1,TXN,UBE2L3,XPO1,YWHAE,NPEPPS,NUP58,SAE1,PARK7,UFM1,PARL,CEMIP,TCAF2
18_Member	GO Biological Processes	GO:1904951	positive regulation of establishment of protein localization	-7.30811	20/309	GAS6,SFN,GPLD1,IPO5,PPIA,PPID,PSMD9,RAN,SRI,TCP1,UBE2L3,YWHAE,NPEPPS,SAE1,DNM1L,CCT4,CCT2,CCT8,CEMIP,TCAF2
18_Member	GO Biological Processes	GO:1903829	positive regulation of protein localization	-7.07777	24/448	F2,GAS6,SFN,GPLD1,IPO5,PPIA,PPID,PSMD9,RAN,SRI,TCP1,UBE2L3,YWHAE,NPEPPS,SAE1,DNM1L,CCT4,CCT2,CCT8,PARK7,GPD1L,NUP62,CEMIP,TCAF2
18_Member	GO Biological Processes	GO:0051223	regulation of protein transport	-6.8596	25/495	GAS6,GDI1,SFN,GPLD1,IPO5,PPIA,PPID,PSMD9,RAN,RANGAP1,SRI,TXN,UBE2L3,XPO1,YWHAE,NPEPPS,NUP58,SAE1,DNM1L,PARK7,UFM1,PARL,CEMIP,UQCC2,TCAF2
18_Member	GO Biological Processes	GO:0046825	regulation of protein export from nucleus	-6.52845	7/31	GAS6,SFN,RANGAP1,TXN,XPO1,YWHAE,PARK7
18_Member	GO Biological Processes	GO:0046822	regulation of nucleocytoplasmic transport	-6.34855	11/104	GAS6,SFN,IPO5,RAN,RANGAP1,TXN,XPO1,YWHAE,NUP58,PARK7,UFM1
18_Member	GO Biological Processes	GO:0032386	regulation of intracellular transport	-6.15376	19/332	GAS6,GDI1,SFN,IPO5,MAPK1,RAN,RANGAP1,TXN,UBE2L3,XPO1,YWHAE,NPEPPS,NUP58,SAE1,PARK7,UFM1,PARL,CEMIP,TCAF2
18_Member	GO Biological Processes	GO:0051222	positive regulation of protein transport	-5.02125	16/293	GAS6,SFN,GPLD1,IPO5,PPIA,PPID,PSMD9,RAN,SRI,UBE2L3,YWHAE,NPEPPS,SAE1,DNM1L,CEMIP,TCAF2
18_Member	GO Biological Processes	GO:0090316	positive regulation of intracellular protein transport	-3.91504	10/156	GAS6,SFN,IPO5,RAN,UBE2L3,YWHAE,NPEPPS,SAE1,CEMIP,TCAF2
18_Member	GO Biological Processes	GO:0032388	positive regulation of intracellular transport	-3.09063	10/198	GAS6,SFN,IPO5,RAN,UBE2L3,YWHAE,NPEPPS,SAE1,CEMIP,TCAF2
18_Member	GO Biological Processes	GO:0046827	positive regulation of protein export from nucleus	-2.72096	3/17	GAS6,SFN,YWHAE
18_Member	GO Biological Processes	GO:0046824	positive regulation of nucleocytoplasmic transport	-2.70268	5/60	GAS6,SFN,IPO5,RAN,YWHAE
19_Summary	GO Biological Processes	GO:1990748	cellular detoxification	-9.24765	14/105	ALDH1A1,GPX3,GSTM1,GSTM3,GSTP1,HBB,SOD3,PRDX2,TXN,TXNRD1,PRDX6,AKR1A1,PARK7,TXNDC17,ALAD,BLMH,AIFM1,APEX1,GCLC,GLRX3
19_Member	GO Biological Processes	GO:1990748	cellular detoxification	-9.24765	14/105	ALDH1A1,GPX3,GSTM1,GSTM3,GSTP1,HBB,SOD3,PRDX2,TXN,TXNRD1,PRDX6,AKR1A1,PARK7,TXNDC17
19_Member	GO Biological Processes	GO:0097237	cellular response to toxic substance	-8.81902	14/113	ALDH1A1,GPX3,GSTM1,GSTM3,GSTP1,HBB,SOD3,PRDX2,TXN,TXNRD1,PRDX6,AKR1A1,PARK7,TXNDC17
19_Member	GO Biological Processes	GO:0098754	detoxification	-7.93099	14/132	ALDH1A1,GPX3,GSTM1,GSTM3,GSTP1,HBB,SOD3,PRDX2,TXN,TXNRD1,PRDX6,AKR1A1,PARK7,TXNDC17
19_Member	GO Biological Processes	GO:0009636	response to toxic substance	-7.15193	17/229	ALAD,ALDH1A1,BLMH,GPX3,GSTM1,GSTM3,GSTP1,HBB,SOD3,PRDX2,TXN,TXNRD1,AIFM1,PRDX6,AKR1A1,PARK7,TXNDC17
19_Member	GO Biological Processes	GO:0098869	cellular oxidant detoxification	-6.02383	10/90	GPX3,GSTP1,HBB,SOD3,PRDX2,TXN,TXNRD1,PRDX6,PARK7,TXNDC17
19_Member	GO Biological Processes	GO:0045454	cell redox homeostasis	-5.72794	7/40	APEX1,GCLC,PRDX2,TXN,TXNRD1,PRDX6,GLRX3
19_Member	GO Biological Processes	GO:0042743	hydrogen peroxide metabolic process	-2.58031	4/39	GPX3,HBB,PRDX2,PARK7
19_Member	GO Biological Processes	GO:0042744	hydrogen peroxide catabolic process	-2.13506	3/27	GPX3,HBB,PRDX2
20_Summary	GO Biological Processes	GO:0006457	protein folding	-8.54664	18/209	APCS,ARL2,CLU,FKBP1A,PPIA,PPID,QSOX1,TBCA,TCP1,VBP1,PFDN6,CCT4,CCT2,AHSA1,CCT8,NUDC,PTGES3,PPIL1,F2,IPO5,PIN1,RAN,NUP58,PARK7,UFM1,GAPDH,PFN1,NAA15,ALDOA,HEXB,OVGP1,PLAT,GNPDA1,CTSA,MAPK1,PCNA,AGT,DAG1,DBI,GAS6,MIF,PPP2CA,TXN,UBE2L3,TIGAR,CEMIP,FUT3,H1-2,HMGB1,MCM7,MSH2,PPP2R1A,RPA2,AIFM1,SUB1,VCAN,YWHAZ,SEMA3A,FEN1
20_Member	GO Biological Processes	GO:0006457	protein folding	-8.54664	18/209	APCS,ARL2,CLU,FKBP1A,PPIA,PPID,QSOX1,TBCA,TCP1,VBP1,PFDN6,CCT4,CCT2,AHSA1,CCT8,NUDC,PTGES3,PPIL1
20_Member	GO Biological Processes	GO:1900180	regulation of protein localization to nucleus	-5.31926	11/132	F2,IPO5,PIN1,RAN,TCP1,NUP58,CCT4,CCT2,CCT8,PARK7,UFM1
20_Member	GO Biological Processes	GO:0061077	chaperone-mediated protein folding	-5.07115	8/69	CLU,FKBP1A,PPID,TCP1,CCT4,CCT2,CCT8,PTGES3
20_Member	GO Biological Processes	GO:1904851	positive regulation of establishment of protein localization to telomere	-5.02531	4/10	TCP1,CCT4,CCT2,CCT8
20_Member	GO Biological Processes	GO:0070203	regulation of establishment of protein localization to telomere	-4.83415	4/11	TCP1,CCT4,CCT2,CCT8
20_Member	GO Biological Processes	GO:1904869	regulation of protein localization to Cajal body	-4.83415	4/11	TCP1,CCT4,CCT2,CCT8
20_Member	GO Biological Processes	GO:1904871	positive regulation of protein localization to Cajal body	-4.83415	4/11	TCP1,CCT4,CCT2,CCT8
20_Member	GO Biological Processes	GO:0050821	protein stabilization	-4.71197	13/212	CLU,GAPDH,PFN1,PIN1,TCP1,VBP1,PFDN6,CCT4,CCT2,CCT8,PTGES3,PARK7,NAA15
20_Member	GO Biological Processes	GO:0070202	regulation of establishment of protein localization to chromosome	-4.66319	4/12	TCP1,CCT4,CCT2,CCT8
20_Member	GO Biological Processes	GO:1904816	positive regulation of protein localization to chromosome, telomeric region	-4.66319	4/12	TCP1,CCT4,CCT2,CCT8
20_Member	GO Biological Processes	GO:0090666	scaRNA localization to Cajal body	-4.49573	3/5	TCP1,CCT4,CCT2
20_Member	GO Biological Processes	GO:0090670	RNA localization to Cajal body	-4.49573	3/5	TCP1,CCT4,CCT2
20_Member	GO Biological Processes	GO:0090685	RNA localization to nucleus	-4.49573	3/5	TCP1,CCT4,CCT2
20_Member	GO Biological Processes	GO:1900182	positive regulation of protein localization to nucleus	-4.43828	8/84	F2,IPO5,RAN,TCP1,CCT4,CCT2,CCT8,PARK7
20_Member	GO Biological Processes	GO:1904814	regulation of protein localization to chromosome, telomeric region	-4.36762	4/14	TCP1,CCT4,CCT2,CCT8
20_Member	GO Biological Processes	GO:1904874	positive regulation of telomerase RNA localization to Cajal body	-4.23805	4/15	TCP1,CCT4,CCT2,CCT8
20_Member	GO Biological Processes	GO:0007338	single fertilization	-4.08068	10/149	ALDOA,HEXB,OVGP1,PLAT,TCP1,GNPDA1,CCT4,CCT2,CCT8,PARK7
20_Member	GO Biological Processes	GO:0031647	regulation of protein stability	-3.97498	15/321	CLU,GAPDH,PFN1,PIN1,CTSA,MAPK1,TCP1,VBP1,PFDN6,CCT4,CCT2,CCT8,PTGES3,PARK7,NAA15
20_Member	GO Biological Processes	GO:2000573	positive regulation of DNA biosynthetic process	-3.96951	7/73	PCNA,MAPK1,TCP1,CCT4,CCT2,CCT8,PTGES3
20_Member	GO Biological Processes	GO:1904872	regulation of telomerase RNA localization to Cajal body	-3.90283	4/18	TCP1,CCT4,CCT2,CCT8
20_Member	GO Biological Processes	GO:0032212	positive regulation of telomere maintenance via telomerase	-3.85834	5/34	MAPK1,TCP1,CCT4,CCT2,CCT8
20_Member	GO Biological Processes	GO:0051973	positive regulation of telomerase activity	-3.85834	5/34	MAPK1,TCP1,CCT4,CCT2,PTGES3
20_Member	GO Biological Processes	GO:0051347	positive regulation of transferase activity	-3.77661	21/575	AGT,CLU,DAG1,DBI,F2,GAS6,MIF,PCNA,PIN1,PPIA,PPP2CA,MAPK1,TCP1,TXN,UBE2L3,CCT4,CCT2,PTGES3,PARK7,TIGAR,CEMIP
20_Member	GO Biological Processes	GO:1904358	positive regulation of telomere maintenance via telomere lengthening	-3.6793	5/37	MAPK1,TCP1,CCT4,CCT2,CCT8
20_Member	GO Biological Processes	GO:0007339	binding of sperm to zona pellucida	-3.62332	5/38	ALDOA,TCP1,CCT4,CCT2,CCT8
20_Member	GO Biological Processes	GO:0009988	cell-cell recognition	-3.42236	6/64	ALDOA,FUT3,TCP1,CCT4,CCT2,CCT8
20_Member	GO Biological Processes	GO:0009566	fertilization	-3.28251	10/187	ALDOA,HEXB,OVGP1,PLAT,TCP1,GNPDA1,CCT4,CCT2,CCT8,PARK7
20_Member	GO Biological Processes	GO:0035036	sperm-egg recognition	-3.22932	5/46	ALDOA,TCP1,CCT4,CCT2,CCT8
20_Member	GO Biological Processes	GO:0051972	regulation of telomerase activity	-3.18575	5/47	MAPK1,TCP1,CCT4,CCT2,PTGES3
20_Member	GO Biological Processes	GO:0032210	regulation of telomere maintenance via telomerase	-2.94535	5/53	MAPK1,TCP1,CCT4,CCT2,CCT8
20_Member	GO Biological Processes	GO:2000278	regulation of DNA biosynthetic process	-2.68617	7/119	PCNA,MAPK1,TCP1,CCT4,CCT2,CCT8,PTGES3
20_Member	GO Biological Processes	GO:1904356	regulation of telomere maintenance via telomere lengthening	-2.67079	5/61	MAPK1,TCP1,CCT4,CCT2,CCT8
20_Member	GO Biological Processes	GO:1901998	toxin transport	-2.58031	4/39	TCP1,CCT4,CCT2,CCT8
20_Member	GO Biological Processes	GO:0032206	positive regulation of telomere maintenance	-2.52028	5/66	MAPK1,TCP1,CCT4,CCT2,CCT8
20_Member	GO Biological Processes	GO:0051052	regulation of DNA metabolic process	-2.50922	17/537	H1-2,HMGB1,MCM7,MSH2,PCNA,PPP2CA,PPP2R1A,MAPK1,RPA2,TCP1,AIFM1,CCT4,CCT2,CCT8,PTGES3,SUB1,TIGAR
20_Member	GO Biological Processes	GO:0008037	cell recognition	-2.35745	9/210	ALDOA,VCAN,FUT3,TCP1,YWHAZ,SEMA3A,CCT4,CCT2,CCT8
20_Member	GO Biological Processes	GO:2001252	positive regulation of chromosome organization	-2.31131	6/105	FEN1,MAPK1,TCP1,CCT4,CCT2,CCT8

## Sheet: Cluster 1 GO MF
Table S3. List of enriched gene ontology (GO) terms of molecular functions for differentially abundant proteins in cluster 1.
Group ID	Category	Term	Description	-Log10(P)	InTerm_InList	Gene symbols
1_Summary	GO Molecular Functions	GO:0045296	cadherin binding	-33.1416	49/333	ALDOA,ATIC,CAPG,CLIC1,CNN3,EEF2,EIF5,ENO1,FER,SFN,HNRNPK,IDH1,LASP1,LDHA,PCBP1,PFN1,PKM,RAN,RANBP1,RANGAP1,FSCN1,SNX2,TLN1,VCL,EIF4H,YWHAB,YWHAE,YWHAZ,TAGLN2,STK24,PDLIM1,PRDX6,OLFM4,AHSA1,PAICS,CCT8,NUDC,PARK7,MAPRE1,TES,SNX5,DBNL,OLA1,GLOD4,PPME1,UBFD1,AHNAK,EFHD2,ARHGAP18,ACTN4,ACTN1,HMGB1,PPIA,ADAMTS5
1_Member	GO Molecular Functions	GO:0045296	cadherin binding	-33.1416	49/333	ALDOA,ATIC,CAPG,CLIC1,CNN3,EEF2,EIF5,ENO1,FER,SFN,HNRNPK,IDH1,LASP1,LDHA,PCBP1,PFN1,PKM,RAN,RANBP1,RANGAP1,FSCN1,SNX2,TLN1,VCL,EIF4H,YWHAB,YWHAE,YWHAZ,TAGLN2,STK24,PDLIM1,PRDX6,OLFM4,AHSA1,PAICS,CCT8,NUDC,PARK7,MAPRE1,TES,SNX5,DBNL,OLA1,GLOD4,PPME1,UBFD1,AHNAK,EFHD2,ARHGAP18
1_Member	GO Molecular Functions	GO:0050839	cell adhesion molecule binding	-27.2088	54/557	ACTN4,ACTN1,ALDOA,ATIC,CAPG,CLIC1,CNN3,EEF2,EIF5,ENO1,FER,SFN,HMGB1,HNRNPK,IDH1,LASP1,LDHA,PCBP1,PFN1,PKM,PPIA,RAN,RANBP1,RANGAP1,FSCN1,SNX2,TLN1,VCL,EIF4H,YWHAB,YWHAE,YWHAZ,TAGLN2,STK24,PDLIM1,PRDX6,OLFM4,AHSA1,PAICS,CCT8,NUDC,ADAMTS5,PARK7,MAPRE1,TES,SNX5,DBNL,OLA1,GLOD4,PPME1,UBFD1,AHNAK,EFHD2,ARHGAP18
2_Summary	GO Molecular Functions	GO:0016853	isomerase activity	-16.8821	24/156	BPGM,DDT,FKBP1A,GPI,ITPK1,MIF,PGAM1,PGM1,PIN1,PMM2,PPIA,PPID,PTPA,QSOX1,TPI1,GNPDA1,PTGES3,RPIA,ISYNA1,PPIL1,PGM2,GALM,GNPDA2,PGM2L1
2_Member	GO Molecular Functions	GO:0016853	isomerase activity	-16.8821	24/156	BPGM,DDT,FKBP1A,GPI,ITPK1,MIF,PGAM1,PGM1,PIN1,PMM2,PPIA,PPID,PTPA,QSOX1,TPI1,GNPDA1,PTGES3,RPIA,ISYNA1,PPIL1,PGM2,GALM,GNPDA2,PGM2L1
2_Member	GO Molecular Functions	GO:0016861	intramolecular oxidoreductase activity, interconverting aldoses and ketoses	-7.41609	5/8	GPI,TPI1,GNPDA1,RPIA,GNPDA2
2_Member	GO Molecular Functions	GO:0016860	intramolecular oxidoreductase activity	-7.31983	9/50	DDT,GPI,MIF,QSOX1,TPI1,GNPDA1,PTGES3,RPIA,GNPDA2
3_Summary	GO Molecular Functions	GO:0016491	oxidoreductase activity	-14.8835	45/736	ALDH1A1,ALDH9A1,AKR1B1,APEX1,G6PD,GAPDH,GPX3,GSTP1,HADHB,HBB,IDH1,LDHA,LDHB,MDH1,ME1,NDUFA5,NDUFA9,NDUFA10,PCBD1,PGD,PGK1,PLOD1,QSOX1,QDPR,RRM1,SDHB,SOD3,SORD,PRDX2,TXN,TXNRD1,AKR7A2,SELENBP1,AIFM1,PRDX6,AKR1A1,GLRX3,PARK7,PHGDH,PCYOX1,CIAPIN1,SQOR,MICAL1,DHRS11,TXNDC17,GPD1L
3_Member	GO Molecular Functions	GO:0016491	oxidoreductase activity	-14.8835	45/736	ALDH1A1,ALDH9A1,AKR1B1,APEX1,G6PD,GAPDH,GPX3,GSTP1,HADHB,HBB,IDH1,LDHA,LDHB,MDH1,ME1,NDUFA5,NDUFA9,NDUFA10,PCBD1,PGD,PGK1,PLOD1,QSOX1,QDPR,RRM1,SDHB,SOD3,SORD,PRDX2,TXN,TXNRD1,AKR7A2,SELENBP1,AIFM1,PRDX6,AKR1A1,GLRX3,PARK7,PHGDH,PCYOX1,CIAPIN1,SQOR,MICAL1,DHRS11,TXNDC17
3_Member	GO Molecular Functions	GO:0016616	oxidoreductase activity, acting on the CH-OH group of donors, NAD or NADP as acceptor	-8.19403	14/126	AKR1B1,G6PD,HADHB,IDH1,LDHA,LDHB,MDH1,ME1,PGD,SORD,AKR7A2,AKR1A1,PHGDH,DHRS11
3_Member	GO Molecular Functions	GO:0016614	oxidoreductase activity, acting on CH-OH group of donors	-7.68189	14/138	AKR1B1,G6PD,HADHB,IDH1,LDHA,LDHB,MDH1,ME1,PGD,SORD,AKR7A2,AKR1A1,PHGDH,DHRS11
3_Member	GO Molecular Functions	GO:0051287	NAD binding	-6.08806	8/51	ALDH1A1,GAPDH,IDH1,ME1,QDPR,SORD,GPD1L,PHGDH
3_Member	GO Molecular Functions	GO:0050661	NADP binding	-3.87669	6/53	G6PD,GAPDH,IDH1,ME1,PGD,QDPR
4_Summary	GO Molecular Functions	GO:0016829	lyase activity	-13.5331	23/197	ACO1,ADSL,ALAD,ALDOA,ALDOC,ASL,CA2,CTH,DDT,ENO1,GLO1,GOT1,HADHB,HMGB1,ME1,PCBD1,TPI1,UMPS,UROD,PAICS,PARK7,PISD,GGCT
4_Member	GO Molecular Functions	GO:0016829	lyase activity	-13.5331	23/197	ACO1,ADSL,ALAD,ALDOA,ALDOC,ASL,CA2,CTH,DDT,ENO1,GLO1,GOT1,HADHB,HMGB1,ME1,PCBD1,TPI1,UMPS,UROD,PAICS,PARK7,PISD,GGCT
4_Member	GO Molecular Functions	GO:0016830	carbon-carbon lyase activity	-7.31983	9/50	ALDOA,ALDOC,DDT,GOT1,ME1,UMPS,UROD,PAICS,PISD
4_Member	GO Molecular Functions	GO:0016831	carboxy-lyase activity	-6.2343	7/34	DDT,GOT1,ME1,UMPS,UROD,PAICS,PISD
5_Summary	GO Molecular Functions	GO:0000287	magnesium ion binding	-13.3017	24/223	ADSS2,ENO1,FEN1,GCLC,GSS,HPRT1,IDH1,IMPA1,ITPK1,ME1,MSH2,PGM1,PKM,PPA1,PRPS1,PSPH,RAN,RPS6KA1,TKT,PDXK,UBA2,NUDT5,PGM2,PDXP
5_Member	GO Molecular Functions	GO:0000287	magnesium ion binding	-13.3017	24/223	ADSS2,ENO1,FEN1,GCLC,GSS,HPRT1,IDH1,IMPA1,ITPK1,ME1,MSH2,PGM1,PKM,PPA1,PRPS1,PSPH,RAN,RPS6KA1,TKT,PDXK,UBA2,NUDT5,PGM2,PDXP
6_Summary	GO Molecular Functions	GO:0042803	protein homodimerization activity	-12.6029	40/686	ACP3,ACTN4,ACTN1,ATIC,ENO1,G6PD,GLA,GLB1,GSS,GSTM1,GSTM3,HARS1,IDH1,IMPA1,LPL,MSH2,NAGA,PTPA,PRPS1,PSPH,SNX2,SRM,STAT3,TKT,TPI1,TPM1,TPM2,TPM4,TXN,WARS1,XPNPEP1,PDXK,DNM1L,CPQ,NUDT5,PARK7,GPD1L,CACYBP,PDXP,GGCT
6_Member	GO Molecular Functions	GO:0042803	protein homodimerization activity	-12.6029	40/686	ACP3,ACTN4,ACTN1,ATIC,ENO1,G6PD,GLA,GLB1,GSS,GSTM1,GSTM3,HARS1,IDH1,IMPA1,LPL,MSH2,NAGA,PTPA,PRPS1,PSPH,SNX2,SRM,STAT3,TKT,TPI1,TPM1,TPM2,TPM4,TXN,WARS1,XPNPEP1,PDXK,DNM1L,CPQ,NUDT5,PARK7,GPD1L,CACYBP,PDXP,GGCT
7_Summary	GO Molecular Functions	GO:0016798	hydrolase activity, acting on glycosyl bonds	-11.2291	18/144	APEX1,FUCA1,GAA,GBA,GLA,GLB1,GM2A,HEXA,HEXB,IDUA,MANBA,NAGA,NEU1,OVGP1,PCNA,OGA,SMPDL3B,CEMIP
7_Member	GO Molecular Functions	GO:0016798	hydrolase activity, acting on glycosyl bonds	-11.2291	18/144	APEX1,FUCA1,GAA,GBA,GLA,GLB1,GM2A,HEXA,HEXB,IDUA,MANBA,NAGA,NEU1,OVGP1,PCNA,OGA,SMPDL3B,CEMIP
7_Member	GO Molecular Functions	GO:0004553	hydrolase activity, hydrolyzing O-glycosyl compounds	-11.0141	15/94	FUCA1,GAA,GBA,GLA,GLB1,GM2A,HEXA,HEXB,IDUA,MANBA,NAGA,NEU1,OVGP1,OGA,CEMIP
7_Member	GO Molecular Functions	GO:0015929	hexosaminidase activity	-7.33076	6/15	GM2A,HEXA,HEXB,NAGA,OGA,CEMIP
7_Member	GO Molecular Functions	GO:0004563	beta-N-acetylhexosaminidase activity	-6.62284	4/5	GM2A,HEXA,HEXB,OGA
8_Summary	GO Molecular Functions	GO:0008238	exopeptidase activity	-10.8104	15/97	ANPEP,BLMH,TPP1,PEPD,CTSA,RNPEP,XPNPEP1,NPEPPS,CPQ,METAP2,LAP3,CNDP2,SCPEP1,NPEPL1,CNDP1,THOP1,ADAMTS5,FEN1,IMPA1,ME1
8_Member	GO Molecular Functions	GO:0008238	exopeptidase activity	-10.8104	15/97	ANPEP,BLMH,TPP1,PEPD,CTSA,RNPEP,XPNPEP1,NPEPPS,CPQ,METAP2,LAP3,CNDP2,SCPEP1,NPEPL1,CNDP1
8_Member	GO Molecular Functions	GO:0008235	metalloexopeptidase activity	-8.44609	11/66	ANPEP,PEPD,RNPEP,XPNPEP1,NPEPPS,CPQ,METAP2,LAP3,CNDP2,NPEPL1,CNDP1
8_Member	GO Molecular Functions	GO:0070006	metalloaminopeptidase activity	-8.41003	8/27	ANPEP,PEPD,RNPEP,XPNPEP1,NPEPPS,METAP2,LAP3,NPEPL1
8_Member	GO Molecular Functions	GO:0004177	aminopeptidase activity	-8.32972	9/39	ANPEP,BLMH,PEPD,RNPEP,XPNPEP1,NPEPPS,METAP2,LAP3,NPEPL1
8_Member	GO Molecular Functions	GO:0004180	carboxypeptidase activity	-6.60398	8/44	BLMH,PEPD,CTSA,CPQ,LAP3,CNDP2,SCPEP1,CNDP1
8_Member	GO Molecular Functions	GO:0008237	metallopeptidase activity	-5.34863	13/185	ANPEP,PEPD,RNPEP,THOP1,XPNPEP1,NPEPPS,CPQ,METAP2,ADAMTS5,LAP3,CNDP2,NPEPL1,CNDP1
8_Member	GO Molecular Functions	GO:0030145	manganese ion binding	-4.29453	7/65	FEN1,IMPA1,ME1,PEPD,XPNPEP1,LAP3,NPEPL1
8_Member	GO Molecular Functions	GO:0016805	dipeptidase activity	-4.11824	4/16	PEPD,CPQ,CNDP2,CNDP1
8_Member	GO Molecular Functions	GO:0070573	metallodipeptidase activity	-3.76203	3/8	CPQ,CNDP2,CNDP1
9_Summary	GO Molecular Functions	GO:0016874	ligase activity	-10.2253	18/165	AARS1,ADSS2,ASNS,CTPS1,GARS1,GCLC,GSS,HARS1,PFAS,UBA1,WARS1,YARS1,RTCA,GMPS,UBA2,SAE1,PAICS,UBA6
9_Member	GO Molecular Functions	GO:0016874	ligase activity	-10.2253	18/165	AARS1,ADSS2,ASNS,CTPS1,GARS1,GCLC,GSS,HARS1,PFAS,UBA1,WARS1,YARS1,RTCA,GMPS,UBA2,SAE1,PAICS,UBA6
9_Member	GO Molecular Functions	GO:0016879	ligase activity, forming carbon-nitrogen bonds	-6.29836	8/48	ADSS2,ASNS,CTPS1,GCLC,GSS,PFAS,GMPS,PAICS
9_Member	GO Molecular Functions	GO:0016884	carbon-nitrogen ligase activity, with glutamine as amido-N-donor	-3.44067	3/10	ASNS,PFAS,GMPS
10_Summary	GO Molecular Functions	GO:0008233	peptidase activity	-9.66796	33/608	AGA,ANPEP,BLMH,CAPNS1,CASP6,TPP1,CTSB,CTSD,CFD,F2,PEPD,PLAT,PLG,CTSA,LGMN,HTRA1,RNPEP,THOP1,UCHL3,XPNPEP1,USP5,NPEPPS,CPQ,METAP2,ADAMTS5,PARK7,LAP3,PARL,CNDP2,SCPEP1,NPEPL1,ASRGL1,CNDP1
10_Member	GO Molecular Functions	GO:0008233	peptidase activity	-9.66796	33/608	AGA,ANPEP,BLMH,CAPNS1,CASP6,TPP1,CTSB,CTSD,CFD,F2,PEPD,PLAT,PLG,CTSA,LGMN,HTRA1,RNPEP,THOP1,UCHL3,XPNPEP1,USP5,NPEPPS,CPQ,METAP2,ADAMTS5,PARK7,LAP3,PARL,CNDP2,SCPEP1,NPEPL1,ASRGL1,CNDP1
10_Member	GO Molecular Functions	GO:0004175	endopeptidase activity	-3.06535	16/433	BLMH,CAPNS1,CASP6,TPP1,CTSB,CTSD,CFD,F2,PLAT,PLG,LGMN,HTRA1,THOP1,USP5,ADAMTS5,PARL
10_Member	GO Molecular Functions	GO:0004197	cysteine-type endopeptidase activity	-2.66554	7/120	BLMH,CAPNS1,CASP6,CTSB,CTSD,LGMN,USP5
10_Member	GO Molecular Functions	GO:0008234	cysteine-type peptidase activity	-2.2015	8/183	BLMH,CAPNS1,CASP6,CTSB,CTSD,LGMN,UCHL3,USP5
11_Summary	GO Molecular Functions	GO:0051015	actin filament binding	-9.17608	19/215	ACTN4,ACTN1,CAPG,CFL1,FLNC,LASP1,FSCN1,TAGLN,TLN1,TPM1,TPM2,TPM3,TPM4,WDR1,ARPC1A,DBNL,MICAL1,MARCKSL1,ANXA8,ALDOA,CNN3,DAG1,FER,PFN1,VCL,PDLIM1,CAP1
11_Member	GO Molecular Functions	GO:0051015	actin filament binding	-9.17608	19/215	ACTN4,ACTN1,CAPG,CFL1,FLNC,LASP1,FSCN1,TAGLN,TLN1,TPM1,TPM2,TPM3,TPM4,WDR1,ARPC1A,DBNL,MICAL1,MARCKSL1,ANXA8
11_Member	GO Molecular Functions	GO:0003779	actin binding	-9.17066	27/439	ACTN4,ACTN1,ALDOA,CAPG,CFL1,CNN3,DAG1,FER,FLNC,LASP1,PFN1,FSCN1,TAGLN,TLN1,TPM1,TPM2,TPM3,TPM4,VCL,PDLIM1,WDR1,CAP1,ARPC1A,DBNL,MICAL1,MARCKSL1,ANXA8
12_Summary	GO Molecular Functions	GO:0016868	intramolecular transferase activity, phosphotransferases	-8.6805	6/10	BPGM,PGAM1,PGM1,PMM2,PGM2,PGM2L1
12_Member	GO Molecular Functions	GO:0016868	intramolecular transferase activity, phosphotransferases	-8.6805	6/10	BPGM,PGAM1,PGM1,PMM2,PGM2,PGM2L1
12_Member	GO Molecular Functions	GO:0016866	intramolecular transferase activity	-5.62459	6/27	BPGM,PGAM1,PGM1,PMM2,PGM2,PGM2L1
12_Member	GO Molecular Functions	GO:0004614	phosphoglucomutase activity	-4.88884	3/4	PGM1,PGM2,PGM2L1
13_Summary	GO Molecular Functions	GO:0016462	pyrophosphatase activity	-8.43174	35/754	ALPL,ARL2,DNM2,EEF2,EIF4A1,EIF4A2,GARS1,MCM7,MSH2,NSF,PPA1,RAN,TCP1,TUBA4A,TUBB2A,DDX39B,GMPS,DNM1L,TUBB3,TUBB4A,TUBB4B,CCT4,CCT2,CCT8,HBS1L,NUDT5,DCPS,OLA1,ATP6V1H,NUDT15,DDX19A,TUBB6,TUBA1C,TUBB,TUBB2B,KRT2,TLN1,TPM1,AGRN,ADSS2,EIF5,NME2,SEPHS1,ACTN1,VCAN,DAG1,HSPG2,PRELP,TPM2,TPM4,VCL,NUP58,NUTF2,OLFM4,NUP62,AHNAK,PODN,KRT28
13_Member	GO Molecular Functions	GO:0016462	pyrophosphatase activity	-8.43174	35/754	ALPL,ARL2,DNM2,EEF2,EIF4A1,EIF4A2,GARS1,MCM7,MSH2,NSF,PPA1,RAN,TCP1,TUBA4A,TUBB2A,DDX39B,GMPS,DNM1L,TUBB3,TUBB4A,TUBB4B,CCT4,CCT2,CCT8,HBS1L,NUDT5,DCPS,OLA1,ATP6V1H,NUDT15,DDX19A,TUBB6,TUBA1C,TUBB,TUBB2B
13_Member	GO Molecular Functions	GO:0016817	hydrolase activity, acting on acid anhydrides	-8.38772	35/757	ALPL,ARL2,DNM2,EEF2,EIF4A1,EIF4A2,GARS1,MCM7,MSH2,NSF,PPA1,RAN,TCP1,TUBA4A,TUBB2A,DDX39B,GMPS,DNM1L,TUBB3,TUBB4A,TUBB4B,CCT4,CCT2,CCT8,HBS1L,NUDT5,DCPS,OLA1,ATP6V1H,NUDT15,DDX19A,TUBB6,TUBA1C,TUBB,TUBB2B
13_Member	GO Molecular Functions	GO:0016818	hydrolase activity, acting on acid anhydrides, in phosphorus-containing anhydrides	-8.38772	35/757	ALPL,ARL2,DNM2,EEF2,EIF4A1,EIF4A2,GARS1,MCM7,MSH2,NSF,PPA1,RAN,TCP1,TUBA4A,TUBB2A,DDX39B,GMPS,DNM1L,TUBB3,TUBB4A,TUBB4B,CCT4,CCT2,CCT8,HBS1L,NUDT5,DCPS,OLA1,ATP6V1H,NUDT15,DDX19A,TUBB6,TUBA1C,TUBB,TUBB2B
13_Member	GO Molecular Functions	GO:0005200	structural constituent of cytoskeleton	-8.28064	13/104	KRT2,TLN1,TPM1,TUBA4A,TUBB2A,TUBB3,TUBB4A,TUBB4B,TUBB6,TUBA1C,TUBB,TUBB2B,AGRN
13_Member	GO Molecular Functions	GO:0017111	nucleoside-triphosphatase activity	-6.07184	29/699	ALPL,ARL2,DNM2,EEF2,EIF4A1,EIF4A2,MCM7,MSH2,NSF,RAN,TCP1,TUBA4A,TUBB2A,DDX39B,DNM1L,TUBB3,TUBB4A,TUBB4B,CCT4,CCT2,CCT8,HBS1L,OLA1,ATP6V1H,DDX19A,TUBB6,TUBA1C,TUBB,TUBB2B
13_Member	GO Molecular Functions	GO:0019001	guanyl nucleotide binding	-5.52398	20/401	ADSS2,ARL2,DNM2,EEF2,EIF5,NME2,RAN,TUBA4A,TUBB2A,DNM1L,TUBB3,TUBB4A,TUBB4B,HBS1L,SEPHS1,OLA1,TUBB6,TUBA1C,TUBB,TUBB2B
13_Member	GO Molecular Functions	GO:0032561	guanyl ribonucleotide binding	-5.52398	20/401	ADSS2,ARL2,DNM2,EEF2,EIF5,NME2,RAN,TUBA4A,TUBB2A,DNM1L,TUBB3,TUBB4A,TUBB4B,HBS1L,SEPHS1,OLA1,TUBB6,TUBA1C,TUBB,TUBB2B
13_Member	GO Molecular Functions	GO:0005198	structural molecule activity	-5.35805	28/719	ACTN1,VCAN,DAG1,HSPG2,KRT2,PRELP,TLN1,TPM1,TPM2,TPM4,TUBA4A,TUBB2A,VCL,NUP58,NUTF2,TUBB3,TUBB4A,TUBB4B,OLFM4,NUP62,AHNAK,TUBB6,TUBA1C,PODN,KRT28,TUBB,TUBB2B,AGRN
13_Member	GO Molecular Functions	GO:0005525	GTP binding	-5.30953	19/379	ADSS2,ARL2,DNM2,EEF2,EIF5,RAN,TUBA4A,TUBB2A,DNM1L,TUBB3,TUBB4A,TUBB4B,HBS1L,SEPHS1,OLA1,TUBB6,TUBA1C,TUBB,TUBB2B
13_Member	GO Molecular Functions	GO:0003924	GTPase activity	-3.74431	15/337	ARL2,DNM2,EEF2,RAN,TUBA4A,TUBB2A,DNM1L,TUBB3,TUBB4A,TUBB4B,HBS1L,TUBB6,TUBA1C,TUBB,TUBB2B
14_Summary	GO Molecular Functions	GO:0016765	transferase activity, transferring alkyl or aryl (other than methyl) groups	-7.80498	10/59	FDPS,GSTM1,GSTM3,GSTP1,MAT2A,SMS,SRM,GGPS1,LANCL1,NANS,GSS,GAS6,HMGB1,TLN1
14_Member	GO Molecular Functions	GO:0016765	transferase activity, transferring alkyl or aryl (other than methyl) groups	-7.80498	10/59	FDPS,GSTM1,GSTM3,GSTP1,MAT2A,SMS,SRM,GGPS1,LANCL1,NANS
14_Member	GO Molecular Functions	GO:0043295	glutathione binding	-5.02531	4/10	GSS,GSTM1,GSTM3,LANCL1
14_Member	GO Molecular Functions	GO:1900750	oligopeptide binding	-4.83415	4/11	GSS,GSTM1,GSTM3,LANCL1
14_Member	GO Molecular Functions	GO:0072341	modified amino acid binding	-3.31532	7/93	GAS6,GSS,GSTM1,GSTM3,HMGB1,TLN1,LANCL1
14_Member	GO Molecular Functions	GO:0004364	glutathione transferase activity	-3.25477	4/26	GSTM1,GSTM3,GSTP1,LANCL1
15_Summary	GO Molecular Functions	GO:1901681	sulfur compound binding	-7.57297	19/269	DBI,DPYSL3,F2,GSS,GSTM1,GSTM3,GSTP1,HDGF,CFH,LPL,PAFAH1B1,PITPNA,PPIA,PRELP,SOD3,TKT,LANCL1,ADAMTS5,AGRN,VCAN,CEMIP,EGFLAM,HAPLN3,CTSB
15_Member	GO Molecular Functions	GO:1901681	sulfur compound binding	-7.57297	19/269	DBI,DPYSL3,F2,GSS,GSTM1,GSTM3,GSTP1,HDGF,CFH,LPL,PAFAH1B1,PITPNA,PPIA,PRELP,SOD3,TKT,LANCL1,ADAMTS5,AGRN
15_Member	GO Molecular Functions	GO:0005539	glycosaminoglycan binding	-5.53567	15/236	VCAN,DPYSL3,F2,HDGF,CFH,LPL,PAFAH1B1,PPIA,PRELP,SOD3,ADAMTS5,CEMIP,EGFLAM,HAPLN3,AGRN
15_Member	GO Molecular Functions	GO:0043394	proteoglycan binding	-2.7101	4/36	CTSB,CFH,LPL,AGRN
15_Member	GO Molecular Functions	GO:0043395	heparan sulfate proteoglycan binding	-2.64657	3/18	CFH,LPL,AGRN
15_Member	GO Molecular Functions	GO:0008201	heparin binding	-2.39108	8/170	F2,HDGF,CFH,LPL,PAFAH1B1,PRELP,SOD3,ADAMTS5
16_Summary	GO Molecular Functions	GO:0051082	unfolded protein binding	-7.47563	13/121	APCS,CLU,NACA,PPIA,TCP1,VBP1,TUBB4B,PFDN6,CCT4,CCT2,CCT8,NUDC,PTGES3,ALPL,EIF4A1,EIF4A2,MCM7,MSH2,NSF,DDX39B,OLA1,ATP6V1H,DDX19A
16_Member	GO Molecular Functions	GO:0051082	unfolded protein binding	-7.47563	13/121	APCS,CLU,NACA,PPIA,TCP1,VBP1,TUBB4B,PFDN6,CCT4,CCT2,CCT8,NUDC,PTGES3
16_Member	GO Molecular Functions	GO:0016887	ATP hydrolysis activity	-2.95871	14/360	ALPL,EIF4A1,EIF4A2,MCM7,MSH2,NSF,TCP1,DDX39B,CCT4,CCT2,CCT8,OLA1,ATP6V1H,DDX19A
16_Member	GO Molecular Functions	GO:0044183	protein folding chaperone	-2.42433	4/43	TCP1,CCT4,CCT2,CCT8
17_Summary	GO Molecular Functions	GO:0016788	hydrolase activity, acting on ester bonds	-7.42591	33/750	AARS1,ACP1,ACP5,ACP3,ALPL,APEX1,CA2,FEN1,GPLD1,IMPA1,INPP1,LCAT,LPL,PPP2CA,PPP2R1A,PTPA,PPP2R5D,PPT1,PSPH,PUDP,PRDX6,PGLS,SMPDL3B,DCPS,PHPT1,PPME1,SIAE,GPCPD1,PDXP,TIGAR,MYG1,DTD1,PLBD2
17_Member	GO Molecular Functions	GO:0016788	hydrolase activity, acting on ester bonds	-7.42591	33/750	AARS1,ACP1,ACP5,ACP3,ALPL,APEX1,CA2,FEN1,GPLD1,IMPA1,INPP1,LCAT,LPL,PPP2CA,PPP2R1A,PTPA,PPP2R5D,PPT1,PSPH,PUDP,PRDX6,PGLS,SMPDL3B,DCPS,PHPT1,PPME1,SIAE,GPCPD1,PDXP,TIGAR,MYG1,DTD1,PLBD2
17_Member	GO Molecular Functions	GO:0042578	phosphoric ester hydrolase activity	-5.51094	19/367	ACP1,ACP5,ACP3,ALPL,APEX1,GPLD1,IMPA1,INPP1,PPP2CA,PPP2R1A,PTPA,PPP2R5D,PSPH,PUDP,SMPDL3B,PHPT1,GPCPD1,PDXP,TIGAR
17_Member	GO Molecular Functions	GO:0016791	phosphatase activity	-4.68382	15/278	ACP1,ACP5,ACP3,ALPL,IMPA1,INPP1,PPP2CA,PPP2R1A,PTPA,PPP2R5D,PSPH,PUDP,PHPT1,PDXP,TIGAR
17_Member	GO Molecular Functions	GO:0004721	phosphoprotein phosphatase activity	-2.33066	8/174	ACP1,ACP3,PPP2CA,PPP2R1A,PTPA,PPP2R5D,PHPT1,PDXP
18_Summary	GO Molecular Functions	GO:0008135	translation factor activity, RNA binding	-7.31242	11/84	EEF2,EIF1AX,EIF4A1,EIF4A2,EIF4B,EIF5,EIF5A,EIF4H,EIF1,EIF1B,HBS1L,RBM3,CBX5,OLA1,NAA15,ACTN1,TUBB4B
18_Member	GO Molecular Functions	GO:0008135	translation factor activity, RNA binding	-7.31242	11/84	EEF2,EIF1AX,EIF4A1,EIF4A2,EIF4B,EIF5,EIF5A,EIF4H,EIF1,EIF1B,HBS1L
18_Member	GO Molecular Functions	GO:0090079	translation regulator activity, nucleic acid binding	-6.18224	11/108	EEF2,EIF1AX,EIF4A1,EIF4A2,EIF4B,EIF5,EIF5A,EIF4H,EIF1,EIF1B,HBS1L
18_Member	GO Molecular Functions	GO:0003743	translation initiation factor activity	-6.08806	8/51	EIF1AX,EIF4A1,EIF4A2,EIF4B,EIF5,EIF4H,EIF1,EIF1B
18_Member	GO Molecular Functions	GO:0043021	ribonucleoprotein complex binding	-4.05641	10/150	EEF2,EIF4B,EIF5A,RBM3,EIF4H,EIF1,EIF1B,CBX5,OLA1,NAA15
18_Member	GO Molecular Functions	GO:0043024	ribosomal small subunit binding	-4.00685	4/17	EIF4B,EIF4H,EIF1,EIF1B
18_Member	GO Molecular Functions	GO:0003725	double-stranded RNA binding	-2.25718	5/76	ACTN1,EIF4A1,EIF4B,EIF4H,TUBB4B
19_Summary	GO Molecular Functions	GO:0033218	amide binding	-7.3012	23/403	ANPEP,CLU,TPP1,DBI,FKBP1A,GSS,GSTM1,GSTM3,HSPG2,TNPO1,IPO5,PITPNA,PLTP,PPIA,PPID,VBP1,ITM2B,NPEPPS,NUP58,LANCL1,PFDN6,PPIL1,CEMIP
19_Member	GO Molecular Functions	GO:0033218	amide binding	-7.3012	23/403	ANPEP,CLU,TPP1,DBI,FKBP1A,GSS,GSTM1,GSTM3,HSPG2,TNPO1,IPO5,PITPNA,PLTP,PPIA,PPID,VBP1,ITM2B,NPEPPS,NUP58,LANCL1,PFDN6,PPIL1,CEMIP
19_Member	GO Molecular Functions	GO:0042277	peptide binding	-6.33393	19/323	ANPEP,CLU,TPP1,GSS,GSTM1,GSTM3,HSPG2,TNPO1,IPO5,PPIA,PPID,VBP1,ITM2B,NPEPPS,NUP58,LANCL1,PFDN6,PPIL1,CEMIP
20_Summary	GO Molecular Functions	GO:0019904	protein domain specific binding	-7.25129	31/687	ACTN1,CAPG,DAG1,DNM2,DPYSL3,GAPDH,GRB2,HMGB2,HNRNPK,LRP2,NSF,PLG,PRKAR2A,RAN,RRM1,TLN1,WARS1,YWHAB,YWHAE,YWHAZ,LANCL1,YWHAQ,CBX3,NUP62,OSTF1,CACYBP,DBNL,PPIL1,MICAL1,SH3BGRL2,TUBB
20_Member	GO Molecular Functions	GO:0019904	protein domain specific binding	-7.25129	31/687	ACTN1,CAPG,DAG1,DNM2,DPYSL3,GAPDH,GRB2,HMGB2,HNRNPK,LRP2,NSF,PLG,PRKAR2A,RAN,RRM1,TLN1,WARS1,YWHAB,YWHAE,YWHAZ,LANCL1,YWHAQ,CBX3,NUP62,OSTF1,CACYBP,DBNL,PPIL1,MICAL1,SH3BGRL2,TUBB
20_Member	GO Molecular Functions	GO:0017124	SH3 domain binding	-3.2365	8/125	DNM2,DPYSL3,GRB2,LRP2,LANCL1,OSTF1,MICAL1,SH3BGRL2

## Sheet: Cluster 1 GO CC
Table S3. List of enriched gene ontology (GO) terms of cellular components for differentially abundant proteins in cluster 1.
GroupID	Category	Term	Description	-Log10(P)	InTerm_InList	Gene symbols
1_Summary	GO Cellular Components	GO:0060205	cytoplasmic vesicle lumen	-38.2274	53/325	ACTN4,ACTN1,ADA,AGA,ALAD,ALDOA,ALDOC,CLU,CSTB,CTSD,CFD,EEF2,FUCA1,GAS6,GDI2,GLA,GLB1,GM2A,GPI,GRP,GSTP1,HEXB,HMGB1,IDH1,MIF,NEU1,NME2,PNP,PGAM1,PKM,PLG,CTSA,PPIA,MAPK1,QSOX1,TIMP2,TIMP3,VCL,PDXK,CREG1,PRDX6,TUBB4B,FAM3C,CAP1,OLFM4,CCT2,CCT8,OSTF1,DBNL,OLA1,PGM2,CAND1,TUBB,CTSB,HBB,PGM1,GAA,SERPINB6,ATP6AP2
1_Member	GO Cellular Components	GO:0060205	cytoplasmic vesicle lumen	-38.2274	53/325	ACTN4,ACTN1,ADA,AGA,ALAD,ALDOA,ALDOC,CLU,CSTB,CTSD,CFD,EEF2,FUCA1,GAS6,GDI2,GLA,GLB1,GM2A,GPI,GRP,GSTP1,HEXB,HMGB1,IDH1,MIF,NEU1,NME2,PNP,PGAM1,PKM,PLG,CTSA,PPIA,MAPK1,QSOX1,TIMP2,TIMP3,VCL,PDXK,CREG1,PRDX6,TUBB4B,FAM3C,CAP1,OLFM4,CCT2,CCT8,OSTF1,DBNL,OLA1,PGM2,CAND1,TUBB
1_Member	GO Cellular Components	GO:0031983	vesicle lumen	-38.0849	53/327	ACTN4,ACTN1,ADA,AGA,ALAD,ALDOA,ALDOC,CLU,CSTB,CTSD,CFD,EEF2,FUCA1,GAS6,GDI2,GLA,GLB1,GM2A,GPI,GRP,GSTP1,HEXB,HMGB1,IDH1,MIF,NEU1,NME2,PNP,PGAM1,PKM,PLG,CTSA,PPIA,MAPK1,QSOX1,TIMP2,TIMP3,VCL,PDXK,CREG1,PRDX6,TUBB4B,FAM3C,CAP1,OLFM4,CCT2,CCT8,OSTF1,DBNL,OLA1,PGM2,CAND1,TUBB
1_Member	GO Cellular Components	GO:0034774	secretory granule lumen	-37.2787	52/322	ACTN4,ACTN1,AGA,ALAD,ALDOA,ALDOC,CLU,CSTB,CTSD,CFD,EEF2,FUCA1,GAS6,GDI2,GLA,GLB1,GM2A,GPI,GRP,GSTP1,HEXB,HMGB1,IDH1,MIF,NEU1,NME2,PNP,PGAM1,PKM,PLG,CTSA,PPIA,MAPK1,QSOX1,TIMP2,TIMP3,VCL,PDXK,CREG1,PRDX6,TUBB4B,FAM3C,CAP1,OLFM4,CCT2,CCT8,OSTF1,DBNL,OLA1,PGM2,CAND1,TUBB
1_Member	GO Cellular Components	GO:1904813	ficolin-1-rich granule lumen	-25.7419	29/124	ALAD,ALDOA,ALDOC,CSTB,CTSB,CTSD,CFD,EEF2,GLB1,GPI,GSTP1,HBB,HMGB1,IDH1,MIF,NME2,PNP,PGAM1,PGM1,PKM,PPIA,MAPK1,TIMP2,VCL,CCT8,OSTF1,DBNL,PGM2,CAND1
1_Member	GO Cellular Components	GO:0101002	ficolin-1-rich granule	-23.9771	32/185	ALAD,ALDOA,ALDOC,CSTB,CTSB,CTSD,CFD,EEF2,GAA,GLB1,GPI,GSTP1,HBB,HMGB1,IDH1,MIF,NME2,PNP,PGAM1,PGM1,SERPINB6,PKM,PPIA,MAPK1,TIMP2,VCL,ATP6AP2,CCT8,OSTF1,DBNL,PGM2,CAND1
2_Summary	GO Cellular Components	GO:0005775	vacuolar lumen	-26.0665	33/174	AGA,TPP1,VCAN,CTSB,CTSD,FUCA1,GAA,GBA,GDI2,GLA,GLB1,GM2A,GPC1,HEXA,HEXB,HSPG2,IDUA,MANBA,NEU1,CTSA,PPT1,PRELP,MAPK1,LGMN,CREG1,PRDX6,TUBB4B,CAP1,CCT2,CCT8,PLBD2,TUBB,AGRN,ACP5,ACP3,ADA,ANPEP,ATP6V1C1,ATP6AP1,GPLD1,LRP2,NAGA,NSF,SORT1,SNX2,UBA1,USP5,ATP6AP2,CPQ,PCYOX1,ATP6V1H,SIAE,AHNAK
2_Member	GO Cellular Components	GO:0005775	vacuolar lumen	-26.0665	33/174	AGA,TPP1,VCAN,CTSB,CTSD,FUCA1,GAA,GBA,GDI2,GLA,GLB1,GM2A,GPC1,HEXA,HEXB,HSPG2,IDUA,MANBA,NEU1,CTSA,PPT1,PRELP,MAPK1,LGMN,CREG1,PRDX6,TUBB4B,CAP1,CCT2,CCT8,PLBD2,TUBB,AGRN
2_Member	GO Cellular Components	GO:0043202	lysosomal lumen	-20.6699	23/97	TPP1,VCAN,CTSB,CTSD,FUCA1,GAA,GBA,GLA,GLB1,GM2A,GPC1,HEXA,HEXB,HSPG2,IDUA,MANBA,NEU1,CTSA,PPT1,PRELP,LGMN,PLBD2,AGRN
2_Member	GO Cellular Components	GO:0000323	lytic vacuole	-20.5638	53/739	ACP5,ACP3,ADA,AGA,ANPEP,ATP6V1C1,ATP6AP1,TPP1,VCAN,CTSB,CTSD,FUCA1,GAA,GBA,GDI2,GLA,GLB1,GM2A,GPC1,GPLD1,HEXA,HEXB,HSPG2,IDUA,LRP2,MANBA,NAGA,NEU1,NSF,CTSA,PPT1,PRELP,MAPK1,LGMN,SORT1,SNX2,UBA1,USP5,CREG1,PRDX6,ATP6AP2,TUBB4B,CPQ,CAP1,CCT2,CCT8,PCYOX1,ATP6V1H,SIAE,AHNAK,PLBD2,TUBB,AGRN
2_Member	GO Cellular Components	GO:0005764	lysosome	-20.5638	53/739	ACP5,ACP3,ADA,AGA,ANPEP,ATP6V1C1,ATP6AP1,TPP1,VCAN,CTSB,CTSD,FUCA1,GAA,GBA,GDI2,GLA,GLB1,GM2A,GPC1,GPLD1,HEXA,HEXB,HSPG2,IDUA,LRP2,MANBA,NAGA,NEU1,NSF,CTSA,PPT1,PRELP,MAPK1,LGMN,SORT1,SNX2,UBA1,USP5,CREG1,PRDX6,ATP6AP2,TUBB4B,CPQ,CAP1,CCT2,CCT8,PCYOX1,ATP6V1H,SIAE,AHNAK,PLBD2,TUBB,AGRN
2_Member	GO Cellular Components	GO:0005766	primary lysosome	-12.6732	20/155	ACP3,AGA,FUCA1,GAA,GDI2,GLA,GLB1,GM2A,HEXA,HEXB,MANBA,CTSA,MAPK1,CREG1,PRDX6,TUBB4B,CAP1,CCT2,CCT8,TUBB
2_Member	GO Cellular Components	GO:0042582	azurophil granule	-12.6732	20/155	ACP3,AGA,FUCA1,GAA,GDI2,GLA,GLB1,GM2A,HEXA,HEXB,MANBA,CTSA,MAPK1,CREG1,PRDX6,TUBB4B,CAP1,CCT2,CCT8,TUBB
2_Member	GO Cellular Components	GO:0035578	azurophil granule lumen	-12.3862	16/91	AGA,FUCA1,GDI2,GLA,GLB1,GM2A,HEXB,CTSA,MAPK1,CREG1,PRDX6,TUBB4B,CAP1,CCT2,CCT8,TUBB
3_Summary	GO Cellular Components	GO:0005925	focal adhesion	-12.464	31/421	ACTN4,ACTN1,ARL2,ADGRE5,CFL1,CNN3,DAG1,DNM2,FLNC,GDI2,HNRNPK,HSPG2,LASP1,PFN1,PPIA,PRKAR2A,MAPK1,TLN1,TPM4,VCL,YWHAB,YWHAE,YWHAZ,PDLIM1,CAP1,YWHAQ,MAPRE2,MAPRE1,TES,LAP3,AHNAK
3_Member	GO Cellular Components	GO:0005925	focal adhesion	-12.464	31/421	ACTN4,ACTN1,ARL2,ADGRE5,CFL1,CNN3,DAG1,DNM2,FLNC,GDI2,HNRNPK,HSPG2,LASP1,PFN1,PPIA,PRKAR2A,MAPK1,TLN1,TPM4,VCL,YWHAB,YWHAE,YWHAZ,PDLIM1,CAP1,YWHAQ,MAPRE2,MAPRE1,TES,LAP3,AHNAK
3_Member	GO Cellular Components	GO:0030055	cell-substrate junction	-12.2218	31/430	ACTN4,ACTN1,ARL2,ADGRE5,CFL1,CNN3,DAG1,DNM2,FLNC,GDI2,HNRNPK,HSPG2,LASP1,PFN1,PPIA,PRKAR2A,MAPK1,TLN1,TPM4,VCL,YWHAB,YWHAE,YWHAZ,PDLIM1,CAP1,YWHAQ,MAPRE2,MAPRE1,TES,LAP3,AHNAK
4_Summary	GO Cellular Components	GO:0031012	extracellular matrix	-11.6911	35/571	AGT,ALPL,APCS,CLU,VCAN,CSTB,CTSB,CTSD,DAG1,F2,GPC1,GPLD1,HDGF,HSPG2,LGALS1,OVGP1,SERPINB6,PKM,PLG,PRELP,HTRA1,SOD3,TIMP2,TIMP3,SEMA3B,MATN4,FCGBP,SPON2,ADAMTS5,PODN,EMID1,EGFLAM,HAPLN3,AGRN,ANXA8
4_Member	GO Cellular Components	GO:0031012	extracellular matrix	-11.6911	35/571	AGT,ALPL,APCS,CLU,VCAN,CSTB,CTSB,CTSD,DAG1,F2,GPC1,GPLD1,HDGF,HSPG2,LGALS1,OVGP1,SERPINB6,PKM,PLG,PRELP,HTRA1,SOD3,TIMP2,TIMP3,SEMA3B,MATN4,FCGBP,SPON2,ADAMTS5,PODN,EMID1,EGFLAM,HAPLN3,AGRN,ANXA8
4_Member	GO Cellular Components	GO:0030312	external encapsulating structure	-11.6695	35/572	AGT,ALPL,APCS,CLU,VCAN,CSTB,CTSB,CTSD,DAG1,F2,GPC1,GPLD1,HDGF,HSPG2,LGALS1,OVGP1,SERPINB6,PKM,PLG,PRELP,HTRA1,SOD3,TIMP2,TIMP3,SEMA3B,MATN4,FCGBP,SPON2,ADAMTS5,PODN,EMID1,EGFLAM,HAPLN3,AGRN,ANXA8
4_Member	GO Cellular Components	GO:0062023	collagen-containing extracellular matrix	-10.0795	28/429	AGT,APCS,CLU,VCAN,CSTB,CTSB,CTSD,DAG1,F2,GPC1,HDGF,HSPG2,LGALS1,SERPINB6,PKM,PLG,PRELP,HTRA1,SOD3,TIMP2,TIMP3,SEMA3B,MATN4,ADAMTS5,PODN,EGFLAM,AGRN,ANXA8
5_Summary	GO Cellular Components	GO:1904724	tertiary granule lumen	-9.33545	11/55	ALDOA,ALDOC,CSTB,CTSD,HBB,IDH1,PGM1,QSOX1,TIMP2,OLFM4,DBNL,GAA,SERPINB6,ATP6AP2,NEU1,VCL,PDXK
5_Member	GO Cellular Components	GO:1904724	tertiary granule lumen	-9.33545	11/55	ALDOA,ALDOC,CSTB,CTSD,HBB,IDH1,PGM1,QSOX1,TIMP2,OLFM4,DBNL
5_Member	GO Cellular Components	GO:0070820	tertiary granule	-6.73619	14/164	ALDOA,ALDOC,CSTB,CTSD,GAA,HBB,IDH1,PGM1,SERPINB6,QSOX1,TIMP2,ATP6AP2,OLFM4,DBNL
5_Member	GO Cellular Components	GO:0035580	specific granule lumen	-4.42886	7/62	CTSD,NEU1,QSOX1,TIMP2,VCL,PDXK,OLFM4
6_Summary	GO Cellular Components	GO:0099513	polymeric cytoskeletal fiber	-8.84548	36/763	ACTN1,TBCB,DNM2,DPYSL2,DPYSL3,KRT2,PAFAH1B1,TBCA,TCP1,TPM1,TPM2,TPM3,TPM4,TPT1,TUBA4A,TUBB2A,PDLIM1,DNM1L,TUBB3,TUBB4A,TUBB4B,CCT4,CCT2,CCT8,NUDC,MAPRE2,MAPRE1,DBNL,TPPP3,MICAL1,TUBB6,TUBA1C,ARHGAP18,KRT28,TUBB,TUBB2B,GSTM1,GSTM3,QSOX1,OLFM4,CAPG,MAPK1,RANGAP1,NUP62,PPP2CA,CBX3,TTLL12
6_Member	GO Cellular Components	GO:0099513	polymeric cytoskeletal fiber	-8.84548	36/763	ACTN1,TBCB,DNM2,DPYSL2,DPYSL3,KRT2,PAFAH1B1,TBCA,TCP1,TPM1,TPM2,TPM3,TPM4,TPT1,TUBA4A,TUBB2A,PDLIM1,DNM1L,TUBB3,TUBB4A,TUBB4B,CCT4,CCT2,CCT8,NUDC,MAPRE2,MAPRE1,DBNL,TPPP3,MICAL1,TUBB6,TUBA1C,ARHGAP18,KRT28,TUBB,TUBB2B
6_Member	GO Cellular Components	GO:0045171	intercellular bridge	-8.06975	12/89	GSTM1,GSTM3,QSOX1,TUBB2A,TUBB3,TUBB4A,TUBB4B,OLFM4,MICAL1,TUBB6,TUBB,TUBB2B
6_Member	GO Cellular Components	GO:0005874	microtubule	-7.86622	25/439	TBCB,DNM2,DPYSL2,PAFAH1B1,TBCA,TCP1,TPT1,TUBA4A,TUBB2A,DNM1L,TUBB3,TUBB4A,TUBB4B,CCT4,CCT2,CCT8,NUDC,MAPRE2,MAPRE1,TPPP3,TUBB6,TUBA1C,ARHGAP18,TUBB,TUBB2B
6_Member	GO Cellular Components	GO:0072686	mitotic spindle	-5.42666	13/182	CAPG,MAPK1,RANGAP1,TUBB2A,TUBB3,TUBB4A,TUBB4B,NUDC,MAPRE1,NUP62,TUBB6,TUBB,TUBB2B
6_Member	GO Cellular Components	GO:0005819	spindle	-4.61321	19/425	CAPG,PAFAH1B1,PPP2CA,MAPK1,RANGAP1,TPT1,TUBB2A,TUBB3,TUBB4A,TUBB4B,NUDC,MAPRE2,CBX3,MAPRE1,TTLL12,NUP62,TUBB6,TUBB,TUBB2B
7_Summary	GO Cellular Components	GO:0005862	muscle thin filament tropomyosin	-7.31666	4/4	TPM1,TPM2,TPM3,TPM4,ACTN4,ACTN1,ALDOA,DAG1,ENO1,FKBP1A,FLNC,SRI,VCL,PDLIM1,GLRX3,AHNAK,FSCN1,DPYSL3,DBNL
7_Member	GO Cellular Components	GO:0005862	muscle thin filament tropomyosin	-7.31666	4/4	TPM1,TPM2,TPM3,TPM4
7_Member	GO Cellular Components	GO:0030016	myofibril	-6.41018	16/229	ACTN4,ACTN1,ALDOA,DAG1,ENO1,FKBP1A,FLNC,SRI,TPM1,TPM2,TPM3,TPM4,VCL,PDLIM1,GLRX3,AHNAK
7_Member	GO Cellular Components	GO:0043292	contractile fiber	-6.16193	16/239	ACTN4,ACTN1,ALDOA,DAG1,ENO1,FKBP1A,FLNC,SRI,TPM1,TPM2,TPM3,TPM4,VCL,PDLIM1,GLRX3,AHNAK
7_Member	GO Cellular Components	GO:0030017	sarcomere	-4.75546	13/210	ACTN4,ACTN1,ALDOA,ENO1,FKBP1A,FLNC,SRI,TPM1,TPM2,TPM3,TPM4,PDLIM1,GLRX3
7_Member	GO Cellular Components	GO:0001725	stress fiber	-4.12642	7/69	ACTN4,ACTN1,FSCN1,TPM1,TPM3,TPM4,PDLIM1
7_Member	GO Cellular Components	GO:0097517	contractile actin filament bundle	-4.12642	7/69	ACTN4,ACTN1,FSCN1,TPM1,TPM3,TPM4,PDLIM1
7_Member	GO Cellular Components	GO:0042641	actomyosin	-3.82254	7/77	ACTN4,ACTN1,FSCN1,TPM1,TPM3,TPM4,PDLIM1
7_Member	GO Cellular Components	GO:0032432	actin filament bundle	-3.78723	7/78	ACTN4,ACTN1,FSCN1,TPM1,TPM3,TPM4,PDLIM1
7_Member	GO Cellular Components	GO:0005865	striated muscle thin filament	-3.62683	4/21	TPM1,TPM2,TPM3,TPM4
7_Member	GO Cellular Components	GO:0005884	actin filament	-3.53101	8/113	ACTN1,DPYSL3,TPM1,TPM2,TPM3,TPM4,PDLIM1,DBNL
7_Member	GO Cellular Components	GO:0036379	myofilament	-3.32222	4/25	TPM1,TPM2,TPM3,TPM4
7_Member	GO Cellular Components	GO:0031674	I band	-2.91536	8/140	ACTN4,ACTN1,ALDOA,FKBP1A,FLNC,SRI,PDLIM1,GLRX3
7_Member	GO Cellular Components	GO:0030018	Z disc	-2.50812	7/128	ACTN4,ACTN1,FKBP1A,FLNC,SRI,PDLIM1,GLRX3
8_Summary	GO Cellular Components	GO:0015629	actin cytoskeleton	-6.19685	24/501	ACTN4,ACTN1,ALDOA,CAPG,CFL1,CNN3,DPYSL3,FER,HNRNPK,LASP1,FSCN1,TPM1,TPM2,TPM3,TPM4,VCL,PDLIM1,WDR1,CAP1,ARPC1A,DBNL,PDXP,MICAL1,AHNAK,MAPRE1,ENO1,PAFAH1B1,PFN1,GLRX3
8_Member	GO Cellular Components	GO:0015629	actin cytoskeleton	-6.19685	24/501	ACTN4,ACTN1,ALDOA,CAPG,CFL1,CNN3,DPYSL3,FER,HNRNPK,LASP1,FSCN1,TPM1,TPM2,TPM3,TPM4,VCL,PDLIM1,WDR1,CAP1,ARPC1A,DBNL,PDXP,MICAL1,AHNAK
8_Member	GO Cellular Components	GO:0002102	podosome	-5.33867	6/30	HNRNPK,FSCN1,TPM4,VCL,WDR1,DBNL
8_Member	GO Cellular Components	GO:0030863	cortical cytoskeleton	-3.69338	8/107	ACTN4,ACTN1,LASP1,TPM4,WDR1,CAP1,MAPRE1,DBNL
8_Member	GO Cellular Components	GO:0005938	cell cortex	-3.59676	14/310	ACTN4,ACTN1,ENO1,FER,LASP1,PAFAH1B1,PFN1,FSCN1,TPM4,WDR1,CAP1,GLRX3,MAPRE1,DBNL
8_Member	GO Cellular Components	GO:0030864	cortical actin cytoskeleton	-2.93433	6/79	ACTN4,ACTN1,LASP1,WDR1,CAP1,DBNL
9_Summary	GO Cellular Components	GO:0031093	platelet alpha granule lumen	-6.18465	9/67	ACTN4,ACTN1,ALDOA,CLU,CFD,GAS6,PLG,QSOX1,OLA1,CD109,MAPK1
9_Member	GO Cellular Components	GO:0031093	platelet alpha granule lumen	-6.18465	9/67	ACTN4,ACTN1,ALDOA,CLU,CFD,GAS6,PLG,QSOX1,OLA1
9_Member	GO Cellular Components	GO:0031091	platelet alpha granule	-5.97902	10/91	ACTN4,ACTN1,ALDOA,CLU,CFD,GAS6,PLG,QSOX1,OLA1,CD109
9_Member	GO Cellular Components	GO:0031143	pseudopodium	-2.64657	3/18	ACTN4,ACTN1,MAPK1
10_Summary	GO Cellular Components	GO:0101031	chaperone complex	-5.80592	7/39	TCP1,PFDN6,CCT4,CCT2,CCT8,PTGES3,DNAJC9,CKB,DPYSL3,GDI1,PAFAH1B1,PMM2,PPP2R1A,PPT1,ATP6AP2,TUBB4A,PARK7,DBNL,TUBB
10_Member	GO Cellular Components	GO:0101031	chaperone complex	-5.80592	7/39	TCP1,PFDN6,CCT4,CCT2,CCT8,PTGES3,DNAJC9
10_Member	GO Cellular Components	GO:0002199	zona pellucida receptor complex	-5.49215	4/8	TCP1,CCT4,CCT2,CCT8
10_Member	GO Cellular Components	GO:0005832	chaperonin-containing T-complex	-4.83415	4/11	TCP1,CCT4,CCT2,CCT8
10_Member	GO Cellular Components	GO:0044297	cell body	-2.06182	16/549	CKB,DPYSL3,GDI1,PAFAH1B1,PMM2,PPP2R1A,PPT1,TCP1,ATP6AP2,TUBB4A,CCT4,CCT2,CCT8,PARK7,DBNL,TUBB
11_Summary	GO Cellular Components	GO:0000159	protein phosphatase type 2A complex	-5.42081	5/17	PPP2CA,PPP2R1A,PPP2R2A,PTPA,PPP2R5D
11_Member	GO Cellular Components	GO:0000159	protein phosphatase type 2A complex	-5.42081	5/17	PPP2CA,PPP2R1A,PPP2R2A,PTPA,PPP2R5D
11_Member	GO Cellular Components	GO:0005963	magnesium-dependent protein serine/threonine phosphatase complex	-4.12772	5/30	PPP2CA,PPP2R1A,PPP2R2A,PTPA,PPP2R5D
11_Member	GO Cellular Components	GO:0008287	protein serine/threonine phosphatase complex	-2.94535	5/53	PPP2CA,PPP2R1A,PPP2R2A,PTPA,PPP2R5D
11_Member	GO Cellular Components	GO:1903293	phosphatase complex	-2.87229	5/55	PPP2CA,PPP2R1A,PPP2R2A,PTPA,PPP2R5D
12_Summary	GO Cellular Components	GO:0005635	nuclear envelope	-5.34855	22/485	CLIC1,CSE1L,EIF5A,ENO1,GAPDH,IPO5,PAFAH1B1,RAN,RANBP1,RANGAP1,SORT1,XPO1,NUP58,NUTF2,CBX3,SEPHS1,CBX5,NUP62,FAM169A,CACYBP,SH3BGRL2,TUBB
12_Member	GO Cellular Components	GO:0005635	nuclear envelope	-5.34855	22/485	CLIC1,CSE1L,EIF5A,ENO1,GAPDH,IPO5,PAFAH1B1,RAN,RANBP1,RANGAP1,SORT1,XPO1,NUP58,NUTF2,CBX3,SEPHS1,CBX5,NUP62,FAM169A,CACYBP,SH3BGRL2,TUBB
12_Member	GO Cellular Components	GO:0005643	nuclear pore	-3.92828	8/99	EIF5A,IPO5,RAN,RANBP1,RANGAP1,NUP58,NUTF2,NUP62
12_Member	GO Cellular Components	GO:0031965	nuclear membrane	-3.6834	14/304	CLIC1,ENO1,GAPDH,PAFAH1B1,RANGAP1,SORT1,XPO1,NUP58,NUTF2,CBX3,SEPHS1,NUP62,FAM169A,SH3BGRL2
13_Summary	GO Cellular Components	GO:0042470	melanosome	-5.26043	10/109	AHCY,CAPG,TPP1,CTSB,CTSD,RAN,YWHAB,YWHAE,YWHAZ,CCT4
13_Member	GO Cellular Components	GO:0042470	melanosome	-5.26043	10/109	AHCY,CAPG,TPP1,CTSB,CTSD,RAN,YWHAB,YWHAE,YWHAZ,CCT4
13_Member	GO Cellular Components	GO:0048770	pigment granule	-5.26043	10/109	AHCY,CAPG,TPP1,CTSB,CTSD,RAN,YWHAB,YWHAE,YWHAZ,CCT4
14_Summary	GO Cellular Components	GO:0031970	organelle envelope lumen	-4.98045	9/93	ALPL,ARL2,THOP1,AIFM1,PARK7,CACYBP,CIAPIN1,UQCC2,TUBB
14_Member	GO Cellular Components	GO:0031970	organelle envelope lumen	-4.98045	9/93	ALPL,ARL2,THOP1,AIFM1,PARK7,CACYBP,CIAPIN1,UQCC2,TUBB
14_Member	GO Cellular Components	GO:0005758	mitochondrial intermembrane space	-3.61849	7/83	ALPL,ARL2,THOP1,AIFM1,PARK7,CIAPIN1,UQCC2
15_Summary	GO Cellular Components	GO:0001726	ruffle	-4.82584	12/177	ACTN1,CAPG,CFL1,DNM2,NME2,FSCN1,TLN1,TPM1,SNX5,DBNL,PDXP,ARHGAP18,DAG1,DPYSL3,FER,PAFAH1B1,SNX2,ATP6AP2,TUBB3
15_Member	GO Cellular Components	GO:0001726	ruffle	-4.82584	12/177	ACTN1,CAPG,CFL1,DNM2,NME2,FSCN1,TLN1,TPM1,SNX5,DBNL,PDXP,ARHGAP18
15_Member	GO Cellular Components	GO:0031252	cell leading edge	-4.7264	19/417	ACTN1,CAPG,CFL1,DAG1,DNM2,DPYSL3,FER,NME2,PAFAH1B1,FSCN1,SNX2,TLN1,TPM1,ATP6AP2,TUBB3,SNX5,DBNL,PDXP,ARHGAP18
15_Member	GO Cellular Components	GO:0030027	lamellipodium	-4.26079	12/202	CAPG,CFL1,DAG1,DNM2,DPYSL3,FER,NME2,FSCN1,SNX2,TUBB3,DBNL,PDXP
16_Summary	GO Cellular Components	GO:0016281	eukaryotic translation initiation factor 4F complex	-4.66319	4/12	EIF4A1,EIF4A2,EIF4B,EIF4H
16_Member	GO Cellular Components	GO:0016281	eukaryotic translation initiation factor 4F complex	-4.66319	4/12	EIF4A1,EIF4A2,EIF4B,EIF4H
17_Summary	GO Cellular Components	GO:0032994	protein-lipid complex	-4.64785	6/39	CLU,DBI,LCAT,LPL,PLTP,PCYOX1
17_Member	GO Cellular Components	GO:0032994	protein-lipid complex	-4.64785	6/39	CLU,DBI,LCAT,LPL,PLTP,PCYOX1
17_Member	GO Cellular Components	GO:0034358	plasma lipoprotein particle	-3.73705	5/36	CLU,LCAT,LPL,PLTP,PCYOX1
17_Member	GO Cellular Components	GO:1990777	lipoprotein particle	-3.73705	5/36	CLU,LCAT,LPL,PLTP,PCYOX1
17_Member	GO Cellular Components	GO:0034364	high-density lipoprotein particle	-2.13506	3/27	CLU,LCAT,PLTP
18_Summary	GO Cellular Components	GO:0005796	Golgi lumen	-4.58703	9/104	VCAN,DAG1,F2,GAS6,GPC1,HSPG2,PRELP,SOD3,AGRN,CLU,DBI,IGFBP3,IGFBP5,LGALS1,MAPK1,QSOX1,ADAMTS5
18_Member	GO Cellular Components	GO:0005796	Golgi lumen	-4.58703	9/104	VCAN,DAG1,F2,GAS6,GPC1,HSPG2,PRELP,SOD3,AGRN
18_Member	GO Cellular Components	GO:0005788	endoplasmic reticulum lumen	-2.58618	12/311	CLU,VCAN,DAG1,DBI,F2,GAS6,IGFBP3,IGFBP5,LGALS1,MAPK1,QSOX1,ADAMTS5
19_Summary	GO Cellular Components	GO:0000781	chromosome, telomeric region	-4.33354	11/168	APEX1,FEN1,MCM7,MSH2,PCNA,RBBP7,RPA2,SSB,PTGES3,CBX3,CBX5,PAFAH1B1,PPP2CA,PPP2R1A,RANGAP1,XPO1
19_Member	GO Cellular Components	GO:0000781	chromosome, telomeric region	-4.33354	11/168	APEX1,FEN1,MCM7,MSH2,PCNA,RBBP7,RPA2,SSB,PTGES3,CBX3,CBX5
19_Member	GO Cellular Components	GO:0098687	chromosomal region	-3.5926	16/387	APEX1,FEN1,MCM7,MSH2,PAFAH1B1,PCNA,PPP2CA,PPP2R1A,RANGAP1,RBBP7,RPA2,SSB,XPO1,PTGES3,CBX3,CBX5
20_Summary	GO Cellular Components	GO:0005765	lysosomal membrane	-4.2324	18/415	ACP3,ANPEP,ATP6V1C1,ATP6AP1,CTSD,GAA,GBA,GPLD1,LRP2,MANBA,NEU1,NSF,CTSA,SORT1,UBA1,ATP6AP2,ATP6V1H,AHNAK,YWHAB,DBNL,CEMIP,DNM2
20_Member	GO Cellular Components	GO:0005765	lysosomal membrane	-4.2324	18/415	ACP3,ANPEP,ATP6V1C1,ATP6AP1,CTSD,GAA,GBA,GPLD1,LRP2,MANBA,NEU1,NSF,CTSA,SORT1,UBA1,ATP6AP2,ATP6V1H,AHNAK
20_Member	GO Cellular Components	GO:0098852	lytic vacuole membrane	-4.2324	18/415	ACP3,ANPEP,ATP6V1C1,ATP6AP1,CTSD,GAA,GBA,GPLD1,LRP2,MANBA,NEU1,NSF,CTSA,SORT1,UBA1,ATP6AP2,ATP6V1H,AHNAK
20_Member	GO Cellular Components	GO:0005774	vacuolar membrane	-4.17725	19/458	ACP3,ANPEP,ATP6V1C1,ATP6AP1,CTSD,GAA,GBA,GPLD1,LRP2,MANBA,NEU1,NSF,CTSA,SORT1,UBA1,YWHAB,ATP6AP2,ATP6V1H,AHNAK
20_Member	GO Cellular Components	GO:0033176	proton-transporting V-type ATPase complex	-3.19023	4/27	ATP6V1C1,ATP6AP1,ATP6AP2,ATP6V1H
20_Member	GO Cellular Components	GO:0030665	clathrin-coated vesicle membrane	-2.43416	7/132	ATP6V1C1,ATP6AP1,LRP2,ATP6AP2,DBNL,ATP6V1H,CEMIP
20_Member	GO Cellular Components	GO:0030136	clathrin-coated vesicle	-2.34409	9/211	ATP6V1C1,ATP6AP1,DNM2,LRP2,SORT1,ATP6AP2,DBNL,ATP6V1H,CEMIP
20_Member	GO Cellular Components	GO:0016471	vacuolar proton-transporting V-type ATPase complex	-2.22994	3/25	ATP6V1C1,ATP6AP2,ATP6V1H
20_Member	GO Cellular Components	GO:0016469	proton-transporting two-sector ATPase complex	-2.18868	4/50	ATP6V1C1,ATP6AP1,ATP6AP2,ATP6V1H
