# Supplementary material for: The proteomic analysis of bovine embryos developed in vivo or in vitro reveals the contribution of the maternal environment to early embryo
Source: BMC Genomics. 2022 Dec 19;23:839. doi: 10.1186/s12864-022-09076-5 (PMC9764490; doi:10.1186/s12864-022-09076-5)
Supplement: Supplementary file 2 — Additional file 2: Tables S1–S8. [file 12864_2022_9076_MOESM2_ESM.zip › Table S4.xlsx]

## Sheet: Cluster 2 GO BP KEGG
Table S4 List of enriched GO terms of biological processes and KEGG pathways for differentially abundant proteins in cluster 2.
GroupID	Category	Term	Description	-Log10(P)	InTerm_InList	Gene symbols
1_Summary	GO Biological Processes	GO:0002181	cytoplasmic translation	-81.9927	53/122	EIF4G1,EIF3E,RPSA,RPL10A,RPL3,RPL4,RPL6,RPL7,RPL7A,RPL8,RPL10,RPL11,RPL13,RPL19,RPL21,RPL22,RPL24,RPL26,RPL27A,RPL28,RPL32,RPLP0,RPLP2,RPS2,RPS3A,RPS4X,RPS5,RPS6,RPS11,RPS12,RPS13,RPS14,RPS15A,RPS16,RPS17,RPS18,RPS19,RPS21,RPS24,RPS28,EIF3A,EIF3B,EIF3C,EIF3D,EIF3G,EIF3H,EIF3I,EIF2S2,RPL14,RPL23,RPL13A,EIF3K,EIF3L,ABCF1,CARS1,DARS1,DDX3X,EIF4G2,KARS1,RPS4Y1,RRBP1,RPS27L,MRPL11,ACLY,DLAT,ACSL1,ENPE…
1_Member	GO Biological Processes	GO:0002181	cytoplasmic translation	-81.9927	53/122	EIF4G1,EIF3E,RPSA,RPL10A,RPL3,RPL4,RPL6,RPL7,RPL7A,RPL8,RPL10,RPL11,RPL13,RPL19,RPL21,RPL22,RPL24,RPL26,RPL27A,RPL28,RPL32,RPLP0,RPLP2,RPS2,RPS3A,RPS4X,RPS5,RPS6,RPS11,RPS12,RPS13,RPS14,RPS15A,RPS16,RPS17,RPS18,RPS19,RPS21,RPS24,RPS28,EIF3A,EIF3B,EIF3C,EIF3D,EIF3G,EIF3H,EIF3I,EIF2S2,RPL14,RPL23,RPL13A,EIF3K,EIF3L
1_Member	GO Biological Processes	GO:0006412	translation	-68.4879	63/369	ABCF1,CARS1,DARS1,DDX3X,EIF4G1,EIF4G2,EIF3E,KARS1,RPSA,RPL10A,RPL3,RPL4,RPL6,RPL7,RPL7A,RPL8,RPL10,RPL11,RPL13,RPL19,RPL21,RPL22,RPL24,RPL26,RPL27A,RPL28,RPL32,RPLP0,RPLP2,RPS2,RPS3A,RPS4X,RPS4Y1,RPS5,RPS6,RPS11,RPS12,RPS13,RPS14,RPS15A,RPS16,RPS17,RPS18,RPS19,RPS21,RPS24,RPS28,RRBP1,EIF3A,EIF3B,EIF3C,EIF3D,EIF3G,EIF3H,EIF3I,EIF2S2,RPL14,RPL23,RPL13A,EIF3K,RPS27L,EIF3L,MRPL11
1_Member	GO Biological Processes	GO:0043043	peptide biosynthetic process	-66.4381	63/396	ABCF1,CARS1,DARS1,DDX3X,EIF4G1,EIF4G2,EIF3E,KARS1,RPSA,RPL10A,RPL3,RPL4,RPL6,RPL7,RPL7A,RPL8,RPL10,RPL11,RPL13,RPL19,RPL21,RPL22,RPL24,RPL26,RPL27A,RPL28,RPL32,RPLP0,RPLP2,RPS2,RPS3A,RPS4X,RPS4Y1,RPS5,RPS6,RPS11,RPS12,RPS13,RPS14,RPS15A,RPS16,RPS17,RPS18,RPS19,RPS21,RPS24,RPS28,RRBP1,EIF3A,EIF3B,EIF3C,EIF3D,EIF3G,EIF3H,EIF3I,EIF2S2,RPL14,RPL23,RPL13A,EIF3K,RPS27L,EIF3L,MRPL11
1_Member	GO Biological Processes	GO:0043604	amide biosynthetic process	-63.5517	66/511	ABCF1,ACLY,CARS1,DARS1,DDX3X,DLAT,EIF4G1,EIF4G2,ACSL1,EIF3E,KARS1,RPSA,RPL10A,RPL3,RPL4,RPL6,RPL7,RPL7A,RPL8,RPL10,RPL11,RPL13,RPL19,RPL21,RPL22,RPL24,RPL26,RPL27A,RPL28,RPL32,RPLP0,RPLP2,RPS2,RPS3A,RPS4X,RPS4Y1,RPS5,RPS6,RPS11,RPS12,RPS13,RPS14,RPS15A,RPS16,RPS17,RPS18,RPS19,RPS21,RPS24,RPS28,RRBP1,EIF3A,EIF3B,EIF3C,EIF3D,EIF3G,EIF3H,EIF3I,EIF2S2,RPL14,RPL23,RPL13A,EIF3K,RPS27L,EIF3L,MRPL11
1_Member	GO Biological Processes	GO:0006518	peptide metabolic process	-59.6399	64/529	ABCF1,CARS1,DARS1,DDX3X,EIF4G1,EIF4G2,ENPEP,EIF3E,KARS1,RPSA,RPL10A,RPL3,RPL4,RPL6,RPL7,RPL7A,RPL8,RPL10,RPL11,RPL13,RPL19,RPL21,RPL22,RPL24,RPL26,RPL27A,RPL28,RPL32,RPLP0,RPLP2,RPS2,RPS3A,RPS4X,RPS4Y1,RPS5,RPS6,RPS11,RPS12,RPS13,RPS14,RPS15A,RPS16,RPS17,RPS18,RPS19,RPS21,RPS24,RPS28,RRBP1,EIF3A,EIF3B,EIF3C,EIF3D,EIF3G,EIF3H,EIF3I,EIF2S2,RPL14,RPL23,RPL13A,EIF3K,RPS27L,EIF3L,MRPL11
1_Member	KEGG Pathway	hsa03010	Ribosome	-57.4685	44/158	RPSA,RPL10A,RPL3,RPL4,RPL6,RPL7,RPL7A,RPL8,RPL10,RPL11,RPL13,RPL19,RPL21,RPL22,RPL24,RPL26,RPL27A,RPL28,RPL32,RPLP0,RPLP2,RPS2,RPS3A,RPS4X,RPS4Y1,RPS5,RPS6,RPS11,RPS12,RPS13,RPS14,RPS15A,RPS16,RPS17,RPS18,RPS19,RPS21,RPS24,RPS28,RPL14,RPL23,RPL13A,RPS27L,MRPL11
1_Member	GO Biological Processes	GO:0043603	cellular amide metabolic process	-54.7134	69/792	ABCF1,ACLY,CARS1,DARS1,DDX3X,DLAT,EIF4G1,EIF4G2,ENPEP,ACSL1,EIF3E,KARS1,RPSA,RPL10A,RPL3,RPL4,RPL6,RPL7,RPL7A,RPL8,RPL10,RPL11,RPL13,RPL19,RPL21,RPL22,RPL24,RPL26,RPL27A,RPL28,RPL32,RPLP0,RPLP2,RPS2,RPS3A,RPS4X,RPS4Y1,RPS5,RPS6,RPS11,RPS12,RPS13,RPS14,RPS15A,RPS16,RPS17,RPS18,RPS19,RPS21,RPS24,RPS28,RRBP1,SHMT2,EIF3A,EIF3B,EIF3C,EIF3D,EIF3G,EIF3H,EIF3I,EIF2S2,RPL14,RPL23,RPL13A,ACOT9,EIF3K,RPS27L…
1_Member	GO Biological Processes	GO:0034645	cellular macromolecule biosynthetic process	-52.4775	66/749	ABCF1,ACADM,CARS1,DARS1,DDX3X,EIF4G1,EIF4G2,GOLGA2,EIF3E,KARS1,RPSA,RPL10A,RPL3,RPL4,RPL6,RPL7,RPL7A,RPL8,RPL10,RPL11,RPL13,RPL19,RPL21,RPL22,RPL24,RPL26,RPL27A,RPL28,RPL32,RPLP0,RPLP2,RPS2,RPS3A,RPS4X,RPS4Y1,RPS5,RPS6,RPS11,RPS12,RPS13,RPS14,RPS15A,RPS16,RPS17,RPS18,RPS19,RPS21,RPS24,RPS28,RRBP1,EIF3A,EIF3B,EIF3C,EIF3D,EIF3G,EIF3H,EIF3I,EIF2S2,RPL14,RPL23,RPL13A,EIF3K,RPS27L,EIF3L,UGGT1,MRPL11
1_Member	KEGG Pathway	hsa05171	Coronavirus disease - COVID-19	-47.7127	43/232	RPSA,RPL10A,RPL3,RPL4,RPL6,RPL7,RPL7A,RPL8,RPL10,RPL11,RPL13,RPL19,RPL21,RPL22,RPL24,RPL26,RPL27A,RPL28,RPL32,RPLP0,RPLP2,RPS2,RPS3A,RPS4X,RPS4Y1,RPS5,RPS6,RPS11,RPS12,RPS13,RPS14,RPS15A,RPS16,RPS17,RPS18,RPS19,RPS21,RPS24,RPS28,RPL14,RPL23,RPL13A,RPS27L
1_Member	GO Biological Processes	GO:0022613	ribonucleoprotein complex biogenesis	-35.947	44/457	DDX3X,EIF3E,RPSA,RPL10A,RPL3,RPL6,RPL7,RPL7A,RPL10,RPL11,RPL24,RPL26,RPLP0,RPS5,RPS6,RPS14,RPS16,RPS17,RPS19,RPS21,RPS24,RPS28,SRSF6,SNRPD2,RUVBL1,EIF3A,EIF3B,EIF3C,EIF3D,EIF3G,EIF3H,EIF3I,EIF2S2,RPL14,SART3,PRPF8,RUVBL2,STRAP,MTREX,EIF3K,RPS27L,EIF3L,TSR1,DDX31
1_Member	GO Biological Processes	GO:0071826	ribonucleoprotein complex subunit organization	-29.9966	31/226	EIF3E,KIF5B,RPSA,RPL3,RPL6,RPL10,RPL11,RPL24,RPLP0,RPS5,RPS14,RPS19,RPS28,SRSF6,SNRPD2,RUVBL1,EIF3A,EIF3B,EIF3C,EIF3D,EIF3G,EIF3H,EIF3I,EIF2S2,SART3,PRPF8,RUVBL2,STRAP,EIF3K,RPS27L,EIF3L
1_Member	GO Biological Processes	GO:0022618	ribonucleoprotein complex assembly	-29.0701	30/218	EIF3E,RPSA,RPL3,RPL6,RPL10,RPL11,RPL24,RPLP0,RPS5,RPS14,RPS19,RPS28,SRSF6,SNRPD2,RUVBL1,EIF3A,EIF3B,EIF3C,EIF3D,EIF3G,EIF3H,EIF3I,EIF2S2,SART3,PRPF8,RUVBL2,STRAP,EIF3K,RPS27L,EIF3L
2_Summary	GO Biological Processes	GO:0006413	translational initiation	-21.4305	17/67	DDX3X,EIF4G1,EIF4G2,EIF3E,RPS3A,RPS5,RPS17,EIF3A,EIF3B,EIF3C,EIF3D,EIF3G,EIF3H,EIF3I,EIF2S2,EIF3K,EIF3L,CSDE1
2_Member	GO Biological Processes	GO:0006413	translational initiation	-21.4305	17/67	DDX3X,EIF4G1,EIF4G2,EIF3E,RPS3A,RPS5,RPS17,EIF3A,EIF3B,EIF3C,EIF3D,EIF3G,EIF3H,EIF3I,EIF2S2,EIF3K,EIF3L
2_Member	GO Biological Processes	GO:0001732	formation of cytoplasmic translation initiation complex	-20.1311	11/16	EIF3E,EIF3A,EIF3B,EIF3C,EIF3D,EIF3G,EIF3H,EIF3I,EIF2S2,EIF3K,EIF3L
2_Member	GO Biological Processes	GO:0002183	cytoplasmic translational initiation	-17.4367	12/33	EIF4G1,EIF3E,EIF3A,EIF3B,EIF3C,EIF3D,EIF3G,EIF3H,EIF3I,EIF2S2,EIF3K,EIF3L
2_Member	GO Biological Processes	GO:0075525	viral translational termination-reinitiation	-10.7681	5/5	EIF3A,EIF3B,EIF3D,EIF3G,EIF3L
2_Member	GO Biological Processes	GO:0019081	viral translation	-9.25161	6/15	CSDE1,EIF3A,EIF3B,EIF3D,EIF3G,EIF3L
2_Member	GO Biological Processes	GO:0075522	IRES-dependent viral translational initiation	-6.10885	4/11	CSDE1,EIF3A,EIF3B,EIF3D
2_Member	GO Biological Processes	GO:0019080	viral gene expression	-5.68757	6/53	CSDE1,EIF3A,EIF3B,EIF3D,EIF3G,EIF3L
3_Summary	GO Biological Processes	GO:0042254	ribosome biogenesis	-20.1973	26/294	DDX3X,RPSA,RPL10A,RPL3,RPL6,RPL7,RPL7A,RPL10,RPL11,RPL24,RPL26,RPLP0,RPS5,RPS6,RPS14,RPS16,RPS17,RPS19,RPS21,RPS24,RPS28,RPL14,MTREX,RPS27L,TSR1,DDX31,CARS1,DARS1,HSD17B10,KARS1,SND1,SRRT,RTRAF,TUT7
3_Member	GO Biological Processes	GO:0042254	ribosome biogenesis	-20.1973	26/294	DDX3X,RPSA,RPL10A,RPL3,RPL6,RPL7,RPL7A,RPL10,RPL11,RPL24,RPL26,RPLP0,RPS5,RPS6,RPS14,RPS16,RPS17,RPS19,RPS21,RPS24,RPS28,RPL14,MTREX,RPS27L,TSR1,DDX31
3_Member	GO Biological Processes	GO:0034660	ncRNA metabolic process	-13.1633	25/523	CARS1,DARS1,DDX3X,HSD17B10,KARS1,RPL10A,RPL7,RPL7A,RPL11,RPL26,RPS6,RPS14,RPS16,RPS17,RPS19,RPS21,RPS24,RPS28,RPL14,MTREX,SND1,SRRT,RTRAF,TSR1,TUT7
3_Member	GO Biological Processes	GO:0034470	ncRNA processing	-12.7738	22/403	DDX3X,HSD17B10,KARS1,RPL10A,RPL7,RPL7A,RPL11,RPL26,RPS6,RPS14,RPS16,RPS17,RPS19,RPS21,RPS24,RPS28,RPL14,MTREX,SRRT,RTRAF,TSR1,TUT7
3_Member	GO Biological Processes	GO:0042274	ribosomal small subunit biogenesis	-12.7557	12/74	RPSA,RPS5,RPS6,RPS14,RPS16,RPS17,RPS19,RPS21,RPS24,RPS28,RPS27L,TSR1
3_Member	GO Biological Processes	GO:0006364	rRNA processing	-11.3047	16/219	RPL10A,RPL7,RPL7A,RPL11,RPL26,RPS6,RPS14,RPS16,RPS17,RPS19,RPS21,RPS24,RPS28,RPL14,MTREX,TSR1
3_Member	GO Biological Processes	GO:0016072	rRNA metabolic process	-10.4635	16/249	RPL10A,RPL7,RPL7A,RPL11,RPL26,RPS6,RPS14,RPS16,RPS17,RPS19,RPS21,RPS24,RPS28,RPL14,MTREX,TSR1
3_Member	GO Biological Processes	GO:0000028	ribosomal small subunit assembly	-8.52781	6/19	RPSA,RPS5,RPS14,RPS19,RPS28,RPS27L
3_Member	GO Biological Processes	GO:0030490	maturation of SSU-rRNA	-5.78787	6/51	RPS14,RPS16,RPS19,RPS21,RPS28,TSR1
3_Member	GO Biological Processes	GO:0000462	maturation of SSU-rRNA from tricistronic rRNA transcript (SSU-rRNA, 5.8S rRNA, LSU-rRNA)	-5.15019	5/38	RPS14,RPS16,RPS19,RPS21,TSR1
4_Summary	GO Biological Processes	GO:0042255	ribosome assembly	-15.3172	13/62	DDX3X,RPSA,RPL3,RPL6,RPL10,RPL11,RPL24,RPLP0,RPS5,RPS14,RPS19,RPS28,RPS27L,CSRP2,GOLGA2,KIF11,PLEC,CSDE1,SMC3,MYL9,NDC80,CDCA8,RPL10A,RPL7,RPL7A,RPL26,RPL14,ATP2A2,SEPTIN7,AP3B1
4_Member	GO Biological Processes	GO:0042255	ribosome assembly	-15.3172	13/62	DDX3X,RPSA,RPL3,RPL6,RPL10,RPL11,RPL24,RPLP0,RPS5,RPS14,RPS19,RPS28,RPS27L
4_Member	GO Biological Processes	GO:0140694	non-membrane-bounded organelle assembly	-15.052	22/312	CSRP2,DDX3X,GOLGA2,KIF11,RPSA,PLEC,RPL3,RPL6,RPL10,RPL11,RPL24,RPLP0,RPS5,RPS14,RPS19,RPS28,CSDE1,SMC3,MYL9,NDC80,RPS27L,CDCA8
4_Member	GO Biological Processes	GO:0042273	ribosomal large subunit biogenesis	-11.4413	11/72	RPL10A,RPL3,RPL6,RPL7,RPL7A,RPL10,RPL11,RPL24,RPL26,RPLP0,RPL14
4_Member	GO Biological Processes	GO:0070925	organelle assembly	-9.38829	25/783	ATP2A2,SEPTIN7,CSRP2,DDX3X,GOLGA2,KIF11,RPSA,PLEC,RPL3,RPL6,RPL10,RPL11,RPL24,RPLP0,RPS5,RPS14,RPS19,RPS28,CSDE1,AP3B1,SMC3,MYL9,NDC80,RPS27L,CDCA8
4_Member	GO Biological Processes	GO:0000027	ribosomal large subunit assembly	-7.51053	6/27	RPL3,RPL6,RPL10,RPL11,RPL24,RPLP0
5_Summary	GO Biological Processes	GO:0006417	regulation of translation	-15.1309	26/472	DDX3X,EIF4G1,EIF4G2,HNRNPU,HSPB1,EIF3E,NCL,UPF1,RPL10,RPL22,RPL26,RPS4X,RPS14,SHMT2,CSDE1,EIF3B,EIF3C,EIF3D,EIF3H,SYNCRIP,IGF2BP1,CNOT1,RPL13A,EIF3K,RPS27L,TUT7,GOLGA2,ATP2A2,RPL11,CPNE1
5_Member	GO Biological Processes	GO:0006417	regulation of translation	-15.1309	26/472	DDX3X,EIF4G1,EIF4G2,HNRNPU,HSPB1,EIF3E,NCL,UPF1,RPL10,RPL22,RPL26,RPS4X,RPS14,SHMT2,CSDE1,EIF3B,EIF3C,EIF3D,EIF3H,SYNCRIP,IGF2BP1,CNOT1,RPL13A,EIF3K,RPS27L,TUT7
5_Member	GO Biological Processes	GO:2000112	regulation of cellular macromolecule biosynthetic process	-14.2109	27/564	DDX3X,EIF4G1,EIF4G2,GOLGA2,HNRNPU,HSPB1,EIF3E,NCL,UPF1,RPL10,RPL22,RPL26,RPS4X,RPS14,SHMT2,CSDE1,EIF3B,EIF3C,EIF3D,EIF3H,SYNCRIP,IGF2BP1,CNOT1,RPL13A,EIF3K,RPS27L,TUT7
5_Member	GO Biological Processes	GO:0034248	regulation of cellular amide metabolic process	-13.8083	26/537	DDX3X,EIF4G1,EIF4G2,HNRNPU,HSPB1,EIF3E,NCL,UPF1,RPL10,RPL22,RPL26,RPS4X,RPS14,SHMT2,CSDE1,EIF3B,EIF3C,EIF3D,EIF3H,SYNCRIP,IGF2BP1,CNOT1,RPL13A,EIF3K,RPS27L,TUT7
5_Member	GO Biological Processes	GO:0045727	positive regulation of translation	-10.5515	13/141	DDX3X,EIF4G1,EIF4G2,HNRNPU,EIF3E,RPL26,RPS4X,CSDE1,EIF3C,EIF3D,SYNCRIP,IGF2BP1,RPS27L
5_Member	GO Biological Processes	GO:0034250	positive regulation of cellular amide metabolic process	-9.62651	13/167	DDX3X,EIF4G1,EIF4G2,HNRNPU,EIF3E,RPL26,RPS4X,CSDE1,EIF3C,EIF3D,SYNCRIP,IGF2BP1,RPS27L
5_Member	GO Biological Processes	GO:0006446	regulation of translational initiation	-9.50378	10/81	DDX3X,EIF4G1,EIF4G2,HSPB1,EIF3E,CSDE1,EIF3B,EIF3H,RPL13A,EIF3K
5_Member	GO Biological Processes	GO:1902416	positive regulation of mRNA binding	-7.07361	4/7	EIF4G1,EIF3E,EIF3C,EIF3D
5_Member	GO Biological Processes	GO:1905216	positive regulation of RNA binding	-6.77501	4/8	EIF4G1,EIF3E,EIF3C,EIF3D
5_Member	GO Biological Processes	GO:1902415	regulation of mRNA binding	-6.52216	4/9	EIF4G1,EIF3E,EIF3C,EIF3D
5_Member	GO Biological Processes	GO:1905214	regulation of RNA binding	-5.93518	4/12	EIF4G1,EIF3E,EIF3C,EIF3D
5_Member	GO Biological Processes	GO:0051098	regulation of binding	-2.31386	8/367	ATP2A2,EIF4G1,GOLGA2,EIF3E,RPL11,EIF3C,EIF3D,CPNE1
5_Member	GO Biological Processes	GO:0051099	positive regulation of binding	-2.10948	5/172	EIF4G1,EIF3E,RPL11,EIF3C,EIF3D
6_Summary	KEGG Pathway	hsa03050	Proteasome	-12.0737	10/46	PSMC1,PSMC2,PSMC3,PSMC6,PSMD1,PSMD2,PSMD4,PSMD7,PSMD11,PSMD6,ATP2A2,CSNK2A1,HSD17B10,KIF5B,NRAS,PTGS2,SRSF7,NUP155,TOMM40,NUP133,ECPAS,UGGT1,RDX,RPL11,EIF3H,RPL23,CCAR2,TUT7,DDX3X,MYH9,SART3,RPS27L
6_Member	KEGG Pathway	hsa03050	Proteasome	-12.0737	10/46	PSMC1,PSMC2,PSMC3,PSMC6,PSMD1,PSMD2,PSMD4,PSMD7,PSMD11,PSMD6
6_Member	KEGG Pathway	hsa05017	Spinocerebellar ataxia	-8.17578	11/143	ATP2A2,PSMC1,PSMC2,PSMC3,PSMC6,PSMD1,PSMD2,PSMD4,PSMD7,PSMD11,PSMD6
6_Member	KEGG Pathway	hsa05010	Alzheimer disease	-7.74107	16/384	ATP2A2,CSNK2A1,HSD17B10,KIF5B,NRAS,PSMC1,PSMC2,PSMC3,PSMC6,PSMD1,PSMD2,PSMD4,PSMD7,PSMD11,PTGS2,PSMD6
6_Member	KEGG Pathway	hsa05014	Amyotrophic lateral sclerosis	-7.22748	15/364	KIF5B,PSMC1,PSMC2,PSMC3,PSMC6,PSMD1,PSMD2,PSMD4,PSMD7,PSMD11,SRSF7,NUP155,PSMD6,TOMM40,NUP133
6_Member	KEGG Pathway	hsa05022	Pathways of neurodegeneration - multiple diseases	-7.21682	17/476	ATP2A2,CSNK2A1,HSD17B10,KIF5B,NRAS,PSMC1,PSMC2,PSMC3,PSMC6,PSMD1,PSMD2,PSMD4,PSMD7,PSMD11,PTGS2,PSMD6,TOMM40
6_Member	KEGG Pathway	hsa05020	Prion disease	-6.18462	12/273	CSNK2A1,KIF5B,PSMC1,PSMC2,PSMC3,PSMC6,PSMD1,PSMD2,PSMD4,PSMD7,PSMD11,PSMD6
6_Member	KEGG Pathway	hsa05169	Epstein-Barr virus infection	-5.70488	10/202	PSMC1,PSMC2,PSMC3,PSMC6,PSMD1,PSMD2,PSMD4,PSMD7,PSMD11,PSMD6
6_Member	KEGG Pathway	hsa05012	Parkinson disease	-5.45971	11/266	KIF5B,PSMC1,PSMC2,PSMC3,PSMC6,PSMD1,PSMD2,PSMD4,PSMD7,PSMD11,PSMD6
6_Member	KEGG Pathway	hsa05016	Huntington disease	-4.8853	11/306	KIF5B,PSMC1,PSMC2,PSMC3,PSMC6,PSMD1,PSMD2,PSMD4,PSMD7,PSMD11,PSMD6
6_Member	GO Biological Processes	GO:0010498	proteasomal protein catabolic process	-4.87879	12/366	PSMC1,PSMC2,PSMC3,PSMC6,PSMD1,PSMD2,PSMD4,PSMD7,PSMD11,PSMD6,ECPAS,UGGT1
6_Member	GO Biological Processes	GO:1903362	regulation of cellular protein catabolic process	-4.74074	10/260	CSNK2A1,PSMC1,PSMC2,PSMC3,PSMC6,RDX,RPL11,EIF3H,RPL23,CCAR2
6_Member	GO Biological Processes	GO:0042176	regulation of protein catabolic process	-4.53185	12/397	CSNK2A1,PSMC1,PSMC2,PSMC3,PSMC6,PSMD1,PSMD2,RDX,RPL11,EIF3H,RPL23,CCAR2
6_Member	GO Biological Processes	GO:0043161	proteasome-mediated ubiquitin-dependent protein catabolic process	-4.52323	11/335	PSMC1,PSMC2,PSMC3,PSMC6,PSMD1,PSMD2,PSMD4,PSMD7,PSMD11,PSMD6,ECPAS
6_Member	GO Biological Processes	GO:1903050	regulation of proteolysis involved in cellular protein catabolic process	-4.46797	9/224	CSNK2A1,PSMC1,PSMC2,PSMC3,PSMC6,RPL11,EIF3H,RPL23,CCAR2
6_Member	GO Biological Processes	GO:0061136	regulation of proteasomal protein catabolic process	-3.3508	7/191	PSMC1,PSMC2,PSMC3,PSMC6,RPL11,EIF3H,CCAR2
6_Member	GO Biological Processes	GO:0043632	modification-dependent macromolecule catabolic process	-3.03464	12/578	PSMC1,PSMC2,PSMC3,PSMC6,PSMD1,PSMD2,PSMD4,PSMD7,PSMD11,PSMD6,ECPAS,TUT7
6_Member	GO Biological Processes	GO:0030162	regulation of proteolysis	-3.03193	14/745	CSNK2A1,DDX3X,MYH9,PSMC1,PSMC2,PSMC3,PSMC6,PTGS2,RPL11,EIF3H,RPL23,SART3,RPS27L,CCAR2
6_Member	GO Biological Processes	GO:0051603	proteolysis involved in cellular protein catabolic process	-2.73706	12/627	PSMC1,PSMC2,PSMC3,PSMC6,PSMD1,PSMD2,PSMD4,PSMD7,PSMD11,PSMD6,ECPAS,UGGT1
6_Member	GO Biological Processes	GO:0006511	ubiquitin-dependent protein catabolic process	-2.65546	11/557	PSMC1,PSMC2,PSMC3,PSMC6,PSMD1,PSMD2,PSMD4,PSMD7,PSMD11,PSMD6,ECPAS
6_Member	GO Biological Processes	GO:0019941	modification-dependent protein catabolic process	-2.59614	11/567	PSMC1,PSMC2,PSMC3,PSMC6,PSMD1,PSMD2,PSMD4,PSMD7,PSMD11,PSMD6,ECPAS
6_Member	GO Biological Processes	GO:0044257	cellular protein catabolic process	-2.57646	12/656	PSMC1,PSMC2,PSMC3,PSMC6,PSMD1,PSMD2,PSMD4,PSMD7,PSMD11,PSMD6,ECPAS,UGGT1
6_Member	GO Biological Processes	GO:0045862	positive regulation of proteolysis	-2.29996	8/369	DDX3X,MYH9,PSMC1,PSMC2,PSMC3,PSMC6,SART3,RPS27L
6_Member	GO Biological Processes	GO:0030163	protein catabolic process	-2.29942	12/711	PSMC1,PSMC2,PSMC3,PSMC6,PSMD1,PSMD2,PSMD4,PSMD7,PSMD11,PSMD6,ECPAS,UGGT1
6_Member	GO Biological Processes	GO:1903364	positive regulation of cellular protein catabolic process	-2.27333	5/157	PSMC1,PSMC2,PSMC3,PSMC6,RDX
6_Member	GO Biological Processes	GO:0045732	positive regulation of protein catabolic process	-2.18604	6/233	CSNK2A1,PSMC1,PSMC2,PSMC3,PSMC6,RDX
6_Member	GO Biological Processes	GO:1901800	positive regulation of proteasomal protein catabolic process	-2.0236	4/116	PSMC1,PSMC2,PSMC3,PSMC6
7_Summary	GO Biological Processes	GO:0016071	mRNA metabolic process	-9.96402	23/617	CSTF3,DHX15,HNRNPL,HNRNPU,EIF3E,UPF1,SRSF6,SRSF7,SNRPD2,CSDE1,AP3B1,SART3,SAP18,SYNCRIP,PRPF8,STRAP,CNOT1,MTREX,SND1,SRRT,PAF1,CCAR2,TUT7,RTRAF
7_Member	GO Biological Processes	GO:0016071	mRNA metabolic process	-9.96402	23/617	CSTF3,DHX15,HNRNPL,HNRNPU,EIF3E,UPF1,SRSF6,SRSF7,SNRPD2,CSDE1,AP3B1,SART3,SAP18,SYNCRIP,PRPF8,STRAP,CNOT1,MTREX,SND1,SRRT,PAF1,CCAR2,TUT7
7_Member	GO Biological Processes	GO:0006397	mRNA processing	-6.64294	16/462	CSTF3,DHX15,HNRNPL,HNRNPU,SRSF6,SRSF7,SNRPD2,SART3,SAP18,SYNCRIP,PRPF8,STRAP,MTREX,SRRT,PAF1,CCAR2
7_Member	GO Biological Processes	GO:0008380	RNA splicing	-5.35378	13/387	DHX15,HNRNPU,SRSF6,SRSF7,SNRPD2,SART3,SAP18,SYNCRIP,PRPF8,STRAP,MTREX,RTRAF,CCAR2
7_Member	GO Biological Processes	GO:0000377	RNA splicing, via transesterification reactions with bulged adenosine as nucleophile	-3.87127	9/268	HNRNPU,SRSF6,SRSF7,SNRPD2,SART3,SYNCRIP,PRPF8,STRAP,MTREX
7_Member	GO Biological Processes	GO:0000398	mRNA splicing, via spliceosome	-3.87127	9/268	HNRNPU,SRSF6,SRSF7,SNRPD2,SART3,SYNCRIP,PRPF8,STRAP,MTREX
7_Member	GO Biological Processes	GO:0000375	RNA splicing, via transesterification reactions	-3.82302	9/272	HNRNPU,SRSF6,SRSF7,SNRPD2,SART3,SYNCRIP,PRPF8,STRAP,MTREX
7_Member	GO Biological Processes	GO:0000387	spliceosomal snRNP assembly	-3.32599	4/51	SNRPD2,SART3,PRPF8,STRAP
7_Member	KEGG Pathway	hsa03040	Spliceosome	-3.18625	6/147	DHX15,HNRNPU,SRSF6,SRSF7,SNRPD2,PRPF8
8_Summary	GO Biological Processes	GO:0051984	positive regulation of chromosome segregation	-7.72849	6/25	CCNB1,HNRNPU,SMC4,SMC2,CDCA8,NCAPG,GOLGA2,KIF11,RPL24,TOP2A,AP3B1,SMC3,RAD50,NDC80,KIF2C,CORO1C,UPF1,SMARCA5,RUVBL1,RUVBL2,CSNK2A1,SEPTIN7,MYH9,PLEC,RPL26,RPS6,RPS27L,CLIP1,DDX3X,VASP,CNOT1
8_Member	GO Biological Processes	GO:0051984	positive regulation of chromosome segregation	-7.72849	6/25	CCNB1,HNRNPU,SMC4,SMC2,CDCA8,NCAPG
8_Member	GO Biological Processes	GO:0048285	organelle fission	-7.7013	15/335	CCNB1,GOLGA2,KIF11,RPL24,TOP2A,AP3B1,SMC3,SMC4,RAD50,NDC80,SMC2,KIF2C,CORO1C,CDCA8,NCAPG
8_Member	GO Biological Processes	GO:0033044	regulation of chromosome organization	-7.50173	13/250	CCNB1,HNRNPU,UPF1,TOP2A,SMARCA5,RUVBL1,SMC4,RAD50,NDC80,SMC2,RUVBL2,CDCA8,NCAPG
8_Member	GO Biological Processes	GO:0140014	mitotic nuclear division	-7.42046	11/169	CCNB1,GOLGA2,KIF11,RPL24,SMC3,SMC4,NDC80,SMC2,KIF2C,CDCA8,NCAPG
8_Member	GO Biological Processes	GO:0000280	nuclear division	-6.42161	13/310	CCNB1,GOLGA2,KIF11,RPL24,TOP2A,SMC3,SMC4,RAD50,NDC80,SMC2,KIF2C,CDCA8,NCAPG
8_Member	GO Biological Processes	GO:0051983	regulation of chromosome segregation	-6.39833	9/130	CCNB1,CSNK2A1,HNRNPU,SMC4,NDC80,SMC2,KIF2C,CDCA8,NCAPG
8_Member	GO Biological Processes	GO:0051301	cell division	-6.15329	16/503	CCNB1,SEPTIN7,GOLGA2,HNRNPU,KIF11,MYH9,PLEC,TOP2A,RUVBL1,SMC3,SMC4,NDC80,SMC2,KIF2C,CDCA8,NCAPG
8_Member	GO Biological Processes	GO:0060623	regulation of chromosome condensation	-6.10885	4/11	SMARCA5,SMC4,SMC2,NCAPG
8_Member	GO Biological Processes	GO:0000819	sister chromatid segregation	-5.97329	9/146	CCNB1,TOP2A,SMC3,SMC4,NDC80,SMC2,KIF2C,CDCA8,NCAPG
8_Member	GO Biological Processes	GO:0000070	mitotic sister chromatid segregation	-5.65163	8/119	CCNB1,SMC3,SMC4,NDC80,SMC2,KIF2C,CDCA8,NCAPG
8_Member	GO Biological Processes	GO:1905821	positive regulation of chromosome condensation	-5.45933	3/5	SMC4,SMC2,NCAPG
8_Member	GO Biological Processes	GO:1903047	mitotic cell cycle process	-5.34643	15/514	CCNB1,GOLGA2,KIF11,RPL24,RPL26,RPS6,SMC3,SMC4,RAD50,NDC80,SMC2,KIF2C,RPS27L,CDCA8,NCAPG
8_Member	GO Biological Processes	GO:0000278	mitotic cell cycle	-5.12755	16/605	CCNB1,GOLGA2,KIF11,RPL24,RPL26,RPS6,CLIP1,SMC3,SMC4,RAD50,NDC80,SMC2,KIF2C,RPS27L,CDCA8,NCAPG
8_Member	GO Biological Processes	GO:1905818	regulation of chromosome separation	-4.88114	7/109	CCNB1,CSNK2A1,SMC4,NDC80,SMC2,CDCA8,NCAPG
8_Member	GO Biological Processes	GO:0098813	nuclear chromosome segregation	-4.40809	9/228	CCNB1,TOP2A,SMC3,SMC4,NDC80,SMC2,KIF2C,CDCA8,NCAPG
8_Member	GO Biological Processes	GO:0007059	chromosome segregation	-4.40168	10/285	CCNB1,DDX3X,TOP2A,SMC3,SMC4,NDC80,SMC2,KIF2C,CDCA8,NCAPG
8_Member	GO Biological Processes	GO:1905820	positive regulation of chromosome separation	-4.35721	4/28	SMC4,SMC2,CDCA8,NCAPG
8_Member	GO Biological Processes	GO:1903046	meiotic cell cycle process	-4.30399	8/182	GOLGA2,MYH9,TOP2A,SMC3,SMC4,RAD50,NDC80,SMC2
8_Member	GO Biological Processes	GO:2001252	positive regulation of chromosome organization	-3.97462	6/105	RUVBL1,SMC4,RAD50,SMC2,RUVBL2,NCAPG
8_Member	GO Biological Processes	GO:0140013	meiotic nuclear division	-3.72018	7/166	GOLGA2,TOP2A,SMC3,SMC4,RAD50,NDC80,SMC2
8_Member	GO Biological Processes	GO:0007076	mitotic chromosome condensation	-3.65413	3/17	SMC4,SMC2,NCAPG
8_Member	GO Biological Processes	GO:0030261	chromosome condensation	-3.61319	4/43	TOP2A,SMC4,SMC2,NCAPG
8_Member	GO Biological Processes	GO:0051321	meiotic cell cycle	-3.46577	8/241	GOLGA2,MYH9,TOP2A,SMC3,SMC4,RAD50,NDC80,SMC2
8_Member	GO Biological Processes	GO:0051383	kinetochore organization	-3.43655	3/20	SMC4,NDC80,SMC2
8_Member	GO Biological Processes	GO:0070192	chromosome organization involved in meiotic cell cycle	-2.67534	4/76	SMC3,SMC4,RAD50,SMC2
8_Member	GO Biological Processes	GO:0010638	positive regulation of organelle organization	-2.48023	10/503	SEPTIN7,CLIP1,VASP,RUVBL1,SMC4,RAD50,SMC2,RUVBL2,CNOT1,NCAPG
8_Member	GO Biological Processes	GO:0045132	meiotic chromosome segregation	-2.29385	4/97	TOP2A,SMC3,SMC4,SMC2
9_Summary	GO Biological Processes	GO:0072350	tricarboxylic acid metabolic process	-7.48925	5/14	ACLY,CS,GLUD1,IDH3A,IDH3B,DLAT,PC,GLDC,ALDH6A1,SHMT2,ACADM,OXCT1,PLEC
9_Member	GO Biological Processes	GO:0072350	tricarboxylic acid metabolic process	-7.48925	5/14	ACLY,CS,GLUD1,IDH3A,IDH3B
9_Member	KEGG Pathway	hsa00020	Citrate cycle (TCA cycle)	-7.21592	6/30	ACLY,CS,DLAT,IDH3A,IDH3B,PC
9_Member	KEGG Pathway	hsa01200	Carbon metabolism	-6.85422	9/115	CS,DLAT,GLDC,GLUD1,IDH3A,IDH3B,ALDH6A1,PC,SHMT2
9_Member	GO Biological Processes	GO:0006099	tricarboxylic acid cycle	-4.17784	4/31	CS,DLAT,IDH3A,IDH3B
9_Member	KEGG Pathway	hsa01230	Biosynthesis of amino acids	-3.7061	5/75	CS,IDH3A,IDH3B,PC,SHMT2
9_Member	KEGG Pathway	hsa01210	2-Oxocarboxylic acid metabolism	-3.50486	3/19	CS,IDH3A,IDH3B
9_Member	GO Biological Processes	GO:0006091	generation of precursor metabolites and energy	-2.13453	8/394	ACADM,CS,DLAT,GLDC,IDH3A,IDH3B,OXCT1,PLEC
9_Member	GO Biological Processes	GO:0015980	energy derivation by oxidation of organic compounds	-2.01926	6/253	ACADM,CS,DLAT,IDH3A,IDH3B,PLEC
10_Summary	GO Biological Processes	GO:1903311	regulation of mRNA metabolic process	-7.35713	14/305	HNRNPL,HNRNPU,NCL,UPF1,SRSF6,SRSF7,CSDE1,SAP18,SYNCRIP,IGF2BP1,CNOT1,SERBP1,PAF1,TUT7,RPL13A,PSMC2,RRBP1,SND1
10_Member	GO Biological Processes	GO:1903311	regulation of mRNA metabolic process	-7.35713	14/305	HNRNPL,HNRNPU,NCL,UPF1,SRSF6,SRSF7,CSDE1,SAP18,SYNCRIP,IGF2BP1,CNOT1,SERBP1,PAF1,TUT7
10_Member	GO Biological Processes	GO:0070934	CRD-mediated mRNA stabilization	-6.10885	4/11	HNRNPU,CSDE1,SYNCRIP,IGF2BP1
10_Member	GO Biological Processes	GO:1900151	regulation of nuclear-transcribed mRNA catabolic process, deadenylation-dependent decay	-6.00271	5/26	HNRNPU,CSDE1,SYNCRIP,IGF2BP1,CNOT1
10_Member	GO Biological Processes	GO:1900152	negative regulation of nuclear-transcribed mRNA catabolic process, deadenylation-dependent decay	-5.93518	4/12	HNRNPU,CSDE1,SYNCRIP,IGF2BP1
10_Member	GO Biological Processes	GO:2000765	regulation of cytoplasmic translation	-5.83335	5/28	HNRNPU,CSDE1,SYNCRIP,IGF2BP1,RPL13A
10_Member	GO Biological Processes	GO:2000767	positive regulation of cytoplasmic translation	-5.50191	4/15	HNRNPU,CSDE1,SYNCRIP,IGF2BP1
10_Member	GO Biological Processes	GO:1903312	negative regulation of mRNA metabolic process	-5.30626	7/94	HNRNPU,SRSF6,SRSF7,CSDE1,SAP18,SYNCRIP,IGF2BP1
10_Member	GO Biological Processes	GO:0043488	regulation of mRNA stability	-4.64532	8/163	HNRNPU,UPF1,CSDE1,SYNCRIP,IGF2BP1,CNOT1,SERBP1,TUT7
10_Member	GO Biological Processes	GO:0043487	regulation of RNA stability	-4.42468	8/175	HNRNPU,UPF1,CSDE1,SYNCRIP,IGF2BP1,CNOT1,SERBP1,TUT7
10_Member	GO Biological Processes	GO:0061013	regulation of mRNA catabolic process	-4.32089	8/181	HNRNPU,UPF1,CSDE1,SYNCRIP,IGF2BP1,CNOT1,SERBP1,TUT7
10_Member	GO Biological Processes	GO:0048255	mRNA stabilization	-3.20052	4/55	HNRNPU,CSDE1,SYNCRIP,IGF2BP1
10_Member	GO Biological Processes	GO:0043489	RNA stabilization	-2.95186	4/64	HNRNPU,CSDE1,SYNCRIP,IGF2BP1
10_Member	GO Biological Processes	GO:1902373	negative regulation of mRNA catabolic process	-2.90191	4/66	HNRNPU,CSDE1,SYNCRIP,IGF2BP1
10_Member	GO Biological Processes	GO:1902369	negative regulation of RNA catabolic process	-2.63408	4/78	HNRNPU,CSDE1,SYNCRIP,IGF2BP1
10_Member	GO Biological Processes	GO:0001649	osteoblast differentiation	-2.59383	5/132	HNRNPU,PSMC2,RRBP1,SYNCRIP,SND1
11_Summary	GO Biological Processes	GO:0016032	viral process	-6.62896	12/248	ITGA5,KPNA2,RPSA,PC,TFRC,CSDE1,EEA1,EIF3A,EIF3B,EIF3D,EIF3G,EIF3L,STOM,PSMC3
11_Member	GO Biological Processes	GO:0016032	viral process	-6.62896	12/248	ITGA5,KPNA2,RPSA,PC,TFRC,CSDE1,EEA1,EIF3A,EIF3B,EIF3D,EIF3G,EIF3L
11_Member	GO Biological Processes	GO:0044788	modulation by host of viral process	-2.82516	3/32	STOM,PC,PSMC3
11_Member	GO Biological Processes	GO:0019058	viral life cycle	-2.73365	6/180	ITGA5,KPNA2,RPSA,PC,TFRC,EEA1
11_Member	GO Biological Processes	GO:0044403	biological process involved in symbiotic interaction	-2.08383	6/245	STOM,ITGA5,RPSA,PC,PSMC3,TFRC
12_Summary	GO Biological Processes	GO:0010564	regulation of cell cycle process	-6.48687	20/734	CCNB1,CSNK2A1,DDX3X,EIF4G1,HNRNPU,KIF11,RDX,RPL26,SMARCA5,RPL23,SMC4,RAD50,NDC80,SMC2,SND1,RPS27L,PAF1,CDCA8,CCAR2,NCAPG,RPS15A,IQGAP1,PSMC6,CLIP1,TFRC,VASP,ATP2A2,ECPAS,UGGT1,RPL13A
12_Member	GO Biological Processes	GO:0010564	regulation of cell cycle process	-6.48687	20/734	CCNB1,CSNK2A1,DDX3X,EIF4G1,HNRNPU,KIF11,RDX,RPL26,SMARCA5,RPL23,SMC4,RAD50,NDC80,SMC2,SND1,RPS27L,PAF1,CDCA8,CCAR2,NCAPG
12_Member	GO Biological Processes	GO:0090068	positive regulation of cell cycle process	-5.5709	11/259	CCNB1,DDX3X,EIF4G1,HNRNPU,RDX,SMC4,NDC80,SMC2,PAF1,CDCA8,NCAPG
12_Member	GO Biological Processes	GO:0045787	positive regulation of cell cycle	-4.97432	12/358	CCNB1,DDX3X,EIF4G1,HNRNPU,RDX,RPS15A,SMC4,NDC80,SMC2,PAF1,CDCA8,NCAPG
12_Member	GO Biological Processes	GO:1901987	regulation of cell cycle phase transition	-3.36895	11/454	CCNB1,DDX3X,EIF4G1,RDX,RPL26,RAD50,NDC80,RPS27L,PAF1,CDCA8,CCAR2
12_Member	GO Biological Processes	GO:1901990	regulation of mitotic cell cycle phase transition	-2.98645	9/355	CCNB1,DDX3X,EIF4G1,RDX,RPL26,RAD50,NDC80,RPS27L,CDCA8
12_Member	GO Biological Processes	GO:0007346	regulation of mitotic cell cycle	-2.90888	11/517	CCNB1,DDX3X,EIF4G1,HNRNPU,RDX,RPL26,IQGAP1,RAD50,NDC80,RPS27L,CDCA8
12_Member	GO Biological Processes	GO:1902808	positive regulation of cell cycle G1/S phase transition	-2.85363	4/68	DDX3X,EIF4G1,RDX,PAF1
12_Member	GO Biological Processes	GO:1901989	positive regulation of cell cycle phase transition	-2.71204	5/124	CCNB1,DDX3X,EIF4G1,RDX,PAF1
12_Member	GO Biological Processes	GO:0031334	positive regulation of protein-containing complex assembly	-2.59343	6/192	DDX3X,EIF4G1,PSMC6,CLIP1,TFRC,VASP
12_Member	GO Biological Processes	GO:1902806	regulation of cell cycle G1/S phase transition	-2.37239	6/213	DDX3X,EIF4G1,RDX,RPL26,RPS27L,PAF1
12_Member	GO Biological Processes	GO:0034976	response to endoplasmic reticulum stress	-2.31422	6/219	ATP2A2,DDX3X,EIF4G1,PSMC6,ECPAS,UGGT1
12_Member	GO Biological Processes	GO:1901992	positive regulation of mitotic cell cycle phase transition	-2.23205	4/101	CCNB1,DDX3X,EIF4G1,RDX
12_Member	GO Biological Processes	GO:1900087	positive regulation of G1/S transition of mitotic cell cycle	-2.15354	3/55	DDX3X,EIF4G1,RDX
12_Member	GO Biological Processes	GO:0043254	regulation of protein-containing complex assembly	-2.05421	8/407	DDX3X,EIF4G1,PSMC6,RDX,CLIP1,TFRC,VASP,RPL13A
13_Summary	GO Biological Processes	GO:0030029	actin filament-based process	-6.47555	18/601	ATP1A1,CSRP2,CTNNA1,MYH9,MYL6,MYO1C,MYO1D,MYO1E,PLEC,PTK7,TJP1,VASP,NUP155,MYL9,PALLD,CORO1C,SH3D21,MYO18A,KIF5B,AP3B1,CCDC186,ATP2A2,CCNB1,NDC80,KIF2C,RAB8B,CDCA8,HNRNPU,HSPB1,GOLGA2,CLIP1,NCL,ABCF2
13_Member	GO Biological Processes	GO:0030029	actin filament-based process	-6.47555	18/601	ATP1A1,CSRP2,CTNNA1,MYH9,MYL6,MYO1C,MYO1D,MYO1E,PLEC,PTK7,TJP1,VASP,NUP155,MYL9,PALLD,CORO1C,SH3D21,MYO18A
13_Member	GO Biological Processes	GO:0030048	actin filament-based movement	-5.18581	7/98	ATP1A1,MYH9,MYL6,MYO1C,MYO1D,MYO1E,NUP155
13_Member	GO Biological Processes	GO:0030036	actin cytoskeleton organization	-5.10978	15/538	CSRP2,CTNNA1,MYH9,MYO1C,MYO1D,MYO1E,PLEC,PTK7,TJP1,VASP,MYL9,PALLD,CORO1C,SH3D21,MYO18A
13_Member	GO Biological Processes	GO:0099518	vesicle cytoskeletal trafficking	-5.0852	6/67	KIF5B,MYO1C,MYO1D,MYO1E,AP3B1,CCDC186
13_Member	GO Biological Processes	GO:0051640	organelle localization	-4.19062	13/500	ATP2A2,CCNB1,KIF5B,MYH9,MYO1C,MYO1D,MYO1E,AP3B1,NDC80,KIF2C,RAB8B,CCDC186,CDCA8
13_Member	GO Biological Processes	GO:0051656	establishment of organelle localization	-4.09353	11/374	CCNB1,KIF5B,MYH9,MYO1C,MYO1D,MYO1E,AP3B1,NDC80,KIF2C,CCDC186,CDCA8
13_Member	GO Biological Processes	GO:0030705	cytoskeleton-dependent intracellular transport	-3.98726	8/202	HNRNPU,HSPB1,KIF5B,MYO1C,MYO1D,MYO1E,AP3B1,CCDC186
13_Member	GO Biological Processes	GO:0097435	supramolecular fiber organization	-3.78801	13/549	CSRP2,CTNNA1,GOLGA2,MYO1C,MYO1D,MYO1E,PLEC,CLIP1,VASP,MYL9,KIF2C,CORO1C,SH3D21
13_Member	GO Biological Processes	GO:0030050	vesicle transport along actin filament	-3.50486	3/19	MYO1C,MYO1D,MYO1E
13_Member	GO Biological Processes	GO:0099515	actin filament-based transport	-3.37187	3/21	MYO1C,MYO1D,MYO1E
13_Member	KEGG Pathway	hsa05130	Pathogenic Escherichia coli infection	-3.27074	7/197	MYH9,MYO1C,MYO1D,MYO1E,NCL,TJP1,ABCF2
13_Member	GO Biological Processes	GO:0007015	actin filament organization	-3.17252	8/267	CTNNA1,MYO1C,MYO1D,MYO1E,PLEC,VASP,CORO1C,SH3D21
13_Member	GO Biological Processes	GO:0051650	establishment of vesicle localization	-2.84653	6/171	KIF5B,MYO1C,MYO1D,MYO1E,AP3B1,CCDC186
13_Member	GO Biological Processes	GO:0051648	vesicle localization	-2.72153	6/181	KIF5B,MYO1C,MYO1D,MYO1E,AP3B1,CCDC186
14_Summary	GO Biological Processes	GO:0031330	negative regulation of cellular catabolic process	-6.25241	12/269	CSNK2A1,EIF4G1,EIF4G2,GOLGA2,HNRNPU,RPL11,CSDE1,EIF3H,RPL23,SYNCRIP,IGF2BP1,CCAR2,HSPB1,PLEC,CORO1C,RTRAF,DDX3X,PTGS2,RDX,IQGAP1,RPS2
14_Member	GO Biological Processes	GO:0031330	negative regulation of cellular catabolic process	-6.25241	12/269	CSNK2A1,EIF4G1,EIF4G2,GOLGA2,HNRNPU,RPL11,CSDE1,EIF3H,RPL23,SYNCRIP,IGF2BP1,CCAR2
14_Member	GO Biological Processes	GO:0009895	negative regulation of catabolic process	-5.35752	12/328	CSNK2A1,EIF4G1,EIF4G2,GOLGA2,HNRNPU,RPL11,CSDE1,EIF3H,RPL23,SYNCRIP,IGF2BP1,CCAR2
14_Member	GO Biological Processes	GO:2000059	negative regulation of ubiquitin-dependent protein catabolic process	-4.55474	5/50	CSNK2A1,RPL11,EIF3H,RPL23,CCAR2
14_Member	GO Biological Processes	GO:1903051	negative regulation of proteolysis involved in cellular protein catabolic process	-3.96953	5/66	CSNK2A1,RPL11,EIF3H,RPL23,CCAR2
14_Member	GO Biological Processes	GO:1903363	negative regulation of cellular protein catabolic process	-3.60016	5/79	CSNK2A1,RPL11,EIF3H,RPL23,CCAR2
14_Member	GO Biological Processes	GO:0042177	negative regulation of protein catabolic process	-2.68166	5/126	CSNK2A1,RPL11,EIF3H,RPL23,CCAR2
14_Member	GO Biological Processes	GO:0032435	negative regulation of proteasomal ubiquitin-dependent protein catabolic process	-2.64151	3/37	RPL11,EIF3H,CCAR2
14_Member	GO Biological Processes	GO:0051348	negative regulation of transferase activity	-2.47818	7/271	HNRNPU,HSPB1,PLEC,RPL11,RPL23,CORO1C,RTRAF
14_Member	GO Biological Processes	GO:0043086	negative regulation of catalytic activity	-2.37633	13/786	CSNK2A1,DDX3X,HNRNPU,HSPB1,PLEC,PTGS2,RDX,RPL11,IQGAP1,RPL23,CORO1C,RTRAF,CCAR2
14_Member	GO Biological Processes	GO:1901799	negative regulation of proteasomal protein catabolic process	-2.24486	3/51	RPL11,EIF3H,CCAR2
14_Member	GO Biological Processes	GO:2000058	regulation of ubiquitin-dependent protein catabolic process	-2.16207	5/167	CSNK2A1,RPL11,EIF3H,RPL23,CCAR2
14_Member	GO Biological Processes	GO:0051438	regulation of ubiquitin-protein transferase activity	-2.13187	3/56	RPL11,RPS2,RPL23
15_Summary	GO Biological Processes	GO:0090150	establishment of protein localization to membrane	-5.37392	10/220	GOLGA4,MYO1C,SRP68,SRP72,SSR1,AP3B1,TOMM40,MACF1,RAB8B,ATAD1,HSPA9,HSPB1,KIF5B,KPNA2,RPL11,RPL23,NUP155,PITRM1,SNX8,NUP133,DDX3X,GOLGB1,HNRNPU,RUVBL2,MTCH2,PAF1,RDX
15_Member	GO Biological Processes	GO:0090150	establishment of protein localization to membrane	-5.37392	10/220	GOLGA4,MYO1C,SRP68,SRP72,SSR1,AP3B1,TOMM40,MACF1,RAB8B,ATAD1
15_Member	GO Biological Processes	GO:0006886	intracellular protein transport	-5.17948	17/670	HSPA9,HSPB1,KIF5B,KPNA2,MYO1C,RPL11,SRP68,SRP72,SSR1,AP3B1,RPL23,NUP155,TOMM40,PITRM1,SNX8,RAB8B,NUP133
15_Member	GO Biological Processes	GO:0033365	protein localization to organelle	-5.06273	17/684	DDX3X,GOLGB1,HNRNPU,KPNA2,RPL11,SRP68,SRP72,AP3B1,RPL23,NUP155,TOMM40,PITRM1,RUVBL2,MTCH2,RAB8B,PAF1,NUP133
15_Member	GO Biological Processes	GO:0072594	establishment of protein localization to organelle	-4.60699	11/328	KPNA2,SRP68,SRP72,AP3B1,RPL23,NUP155,TOMM40,PITRM1,RUVBL2,RAB8B,NUP133
15_Member	GO Biological Processes	GO:0006605	protein targeting	-4.09989	9/250	MYO1C,RPL11,SRP68,SRP72,SSR1,AP3B1,TOMM40,PITRM1,RAB8B
15_Member	GO Biological Processes	GO:0072657	protein localization to membrane	-4.03919	12/447	GOLGA4,MYO1C,RDX,SRP68,SRP72,SSR1,AP3B1,NUP155,TOMM40,MACF1,RAB8B,ATAD1
15_Member	GO Biological Processes	GO:0051668	localization within membrane	-3.42924	12/521	GOLGA4,MYO1C,RDX,SRP68,SRP72,SSR1,AP3B1,NUP155,TOMM40,MACF1,RAB8B,ATAD1
15_Member	GO Biological Processes	GO:0006612	protein targeting to membrane	-3.10888	5/101	MYO1C,SRP68,SRP72,SSR1,RAB8B
15_Member	GO Biological Processes	GO:0006613	cotranslational protein targeting to membrane	-2.82516	3/32	SRP68,SRP72,SSR1
16_Summary	GO Biological Processes	GO:1990830	cellular response to leukemia inhibitory factor	-5.15655	7/99	GLDC,HNRNPU,NCL,RPS16,SRSF7,TFRC,SMARCA5,ACSL1,KIF5B,MYO1C,UPF1,RPL3,SYNCRIP,PRPF8,RPL13A
16_Member	GO Biological Processes	GO:1990830	cellular response to leukemia inhibitory factor	-5.15655	7/99	GLDC,HNRNPU,NCL,RPS16,SRSF7,TFRC,SMARCA5
16_Member	GO Biological Processes	GO:1990823	response to leukemia inhibitory factor	-5.12763	7/100	GLDC,HNRNPU,NCL,RPS16,SRSF7,TFRC,SMARCA5
16_Member	GO Biological Processes	GO:0071345	cellular response to cytokine stimulus	-3.74487	15/710	ACSL1,GLDC,HNRNPU,KIF5B,MYO1C,NCL,UPF1,RPL3,RPS16,SRSF7,TFRC,SMARCA5,SYNCRIP,PRPF8,RPL13A
17_Summary	GO Biological Processes	GO:0017148	negative regulation of translation	-5.01021	10/242	DDX3X,EIF3E,NCL,UPF1,SHMT2,SYNCRIP,IGF2BP1,CNOT1,RPL13A,TUT7,CSDE1,MTREX,SND1,PAF1,ALDH6A1
17_Member	GO Biological Processes	GO:0017148	negative regulation of translation	-5.01021	10/242	DDX3X,EIF3E,NCL,UPF1,SHMT2,SYNCRIP,IGF2BP1,CNOT1,RPL13A,TUT7
17_Member	GO Biological Processes	GO:2000113	negative regulation of cellular macromolecule biosynthetic process	-4.61429	10/269	DDX3X,EIF3E,NCL,UPF1,SHMT2,SYNCRIP,IGF2BP1,CNOT1,RPL13A,TUT7
17_Member	GO Biological Processes	GO:0034249	negative regulation of cellular amide metabolic process	-4.60056	10/270	DDX3X,EIF3E,NCL,UPF1,SHMT2,SYNCRIP,IGF2BP1,CNOT1,RPL13A,TUT7
17_Member	GO Biological Processes	GO:0006401	RNA catabolic process	-3.80199	7/161	EIF3E,UPF1,CSDE1,CNOT1,MTREX,SND1,TUT7
17_Member	GO Biological Processes	GO:0006402	mRNA catabolic process	-3.5609	6/125	EIF3E,UPF1,CSDE1,CNOT1,SND1,TUT7
17_Member	GO Biological Processes	GO:0000956	nuclear-transcribed mRNA catabolic process	-3.08953	5/102	EIF3E,UPF1,CSDE1,CNOT1,TUT7
17_Member	GO Biological Processes	GO:1903313	positive regulation of mRNA metabolic process	-2.71204	5/124	NCL,UPF1,CNOT1,PAF1,TUT7
17_Member	GO Biological Processes	GO:0046700	heterocycle catabolic process	-2.665	8/321	EIF3E,ALDH6A1,UPF1,CSDE1,CNOT1,MTREX,SND1,TUT7
17_Member	GO Biological Processes	GO:0044270	cellular nitrogen compound catabolic process	-2.61549	8/327	EIF3E,ALDH6A1,UPF1,CSDE1,CNOT1,MTREX,SND1,TUT7
17_Member	GO Biological Processes	GO:0034655	nucleobase-containing compound catabolic process	-2.39235	7/281	EIF3E,UPF1,CSDE1,CNOT1,MTREX,SND1,TUT7
17_Member	GO Biological Processes	GO:1901361	organic cyclic compound catabolic process	-2.2793	8/372	EIF3E,ALDH6A1,UPF1,CSDE1,CNOT1,MTREX,SND1,TUT7
18_Summary	GO Biological Processes	GO:0033119	negative regulation of RNA splicing	-4.5591	4/25	RPS13,SRSF6,SRSF7,SAP18,HNRNPL,HNRNPU,NCL,PAF1
18_Member	GO Biological Processes	GO:0033119	negative regulation of RNA splicing	-4.5591	4/25	RPS13,SRSF6,SRSF7,SAP18
18_Member	GO Biological Processes	GO:0050684	regulation of mRNA processing	-4.14245	7/142	HNRNPL,HNRNPU,NCL,SRSF6,SRSF7,SAP18,PAF1
18_Member	GO Biological Processes	GO:0048024	regulation of mRNA splicing, via spliceosome	-3.95186	6/106	HNRNPL,HNRNPU,NCL,SRSF6,SRSF7,SAP18
18_Member	GO Biological Processes	GO:0043484	regulation of RNA splicing	-3.53516	7/178	HNRNPL,HNRNPU,NCL,RPS13,SRSF6,SRSF7,SAP18
18_Member	GO Biological Processes	GO:0048025	negative regulation of mRNA splicing, via spliceosome	-3.43655	3/20	SRSF6,SRSF7,SAP18
18_Member	GO Biological Processes	GO:0000381	regulation of alternative mRNA splicing, via spliceosome	-3.05723	4/60	HNRNPL,HNRNPU,SRSF6,SAP18
18_Member	GO Biological Processes	GO:0050686	negative regulation of mRNA processing	-2.95108	3/29	SRSF6,SRSF7,SAP18
19_Summary	KEGG Pathway	hsa04530	Tight junction	-4.53272	8/169	MYH9,MYL6,RDX,TJP1,VASP,MYL9,RAB8B,CGN,DSG2,HSPB1,ITGA5,NRAS,IQGAP1
19_Member	KEGG Pathway	hsa04530	Tight junction	-4.53272	8/169	MYH9,MYL6,RDX,TJP1,VASP,MYL9,RAB8B,CGN
19_Member	GO Biological Processes	GO:0034109	homotypic cell-cell adhesion	-3.05723	4/60	DSG2,HSPB1,MYH9,MYL9
19_Member	GO Biological Processes	GO:0070527	platelet aggregation	-2.45411	3/43	HSPB1,MYH9,MYL9
19_Member	KEGG Pathway	hsa04810	Regulation of actin cytoskeleton	-2.32377	6/218	ITGA5,MYH9,NRAS,RDX,IQGAP1,MYL9
20_Summary	GO Biological Processes	GO:0006520	cellular amino acid metabolic process	-4.49286	10/278	CAD,CARS1,DARS1,GLDC,GLUD1,HSD17B10,KARS1,ALDH6A1,OAT,SHMT2,ACLY,IDH3B,MTHFD1L,PTGS2,SCP2,ACADM,PC,COQ6,OXCT1,AK4
20_Member	GO Biological Processes	GO:0006520	cellular amino acid metabolic process	-4.49286	10/278	CAD,CARS1,DARS1,GLDC,GLUD1,HSD17B10,KARS1,ALDH6A1,OAT,SHMT2
20_Member	GO Biological Processes	GO:0043648	dicarboxylic acid metabolic process	-4.34883	6/90	ACLY,GLUD1,IDH3B,OAT,SHMT2,MTHFD1L
20_Member	GO Biological Processes	GO:1901606	alpha-amino acid catabolic process	-4.29501	6/92	GLDC,GLUD1,HSD17B10,ALDH6A1,OAT,SHMT2
20_Member	GO Biological Processes	GO:0046394	carboxylic acid biosynthetic process	-3.89573	9/266	ACLY,CAD,GLUD1,HSD17B10,OAT,PTGS2,SCP2,SHMT2,MTHFD1L
20_Member	GO Biological Processes	GO:0016053	organic acid biosynthetic process	-3.87127	9/268	ACLY,CAD,GLUD1,HSD17B10,OAT,PTGS2,SCP2,SHMT2,MTHFD1L
20_Member	GO Biological Processes	GO:0009063	cellular amino acid catabolic process	-3.8632	6/110	GLDC,GLUD1,HSD17B10,ALDH6A1,OAT,SHMT2
20_Member	GO Biological Processes	GO:0046395	carboxylic acid catabolic process	-3.73267	8/220	ACADM,GLDC,GLUD1,HSD17B10,ALDH6A1,OAT,SCP2,SHMT2
20_Member	GO Biological Processes	GO:0016054	organic acid catabolic process	-3.6795	8/224	ACADM,GLDC,GLUD1,HSD17B10,ALDH6A1,OAT,SCP2,SHMT2
20_Member	GO Biological Processes	GO:0044283	small molecule biosynthetic process	-3.56759	11/430	ACLY,CAD,GLUD1,HSD17B10,OAT,PC,PTGS2,SCP2,SHMT2,MTHFD1L,COQ6
20_Member	GO Biological Processes	GO:1901605	alpha-amino acid metabolic process	-3.2971	7/195	CAD,GLDC,GLUD1,HSD17B10,ALDH6A1,OAT,SHMT2
20_Member	GO Biological Processes	GO:0044282	small molecule catabolic process	-3.01214	9/352	ACADM,GLDC,GLUD1,HSD17B10,ALDH6A1,OAT,OXCT1,SCP2,SHMT2
20_Member	GO Biological Processes	GO:1901607	alpha-amino acid biosynthetic process	-2.85363	4/68	CAD,GLUD1,OAT,SHMT2
20_Member	GO Biological Processes	GO:0009112	nucleobase metabolic process	-2.78602	3/33	CAD,ALDH6A1,SHMT2
20_Member	GO Biological Processes	GO:0008652	cellular amino acid biosynthetic process	-2.71785	4/74	CAD,GLUD1,OAT,SHMT2
20_Member	KEGG Pathway	hsa01240	Biosynthesis of cofactors	-2.32029	5/153	AK4,CAD,SHMT2,MTHFD1L,COQ6

## Sheet: Cluster 2 GO MF
Table S4 List of enriched GO terms of molecular functions for differentially abundant proteins in cluster 2.
GroupID	Category	Term	Description	-Log10(P)	InTerm_InList	Gene symbols
1_Summary	GO Molecular Functions	GO:0003735	structural constituent of ribosome	-55.2489	44/175	RPSA,RPL10A,RPL3,RPL4,RPL6,RPL7,RPL7A,RPL8,RPL10,RPL11,RPL13,RPL19,RPL21,RPL22,RPL24,RPL26,RPL27A,RPL28,RPL32,RPLP0,RPLP2,RPS2,RPS3A,RPS4X,RPS4Y1,RPS5,RPS6,RPS11,RPS12,RPS13,RPS14,RPS15A,RPS16,RPS17,RPS18,RPS19,RPS21,RPS24,RPS28,RPL14,RPL23,RPL13A,RPS27L,MRPL11,SEPTIN7,CSRP2,CTNNA1,MYL6,PLEC,PSMD11,TGFBI,EIF3A,NUP155,MYL9,MACF1,NUP133
1_Member	GO Molecular Functions	GO:0003735	structural constituent of ribosome	-55.2489	44/175	RPSA,RPL10A,RPL3,RPL4,RPL6,RPL7,RPL7A,RPL8,RPL10,RPL11,RPL13,RPL19,RPL21,RPL22,RPL24,RPL26,RPL27A,RPL28,RPL32,RPLP0,RPLP2,RPS2,RPS3A,RPS4X,RPS4Y1,RPS5,RPS6,RPS11,RPS12,RPS13,RPS14,RPS15A,RPS16,RPS17,RPS18,RPS19,RPS21,RPS24,RPS28,RPL14,RPL23,RPL13A,RPS27L,MRPL11
1_Member	GO Molecular Functions	GO:0005198	structural molecule activity	-41.1229	56/719	SEPTIN7,CSRP2,CTNNA1,RPSA,MYL6,RPL10A,PLEC,PSMD11,RPL3,RPL4,RPL6,RPL7,RPL7A,RPL8,RPL10,RPL11,RPL13,RPL19,RPL21,RPL22,RPL24,RPL26,RPL27A,RPL28,RPL32,RPLP0,RPLP2,RPS2,RPS3A,RPS4X,RPS4Y1,RPS5,RPS6,RPS11,RPS12,RPS13,RPS14,RPS15A,RPS16,RPS17,RPS18,RPS19,RPS21,RPS24,RPS28,TGFBI,EIF3A,RPL14,RPL23,NUP155,MYL9,MACF1,RPL13A,RPS27L,NUP133,MRPL11
2_Summary	GO Molecular Functions	GO:0050839	cell adhesion molecule binding	-20.1424	33/557	SEPTIN7,CTNNA1,DDX3X,DSG2,EIF4G2,GOLGA2,HDLBP,EIF3E,ITGA5,KIF5B,RPSA,MYH9,PLEC,PTK7,RDX,RPL6,RPL7A,RPL24,RPS2,TGFBI,TJP1,VASP,RUVBL1,IQGAP1,RPL14,LRRFIP1,COBLL1,PALLD,MACF1,SERBP1,SND1,LRRC59,CGN
2_Member	GO Molecular Functions	GO:0050839	cell adhesion molecule binding	-20.1424	33/557	SEPTIN7,CTNNA1,DDX3X,DSG2,EIF4G2,GOLGA2,HDLBP,EIF3E,ITGA5,KIF5B,RPSA,MYH9,PLEC,PTK7,RDX,RPL6,RPL7A,RPL24,RPS2,TGFBI,TJP1,VASP,RUVBL1,IQGAP1,RPL14,LRRFIP1,COBLL1,PALLD,MACF1,SERBP1,SND1,LRRC59,CGN
2_Member	GO Molecular Functions	GO:0045296	cadherin binding	-19.9779	27/333	SEPTIN7,CTNNA1,DDX3X,EIF4G2,GOLGA2,HDLBP,EIF3E,KIF5B,MYH9,PLEC,RDX,RPL6,RPL7A,RPL24,RPS2,TJP1,VASP,RUVBL1,IQGAP1,RPL14,LRRFIP1,COBLL1,MACF1,SERBP1,SND1,LRRC59,CGN
3_Summary	GO Molecular Functions	GO:0140657	ATP-dependent activity	-18.388	31/546	ATP1A1,ATP2A2,DDX3X,DHX15,ACSL1,HSPA9,KIF5B,KIF11,MYH9,MYL6,MYO1C,MYO1D,MYO1E,PSMC1,PSMC2,PSMC3,PSMC6,UPF1,TOP2A,SMARCA5,RUVBL1,SMC3,SMC4,RAD50,SMC2,RUVBL2,KIF2C,MTREX,DDX31,ATAD1,MYO18A,SEPTIN7,NRAS,PPA2,RAB8B,TSR1,MMAA,CARS1,DARS1,KARS1,CNOT1,PLD3,SND1,TUT7
3_Member	GO Molecular Functions	GO:0140657	ATP-dependent activity	-18.388	31/546	ATP1A1,ATP2A2,DDX3X,DHX15,ACSL1,HSPA9,KIF5B,KIF11,MYH9,MYL6,MYO1C,MYO1D,MYO1E,PSMC1,PSMC2,PSMC3,PSMC6,UPF1,TOP2A,SMARCA5,RUVBL1,SMC3,SMC4,RAD50,SMC2,RUVBL2,KIF2C,MTREX,DDX31,ATAD1,MYO18A
3_Member	GO Molecular Functions	GO:0016887	ATP hydrolysis activity	-14.7917	23/360	ATP1A1,ATP2A2,DDX3X,DHX15,HSPA9,KIF5B,MYO1E,PSMC1,PSMC2,PSMC3,PSMC6,UPF1,SMARCA5,RUVBL1,SMC3,SMC4,RAD50,SMC2,RUVBL2,KIF2C,MTREX,DDX31,ATAD1
3_Member	GO Molecular Functions	GO:0016462	pyrophosphatase activity	-12.8233	29/754	ATP1A1,ATP2A2,SEPTIN7,DDX3X,DHX15,HSPA9,KIF5B,MYO1E,NRAS,PSMC1,PSMC2,PSMC3,PSMC6,UPF1,SMARCA5,RUVBL1,SMC3,SMC4,RAD50,SMC2,RUVBL2,KIF2C,MTREX,PPA2,RAB8B,TSR1,DDX31,ATAD1,MMAA
3_Member	GO Molecular Functions	GO:0017111	nucleoside-triphosphatase activity	-12.8155	28/699	ATP1A1,ATP2A2,SEPTIN7,DDX3X,DHX15,HSPA9,KIF5B,MYO1E,NRAS,PSMC1,PSMC2,PSMC3,PSMC6,UPF1,SMARCA5,RUVBL1,SMC3,SMC4,RAD50,SMC2,RUVBL2,KIF2C,MTREX,RAB8B,TSR1,DDX31,ATAD1,MMAA
3_Member	GO Molecular Functions	GO:0016817	hydrolase activity, acting on acid anhydrides	-12.7802	29/757	ATP1A1,ATP2A2,SEPTIN7,DDX3X,DHX15,HSPA9,KIF5B,MYO1E,NRAS,PSMC1,PSMC2,PSMC3,PSMC6,UPF1,SMARCA5,RUVBL1,SMC3,SMC4,RAD50,SMC2,RUVBL2,KIF2C,MTREX,PPA2,RAB8B,TSR1,DDX31,ATAD1,MMAA
3_Member	GO Molecular Functions	GO:0016818	hydrolase activity, acting on acid anhydrides, in phosphorus-containing anhydrides	-12.7802	29/757	ATP1A1,ATP2A2,SEPTIN7,DDX3X,DHX15,HSPA9,KIF5B,MYO1E,NRAS,PSMC1,PSMC2,PSMC3,PSMC6,UPF1,SMARCA5,RUVBL1,SMC3,SMC4,RAD50,SMC2,RUVBL2,KIF2C,MTREX,PPA2,RAB8B,TSR1,DDX31,ATAD1,MMAA
3_Member	GO Molecular Functions	GO:0140640	catalytic activity, acting on a nucleic acid	-7.47136	19/575	CARS1,DARS1,DDX3X,DHX15,KARS1,UPF1,TOP2A,SMARCA5,RUVBL1,SMC3,RAD50,RUVBL2,CNOT1,MTREX,PLD3,SND1,DDX31,TUT7,MYO18A
3_Member	GO Molecular Functions	GO:0008094	ATP-dependent activity, acting on DNA	-7.02121	9/110	DDX3X,UPF1,TOP2A,SMARCA5,RUVBL1,SMC3,RAD50,RUVBL2,MYO18A
3_Member	GO Molecular Functions	GO:0004386	helicase activity	-5.75685	9/155	DDX3X,DHX15,UPF1,SMARCA5,RUVBL1,RAD50,RUVBL2,MTREX,DDX31
3_Member	GO Molecular Functions	GO:0140097	catalytic activity, acting on DNA	-5.23688	10/228	DDX3X,UPF1,TOP2A,SMARCA5,RUVBL1,SMC3,RAD50,RUVBL2,PLD3,MYO18A
3_Member	GO Molecular Functions	GO:0140098	catalytic activity, acting on RNA	-4.03246	11/380	CARS1,DARS1,DDX3X,DHX15,KARS1,UPF1,CNOT1,MTREX,SND1,DDX31,TUT7
3_Member	GO Molecular Functions	GO:0003678	DNA helicase activity	-3.78979	5/72	DDX3X,UPF1,RUVBL1,RAD50,RUVBL2
3_Member	GO Molecular Functions	GO:0003724	RNA helicase activity	-3.65236	5/77	DDX3X,DHX15,UPF1,MTREX,DDX31
3_Member	GO Molecular Functions	GO:0008186	ATP-dependent activity, acting on RNA	-3.60016	5/79	DDX3X,DHX15,UPF1,MTREX,DDX31
4_Summary	GO Molecular Functions	GO:0003743	translation initiation factor activity	-16.5292	13/51	EIF4G1,EIF4G2,EIF3E,EIF3A,EIF3B,EIF3C,EIF3D,EIF3G,EIF3H,EIF3I,EIF2S2,EIF3K,EIF3L,ABCF1,SHMT2,RPS27L,RPL10,RPL22,RPS14,IGF2BP1,DDX3X,RPS24
4_Member	GO Molecular Functions	GO:0003743	translation initiation factor activity	-16.5292	13/51	EIF4G1,EIF4G2,EIF3E,EIF3A,EIF3B,EIF3C,EIF3D,EIF3G,EIF3H,EIF3I,EIF2S2,EIF3K,EIF3L
4_Member	GO Molecular Functions	GO:0090079	translation regulator activity, nucleic acid binding	-16.1818	16/108	ABCF1,EIF4G1,EIF4G2,EIF3E,SHMT2,EIF3A,EIF3B,EIF3C,EIF3D,EIF3G,EIF3H,EIF3I,EIF2S2,EIF3K,RPS27L,EIF3L
4_Member	GO Molecular Functions	GO:0008135	translation factor activity, RNA binding	-14.9683	14/84	ABCF1,EIF4G1,EIF4G2,EIF3E,EIF3A,EIF3B,EIF3C,EIF3D,EIF3G,EIF3H,EIF3I,EIF2S2,EIF3K,EIF3L
4_Member	GO Molecular Functions	GO:0045182	translation regulator activity	-10.8414	20/406	ABCF1,EIF4G1,EIF4G2,EIF3E,RPL10,RPL22,RPS14,SHMT2,EIF3A,EIF3B,EIF3C,EIF3D,EIF3G,EIF3H,EIF3I,EIF2S2,IGF2BP1,EIF3K,RPS27L,EIF3L
4_Member	GO Molecular Functions	GO:0031369	translation initiation factor binding	-7.03745	6/32	DDX3X,EIF4G1,RPS24,EIF3B,EIF3C,EIF2S2
5_Summary	GO Molecular Functions	GO:0019843	rRNA binding	-14.9368	13/66	RPL3,RPL8,RPL11,RPLP0,RPS4X,RPS4Y1,RPS5,RPS11,RPS13,RPS14,RPS18,RPL23,MRPL11
5_Member	GO Molecular Functions	GO:0019843	rRNA binding	-14.9368	13/66	RPL3,RPL8,RPL11,RPLP0,RPS4X,RPS4Y1,RPS5,RPS11,RPS13,RPS14,RPS18,RPL23,MRPL11
5_Member	GO Molecular Functions	GO:0070180	large ribosomal subunit rRNA binding	-5.16058	3/6	RPLP0,RPL23,MRPL11
6_Summary	GO Molecular Functions	GO:0003729	mRNA binding	-12.9977	26/582	CSTF3,DDX3X,EIF4G1,EIF4G2,HDLBP,HNRNPL,HNRNPU,NCL,RPL7,RPL24,RPL26,RPS2,RPS3A,RPS5,RPS13,RPS14,SRSF6,SHMT2,EIF3A,EIF3D,EIF2S2,SYNCRIP,IGF2BP1,STRAP,RPL13A,SERBP1
6_Member	GO Molecular Functions	GO:0003729	mRNA binding	-12.9977	26/582	CSTF3,DDX3X,EIF4G1,EIF4G2,HDLBP,HNRNPL,HNRNPU,NCL,RPL7,RPL24,RPL26,RPS2,RPS3A,RPS5,RPS13,RPS14,SRSF6,SHMT2,EIF3A,EIF3D,EIF2S2,SYNCRIP,IGF2BP1,STRAP,RPL13A,SERBP1
6_Member	GO Molecular Functions	GO:0048027	mRNA 5'-UTR binding	-12.7966	9/27	DDX3X,NCL,RPL26,RPS3A,RPS13,RPS14,SHMT2,SYNCRIP,IGF2BP1
7_Summary	GO Molecular Functions	GO:0003779	actin binding	-7.7252	17/439	ANXA6,CTNNA1,HNRNPU,MYH9,MYO1C,MYO1D,MYO1E,PLEC,RDX,VASP,IQGAP1,COBLL1,PALLD,MACF1,CORO1C,CGN,MYO18A,KIF5B,KIF11,MYL6,SMC3,KIF2C,TJP1,EEA1
7_Member	GO Molecular Functions	GO:0003779	actin binding	-7.7252	17/439	ANXA6,CTNNA1,HNRNPU,MYH9,MYO1C,MYO1D,MYO1E,PLEC,RDX,VASP,IQGAP1,COBLL1,PALLD,MACF1,CORO1C,CGN,MYO18A
7_Member	GO Molecular Functions	GO:0003774	cytoskeletal motor activity	-6.98714	9/111	KIF5B,KIF11,MYH9,MYL6,MYO1C,MYO1D,MYO1E,SMC3,KIF2C
7_Member	GO Molecular Functions	GO:0000146	microfilament motor activity	-5.6031	5/31	MYH9,MYL6,MYO1C,MYO1D,MYO1E
7_Member	GO Molecular Functions	GO:0051015	actin filament binding	-5.46258	10/215	ANXA6,CTNNA1,MYH9,MYO1C,MYO1D,MYO1E,IQGAP1,MACF1,CORO1C,MYO18A
7_Member	GO Molecular Functions	GO:0005516	calmodulin binding	-3.2318	7/200	MYH9,MYO1C,MYO1D,MYO1E,TJP1,EEA1,IQGAP1
8_Summary	GO Molecular Functions	GO:0036402	proteasome-activating activity	-7.43917	4/6	PSMC1,PSMC2,PSMC3,PSMC6
8_Member	GO Molecular Functions	GO:0036402	proteasome-activating activity	-7.43917	4/6	PSMC1,PSMC2,PSMC3,PSMC6
9_Summary	GO Molecular Functions	GO:0043021	ribonucleoprotein complex binding	-6.89374	10/150	DDX3X,HNRNPU,RPSA,SRP68,SRP72,EIF3C,STRAP,SERBP1,SND1,EIF3K
9_Member	GO Molecular Functions	GO:0043021	ribonucleoprotein complex binding	-6.89374	10/150	DDX3X,HNRNPU,RPSA,SRP68,SRP72,EIF3C,STRAP,SERBP1,SND1,EIF3K
9_Member	GO Molecular Functions	GO:0043022	ribosome binding	-4.97433	6/70	RPSA,SRP68,SRP72,EIF3C,SERBP1,EIF3K
10_Summary	GO Molecular Functions	GO:0043531	ADP binding	-5.39639	5/34	GLUD1,MYH9,RUVBL1,RUVBL2,MYO18A,HNRNPU,PSMC1,DDX3X,GTF2I,HSPB1,NCL,CPNE1,RPL23,SAP18,CNOT1
10_Member	GO Molecular Functions	GO:0043531	ADP binding	-5.39639	5/34	GLUD1,MYH9,RUVBL1,RUVBL2,MYO18A
10_Member	GO Molecular Functions	GO:0140296	general transcription initiation factor binding	-3.29362	4/52	HNRNPU,PSMC1,RUVBL1,RUVBL2
10_Member	GO Molecular Functions	GO:0001091	RNA polymerase II general transcription initiation factor binding	-3.19632	3/24	HNRNPU,RUVBL1,RUVBL2
10_Member	GO Molecular Functions	GO:0017025	TBP-class protein binding	-3.14307	3/25	PSMC1,RUVBL1,RUVBL2
10_Member	GO Molecular Functions	GO:0008134	transcription factor binding	-2.92741	12/595	DDX3X,GTF2I,HNRNPU,HSPB1,NCL,PSMC1,RUVBL1,CPNE1,RPL23,SAP18,RUVBL2,CNOT1
11_Summary	GO Molecular Functions	GO:0001098	basal transcription machinery binding	-5.36689	6/60	HNRNPU,RUVBL1,RUVBL2,RTRAF,PAF1,CCAR2,STOM
11_Member	GO Molecular Functions	GO:0001098	basal transcription machinery binding	-5.36689	6/60	HNRNPU,RUVBL1,RUVBL2,RTRAF,PAF1,CCAR2
11_Member	GO Molecular Functions	GO:0001099	basal RNA polymerase II transcription machinery binding	-5.36689	6/60	HNRNPU,RUVBL1,RUVBL2,RTRAF,PAF1,CCAR2
11_Member	GO Molecular Functions	GO:0070063	RNA polymerase binding	-4.20376	5/59	STOM,HNRNPU,RTRAF,PAF1,CCAR2
11_Member	GO Molecular Functions	GO:0000993	RNA polymerase II complex binding	-3.91755	4/36	HNRNPU,RTRAF,PAF1,CCAR2
11_Member	GO Molecular Functions	GO:0043175	RNA polymerase core enzyme binding	-3.61319	4/43	HNRNPU,RTRAF,PAF1,CCAR2
12_Summary	GO Molecular Functions	GO:0042803	protein homodimerization activity	-5.04631	17/686	STOM,GLDC,HSPB1,KARS1,MYH9,PSMD7,PTGS2,SHMT2,TFRC,TOP2A,EEA1,LRRFIP1,TXNRD2,RUVBL2,GCA,MTHFD1L,MMAA
12_Member	GO Molecular Functions	GO:0042803	protein homodimerization activity	-5.04631	17/686	STOM,GLDC,HSPB1,KARS1,MYH9,PSMD7,PTGS2,SHMT2,TFRC,TOP2A,EEA1,LRRFIP1,TXNRD2,RUVBL2,GCA,MTHFD1L,MMAA
13_Summary	GO Molecular Functions	GO:0060090	molecular adaptor activity	-4.6953	12/382	SEPTIN7,EIF4G1,MYH9,PSMC6,EIF3B,IQGAP1,RAD50,NDC80,RUVBL2,CNOT1,ECPAS,SRRT
13_Member	GO Molecular Functions	GO:0060090	molecular adaptor activity	-4.6953	12/382	SEPTIN7,EIF4G1,MYH9,PSMC6,EIF3B,IQGAP1,RAD50,NDC80,RUVBL2,CNOT1,ECPAS,SRRT
14_Summary	GO Molecular Functions	GO:0016597	amino acid binding	-4.31376	5/56	CAD,GLDC,GLUD1,KARS1,SHMT2,PC,SCP2,OAT
14_Member	GO Molecular Functions	GO:0016597	amino acid binding	-4.31376	5/56	CAD,GLDC,GLUD1,KARS1,SHMT2
14_Member	GO Molecular Functions	GO:0043177	organic acid binding	-4.16181	7/141	CAD,GLDC,GLUD1,KARS1,PC,SCP2,SHMT2
14_Member	GO Molecular Functions	GO:0030170	pyridoxal phosphate binding	-2.15354	3/55	GLDC,OAT,SHMT2
14_Member	GO Molecular Functions	GO:0070279	vitamin B6 binding	-2.13187	3/56	GLDC,OAT,SHMT2
14_Member	GO Molecular Functions	GO:0031406	carboxylic acid binding	-2.09919	5/173	CAD,GLDC,PC,SCP2,SHMT2
15_Summary	GO Molecular Functions	GO:0016874	ligase activity	-3.73631	7/165	CAD,CARS1,DARS1,ACSL1,KARS1,PC,MTHFD1L
15_Member	GO Molecular Functions	GO:0016874	ligase activity	-3.73631	7/165	CAD,CARS1,DARS1,ACSL1,KARS1,PC,MTHFD1L
15_Member	GO Molecular Functions	GO:0004812	aminoacyl-tRNA ligase activity	-2.51319	3/41	CARS1,DARS1,KARS1
15_Member	GO Molecular Functions	GO:0016875	ligase activity, forming carbon-oxygen bonds	-2.51319	3/41	CARS1,DARS1,KARS1
16_Summary	GO Molecular Functions	GO:0003725	double-stranded RNA binding	-3.67903	5/76	DHX15,HNRNPU,STAU1,TFRC,LRRFIP1
16_Member	GO Molecular Functions	GO:0003725	double-stranded RNA binding	-3.67903	5/76	DHX15,HNRNPU,STAU1,TFRC,LRRFIP1
17_Summary	GO Molecular Functions	GO:0008307	structural constituent of muscle	-3.65319	4/42	CSRP2,MYL6,PLEC,MYL9
17_Member	GO Molecular Functions	GO:0008307	structural constituent of muscle	-3.65319	4/42	CSRP2,MYL6,PLEC,MYL9
18_Summary	GO Molecular Functions	GO:0036002	pre-mRNA binding	-3.14153	4/57	HNRNPL,HNRNPU,SRSF6,PRPF8,SART3
18_Member	GO Molecular Functions	GO:0036002	pre-mRNA binding	-3.14153	4/57	HNRNPL,HNRNPU,SRSF6,PRPF8
18_Member	GO Molecular Functions	GO:0017069	snRNA binding	-2.19824	3/53	HNRNPU,SART3,PRPF8
19_Summary	GO Molecular Functions	GO:0016491	oxidoreductase activity	-3.08237	14/736	ACADM,DLAT,GLDC,GLUD1,HSD17B10,IDH3A,IDH3B,ALDH6A1,PTGS2,VAT1,TXNRD2,MTHFD1L,COQ6,HSDL2
19_Member	GO Molecular Functions	GO:0016491	oxidoreductase activity	-3.08237	14/736	ACADM,DLAT,GLDC,GLUD1,HSD17B10,IDH3A,IDH3B,ALDH6A1,PTGS2,VAT1,TXNRD2,MTHFD1L,COQ6,HSDL2
19_Member	GO Molecular Functions	GO:0051287	NAD binding	-2.24486	3/51	GLUD1,IDH3A,IDH3B
20_Summary	GO Molecular Functions	GO:0003777	microtubule motor activity	-2.87757	4/67	KIF5B,KIF11,SMC3,KIF2C,DDX3X,GOLGA2,CLIP1,MACF1
20_Member	GO Molecular Functions	GO:0003777	microtubule motor activity	-2.87757	4/67	KIF5B,KIF11,SMC3,KIF2C
20_Member	GO Molecular Functions	GO:0015631	tubulin binding	-2.25211	8/376	DDX3X,GOLGA2,KIF5B,KIF11,CLIP1,SMC3,KIF2C,MACF1

## Sheet: Cluster 2 GO CC
Table S4 List of enriched GO terms of cellular components for differentially abundant proteins in cluster 2.
GroupID	Category	Term	Description	-Log10(P)	InTerm_InList	Gene symbols
1_Summary	GO Cellular Components	GO:1990904	ribonucleoprotein complex	-66.1208	76/742	DHX15,EIF4G1,HSD17B10,HDLBP,HNRNPL,HNRNPU,EIF3E,RPSA,NCL,RPL10A,UPF1,RPL3,RPL4,RPL6,RPL7,RPL7A,RPL8,RPL10,RPL11,RPL13,RPL19,RPL21,RPL22,RPL24,RPL26,RPL27A,RPL28,RPL32,RPLP0,RPLP2,RPS2,RPS3A,RPS4X,RPS4Y1,RPS5,RPS6,RPS11,RPS12,RPS13,RPS14,RPS15A,RPS16,RPS17,RPS18,RPS19,RPS21,RPS24,RPS28,SNRPD2,SRP68,SRP72,TOP2A,RUVBL1,EIF3A,EIF3B,EIF3C,EIF3D,EIF3G,EIF3H,EIF3I,IQGAP1,RPL14,RPL23,SYNCRIP,PRPF8,IGF2BP…
1_Member	GO Cellular Components	GO:1990904	ribonucleoprotein complex	-66.1208	76/742	DHX15,EIF4G1,HSD17B10,HDLBP,HNRNPL,HNRNPU,EIF3E,RPSA,NCL,RPL10A,UPF1,RPL3,RPL4,RPL6,RPL7,RPL7A,RPL8,RPL10,RPL11,RPL13,RPL19,RPL21,RPL22,RPL24,RPL26,RPL27A,RPL28,RPL32,RPLP0,RPLP2,RPS2,RPS3A,RPS4X,RPS4Y1,RPS5,RPS6,RPS11,RPS12,RPS13,RPS14,RPS15A,RPS16,RPS17,RPS18,RPS19,RPS21,RPS24,RPS28,SNRPD2,SRP68,SRP72,TOP2A,RUVBL1,EIF3A,EIF3B,EIF3C,EIF3D,EIF3G,EIF3H,EIF3I,IQGAP1,RPL14,RPL23,SYNCRIP,PRPF8,IGF2BP…
1_Member	GO Cellular Components	GO:0022626	cytosolic ribosome	-65.2363	43/103	RPSA,RPL10A,RPL3,RPL4,RPL6,RPL7,RPL7A,RPL8,RPL10,RPL11,RPL13,RPL19,RPL21,RPL22,RPL24,RPL26,RPL27A,RPL28,RPL32,RPLP0,RPLP2,RPS2,RPS3A,RPS4X,RPS4Y1,RPS5,RPS6,RPS11,RPS12,RPS13,RPS14,RPS15A,RPS16,RPS17,RPS18,RPS19,RPS21,RPS24,RPS28,RPL14,RPL23,RPL13A,RPS27L
1_Member	GO Cellular Components	GO:0005840	ribosome	-54.5229	47/229	RPSA,RPL10A,RPL3,RPL4,RPL6,RPL7,RPL7A,RPL8,RPL10,RPL11,RPL13,RPL19,RPL21,RPL22,RPL24,RPL26,RPL27A,RPL28,RPL32,RPLP0,RPLP2,RPS2,RPS3A,RPS4X,RPS4Y1,RPS5,RPS6,RPS11,RPS12,RPS13,RPS14,RPS15A,RPS16,RPS17,RPS18,RPS19,RPS21,RPS24,RPS28,RRBP1,SRP68,EIF3H,RPL14,RPL23,RPL13A,RPS27L,MRPL11
1_Member	GO Cellular Components	GO:0044391	ribosomal subunit	-54.0592	44/185	RPSA,RPL10A,RPL3,RPL4,RPL6,RPL7,RPL7A,RPL8,RPL10,RPL11,RPL13,RPL19,RPL21,RPL22,RPL24,RPL26,RPL27A,RPL28,RPL32,RPLP0,RPLP2,RPS2,RPS3A,RPS4X,RPS4Y1,RPS5,RPS6,RPS11,RPS12,RPS13,RPS14,RPS15A,RPS16,RPS17,RPS18,RPS19,RPS21,RPS24,RPS28,RPL14,RPL23,RPL13A,RPS27L,MRPL11
1_Member	GO Cellular Components	GO:0022625	cytosolic large ribosomal subunit	-34.1169	23/58	RPL10A,RPL3,RPL4,RPL6,RPL7,RPL7A,RPL8,RPL10,RPL11,RPL13,RPL19,RPL21,RPL22,RPL24,RPL26,RPL27A,RPL28,RPL32,RPLP0,RPLP2,RPL14,RPL23,RPL13A
1_Member	GO Cellular Components	GO:0005925	focal adhesion	-31.1233	39/421	ANXA6,CSRP2,CTNNA1,HSPA9,HSPB1,ITGA5,MYH9,RPL10A,PLEC,PTK7,RDX,RPL3,RPL4,RPL6,RPL7,RPL7A,RPL8,RPL19,RPL22,RPLP0,RPLP2,RPS2,RPS3A,RPS4X,RPS5,RPS11,RPS13,RPS14,RPS16,RPS17,RPS18,RPS19,SRP68,VASP,IQGAP1,RPL23,PALLD,RPL13A,CORO1C
1_Member	GO Cellular Components	GO:0030055	cell-substrate junction	-30.7704	39/430	ANXA6,CSRP2,CTNNA1,HSPA9,HSPB1,ITGA5,MYH9,RPL10A,PLEC,PTK7,RDX,RPL3,RPL4,RPL6,RPL7,RPL7A,RPL8,RPL19,RPL22,RPLP0,RPLP2,RPS2,RPS3A,RPS4X,RPS5,RPS11,RPS13,RPS14,RPS16,RPS17,RPS18,RPS19,SRP68,VASP,IQGAP1,RPL23,PALLD,RPL13A,CORO1C
1_Member	GO Cellular Components	GO:0015934	large ribosomal subunit	-28.0639	24/113	RPL10A,RPL3,RPL4,RPL6,RPL7,RPL7A,RPL8,RPL10,RPL11,RPL13,RPL19,RPL21,RPL22,RPL24,RPL26,RPL27A,RPL28,RPL32,RPLP0,RPLP2,RPL14,RPL23,RPL13A,MRPL11
2_Summary	GO Cellular Components	GO:0022627	cytosolic small ribosomal subunit	-31.2047	20/44	RPSA,RPS2,RPS3A,RPS4X,RPS4Y1,RPS5,RPS6,RPS11,RPS12,RPS13,RPS14,RPS15A,RPS16,RPS17,RPS18,RPS19,RPS21,RPS24,RPS28,RPS27L
2_Member	GO Cellular Components	GO:0022627	cytosolic small ribosomal subunit	-31.2047	20/44	RPSA,RPS2,RPS3A,RPS4X,RPS4Y1,RPS5,RPS6,RPS11,RPS12,RPS13,RPS14,RPS15A,RPS16,RPS17,RPS18,RPS19,RPS21,RPS24,RPS28,RPS27L
2_Member	GO Cellular Components	GO:0015935	small ribosomal subunit	-25.6284	20/75	RPSA,RPS2,RPS3A,RPS4X,RPS4Y1,RPS5,RPS6,RPS11,RPS12,RPS13,RPS14,RPS15A,RPS16,RPS17,RPS18,RPS19,RPS21,RPS24,RPS28,RPS27L
3_Summary	GO Cellular Components	GO:0005844	polysome	-19.9612	16/65	EIF4G1,HDLBP,RPL10A,RPL6,RPL7A,RPL8,RPL11,RPL19,RPL24,RPL32,RPS4X,RPS4Y1,RPS6,RPS21,RPS28,EIF3H,RPL4,STAU1
3_Member	GO Cellular Components	GO:0005844	polysome	-19.9612	16/65	EIF4G1,HDLBP,RPL10A,RPL6,RPL7A,RPL8,RPL11,RPL19,RPL24,RPL32,RPS4X,RPS4Y1,RPS6,RPS21,RPS28,EIF3H
3_Member	GO Cellular Components	GO:0042788	polysomal ribosome	-15.8839	11/31	RPL10A,RPL6,RPL7A,RPL8,RPL11,RPL19,RPL24,RPL32,RPS21,RPS28,EIF3H
3_Member	GO Cellular Components	GO:0005791	rough endoplasmic reticulum	-3.57462	5/80	RPL4,RPL6,RPS21,RPS28,STAU1
4_Summary	GO Cellular Components	GO:0005852	eukaryotic translation initiation factor 3 complex	-18.1235	10/15	EIF3E,EIF3A,EIF3B,EIF3C,EIF3D,EIF3G,EIF3H,EIF3I,EIF3K,EIF3L
4_Member	GO Cellular Components	GO:0005852	eukaryotic translation initiation factor 3 complex	-18.1235	10/15	EIF3E,EIF3A,EIF3B,EIF3C,EIF3D,EIF3G,EIF3H,EIF3I,EIF3K,EIF3L
4_Member	GO Cellular Components	GO:0033290	eukaryotic 48S preinitiation complex	-18.1235	10/15	EIF3E,EIF3A,EIF3B,EIF3C,EIF3D,EIF3G,EIF3H,EIF3I,EIF3K,EIF3L
4_Member	GO Cellular Components	GO:0016282	eukaryotic 43S preinitiation complex	-17.3176	10/17	EIF3E,EIF3A,EIF3B,EIF3C,EIF3D,EIF3G,EIF3H,EIF3I,EIF3K,EIF3L
4_Member	GO Cellular Components	GO:0070993	translation preinitiation complex	-16.9681	10/18	EIF3E,EIF3A,EIF3B,EIF3C,EIF3D,EIF3G,EIF3H,EIF3I,EIF3K,EIF3L
4_Member	GO Cellular Components	GO:0071541	eukaryotic translation initiation factor 3 complex, eIF3m	-9.45092	5/7	EIF3A,EIF3B,EIF3D,EIF3H,EIF3I
5_Summary	GO Cellular Components	GO:0005838	proteasome regulatory particle	-16.6462	10/19	PSMC1,PSMC2,PSMC3,PSMC6,PSMD1,PSMD2,PSMD4,PSMD7,PSMD11,PSMD6,HSPB1,ECPAS,CSNK2A1,RUVBL1,RUVBL2,CNOT1,RTRAF,PAF1,CCAR2,ACLY,DDX3X,MAN2B1,VAT1,GCA,SLC2A3
5_Member	GO Cellular Components	GO:0005838	proteasome regulatory particle	-16.6462	10/19	PSMC1,PSMC2,PSMC3,PSMC6,PSMD1,PSMD2,PSMD4,PSMD7,PSMD11,PSMD6
5_Member	GO Cellular Components	GO:0022624	proteasome accessory complex	-15.564	10/23	PSMC1,PSMC2,PSMC3,PSMC6,PSMD1,PSMD2,PSMD4,PSMD7,PSMD11,PSMD6
5_Member	GO Cellular Components	GO:0000502	proteasome complex	-14.0077	12/59	HSPB1,PSMC1,PSMC2,PSMC3,PSMC6,PSMD1,PSMD2,PSMD4,PSMD7,PSMD11,PSMD6,ECPAS
5_Member	GO Cellular Components	GO:0008540	proteasome regulatory particle, base subcomplex	-13.5386	7/9	PSMC1,PSMC2,PSMC3,PSMC6,PSMD1,PSMD2,PSMD4
5_Member	GO Cellular Components	GO:1905369	endopeptidase complex	-12.2663	12/81	HSPB1,PSMC1,PSMC2,PSMC3,PSMC6,PSMD1,PSMD2,PSMD4,PSMD7,PSMD11,PSMD6,ECPAS
5_Member	GO Cellular Components	GO:1905368	peptidase complex	-10.3282	12/117	HSPB1,PSMC1,PSMC2,PSMC3,PSMC6,PSMD1,PSMD2,PSMD4,PSMD7,PSMD11,PSMD6,ECPAS
5_Member	GO Cellular Components	GO:0140535	intracellular protein-containing complex	-5.69462	19/753	CSNK2A1,HSPB1,PSMC1,PSMC2,PSMC3,PSMC6,PSMD1,PSMD2,PSMD4,PSMD7,PSMD11,RUVBL1,PSMD6,RUVBL2,CNOT1,ECPAS,RTRAF,PAF1,CCAR2
5_Member	GO Cellular Components	GO:1904813	ficolin-1-rich granule lumen	-5.51747	8/124	ACLY,DDX3X,PSMC2,PSMC3,PSMD2,PSMD7,PSMD11,PSMD6
5_Member	GO Cellular Components	GO:0034774	secretory granule lumen	-5.43932	12/322	ACLY,DDX3X,MAN2B1,PSMC2,PSMC3,PSMD1,PSMD2,PSMD7,PSMD11,PSMD6,VAT1,GCA
5_Member	GO Cellular Components	GO:0060205	cytoplasmic vesicle lumen	-5.39819	12/325	ACLY,DDX3X,MAN2B1,PSMC2,PSMC3,PSMD1,PSMD2,PSMD7,PSMD11,PSMD6,VAT1,GCA
5_Member	GO Cellular Components	GO:0031983	vesicle lumen	-5.37103	12/327	ACLY,DDX3X,MAN2B1,PSMC2,PSMC3,PSMD1,PSMD2,PSMD7,PSMD11,PSMD6,VAT1,GCA
5_Member	GO Cellular Components	GO:0101002	ficolin-1-rich granule	-5.12775	9/185	ACLY,DDX3X,PSMC2,PSMC3,PSMD2,PSMD7,PSMD11,SLC2A3,PSMD6
6_Summary	GO Cellular Components	GO:0005759	mitochondrial matrix	-14.8927	26/483	ACADM,AK4,CCNB1,CS,DLAT,GLDC,GLUD1,HSD17B10,HSPA9,IDH3A,IDH3B,KARS1,ALDH6A1,OAT,OXCT1,PC,SHMT2,PITRM1,TXNRD2,ACOT9,MTHFD1L,PPA2,LRRC59,CCAR2,MRPL11,MMAA
6_Member	GO Cellular Components	GO:0005759	mitochondrial matrix	-14.8927	26/483	ACADM,AK4,CCNB1,CS,DLAT,GLDC,GLUD1,HSD17B10,HSPA9,IDH3A,IDH3B,KARS1,ALDH6A1,OAT,OXCT1,PC,SHMT2,PITRM1,TXNRD2,ACOT9,MTHFD1L,PPA2,LRRC59,CCAR2,MRPL11,MMAA
7_Summary	GO Cellular Components	GO:0035770	ribonucleoprotein granule	-12.2007	18/262	DDX3X,EIF4G1,HNRNPL,HNRNPU,NCL,PSMC2,PSMC3,UPF1,RPL6,RPL28,RPLP0,RPS4X,RPS6,STAU1,CSDE1,IQGAP1,IGF2BP1,CNOT1,SYNCRIP
7_Member	GO Cellular Components	GO:0035770	ribonucleoprotein granule	-12.2007	18/262	DDX3X,EIF4G1,HNRNPL,HNRNPU,NCL,PSMC2,PSMC3,UPF1,RPL6,RPL28,RPLP0,RPS4X,RPS6,STAU1,CSDE1,IQGAP1,IGF2BP1,CNOT1
7_Member	GO Cellular Components	GO:0036464	cytoplasmic ribonucleoprotein granule	-11.6476	17/244	DDX3X,EIF4G1,HNRNPU,NCL,PSMC2,PSMC3,UPF1,RPL6,RPL28,RPLP0,RPS4X,RPS6,STAU1,CSDE1,IQGAP1,IGF2BP1,CNOT1
7_Member	GO Cellular Components	GO:0070937	CRD-mediated mRNA stability complex	-7.43917	4/6	HNRNPU,CSDE1,SYNCRIP,IGF2BP1
7_Member	GO Cellular Components	GO:0000932	P-body	-4.19124	6/96	PSMC2,PSMC3,UPF1,CSDE1,IGF2BP1,CNOT1
7_Member	GO Cellular Components	GO:0010494	cytoplasmic stress granule	-3.54943	5/81	DDX3X,EIF4G1,STAU1,CSDE1,IGF2BP1
8_Summary	GO Cellular Components	GO:0016459	myosin complex	-8.22785	8/56	MYH9,MYL6,MYO1C,MYO1D,MYO1E,MYL9,CGN,MYO18A,ENPEP,PLEC,CTNNA1,DSG2,EIF4G2,ITGA5,PTK7,RDX,TJP1,VASP,IQGAP1,SEPTIN7,NCL,CORO1C,IGF2BP1
8_Member	GO Cellular Components	GO:0016459	myosin complex	-8.22785	8/56	MYH9,MYL6,MYO1C,MYO1D,MYO1E,MYL9,CGN,MYO18A
8_Member	GO Cellular Components	GO:0005903	brush border	-5.07076	7/102	ENPEP,MYH9,MYL6,MYO1C,MYO1D,MYO1E,PLEC
8_Member	GO Cellular Components	GO:0098862	cluster of actin-based cell projections	-3.85253	7/158	ENPEP,MYH9,MYL6,MYO1C,MYO1D,MYO1E,PLEC
8_Member	GO Cellular Components	GO:0005911	cell-cell junction	-3.57425	12/502	CTNNA1,DSG2,EIF4G2,ITGA5,MYH9,MYO1E,PTK7,RDX,TJP1,VASP,IQGAP1,CGN
8_Member	GO Cellular Components	GO:0005938	cell cortex	-3.40466	9/310	SEPTIN7,MYH9,MYO1D,MYO1E,NCL,RDX,IQGAP1,MYL9,CORO1C
8_Member	GO Cellular Components	GO:0005912	adherens junction	-2.75813	6/178	CTNNA1,EIF4G2,MYH9,MYO1E,RDX,TJP1
8_Member	GO Cellular Components	GO:0030864	cortical actin cytoskeleton	-2.6139	4/79	MYH9,MYO1E,RDX,IQGAP1
8_Member	GO Cellular Components	GO:0005902	microvillus	-2.37541	4/92	MYO1C,MYO1D,MYO1E,RDX
8_Member	GO Cellular Components	GO:0098858	actin-based cell projection	-2.29527	6/221	MYO1C,MYO1D,MYO1E,RDX,VASP,IGF2BP1
8_Member	GO Cellular Components	GO:0030863	cortical cytoskeleton	-2.14454	4/107	MYH9,MYO1E,RDX,IQGAP1
9_Summary	GO Cellular Components	GO:0000793	condensed chromosome	-7.90053	14/276	CCNB1,SEPTIN7,HNRNPU,CLIP1,TOP2A,SMARCA5,SMC3,SMC4,RAD50,NDC80,SMC2,KIF2C,NUP133,NCAPG,CDCA8,UPF1,DDX3X,KIF5B,SLC16A1,RUVBL2,ECPAS,RTRAF
9_Member	GO Cellular Components	GO:0000793	condensed chromosome	-7.90053	14/276	CCNB1,SEPTIN7,HNRNPU,CLIP1,TOP2A,SMARCA5,SMC3,SMC4,RAD50,NDC80,SMC2,KIF2C,NUP133,NCAPG
9_Member	GO Cellular Components	GO:0000775	chromosome, centromeric region	-7.58431	13/246	CCNB1,SEPTIN7,HNRNPU,CLIP1,TOP2A,SMARCA5,SMC3,SMC4,NDC80,KIF2C,CDCA8,NUP133,NCAPG
9_Member	GO Cellular Components	GO:0098687	chromosomal region	-6.88269	15/387	CCNB1,SEPTIN7,HNRNPU,UPF1,CLIP1,TOP2A,SMARCA5,SMC3,SMC4,RAD50,NDC80,KIF2C,CDCA8,NUP133,NCAPG
9_Member	GO Cellular Components	GO:0000779	condensed chromosome, centromeric region	-4.49621	8/171	CCNB1,SEPTIN7,HNRNPU,CLIP1,NDC80,KIF2C,NUP133,NCAPG
9_Member	GO Cellular Components	GO:0000776	kinetochore	-3.80199	7/161	CCNB1,SEPTIN7,HNRNPU,CLIP1,NDC80,KIF2C,NUP133
9_Member	GO Cellular Components	GO:0005813	centrosome	-2.30563	11/620	CCNB1,DDX3X,HNRNPU,KIF5B,CLIP1,SLC16A1,NDC80,RUVBL2,KIF2C,ECPAS,RTRAF
10_Summary	GO Cellular Components	GO:0015629	actin cytoskeleton	-6.89997	17/501	SEPTIN7,CTNNA1,MYH9,MYL6,MYO1C,MYO1D,MYO1E,RDX,TJP1,VASP,IQGAP1,MYL9,PALLD,MACF1,CORO1C,CGN,MYO18A,DDX3X,ITGA5,CLIP1,IGF2BP1
10_Member	GO Cellular Components	GO:0015629	actin cytoskeleton	-6.89997	17/501	SEPTIN7,CTNNA1,MYH9,MYL6,MYO1C,MYO1D,MYO1E,RDX,TJP1,VASP,IQGAP1,MYL9,PALLD,MACF1,CORO1C,CGN,MYO18A
10_Member	GO Cellular Components	GO:0031252	cell leading edge	-5.72134	14/417	CTNNA1,DDX3X,ITGA5,MYH9,MYO1C,MYO1D,RDX,CLIP1,VASP,IQGAP1,IGF2BP1,PALLD,MACF1,CORO1C
10_Member	GO Cellular Components	GO:0001726	ruffle	-4.38963	8/177	ITGA5,MYH9,MYO1C,CLIP1,IQGAP1,PALLD,MACF1,CORO1C
10_Member	GO Cellular Components	GO:0030027	lamellipodium	-3.20624	7/202	CTNNA1,DDX3X,RDX,VASP,IGF2BP1,PALLD,CORO1C
10_Member	GO Cellular Components	GO:0031256	leading edge membrane	-2.78295	6/176	ITGA5,MYO1C,MYO1D,VASP,MACF1,CORO1C
11_Summary	GO Cellular Components	GO:0000228	nuclear chromosome	-5.80436	11/245	CSNK2A1,HNRNPU,TOP2A,SMARCA5,RUVBL1,SMC3,SMC4,RAD50,SMC2,RUVBL2,NCAPG,NDC80
11_Member	GO Cellular Components	GO:0000228	nuclear chromosome	-5.80436	11/245	CSNK2A1,HNRNPU,TOP2A,SMARCA5,RUVBL1,SMC3,SMC4,RAD50,SMC2,RUVBL2,NCAPG
11_Member	GO Cellular Components	GO:0000796	condensin complex	-4.71798	3/8	SMC4,SMC2,NCAPG
11_Member	GO Cellular Components	GO:0000794	condensed nuclear chromosome	-3.57462	5/80	SMC3,SMC4,RAD50,SMC2,NCAPG
11_Member	GO Cellular Components	GO:0044815	DNA packaging complex	-3.11914	7/209	RUVBL1,SMC3,SMC4,NDC80,SMC2,RUVBL2,NCAPG
12_Summary	GO Cellular Components	GO:0099572	postsynaptic specialization	-5.18639	12/341	ATP1A1,KPNA2,RPL6,RPL7,RPL8,RPLP0,RPS13,RPS14,RPS18,RPS19,EIF3A,RPL14,IGF2BP1,ATAD1
12_Member	GO Cellular Components	GO:0099572	postsynaptic specialization	-5.18639	12/341	ATP1A1,KPNA2,RPL6,RPL7,RPL8,RPLP0,RPS13,RPS14,RPS18,RPS19,EIF3A,RPL14
12_Member	GO Cellular Components	GO:0014069	postsynaptic density	-4.73055	11/318	ATP1A1,RPL6,RPL7,RPL8,RPLP0,RPS13,RPS14,RPS18,RPS19,EIF3A,RPL14
12_Member	GO Cellular Components	GO:0032279	asymmetric synapse	-4.66818	11/323	ATP1A1,RPL6,RPL7,RPL8,RPLP0,RPS13,RPS14,RPS18,RPS19,EIF3A,RPL14
12_Member	GO Cellular Components	GO:0098984	neuron to neuron synapse	-4.38459	11/347	ATP1A1,RPL6,RPL7,RPL8,RPLP0,RPS13,RPS14,RPS18,RPS19,EIF3A,RPL14
12_Member	GO Cellular Components	GO:0098794	postsynapse	-3.86774	14/614	ATP1A1,KPNA2,RPL6,RPL7,RPL8,RPLP0,RPS13,RPS14,RPS18,RPS19,EIF3A,RPL14,IGF2BP1,ATAD1
13_Summary	GO Cellular Components	GO:0005766	primary lysosome	-4.80318	8/155	ACLY,STOM,MAN2B1,PSMD1,CPNE1,VAT1,GCA,DNAJC5,PLD3,ANXA6,ENPEP,KIF5B,AP3B1
13_Member	GO Cellular Components	GO:0005766	primary lysosome	-4.80318	8/155	ACLY,STOM,MAN2B1,PSMD1,CPNE1,VAT1,GCA,DNAJC5
13_Member	GO Cellular Components	GO:0042582	azurophil granule	-4.80318	8/155	ACLY,STOM,MAN2B1,PSMD1,CPNE1,VAT1,GCA,DNAJC5
13_Member	GO Cellular Components	GO:0035578	azurophil granule lumen	-3.31537	5/91	ACLY,MAN2B1,PSMD1,VAT1,GCA
13_Member	GO Cellular Components	GO:0005775	vacuolar lumen	-2.80812	6/174	ACLY,MAN2B1,PSMD1,VAT1,PLD3,GCA
13_Member	GO Cellular Components	GO:0000323	lytic vacuole	-2.60198	13/739	ACLY,ANXA6,ENPEP,STOM,KIF5B,MAN2B1,PSMD1,AP3B1,CPNE1,VAT1,PLD3,GCA,DNAJC5
13_Member	GO Cellular Components	GO:0005764	lysosome	-2.60198	13/739	ACLY,ANXA6,ENPEP,STOM,KIF5B,MAN2B1,PSMD1,AP3B1,CPNE1,VAT1,PLD3,GCA,DNAJC5
14_Summary	GO Cellular Components	GO:0005819	spindle	-4.24675	12/425	CCNB1,SEPTIN7,GOLGA2,HNRNPU,HSPB1,KIF11,MYH9,SMC3,KIF2C,RTRAF,CDCA8,CCAR2
14_Member	GO Cellular Components	GO:0005819	spindle	-4.24675	12/425	CCNB1,SEPTIN7,GOLGA2,HNRNPU,HSPB1,KIF11,MYH9,SMC3,KIF2C,RTRAF,CDCA8,CCAR2
14_Member	GO Cellular Components	GO:0000922	spindle pole	-2.11984	5/171	CCNB1,GOLGA2,HNRNPU,KIF11,SMC3
14_Member	GO Cellular Components	GO:0072686	mitotic spindle	-2.0098	5/182	GOLGA2,HNRNPU,KIF11,SMC3,RTRAF
15_Summary	GO Cellular Components	GO:0005681	spliceosomal complex	-4.10929	8/194	DHX15,HNRNPU,NCL,UPF1,SNRPD2,SYNCRIP,PRPF8,MTREX,SRSF6,SRSF7,SART3,SMC4,SAP18
15_Member	GO Cellular Components	GO:0005681	spliceosomal complex	-4.10929	8/194	DHX15,HNRNPU,NCL,UPF1,SNRPD2,SYNCRIP,PRPF8,MTREX
15_Member	GO Cellular Components	GO:0071013	catalytic step 2 spliceosome	-3.3824	5/88	HNRNPU,SNRPD2,SYNCRIP,PRPF8,MTREX
15_Member	GO Cellular Components	GO:0016607	nuclear speck	-2.54042	9/413	DHX15,HNRNPU,SRSF6,SRSF7,SART3,SMC4,SAP18,PRPF8,MTREX
16_Summary	GO Cellular Components	GO:0016328	lateral plasma membrane	-4.03353	5/64	ATP1A1,MYO1C,SLC16A1,IQGAP1,CORO1C,MYO1D,TFRC,TJP1
16_Member	GO Cellular Components	GO:0016328	lateral plasma membrane	-4.03353	5/64	ATP1A1,MYO1C,SLC16A1,IQGAP1,CORO1C
16_Member	GO Cellular Components	GO:0009925	basal plasma membrane	-2.02718	6/252	ATP1A1,MYO1C,MYO1D,SLC16A1,TFRC,TJP1
17_Summary	GO Cellular Components	GO:0042470	melanosome	-3.88502	6/109	ANXA6,ATP1A1,STOM,TFRC,SND1,DNAJC5,CPNE1,ENPEP,KIF5B,AP3B1,PLD3
17_Member	GO Cellular Components	GO:0042470	melanosome	-3.88502	6/109	ANXA6,ATP1A1,STOM,TFRC,SND1,DNAJC5
17_Member	GO Cellular Components	GO:0048770	pigment granule	-3.88502	6/109	ANXA6,ATP1A1,STOM,TFRC,SND1,DNAJC5
17_Member	GO Cellular Components	GO:0035577	azurophil granule membrane	-2.08981	3/58	STOM,CPNE1,DNAJC5
17_Member	GO Cellular Components	GO:0005765	lysosomal membrane	-2.00656	8/415	ANXA6,ENPEP,STOM,KIF5B,AP3B1,CPNE1,PLD3,DNAJC5
17_Member	GO Cellular Components	GO:0098852	lytic vacuole membrane	-2.00656	8/415	ANXA6,ENPEP,STOM,KIF5B,AP3B1,CPNE1,PLD3,DNAJC5
18_Summary	GO Cellular Components	GO:0030424	axon	-3.74559	14/631	ACADM,ATP1A1,CAD,EIF4G2,HSPB1,KIF5B,MYO1D,PLEC,EEA1,AP3B1,IQGAP1,TXNRD2,IGF2BP1,PALLD,HNRNPU
18_Member	GO Cellular Components	GO:0030424	axon	-3.74559	14/631	ACADM,ATP1A1,CAD,EIF4G2,HSPB1,KIF5B,MYO1D,PLEC,EEA1,AP3B1,IQGAP1,TXNRD2,IGF2BP1,PALLD
18_Member	GO Cellular Components	GO:0120111	neuron projection cytoplasm	-2.42685	4/89	HNRNPU,HSPB1,KIF5B,AP3B1
18_Member	GO Cellular Components	GO:1904115	axon cytoplasm	-2.01038	3/62	HSPB1,KIF5B,AP3B1
19_Summary	GO Cellular Components	GO:0042641	actomyosin	-3.65236	5/77	SEPTIN7,MYH9,MYL9,PALLD,MYO18A,MYL6,RDX
19_Member	GO Cellular Components	GO:0042641	actomyosin	-3.65236	5/77	SEPTIN7,MYH9,MYL9,PALLD,MYO18A
19_Member	GO Cellular Components	GO:0016460	myosin II complex	-3.31047	3/22	MYH9,MYL6,MYL9
19_Member	GO Cellular Components	GO:0001725	stress fiber	-2.83008	4/69	SEPTIN7,MYH9,MYL9,PALLD
19_Member	GO Cellular Components	GO:0097517	contractile actin filament bundle	-2.83008	4/69	SEPTIN7,MYH9,MYL9,PALLD
19_Member	GO Cellular Components	GO:0032432	actin filament bundle	-2.63408	4/78	SEPTIN7,MYH9,MYL9,PALLD
19_Member	GO Cellular Components	GO:0032154	cleavage furrow	-2.17566	3/54	SEPTIN7,MYH9,RDX
20_Summary	GO Cellular Components	GO:0031968	organelle outer membrane	-3.57654	8/232	ACSL1,HSPA9,PLEC,PTGS2,TOMM40,VAT1,MTCH2,ATAD1
20_Member	GO Cellular Components	GO:0031968	organelle outer membrane	-3.57654	8/232	ACSL1,HSPA9,PLEC,PTGS2,TOMM40,VAT1,MTCH2,ATAD1
20_Member	GO Cellular Components	GO:0019867	outer membrane	-3.55147	8/234	ACSL1,HSPA9,PLEC,PTGS2,TOMM40,VAT1,MTCH2,ATAD1
20_Member	GO Cellular Components	GO:0005741	mitochondrial outer membrane	-3.16847	7/205	ACSL1,HSPA9,PLEC,TOMM40,VAT1,MTCH2,ATAD1
