# Supplementary material for: The proteomic analysis of bovine embryos developed in vivo or in vitro reveals the contribution of the maternal environment to early embryo
Source: BMC Genomics. 2022 Dec 19;23:839. doi: 10.1186/s12864-022-09076-5 (PMC9764490; doi:10.1186/s12864-022-09076-5)
Supplement: Supplementary file 2 — Additional file 2: Tables S1–S8. [file 12864_2022_9076_MOESM2_ESM.zip › Table S5.xlsx]

## Sheet: Cluster 3 GO BP KEGG
Table S5. List of enriched GO terms of biological processes and KEGG pathways for differentially abundant proteins in cluster 3.
GroupID	Category	Term	Description	-Log10(P)	InTerm_InList	Gene symbols
1_Summary	GO Biological Processes	GO:0051640	organelle localization	-17.6182	34/500	CENPF,DCTN1,DYNC1H1,GJA1,ITGB1,LLGL2,MAP1B,RAB8A,MYO1B,MYO5A,MYO5B,MYO6,RAB1A,RAB27A,SPAST,EZR,STX16,SPAG9,TRIP11,VAMP3,TFG,DCTN2,TRAPPC8,FBXW11,SUN1,TRAPPC12,STX17,ACTR10,TRAPPC11,TLE6,RAB3C,NLRP5,KHDC3L,OOEP,MYH10,ROCK2,GNA13,NCKAP1,CAMK2D,EPB41L5
1_Member	GO Biological Processes	GO:0051640	organelle localization	-17.6182	34/500	CENPF,DCTN1,DYNC1H1,GJA1,ITGB1,LLGL2,MAP1B,RAB8A,MYO1B,MYO5A,MYO5B,MYO6,RAB1A,RAB27A,SPAST,EZR,STX16,SPAG9,TRIP11,VAMP3,TFG,DCTN2,TRAPPC8,FBXW11,SUN1,TRAPPC12,STX17,ACTR10,TRAPPC11,TLE6,RAB3C,NLRP5,KHDC3L,OOEP
1_Member	GO Biological Processes	GO:0051656	establishment of organelle localization	-15.6286	28/374	CENPF,DCTN1,DYNC1H1,GJA1,ITGB1,LLGL2,MAP1B,MYO1B,MYO5A,MYO5B,MYO6,RAB1A,RAB27A,SPAST,EZR,TRIP11,TFG,DCTN2,TRAPPC8,FBXW11,SUN1,TRAPPC12,ACTR10,TRAPPC11,TLE6,NLRP5,KHDC3L,OOEP
1_Member	GO Biological Processes	GO:0051650	establishment of vesicle localization	-8.58314	14/171	DYNC1H1,MYO1B,MYO5A,MYO5B,MYO6,RAB1A,RAB27A,TRIP11,TFG,DCTN2,TRAPPC8,FBXW11,TRAPPC12,TRAPPC11
1_Member	GO Biological Processes	GO:0051648	vesicle localization	-8.26343	14/181	DYNC1H1,MYO1B,MYO5A,MYO5B,MYO6,RAB1A,RAB27A,TRIP11,TFG,DCTN2,TRAPPC8,FBXW11,TRAPPC12,TRAPPC11
1_Member	GO Biological Processes	GO:0099518	vesicle cytoskeletal trafficking	-5.2762	7/67	DYNC1H1,MYO1B,MYO5A,MYO5B,MYO6,RAB1A,FBXW11
1_Member	KEGG Pathway	hsa05130	Pathogenic Escherichia coli infection	-5.2248	11/197	ITGB1,MYO1B,MYH10,MYO5A,MYO5B,MYO6,RAB1A,EZR,ROCK2,GNA13,NCKAP1
1_Member	GO Biological Processes	GO:0030048	actin filament-based movement	-5.13994	8/98	CAMK2D,GJA1,MYO1B,MYH10,MYO5A,MYO5B,MYO6,EPB41L5
1_Member	GO Biological Processes	GO:0030050	vesicle transport along actin filament	-4.44933	4/19	MYO1B,MYO5A,MYO5B,MYO6
1_Member	GO Biological Processes	GO:0099515	actin filament-based transport	-4.26759	4/21	MYO1B,MYO5A,MYO5B,MYO6
2_Summary	GO Biological Processes	GO:0048193	Golgi vesicle transport	-14.6274	24/284	BNIP1,COPA,COPB1,EPS15,RAB8A,MYO1B,MYO5A,RAB1A,SPAST,SPTBN1,VCP,NAPG,COPB2,TRIP11,VAMP3,SCAMP3,TFG,HYOU1,TRAPPC8,TRAPPC12,CCDC93,STX17,TRAPPC11,RAB1B,AP1B1,DCTN1,SERPINA5,RAB5B,RAB27A,STX16,ARHGEF7,WASHC5,CIT,DNAJC13,WASHC4,SUN1,PI4K2A,RTN4,TLE6,VCPIP1,RAB32
2_Member	GO Biological Processes	GO:0048193	Golgi vesicle transport	-14.6274	24/284	BNIP1,COPA,COPB1,EPS15,RAB8A,MYO1B,MYO5A,RAB1A,SPAST,SPTBN1,VCP,NAPG,COPB2,TRIP11,VAMP3,SCAMP3,TFG,HYOU1,TRAPPC8,TRAPPC12,CCDC93,STX17,TRAPPC11,RAB1B
2_Member	GO Biological Processes	GO:0010256	endomembrane system organization	-10.9815	27/536	AP1B1,BNIP1,DCTN1,RAB8A,SERPINA5,RAB1A,RAB5B,RAB27A,SPAST,SPTBN1,STX16,ARHGEF7,TRIP11,WASHC5,CIT,TRAPPC8,DNAJC13,WASHC4,SUN1,TRAPPC12,STX17,PI4K2A,RTN4,TRAPPC11,TLE6,VCPIP1,RAB1B
2_Member	GO Biological Processes	GO:0006888	endoplasmic reticulum to Golgi vesicle-mediated transport	-10.3042	14/127	COPA,COPB1,RAB1A,SPAST,VCP,COPB2,TRIP11,TFG,HYOU1,TRAPPC8,TRAPPC12,STX17,TRAPPC11,RAB1B
2_Member	GO Biological Processes	GO:0007030	Golgi organization	-8.2768	13/151	RAB8A,RAB1A,STX16,ARHGEF7,TRIP11,CIT,TRAPPC8,TRAPPC12,STX17,PI4K2A,TRAPPC11,VCPIP1,RAB1B
2_Member	GO Biological Processes	GO:0016050	vesicle organization	-8.27524	18/318	AP1B1,EPS15,RAB8A,RAB1A,RAB5B,RAB27A,STX16,VAMP3,WASHC5,TFG,RAB32,TRAPPC8,DNAJC13,WASHC4,TRAPPC12,STX17,PI4K2A,TRAPPC11
2_Member	GO Biological Processes	GO:0090114	COPII-coated vesicle budding	-4.29351	5/40	RAB1A,TFG,TRAPPC8,TRAPPC12,TRAPPC11
2_Member	GO Biological Processes	GO:0048207	vesicle targeting, rough ER to cis-Golgi	-4.02869	4/24	TFG,TRAPPC8,TRAPPC12,TRAPPC11
2_Member	GO Biological Processes	GO:0048208	COPII vesicle coating	-4.02869	4/24	TFG,TRAPPC8,TRAPPC12,TRAPPC11
2_Member	GO Biological Processes	GO:0048199	vesicle targeting, to, from or within Golgi	-3.58148	4/31	TFG,TRAPPC8,TRAPPC12,TRAPPC11
2_Member	GO Biological Processes	GO:0099022	vesicle tethering	-3.52695	4/32	TRIP11,TRAPPC8,TRAPPC12,TRAPPC11
2_Member	GO Biological Processes	GO:0006903	vesicle targeting	-3.31558	5/64	TRIP11,TFG,TRAPPC8,TRAPPC12,TRAPPC11
2_Member	GO Biological Processes	GO:0006901	vesicle coating	-3.2802	4/37	TFG,TRAPPC8,TRAPPC12,TRAPPC11
2_Member	GO Biological Processes	GO:0006900	vesicle budding from membrane	-2.94846	5/77	RAB1A,TFG,TRAPPC8,TRAPPC12,TRAPPC11
3_Summary	GO Biological Processes	GO:0006457	protein folding	-14.3582	21/209	PDIA3,DNAJA1,HSPA1B,HSPA1L,HSPA4,HSPA5,HSPA6,HSPD1,P4HB,HSP90B1,SELENOF,PDIA4,PDIA6,TRAP1,HSPH1,PDIA5,ERP29,HSPA4L,ERP44,MESD,DNAJB11,VCP,HYOU1,OS9,SEC63,GANAB,C3,RAB1A,RAB1B,APOA4,CAMK2D,ICAM1,ITPR1,RAP1B,ROCK2,ACADVL,ATP2B1,DHX36,GNAI1,ITGA6,ITGB1
3_Member	GO Biological Processes	GO:0006457	protein folding	-14.3582	21/209	PDIA3,DNAJA1,HSPA1B,HSPA1L,HSPA4,HSPA5,HSPA6,HSPD1,P4HB,HSP90B1,SELENOF,PDIA4,PDIA6,TRAP1,HSPH1,PDIA5,ERP29,HSPA4L,ERP44,MESD,DNAJB11
3_Member	KEGG Pathway	hsa04141	Protein processing in endoplasmic reticulum	-13.8446	19/171	PDIA3,DNAJA1,HSPA1B,HSPA1L,HSPA5,HSPA6,P4HB,HSP90B1,VCP,PDIA4,PDIA6,HYOU1,HSPH1,OS9,ERP29,SEC63,HSPA4L,GANAB,DNAJB11
3_Member	GO Biological Processes	GO:0006986	response to unfolded protein	-8.30187	12/123	DNAJA1,HSPA1B,HSPA1L,HSPA4,HSPA5,HSPA6,HSPD1,VCP,HSPH1,OS9,HSPA4L,ERP44
3_Member	GO Biological Processes	GO:0035966	response to topologically incorrect protein	-7.52638	12/144	DNAJA1,HSPA1B,HSPA1L,HSPA4,HSPA5,HSPA6,HSPD1,VCP,HSPH1,OS9,HSPA4L,ERP44
3_Member	GO Biological Processes	GO:0042026	protein refolding	-7.1733	6/22	DNAJA1,HSPA1B,HSPA1L,HSPA5,HSPA6,HSPD1
3_Member	KEGG Pathway	hsa05134	Legionellosis	-6.96276	8/57	C3,HSPA1B,HSPA1L,HSPA6,HSPD1,RAB1A,VCP,RAB1B
3_Member	GO Biological Processes	GO:0006458	'de novo' protein folding	-6.76596	7/41	HSPA1B,HSPA1L,HSPA5,HSPA6,HSPD1,SELENOF,HSPH1
3_Member	KEGG Pathway	hsa05417	Lipid and atherosclerosis	-6.46247	13/215	APOA4,CAMK2D,HSPA1B,HSPA1L,HSPA4,HSPA5,HSPA6,HSPD1,ICAM1,ITPR1,RAP1B,HSP90B1,ROCK2
3_Member	GO Biological Processes	GO:0051084	'de novo' post-translational protein folding	-5.73525	6/37	HSPA1B,HSPA1L,HSPA5,HSPA6,SELENOF,HSPH1
3_Member	GO Biological Processes	GO:0061077	chaperone-mediated protein folding	-5.19007	7/69	HSPA1B,HSPA1L,HSPA5,HSPA6,PDIA4,TRAP1,HSPH1
3_Member	GO Biological Processes	GO:0034620	cellular response to unfolded protein	-4.79834	7/79	HSPA1B,HSPA1L,HSPA5,HSPA6,HSPD1,VCP,OS9
3_Member	GO Biological Processes	GO:0051085	chaperone cofactor-dependent protein refolding	-4.77894	5/32	HSPA1B,HSPA1L,HSPA5,HSPA6,HSPH1
3_Member	GO Biological Processes	GO:0035967	cellular response to topologically incorrect protein	-4.19071	7/98	HSPA1B,HSPA1L,HSPA5,HSPA6,HSPD1,VCP,OS9
3_Member	KEGG Pathway	hsa04612	Antigen processing and presentation	-3.84302	6/78	PDIA3,HSPA1B,HSPA1L,HSPA4,HSPA5,HSPA6
3_Member	GO Biological Processes	GO:0009266	response to temperature stimulus	-3.4609	8/169	ACADVL,ATP2B1,DNAJA1,HSPA1B,HSPA6,HSPD1,VCP,DHX36
3_Member	KEGG Pathway	hsa05145	Toxoplasmosis	-2.99832	6/112	GNAI1,HSPA1B,HSPA1L,HSPA6,ITGA6,ITGB1
3_Member	GO Biological Processes	GO:0034605	cellular response to heat	-2.71918	4/52	HSPA1B,HSPA6,VCP,DHX36
3_Member	KEGG Pathway	hsa04915	Estrogen signaling pathway	-2.53769	6/138	GNAI1,HSPA1B,HSPA1L,HSPA6,ITPR1,HSP90B1
3_Member	GO Biological Processes	GO:0009408	response to heat	-2.48691	5/98	DNAJA1,HSPA1B,HSPA6,VCP,DHX36
4_Summary	GO Biological Processes	GO:0030029	actin filament-based process	-13.6002	32/601	CAMK2D,EPB41L2,GJA1,ITGB1,ITGB5,LLGL2,MYO1B,MYH10,MYO5A,MYO5B,MYO6,RALA,SPTAN1,SPTBN1,SVIL,HSP90B1,EZR,ROCK2,WASHC5,NCKAP1,IQGAP2,CIT,ATP2C1,RACGAP1,ANLN,EPB41L5,TLE6,CORO6,FMNL2,NLRP5,KHDC3L,OOEP,DCTN1,DYNC1H1,LUM,USP9X,CKAP5,TUBGCP2,FSD1,MZT1
4_Member	GO Biological Processes	GO:0030029	actin filament-based process	-13.6002	32/601	CAMK2D,EPB41L2,GJA1,ITGB1,ITGB5,LLGL2,MYO1B,MYH10,MYO5A,MYO5B,MYO6,RALA,SPTAN1,SPTBN1,SVIL,HSP90B1,EZR,ROCK2,WASHC5,NCKAP1,IQGAP2,CIT,ATP2C1,RACGAP1,ANLN,EPB41L5,TLE6,CORO6,FMNL2,NLRP5,KHDC3L,OOEP
4_Member	GO Biological Processes	GO:0030036	actin cytoskeleton organization	-13.2906	30/538	EPB41L2,ITGB1,ITGB5,LLGL2,MYO1B,MYH10,MYO5A,MYO5B,MYO6,RALA,SPTAN1,SPTBN1,SVIL,HSP90B1,EZR,ROCK2,WASHC5,NCKAP1,IQGAP2,CIT,ATP2C1,RACGAP1,ANLN,EPB41L5,TLE6,CORO6,FMNL2,NLRP5,KHDC3L,OOEP
4_Member	GO Biological Processes	GO:0097435	supramolecular fiber organization	-8.58798	24/549	DCTN1,DYNC1H1,ITGB1,ITGB5,LUM,MYO1B,MYO5A,MYO5B,MYO6,SVIL,HSP90B1,EZR,USP9X,CKAP5,WASHC5,IQGAP2,TUBGCP2,FSD1,TLE6,CORO6,NLRP5,KHDC3L,MZT1,OOEP
4_Member	GO Biological Processes	GO:0007015	actin filament organization	-6.94926	15/267	ITGB5,MYO1B,MYO5A,MYO5B,MYO6,SVIL,HSP90B1,EZR,WASHC5,IQGAP2,TLE6,CORO6,NLRP5,KHDC3L,OOEP
5_Summary	GO Biological Processes	GO:0000226	microtubule cytoskeleton organization	-13.5459	30/526	CNP,DCTN1,DYNC1H1,GJA1,ITGB1,LLGL2,MAP1B,SPAST,AURKA,VCP,EZR,ROCK2,KIF23,CKAP5,WASHC5,KIF20A,PATJ,TACC3,DCTN2,TUBGCP2,FBXW11,SUN1,KIF4A,RACGAP1,DYNC1LI1,FSD1,TLE6,NLRP5,MZT1,OOEP,CENPF,CLTA,CLTC,EPB41L2,GNAI1,LIG1,MYH10,RALA,RALB,SPTBN1,USP9X,CIT,ANLN,SKA1,DYNC1I2,KTN1,RAB1A,ACTR10,DYNLRB1,ABCB1,VCPIP1,SVIL,DDX6,G3BP2,CSNK2A2,HSPA1B,NPM2,FBXW7,AP1B1,RAB8A,RAB32,TRAPPC8,STX17,RAB1B,TDRKH,GDAP1
5_Member	GO Biological Processes	GO:0000226	microtubule cytoskeleton organization	-13.5459	30/526	CNP,DCTN1,DYNC1H1,GJA1,ITGB1,LLGL2,MAP1B,SPAST,AURKA,VCP,EZR,ROCK2,KIF23,CKAP5,WASHC5,KIF20A,PATJ,TACC3,DCTN2,TUBGCP2,FBXW11,SUN1,KIF4A,RACGAP1,DYNC1LI1,FSD1,TLE6,NLRP5,MZT1,OOEP
5_Member	GO Biological Processes	GO:0051301	cell division	-13.2255	29/503	CENPF,CLTA,CLTC,DCTN1,DYNC1H1,EPB41L2,GNAI1,LIG1,LLGL2,MYH10,RALA,RALB,SPAST,SPTBN1,AURKA,USP9X,ROCK2,KIF23,CKAP5,WASHC5,KIF20A,TACC3,CIT,KIF4A,RACGAP1,DYNC1LI1,ANLN,FSD1,SKA1
5_Member	GO Biological Processes	GO:0007017	microtubule-based process	-12.5648	35/786	CNP,DCTN1,DYNC1H1,DYNC1I2,GJA1,ITGB1,KTN1,LLGL2,MAP1B,RAB1A,SPAST,AURKA,VCP,EZR,ROCK2,KIF23,CKAP5,WASHC5,KIF20A,PATJ,TACC3,DCTN2,TUBGCP2,FBXW11,SUN1,KIF4A,RACGAP1,DYNC1LI1,ACTR10,FSD1,TLE6,DYNLRB1,NLRP5,MZT1,OOEP
5_Member	GO Biological Processes	GO:1902850	microtubule cytoskeleton organization involved in mitosis	-11.54	15/125	DCTN1,DYNC1H1,GJA1,ITGB1,SPAST,AURKA,VCP,KIF23,CKAP5,TACC3,DCTN2,FBXW11,KIF4A,RACGAP1,MZT1
5_Member	GO Biological Processes	GO:0000278	mitotic cell cycle	-10.5099	28/605	CENPF,CLTC,DCTN1,DYNC1H1,GJA1,ITGB1,LIG1,MYH10,ABCB1,SPAST,SPTBN1,AURKA,VCP,ROCK2,KIF23,CKAP5,KIF20A,TACC3,DCTN2,TUBGCP2,CIT,FBXW11,KIF4A,RACGAP1,ANLN,VCPIP1,SKA1,MZT1
5_Member	GO Biological Processes	GO:1903047	mitotic cell cycle process	-9.15194	24/514	CENPF,DCTN1,DYNC1H1,GJA1,ITGB1,LIG1,MYH10,ABCB1,SPAST,SPTBN1,AURKA,VCP,ROCK2,KIF23,CKAP5,KIF20A,TACC3,DCTN2,CIT,FBXW11,KIF4A,RACGAP1,ANLN,MZT1
5_Member	GO Biological Processes	GO:0007051	spindle organization	-9.14281	14/155	DYNC1H1,SPAST,AURKA,VCP,EZR,KIF23,CKAP5,WASHC5,TACC3,DCTN2,TUBGCP2,KIF4A,RACGAP1,MZT1
5_Member	GO Biological Processes	GO:0007052	mitotic spindle organization	-8.49978	11/94	DYNC1H1,SPAST,AURKA,VCP,KIF23,CKAP5,TACC3,DCTN2,KIF4A,RACGAP1,MZT1
5_Member	GO Biological Processes	GO:0000281	mitotic cytokinesis	-8.17067	10/78	MYH10,SPAST,SPTBN1,ROCK2,KIF23,KIF20A,CIT,KIF4A,RACGAP1,ANLN
5_Member	GO Biological Processes	GO:0061640	cytoskeleton-dependent cytokinesis	-7.9416	11/106	MYH10,SPAST,SPTBN1,ROCK2,KIF23,WASHC5,KIF20A,CIT,KIF4A,RACGAP1,ANLN
5_Member	GO Biological Processes	GO:0000910	cytokinesis	-7.85563	11/108	MYH10,SPAST,SPTBN1,ROCK2,KIF23,WASHC5,KIF20A,CIT,KIF4A,RACGAP1,ANLN
5_Member	GO Biological Processes	GO:0051302	regulation of cell division	-5.39714	11/189	SPAST,AURKA,SVIL,KIF23,KIF20A,CIT,RACGAP1,FSD1,TLE6,NLRP5,OOEP
5_Member	GO Biological Processes	GO:0140694	non-membrane-bounded organelle assembly	-5.37144	14/312	CENPF,DDX6,DYNC1H1,ITGB1,AURKA,EZR,KIF23,WASHC5,G3BP2,TUBGCP2,KIF4A,RACGAP1,ANLN,MZT1
5_Member	GO Biological Processes	GO:0032465	regulation of cytokinesis	-5.27511	8/94	SPAST,AURKA,SVIL,KIF23,KIF20A,CIT,RACGAP1,FSD1
5_Member	GO Biological Processes	GO:0010564	regulation of cell cycle process	-5.1565	22/734	CENPF,CLTC,CSNK2A2,DCTN1,DYNC1H1,GNAI1,HSPA1B,SPAST,AURKA,SVIL,ROCK2,KIF23,KIF20A,NPM2,TACC3,CIT,RACGAP1,DYNC1LI1,ANLN,FBXW7,FSD1,OOEP
5_Member	GO Biological Processes	GO:0070925	organelle assembly	-4.7239	22/783	AP1B1,CENPF,DCTN1,DDX6,DYNC1H1,ITGB1,RAB8A,RAB1A,AURKA,EZR,KIF23,WASHC5,G3BP2,TUBGCP2,RAB32,TRAPPC8,KIF4A,RACGAP1,ANLN,STX17,RAB1B,MZT1
5_Member	GO Biological Processes	GO:0051225	spindle assembly	-4.27709	7/95	AURKA,KIF23,WASHC5,TUBGCP2,KIF4A,RACGAP1,MZT1
5_Member	GO Biological Processes	GO:0090068	positive regulation of cell cycle process	-4.1277	11/259	DYNC1H1,SPAST,AURKA,SVIL,ROCK2,KIF23,NPM2,CIT,RACGAP1,DYNC1LI1,OOEP
5_Member	GO Biological Processes	GO:0032467	positive regulation of cytokinesis	-4.04272	5/45	SPAST,SVIL,KIF23,CIT,RACGAP1
5_Member	GO Biological Processes	GO:0000022	mitotic spindle elongation	-3.79572	3/11	KIF23,KIF4A,RACGAP1
5_Member	GO Biological Processes	GO:0051256	mitotic spindle midzone assembly	-3.79572	3/11	KIF23,KIF4A,RACGAP1
5_Member	GO Biological Processes	GO:0051231	spindle elongation	-3.67404	3/12	KIF23,KIF4A,RACGAP1
5_Member	GO Biological Processes	GO:0051255	spindle midzone assembly	-3.4619	3/14	KIF23,KIF4A,RACGAP1
5_Member	GO Biological Processes	GO:0032506	cytokinetic process	-3.32644	4/36	SPAST,KIF20A,RACGAP1,ANLN
5_Member	GO Biological Processes	GO:0048285	organelle fission	-3.1701	11/335	SPAST,AURKA,KIF23,WASHC5,DCTN2,TDRKH,SUN1,KIF4A,RACGAP1,GDAP1,MZT1
5_Member	GO Biological Processes	GO:0045787	positive regulation of cell cycle	-2.9366	11/358	DYNC1H1,SPAST,AURKA,SVIL,ROCK2,KIF23,NPM2,CIT,RACGAP1,DYNC1LI1,OOEP
5_Member	GO Biological Processes	GO:0000280	nuclear division	-2.87301	10/310	SPAST,AURKA,KIF23,WASHC5,DCTN2,TDRKH,SUN1,KIF4A,RACGAP1,MZT1
5_Member	GO Biological Processes	GO:0090307	mitotic spindle assembly	-2.78254	4/50	KIF23,KIF4A,RACGAP1,MZT1
5_Member	GO Biological Processes	GO:0140014	mitotic nuclear division	-2.75769	7/169	SPAST,AURKA,KIF23,DCTN2,KIF4A,RACGAP1,MZT1
5_Member	GO Biological Processes	GO:0051781	positive regulation of cell division	-2.6058	5/92	SPAST,SVIL,KIF23,CIT,RACGAP1
6_Summary	GO Biological Processes	GO:0046395	carboxylic acid catabolic process	-12.8706	20/220	ACAA1,ACADVL,DBT,ECI1,DECR1,DLD,DLST,ECHS1,ETFA,ETFB,HSD17B4,ALDH4A1,ADIPOQ,RIDA,ACAA2,ECI2,HIBADH,GCAT,AMACR,HIBCH,ALDH2,APOA2,APOC3,SGPL1,PLB1,C3,ACSL3,ACSL4,OGDH,PDHB,PDHX,VNN1,OSBPL3,ACSL5,ABHD10,APOA4,HINT2,MTMR3,AGK
6_Member	GO Biological Processes	GO:0046395	carboxylic acid catabolic process	-12.8706	20/220	ACAA1,ACADVL,DBT,ECI1,DECR1,DLD,DLST,ECHS1,ETFA,ETFB,HSD17B4,ALDH4A1,ADIPOQ,RIDA,ACAA2,ECI2,HIBADH,GCAT,AMACR,HIBCH
6_Member	GO Biological Processes	GO:0016054	organic acid catabolic process	-12.7228	20/224	ACAA1,ACADVL,DBT,ECI1,DECR1,DLD,DLST,ECHS1,ETFA,ETFB,HSD17B4,ALDH4A1,ADIPOQ,RIDA,ACAA2,ECI2,HIBADH,GCAT,AMACR,HIBCH
6_Member	GO Biological Processes	GO:0006635	fatty acid beta-oxidation	-12.0672	12/60	ACAA1,ACADVL,ECI1,DECR1,ECHS1,ETFA,ETFB,HSD17B4,ADIPOQ,ACAA2,ECI2,AMACR
6_Member	GO Biological Processes	GO:0019395	fatty acid oxidation	-10.3171	12/83	ACAA1,ACADVL,ECI1,DECR1,ECHS1,ETFA,ETFB,HSD17B4,ADIPOQ,ACAA2,ECI2,AMACR
6_Member	GO Biological Processes	GO:0009062	fatty acid catabolic process	-10.1306	12/86	ACAA1,ACADVL,ECI1,DECR1,ECHS1,ETFA,ETFB,HSD17B4,ADIPOQ,ACAA2,ECI2,AMACR
6_Member	GO Biological Processes	GO:0034440	lipid oxidation	-10.0103	12/88	ACAA1,ACADVL,ECI1,DECR1,ECHS1,ETFA,ETFB,HSD17B4,ADIPOQ,ACAA2,ECI2,AMACR
6_Member	GO Biological Processes	GO:0044282	small molecule catabolic process	-9.9807	21/352	ACAA1,ACADVL,ALDH2,DBT,ECI1,DECR1,DLD,DLST,ECHS1,ETFA,ETFB,HSD17B4,ALDH4A1,ADIPOQ,RIDA,ACAA2,ECI2,HIBADH,GCAT,AMACR,HIBCH
6_Member	GO Biological Processes	GO:0044242	cellular lipid catabolic process	-9.94287	16/189	ACAA1,ACADVL,APOA2,APOC3,ECI1,DECR1,ECHS1,ETFA,ETFB,HSD17B4,SGPL1,ADIPOQ,ACAA2,ECI2,AMACR,PLB1
6_Member	GO Biological Processes	GO:0032787	monocarboxylic acid metabolic process	-9.53195	24/492	ACAA1,ACADVL,C3,ECI1,DECR1,DLD,ECHS1,ETFA,ETFB,ACSL3,ACSL4,HSD17B4,OGDH,PDHB,PDHX,VNN1,SGPL1,ADIPOQ,ACAA2,ECI2,AMACR,OSBPL3,ACSL5,ABHD10
6_Member	GO Biological Processes	GO:0016042	lipid catabolic process	-9.07553	18/283	ACAA1,ACADVL,APOA2,APOA4,APOC3,ECI1,DECR1,ECHS1,ETFA,ETFB,HSD17B4,SGPL1,ADIPOQ,ACAA2,ECI2,AMACR,HINT2,PLB1
6_Member	GO Biological Processes	GO:0072329	monocarboxylic acid catabolic process	-8.95568	12/108	ACAA1,ACADVL,ECI1,DECR1,ECHS1,ETFA,ETFB,HSD17B4,ADIPOQ,ACAA2,ECI2,AMACR
6_Member	GO Biological Processes	GO:0030258	lipid modification	-8.38878	14/177	ACAA1,ACADVL,ECI1,DECR1,ECHS1,ETFA,ETFB,HSD17B4,MTMR3,ADIPOQ,ACAA2,ECI2,AMACR,AGK
6_Member	GO Biological Processes	GO:0006631	fatty acid metabolic process	-7.34614	17/325	ACAA1,ACADVL,C3,ECI1,DECR1,ECHS1,ETFA,ETFB,ACSL3,ACSL4,HSD17B4,SGPL1,ADIPOQ,ACAA2,ECI2,AMACR,ACSL5
7_Summary	GO Biological Processes	GO:0006886	intracellular protein transport	-12.3204	32/670	AP2A2,AP1B1,CLTA,CLTC,COPA,COPB1,HSPA4,HSPA5,HSPD1,RAB8A,MYO6,RAB1A,RAB5A,RAB5B,RAB27A,HSP90B1,TSC2,VCP,STX16,NAPG,COPB2,OS9,ERP29,RAB32,SEC63,ARFIP1,GDAP1,STX17,AGK,SRPRB,RAB1B,KPNA7
7_Member	GO Biological Processes	GO:0006886	intracellular protein transport	-12.3204	32/670	AP2A2,AP1B1,CLTA,CLTC,COPA,COPB1,HSPA4,HSPA5,HSPD1,RAB8A,MYO6,RAB1A,RAB5A,RAB5B,RAB27A,HSP90B1,TSC2,VCP,STX16,NAPG,COPB2,OS9,ERP29,RAB32,SEC63,ARFIP1,GDAP1,STX17,AGK,SRPRB,RAB1B,KPNA7
8_Summary	GO Biological Processes	GO:0006520	cellular amino acid metabolic process	-10.9844	20/278	DBT,DLD,DLST,ECHS1,EPRS1,ETFA,ETFB,IARS1,MARS1,ALDH18A1,VARS1,ALDH4A1,RIDA,WARS2,HIBADH,GCAT,HIBCH,IARS2,MARS2,ACCSL
8_Member	GO Biological Processes	GO:0006520	cellular amino acid metabolic process	-10.9844	20/278	DBT,DLD,DLST,ECHS1,EPRS1,ETFA,ETFB,IARS1,MARS1,ALDH18A1,VARS1,ALDH4A1,RIDA,WARS2,HIBADH,GCAT,HIBCH,IARS2,MARS2,ACCSL
8_Member	GO Biological Processes	GO:0009063	cellular amino acid catabolic process	-7.77146	11/110	DBT,DLD,DLST,ECHS1,ETFA,ETFB,ALDH4A1,RIDA,HIBADH,GCAT,HIBCH
8_Member	GO Biological Processes	GO:1901606	alpha-amino acid catabolic process	-3.45091	6/92	DLST,ALDH4A1,RIDA,HIBADH,GCAT,HIBCH
8_Member	GO Biological Processes	GO:0009068	aspartate family amino acid catabolic process	-3.12435	3/18	DLST,RIDA,GCAT
8_Member	GO Biological Processes	GO:1901605	alpha-amino acid metabolic process	-2.41129	7/195	DLST,ALDH18A1,ALDH4A1,RIDA,HIBADH,GCAT,HIBCH
9_Summary	KEGG Pathway	hsa00071	Fatty acid degradation	-10.852	10/43	ACAA1,ACADVL,ALDH2,ECI1,ECHS1,ACSL3,ACSL4,ACAA2,ECI2,ACSL5,DLD,DLST,HSD17B4,OGDH,PDHB,PDHX,SUCLG2,SUCLG1,PAPSS2,AK2,ATP5F1A,CNP,VCP,STOML2,AK3,NADK2,PLIN2,APOA2,APOC3,ADIPOQ,AMACR,PRDX5,GDAP1,CP,SLC3A2,CENPF,GTF2B,LIG1,MARS1,TRIP11,POLM,YBX2,MTMR3,PI4K2A,FH
9_Member	KEGG Pathway	hsa00071	Fatty acid degradation	-10.852	10/43	ACAA1,ACADVL,ALDH2,ECI1,ECHS1,ACSL3,ACSL4,ACAA2,ECI2,ACSL5
9_Member	GO Biological Processes	GO:0006637	acyl-CoA metabolic process	-8.75688	11/89	DLD,DLST,ACSL3,ACSL4,HSD17B4,OGDH,PDHB,PDHX,SUCLG2,SUCLG1,ACSL5
9_Member	GO Biological Processes	GO:0035383	thioester metabolic process	-8.75688	11/89	DLD,DLST,ACSL3,ACSL4,HSD17B4,OGDH,PDHB,PDHX,SUCLG2,SUCLG1,ACSL5
9_Member	GO Biological Processes	GO:0033865	nucleoside bisphosphate metabolic process	-8.3836	12/121	DLD,DLST,ACSL3,ACSL4,HSD17B4,OGDH,PDHB,PDHX,SUCLG2,SUCLG1,PAPSS2,ACSL5
9_Member	GO Biological Processes	GO:0033875	ribonucleoside bisphosphate metabolic process	-8.3836	12/121	DLD,DLST,ACSL3,ACSL4,HSD17B4,OGDH,PDHB,PDHX,SUCLG2,SUCLG1,PAPSS2,ACSL5
9_Member	GO Biological Processes	GO:0034032	purine nucleoside bisphosphate metabolic process	-8.3836	12/121	DLD,DLST,ACSL3,ACSL4,HSD17B4,OGDH,PDHB,PDHX,SUCLG2,SUCLG1,PAPSS2,ACSL5
9_Member	KEGG Pathway	hsa01212	Fatty acid metabolism	-6.96276	8/57	ACAA1,ACADVL,ECHS1,ACSL3,ACSL4,HSD17B4,ACAA2,ACSL5
9_Member	GO Biological Processes	GO:0009117	nucleotide metabolic process	-6.53271	19/460	AK2,ATP5F1A,CNP,DLD,DLST,ACSL3,ACSL4,HSD17B4,OGDH,PDHB,VCP,PDHX,SUCLG2,SUCLG1,PAPSS2,STOML2,AK3,ACSL5,NADK2
9_Member	GO Biological Processes	GO:0006753	nucleoside phosphate metabolic process	-6.41918	19/468	AK2,ATP5F1A,CNP,DLD,DLST,ACSL3,ACSL4,HSD17B4,OGDH,PDHB,VCP,PDHX,SUCLG2,SUCLG1,PAPSS2,STOML2,AK3,ACSL5,NADK2
9_Member	GO Biological Processes	GO:0009150	purine ribonucleotide metabolic process	-6.11427	16/353	AK2,ATP5F1A,DLD,DLST,ACSL3,ACSL4,HSD17B4,OGDH,PDHB,PDHX,SUCLG2,SUCLG1,PAPSS2,STOML2,AK3,ACSL5
9_Member	KEGG Pathway	hsa03320	PPAR signaling pathway	-6.02229	8/75	ACAA1,PLIN2,APOA2,APOC3,ACSL3,ACSL4,ADIPOQ,ACSL5
9_Member	GO Biological Processes	GO:0006163	purine nucleotide metabolic process	-5.90873	16/366	AK2,ATP5F1A,DLD,DLST,ACSL3,ACSL4,HSD17B4,OGDH,PDHB,PDHX,SUCLG2,SUCLG1,PAPSS2,STOML2,AK3,ACSL5
9_Member	GO Biological Processes	GO:0033866	nucleoside bisphosphate biosynthetic process	-5.86312	7/55	DLD,ACSL3,ACSL4,PDHB,PDHX,PAPSS2,ACSL5
9_Member	GO Biological Processes	GO:0034030	ribonucleoside bisphosphate biosynthetic process	-5.86312	7/55	DLD,ACSL3,ACSL4,PDHB,PDHX,PAPSS2,ACSL5
9_Member	GO Biological Processes	GO:0034033	purine nucleoside bisphosphate biosynthetic process	-5.86312	7/55	DLD,ACSL3,ACSL4,PDHB,PDHX,PAPSS2,ACSL5
9_Member	GO Biological Processes	GO:0009259	ribonucleotide metabolic process	-5.81699	16/372	AK2,ATP5F1A,DLD,DLST,ACSL3,ACSL4,HSD17B4,OGDH,PDHB,PDHX,SUCLG2,SUCLG1,PAPSS2,STOML2,AK3,ACSL5
9_Member	KEGG Pathway	hsa04146	Peroxisome	-5.7241	8/82	ACAA1,ACSL3,ACSL4,HSD17B4,ECI2,AMACR,PRDX5,ACSL5
9_Member	GO Biological Processes	GO:0019693	ribose phosphate metabolic process	-5.66824	16/382	AK2,ATP5F1A,DLD,DLST,ACSL3,ACSL4,HSD17B4,OGDH,PDHB,PDHX,SUCLG2,SUCLG1,PAPSS2,STOML2,AK3,ACSL5
9_Member	GO Biological Processes	GO:0072521	purine-containing compound metabolic process	-5.59574	16/387	AK2,ATP5F1A,DLD,DLST,ACSL3,ACSL4,HSD17B4,OGDH,PDHB,PDHX,SUCLG2,SUCLG1,PAPSS2,STOML2,AK3,ACSL5
9_Member	GO Biological Processes	GO:0055086	nucleobase-containing small molecule metabolic process	-5.54744	19/536	AK2,ATP5F1A,CNP,DLD,DLST,ACSL3,ACSL4,HSD17B4,OGDH,PDHB,VCP,PDHX,SUCLG2,SUCLG1,PAPSS2,STOML2,AK3,ACSL5,NADK2
9_Member	GO Biological Processes	GO:0035384	thioester biosynthetic process	-5.52857	6/40	DLD,ACSL3,ACSL4,PDHB,PDHX,ACSL5
9_Member	GO Biological Processes	GO:0071616	acyl-CoA biosynthetic process	-5.52857	6/40	DLD,ACSL3,ACSL4,PDHB,PDHX,ACSL5
9_Member	GO Biological Processes	GO:0009152	purine ribonucleotide biosynthetic process	-5.28842	11/194	AK2,ATP5F1A,DLD,ACSL3,ACSL4,PDHB,PDHX,PAPSS2,STOML2,AK3,ACSL5
9_Member	GO Biological Processes	GO:0006164	purine nucleotide biosynthetic process	-5.12134	11/202	AK2,ATP5F1A,DLD,ACSL3,ACSL4,PDHB,PDHX,PAPSS2,STOML2,AK3,ACSL5
9_Member	GO Biological Processes	GO:0009260	ribonucleotide biosynthetic process	-5.00123	11/208	AK2,ATP5F1A,DLD,ACSL3,ACSL4,PDHB,PDHX,PAPSS2,STOML2,AK3,ACSL5
9_Member	GO Biological Processes	GO:0061732	mitochondrial acetyl-CoA biosynthetic process from pyruvate	-4.99356	3/5	DLD,PDHB,PDHX
9_Member	GO Biological Processes	GO:0072522	purine-containing compound biosynthetic process	-4.92349	11/212	AK2,ATP5F1A,DLD,ACSL3,ACSL4,PDHB,PDHX,PAPSS2,STOML2,AK3,ACSL5
9_Member	GO Biological Processes	GO:0046390	ribose phosphate biosynthetic process	-4.86636	11/215	AK2,ATP5F1A,DLD,ACSL3,ACSL4,PDHB,PDHX,PAPSS2,STOML2,AK3,ACSL5
9_Member	GO Biological Processes	GO:0009165	nucleotide biosynthetic process	-4.74098	12/264	AK2,ATP5F1A,DLD,ACSL3,ACSL4,PDHB,PDHX,PAPSS2,STOML2,AK3,ACSL5,NADK2
9_Member	GO Biological Processes	GO:1901293	nucleoside phosphate biosynthetic process	-4.70859	12/266	AK2,ATP5F1A,DLD,ACSL3,ACSL4,PDHB,PDHX,PAPSS2,STOML2,AK3,ACSL5,NADK2
9_Member	GO Biological Processes	GO:0006086	acetyl-CoA biosynthetic process from pyruvate	-4.45604	3/7	DLD,PDHB,PDHX
9_Member	GO Biological Processes	GO:0006790	sulfur compound metabolic process	-4.35593	13/336	DLD,DLST,ACSL3,ACSL4,HSD17B4,OGDH,PDHB,PDHX,SUCLG2,SUCLG1,PAPSS2,ACSL5,GDAP1
9_Member	KEGG Pathway	hsa04216	Ferroptosis	-4.24062	5/41	CP,ACSL3,ACSL4,SLC3A2,ACSL5
9_Member	GO Biological Processes	GO:0034654	nucleobase-containing compound biosynthetic process	-3.75652	20/787	AK2,ATP5F1A,CENPF,DLD,ACSL3,ACSL4,GTF2B,LIG1,MARS1,PDHB,VCP,PDHX,PAPSS2,TRIP11,POLM,STOML2,AK3,YBX2,ACSL5,NADK2
9_Member	GO Biological Processes	GO:0006084	acetyl-CoA metabolic process	-3.6967	4/29	DLD,DLST,PDHB,PDHX
9_Member	GO Biological Processes	GO:0006085	acetyl-CoA biosynthetic process	-3.4619	3/14	DLD,PDHB,PDHX
9_Member	GO Biological Processes	GO:0090407	organophosphate biosynthetic process	-3.35954	15/538	AK2,APOA2,ATP5F1A,DLD,ACSL3,ACSL4,PDHB,PDHX,MTMR3,PAPSS2,STOML2,AK3,ACSL5,PI4K2A,NADK2
9_Member	GO Biological Processes	GO:0035337	fatty-acyl-CoA metabolic process	-3.23535	4/38	ACSL3,ACSL4,HSD17B4,ACSL5
9_Member	GO Biological Processes	GO:0044272	sulfur compound biosynthetic process	-3.23395	7/140	DLD,ACSL3,ACSL4,PDHB,PDHX,PAPSS2,ACSL5
9_Member	KEGG Pathway	hsa00061	Fatty acid biosynthesis	-3.12435	3/18	ACSL3,ACSL4,ACSL5
9_Member	GO Biological Processes	GO:0035338	long-chain fatty-acyl-CoA biosynthetic process	-3.05298	3/19	ACSL3,ACSL4,ACSL5
9_Member	KEGG Pathway	hsa00620	Pyruvate metabolism	-2.8832	4/47	ALDH2,DLD,FH,PDHB
9_Member	GO Biological Processes	GO:0035336	long-chain fatty-acyl-CoA metabolic process	-2.69708	3/25	ACSL3,ACSL4,ACSL5
9_Member	GO Biological Processes	GO:0046949	fatty-acyl-CoA biosynthetic process	-2.69708	3/25	ACSL3,ACSL4,ACSL5
9_Member	GO Biological Processes	GO:0006090	pyruvate metabolic process	-2.49105	4/60	DLD,OGDH,PDHB,PDHX
9_Member	KEGG Pathway	hsa04920	Adipocytokine signaling pathway	-2.27316	4/69	ACSL3,ACSL4,ADIPOQ,ACSL5
9_Member	GO Biological Processes	GO:1901568	fatty acid derivative metabolic process	-2.18678	4/73	ACSL3,ACSL4,HSD17B4,ACSL5
10_Summary	GO Biological Processes	GO:0060341	regulation of cellular localization	-10.6	31/733	CAMK2D,CDH3,CLTC,CSNK2A2,DYNC1H1,EPB41L2,ACSL3,GNAI1,GPM6B,DNAJA1,HSPA1L,ITGB1,MAP1B,PRKCH,RALB,SPTBN1,VCP,EZR,ADIPOQ,ROCK2,PGRMC1,OS9,MESD,DNAJC13,ATP2C1,ARFIP1,TRAPPC12,FBXW7,RTN4,VCPIP1,DHX36,ACSL4,MYH10
10_Member	GO Biological Processes	GO:0060341	regulation of cellular localization	-10.6	31/733	CAMK2D,CDH3,CLTC,CSNK2A2,DYNC1H1,EPB41L2,ACSL3,GNAI1,GPM6B,DNAJA1,HSPA1L,ITGB1,MAP1B,PRKCH,RALB,SPTBN1,VCP,EZR,ADIPOQ,ROCK2,PGRMC1,OS9,MESD,DNAJC13,ATP2C1,ARFIP1,TRAPPC12,FBXW7,RTN4,VCPIP1,DHX36
10_Member	GO Biological Processes	GO:1904377	positive regulation of protein localization to cell periphery	-7.59197	9/67	EPB41L2,ACSL3,GNAI1,ITGB1,PRKCH,SPTBN1,EZR,PGRMC1,ATP2C1
10_Member	GO Biological Processes	GO:1904375	regulation of protein localization to cell periphery	-6.23587	10/124	CLTC,EPB41L2,ACSL3,GNAI1,ITGB1,PRKCH,SPTBN1,EZR,PGRMC1,ATP2C1
10_Member	GO Biological Processes	GO:1903829	positive regulation of protein localization	-6.04624	18/448	CSNK2A2,EPB41L2,ACSL3,ACSL4,GNAI1,HSPA1L,ITGB1,MYH10,PRKCH,SPTBN1,EZR,ROCK2,PGRMC1,MESD,ATP2C1,TRAPPC12,FBXW7,RTN4
10_Member	GO Biological Processes	GO:1903078	positive regulation of protein localization to plasma membrane	-5.60243	7/60	ACSL3,ITGB1,PRKCH,SPTBN1,EZR,PGRMC1,ATP2C1
10_Member	GO Biological Processes	GO:1903076	regulation of protein localization to plasma membrane	-4.97969	8/103	CLTC,ACSL3,ITGB1,PRKCH,SPTBN1,EZR,PGRMC1,ATP2C1
10_Member	GO Biological Processes	GO:1905477	positive regulation of protein localization to membrane	-4.97969	8/103	ACSL3,ITGB1,PRKCH,SPTBN1,EZR,PGRMC1,MESD,ATP2C1
10_Member	GO Biological Processes	GO:1905475	regulation of protein localization to membrane	-4.15792	9/172	CLTC,ACSL3,ITGB1,PRKCH,SPTBN1,EZR,PGRMC1,MESD,ATP2C1
11_Summary	GO Biological Processes	GO:0051493	regulation of cytoskeleton organization	-9.58736	25/531	CLTC,DCTN1,DYNC1H1,GNAI1,GPM6B,HSPA1B,MAP1B,SPAST,SPTAN1,SPTBN1,SVIL,ARHGEF7,ROCK2,CKAP5,WASHC5,PATJ,TACC3,NCKAP1,IQGAP2,CIT,WASHC4,ARFIP1,FSD1,SKA1,WASHC2C,CAMK2D,APOA2,APOA4,APOC3,CENPF,HSPA5,TSC2,ADIPOQ,ACAA2,PGRMC1,RTN4,SHFL,RAB5A,EZR,ATP2B1
11_Member	GO Biological Processes	GO:0051493	regulation of cytoskeleton organization	-9.58736	25/531	CLTC,DCTN1,DYNC1H1,GNAI1,GPM6B,HSPA1B,MAP1B,SPAST,SPTAN1,SPTBN1,SVIL,ARHGEF7,ROCK2,CKAP5,WASHC5,PATJ,TACC3,NCKAP1,IQGAP2,CIT,WASHC4,ARFIP1,FSD1,SKA1,WASHC2C
11_Member	GO Biological Processes	GO:1902903	regulation of supramolecular fiber organization	-5.68289	16/381	DCTN1,HSPA1B,MAP1B,SPAST,SPTAN1,SPTBN1,SVIL,ARHGEF7,ROCK2,CKAP5,WASHC5,NCKAP1,CIT,WASHC4,ARFIP1,WASHC2C
11_Member	GO Biological Processes	GO:0032970	regulation of actin filament-based process	-3.61471	13/399	CAMK2D,GPM6B,SPTAN1,SPTBN1,SVIL,ROCK2,WASHC5,NCKAP1,IQGAP2,CIT,WASHC4,ARFIP1,WASHC2C
11_Member	GO Biological Processes	GO:1901879	regulation of protein depolymerization	-3.55544	6/88	MAP1B,SPAST,SPTAN1,SPTBN1,SVIL,WASHC2C
11_Member	GO Biological Processes	GO:0051129	negative regulation of cellular component organization	-3.54745	18/693	APOA2,APOA4,APOC3,CENPF,HSPA1B,HSPA5,MAP1B,SPTAN1,SPTBN1,SVIL,TSC2,ARHGEF7,ADIPOQ,ROCK2,ACAA2,PGRMC1,RTN4,WASHC2C
11_Member	GO Biological Processes	GO:0043244	regulation of protein-containing complex disassembly	-3.53075	7/125	MAP1B,SPAST,SPTAN1,SPTBN1,SVIL,SHFL,WASHC2C
11_Member	GO Biological Processes	GO:0032956	regulation of actin cytoskeleton organization	-3.48919	12/358	GPM6B,SPTAN1,SPTBN1,SVIL,ROCK2,WASHC5,NCKAP1,IQGAP2,CIT,WASHC4,ARFIP1,WASHC2C
11_Member	GO Biological Processes	GO:0110053	regulation of actin filament organization	-3.25558	10/276	SPTAN1,SPTBN1,SVIL,ROCK2,WASHC5,NCKAP1,CIT,WASHC4,ARFIP1,WASHC2C
11_Member	GO Biological Processes	GO:0032535	regulation of cellular component size	-2.92692	11/359	MAP1B,RAB5A,SPTAN1,SPTBN1,SVIL,EZR,WASHC5,NCKAP1,CIT,RTN4,WASHC2C
11_Member	GO Biological Processes	GO:0090066	regulation of anatomical structure size	-2.75313	13/495	ATP2B1,MAP1B,RAB5A,SPTAN1,SPTBN1,SVIL,EZR,ROCK2,WASHC5,NCKAP1,CIT,RTN4,WASHC2C
11_Member	GO Biological Processes	GO:0030834	regulation of actin filament depolymerization	-2.65854	4/54	SPTAN1,SPTBN1,SVIL,WASHC2C
11_Member	GO Biological Processes	GO:1901880	negative regulation of protein depolymerization	-2.34191	4/66	MAP1B,SPTAN1,SPTBN1,SVIL
11_Member	GO Biological Processes	GO:0051693	actin filament capping	-2.27528	3/35	SPTAN1,SPTBN1,SVIL
11_Member	GO Biological Processes	GO:0008064	regulation of actin polymerization or depolymerization	-2.25135	6/158	SPTAN1,SPTBN1,SVIL,NCKAP1,CIT,WASHC2C
11_Member	GO Biological Processes	GO:0030832	regulation of actin filament length	-2.23826	6/159	SPTAN1,SPTBN1,SVIL,NCKAP1,CIT,WASHC2C
11_Member	GO Biological Processes	GO:0032272	negative regulation of protein polymerization	-2.14566	4/75	SPTAN1,SPTBN1,SVIL,ARHGEF7
11_Member	GO Biological Processes	GO:0030835	negative regulation of actin filament depolymerization	-2.14319	3/39	SPTAN1,SPTBN1,SVIL
11_Member	GO Biological Processes	GO:0043242	negative regulation of protein-containing complex disassembly	-2.12558	4/76	MAP1B,SPTAN1,SPTBN1,SVIL
12_Summary	KEGG Pathway	hsa00020	Citrate cycle (TCA cycle)	-9.31048	8/30	ACO2,DLD,DLST,FH,OGDH,PDHB,SUCLG2,SUCLG1,ATP5F1A,ETFA,ETFB,STOML2,COQ9,ACADVL,ALDH2,ALDH4A1,ADIPOQ,PDIA5,ECHS1,HIBCH,ALDH18A1
12_Member	KEGG Pathway	hsa00020	Citrate cycle (TCA cycle)	-9.31048	8/30	ACO2,DLD,DLST,FH,OGDH,PDHB,SUCLG2,SUCLG1
12_Member	GO Biological Processes	GO:0006099	tricarboxylic acid cycle	-7.66023	7/31	ACO2,DLST,FH,OGDH,PDHB,SUCLG2,SUCLG1
12_Member	GO Biological Processes	GO:0045333	cellular respiration	-7.0841	13/190	ACO2,ATP5F1A,DLD,DLST,ETFA,ETFB,FH,OGDH,PDHB,SUCLG2,SUCLG1,STOML2,COQ9
12_Member	GO Biological Processes	GO:0006091	generation of precursor metabolites and energy	-6.8582	18/394	ACADVL,ACO2,ALDH2,ATP5F1A,DLD,DLST,ETFA,ETFB,FH,OGDH,PDHB,ALDH4A1,SUCLG2,SUCLG1,ADIPOQ,PDIA5,STOML2,COQ9
12_Member	KEGG Pathway	hsa01200	Carbon metabolism	-6.54134	10/115	ACO2,DLD,DLST,ECHS1,FH,OGDH,PDHB,SUCLG2,SUCLG1,HIBCH
12_Member	GO Biological Processes	GO:0015980	energy derivation by oxidation of organic compounds	-6.44508	14/253	ACADVL,ACO2,ATP5F1A,DLD,DLST,ETFA,ETFB,FH,OGDH,PDHB,SUCLG2,SUCLG1,STOML2,COQ9
12_Member	GO Biological Processes	GO:0009060	aerobic respiration	-6.10419	11/160	ACO2,ATP5F1A,DLD,DLST,FH,OGDH,PDHB,SUCLG2,SUCLG1,STOML2,COQ9
12_Member	GO Biological Processes	GO:0006104	succinyl-CoA metabolic process	-5.90255	4/9	DLST,OGDH,SUCLG2,SUCLG1
12_Member	GO Biological Processes	GO:0018335	protein succinylation	-5.38822	3/4	DLD,DLST,OGDH
12_Member	GO Biological Processes	GO:0106077	histone succinylation	-5.38822	3/4	DLD,DLST,OGDH
12_Member	GO Biological Processes	GO:0043648	dicarboxylic acid metabolic process	-2.64751	5/90	DLST,FH,OGDH,ALDH18A1,ALDH4A1
13_Summary	KEGG Pathway	hsa05132	Salmonella infection	-9.07073	17/249	DCTN1,DYNC1H1,DYNC1I2,MYO6,RAB5A,RAB5B,RALA,HSP90B1,ROCK2,ACTR1B,ACTR1A,DCTN2,NCKAP1,DYNC1LI1,DCTN4,ACTR10,DYNLRB1,C3,ITGA2,ITGB1,ITGB5,VAMP3
13_Member	KEGG Pathway	hsa05132	Salmonella infection	-9.07073	17/249	DCTN1,DYNC1H1,DYNC1I2,MYO6,RAB5A,RAB5B,RALA,HSP90B1,ROCK2,ACTR1B,ACTR1A,DCTN2,NCKAP1,DYNC1LI1,DCTN4,ACTR10,DYNLRB1
13_Member	KEGG Pathway	hsa04962	Vasopressin-regulated water reabsorption	-7.88276	8/44	DCTN1,DYNC1H1,DYNC1I2,RAB5A,RAB5B,DCTN2,DYNC1LI1,DCTN4
13_Member	KEGG Pathway	hsa04145	Phagosome	-5.42936	10/152	C3,DYNC1H1,DYNC1I2,ITGA2,ITGB1,ITGB5,RAB5A,RAB5B,VAMP3,DYNC1LI1
14_Summary	GO Biological Processes	GO:0051293	establishment of spindle localization	-8.5995	9/52	DCTN1,DYNC1H1,GJA1,ITGB1,LLGL2,FBXW11,TLE6,NLRP5,OOEP,MAP1B,CKAP5,PATJ,AURKA,ROCK2
14_Member	GO Biological Processes	GO:0051293	establishment of spindle localization	-8.5995	9/52	DCTN1,DYNC1H1,GJA1,ITGB1,LLGL2,FBXW11,TLE6,NLRP5,OOEP
14_Member	GO Biological Processes	GO:0051653	spindle localization	-8.23042	9/57	DCTN1,DYNC1H1,GJA1,ITGB1,LLGL2,FBXW11,TLE6,NLRP5,OOEP
14_Member	GO Biological Processes	GO:0051294	establishment of spindle orientation	-4.4039	5/38	DCTN1,GJA1,ITGB1,LLGL2,FBXW11
14_Member	GO Biological Processes	GO:0007163	establishment or maintenance of cell polarity	-3.66202	9/200	DCTN1,GJA1,ITGB1,LLGL2,MAP1B,CKAP5,PATJ,FBXW11,OOEP
14_Member	GO Biological Processes	GO:0030010	establishment of cell polarity	-3.57356	7/123	DCTN1,GJA1,ITGB1,LLGL2,MAP1B,PATJ,FBXW11
14_Member	GO Biological Processes	GO:0000132	establishment of mitotic spindle orientation	-3.52695	4/32	DCTN1,GJA1,ITGB1,FBXW11
14_Member	GO Biological Processes	GO:0040001	establishment of mitotic spindle localization	-3.2802	4/37	DCTN1,GJA1,ITGB1,FBXW11
14_Member	GO Biological Processes	GO:0031023	microtubule organizing center organization	-3.21141	6/102	DCTN1,AURKA,ROCK2,CKAP5,PATJ,FBXW11
15_Summary	GO Biological Processes	GO:0043603	cellular amide metabolic process	-8.50875	29/792	APEH,DLD,DLST,EPRS1,ACSL3,ACSL4,HSD17B4,IARS1,MARS1,OGDH,PDHB,VARS1,PDHX,SUCLG2,SUCLG1,VNN1,SGPL1,AIMP1,EIF5B,TSFM,WARS2,IGF2BP3,GCN1,ACSL5,GDAP1,IARS2,AGK,MARS2,EIF4E1B,RTCB,TRIP11
15_Member	GO Biological Processes	GO:0043603	cellular amide metabolic process	-8.50875	29/792	APEH,DLD,DLST,EPRS1,ACSL3,ACSL4,HSD17B4,IARS1,MARS1,OGDH,PDHB,VARS1,PDHX,SUCLG2,SUCLG1,VNN1,SGPL1,AIMP1,EIF5B,TSFM,WARS2,IGF2BP3,GCN1,ACSL5,GDAP1,IARS2,AGK,MARS2,EIF4E1B
15_Member	GO Biological Processes	GO:0043604	amide biosynthetic process	-7.12558	21/511	APEH,DLD,EPRS1,ACSL3,ACSL4,IARS1,MARS1,PDHB,VARS1,PDHX,AIMP1,EIF5B,TSFM,WARS2,IGF2BP3,GCN1,ACSL5,IARS2,AGK,MARS2,EIF4E1B
15_Member	GO Biological Processes	GO:0006418	tRNA aminoacylation for protein translation	-6.76596	7/41	EPRS1,IARS1,MARS1,VARS1,WARS2,IARS2,MARS2
15_Member	GO Biological Processes	GO:0043039	tRNA aminoacylation	-6.54565	7/44	EPRS1,IARS1,MARS1,VARS1,WARS2,IARS2,MARS2
15_Member	GO Biological Processes	GO:0043038	amino acid activation	-6.47599	7/45	EPRS1,IARS1,MARS1,VARS1,WARS2,IARS2,MARS2
15_Member	KEGG Pathway	hsa00970	Aminoacyl-tRNA biosynthesis	-5.32037	7/66	EPRS1,IARS1,MARS1,VARS1,WARS2,IARS2,MARS2
15_Member	GO Biological Processes	GO:0006412	translation	-4.5543	14/369	APEH,EPRS1,IARS1,MARS1,VARS1,AIMP1,EIF5B,TSFM,WARS2,IGF2BP3,GCN1,IARS2,MARS2,EIF4E1B
15_Member	GO Biological Processes	GO:0043043	peptide biosynthetic process	-4.22304	14/396	APEH,EPRS1,IARS1,MARS1,VARS1,AIMP1,EIF5B,TSFM,WARS2,IGF2BP3,GCN1,IARS2,MARS2,EIF4E1B
15_Member	GO Biological Processes	GO:0106074	aminoacyl-tRNA metabolism involved in translational fidelity	-3.56337	3/13	IARS1,VARS1,IARS2
15_Member	GO Biological Processes	GO:0006518	peptide metabolic process	-3.43574	15/529	APEH,EPRS1,IARS1,MARS1,VARS1,AIMP1,EIF5B,TSFM,WARS2,IGF2BP3,GCN1,GDAP1,IARS2,MARS2,EIF4E1B
15_Member	GO Biological Processes	GO:0006399	tRNA metabolic process	-3.13974	8/189	EPRS1,IARS1,MARS1,VARS1,WARS2,RTCB,IARS2,MARS2
15_Member	GO Biological Processes	GO:0006450	regulation of translational fidelity	-2.92196	3/21	IARS1,VARS1,IARS2
15_Member	GO Biological Processes	GO:0034645	cellular macromolecule biosynthetic process	-2.00059	15/749	APEH,EPRS1,IARS1,MARS1,VARS1,AIMP1,TRIP11,EIF5B,TSFM,WARS2,IGF2BP3,GCN1,IARS2,MARS2,EIF4E1B
16_Summary	GO Biological Processes	GO:0030866	cortical actin cytoskeleton organization	-8.32318	8/39	EPB41L2,LLGL2,EZR,ROCK2,NCKAP1,RACGAP1,ANLN,FMNL2,ITGB1,ITGB5,MYH10,CIT,EPB41L5,HSPA4,RAB8A,PATJ,RAP2C
16_Member	GO Biological Processes	GO:0030866	cortical actin cytoskeleton organization	-8.32318	8/39	EPB41L2,LLGL2,EZR,ROCK2,NCKAP1,RACGAP1,ANLN,FMNL2
16_Member	GO Biological Processes	GO:0030865	cortical cytoskeleton organization	-6.78431	8/60	EPB41L2,LLGL2,EZR,ROCK2,NCKAP1,RACGAP1,ANLN,FMNL2
16_Member	GO Biological Processes	GO:0031032	actomyosin structure organization	-5.72138	9/110	EPB41L2,ITGB1,ITGB5,MYH10,ROCK2,CIT,RACGAP1,ANLN,EPB41L5
16_Member	KEGG Pathway	hsa04530	Tight junction	-4.21691	9/169	HSPA4,ITGB1,LLGL2,RAB8A,MYH10,EZR,ROCK2,PATJ,RAP2C
17_Summary	GO Biological Processes	GO:0006957	complement activation, alternative pathway	-8.32075	6/15	C3,C5,C7,C8B,C8G,C9,C6,ATP5F1A,CSNK2A2,HSPA1B,HSPA1L,HSPA5,HSPA6,ITPR1,PSMC5,PSMD3,SERPINA5,SERPINA1,HSPD1,ICAM1,RAB27A,RAB5A,RAB5B
17_Member	GO Biological Processes	GO:0006957	complement activation, alternative pathway	-8.32075	6/15	C3,C5,C7,C8B,C8G,C9
17_Member	GO Biological Processes	GO:0019835	cytolysis	-7.30789	6/21	C5,C6,C7,C8B,C8G,C9
17_Member	KEGG Pathway	hsa05020	Prion disease	-6.8242	15/273	ATP5F1A,C5,C6,C7,C8B,C8G,C9,CSNK2A2,HSPA1B,HSPA1L,HSPA5,HSPA6,ITPR1,PSMC5,PSMD3
17_Member	KEGG Pathway	hsa04610	Complement and coagulation cascades	-6.6776	9/85	C3,C5,C6,C7,C8B,C8G,C9,SERPINA5,SERPINA1
17_Member	GO Biological Processes	GO:0006958	complement activation, classical pathway	-3.97471	7/106	C3,C5,C6,C7,C8B,C8G,C9
17_Member	GO Biological Processes	GO:0002455	humoral immune response mediated by circulating immunoglobulin	-3.87377	7/110	C3,C5,C6,C7,C8B,C8G,C9
17_Member	GO Biological Processes	GO:0002449	lymphocyte mediated immunity	-3.87024	10/231	C3,C5,C6,C7,C8B,C8G,C9,HSPD1,ICAM1,RAB27A
17_Member	GO Biological Processes	GO:0002460	adaptive immune response based on somatic recombination of immune receptors built from immunoglobulin superfamily domains	-3.73553	10/240	C3,C5,C6,C7,C8B,C8G,C9,HSPD1,ICAM1,RAB27A
17_Member	GO Biological Processes	GO:0006956	complement activation	-3.59528	7/122	C3,C5,C6,C7,C8B,C8G,C9
17_Member	GO Biological Processes	GO:0016064	immunoglobulin mediated immune response	-3.39298	8/173	C3,C5,C6,C7,C8B,C8G,C9,HSPD1
17_Member	GO Biological Processes	GO:0019724	B cell mediated immunity	-3.32699	8/177	C3,C5,C6,C7,C8B,C8G,C9,HSPD1
17_Member	KEGG Pathway	hsa05322	Systemic lupus erythematosus	-3.30918	7/136	C3,C5,C6,C7,C8B,C8G,C9
17_Member	GO Biological Processes	GO:0002443	leukocyte mediated immunity	-3.25558	10/276	C3,C5,C6,C7,C8B,C8G,C9,HSPD1,ICAM1,RAB27A
17_Member	KEGG Pathway	hsa05146	Amoebiasis	-2.41242	5/102	C8B,C8G,C9,RAB5A,RAB5B
17_Member	KEGG Pathway	hsa05171	Coronavirus disease - COVID-19	-2.01143	7/232	C3,C5,C6,C7,C8B,C8G,C9
18_Summary	GO Biological Processes	GO:0019058	viral life cycle	-8.29446	14/180	DDX6,EPS15,HSPA1B,ICAM1,ITGA2,ITGB1,ITGB5,RAB1A,RAB5A,SLC1A5,SLC3A2,VCP,ROCK2,RAB1B,GTF2B,SHFL,ITGA6,ITGB4,MYH10,EZR,ARHGEF7,GNA13,NCKAP1,IQGAP2,GNG12,GJA1,VAMP3,EPB41L5,FMR1,HSPD1,HSP90B1,TSC2,TCL1A,EIF4E1B,RAP1B,CTNND1,MAP1B,PATJ,DLD,LLGL2,UBR4,MESD
18_Member	GO Biological Processes	GO:0019058	viral life cycle	-8.29446	14/180	DDX6,EPS15,HSPA1B,ICAM1,ITGA2,ITGB1,ITGB5,RAB1A,RAB5A,SLC1A5,SLC3A2,VCP,ROCK2,RAB1B
18_Member	GO Biological Processes	GO:0016032	viral process	-8.21867	16/248	DDX6,EPS15,GTF2B,HSPA1B,ICAM1,ITGA2,ITGB1,ITGB5,RAB1A,RAB5A,SLC1A5,SLC3A2,VCP,ROCK2,SHFL,RAB1B
18_Member	KEGG Pathway	hsa04810	Regulation of actin cytoskeleton	-6.39373	13/218	ITGA6,ITGA2,ITGB1,ITGB4,ITGB5,MYH10,EZR,ARHGEF7,ROCK2,GNA13,NCKAP1,IQGAP2,GNG12
18_Member	GO Biological Processes	GO:0033627	cell adhesion mediated by integrin	-5.46355	6/41	ICAM1,ITGA6,ITGA2,ITGB1,ITGB4,ITGB5
18_Member	GO Biological Processes	GO:0046718	viral entry into host cell	-4.88781	8/106	EPS15,HSPA1B,ICAM1,ITGA2,ITGB1,ITGB5,SLC1A5,SLC3A2
18_Member	GO Biological Processes	GO:0044409	entry into host	-4.82823	8/108	EPS15,HSPA1B,ICAM1,ITGA2,ITGB1,ITGB5,SLC1A5,SLC3A2
18_Member	GO Biological Processes	GO:0052126	movement in host environment	-4.13171	8/135	EPS15,HSPA1B,ICAM1,ITGA2,ITGB1,ITGB5,SLC1A5,SLC3A2
18_Member	KEGG Pathway	hsa05412	Arrhythmogenic right ventricular cardiomyopathy	-3.87411	6/77	GJA1,ITGA6,ITGA2,ITGB1,ITGB4,ITGB5
18_Member	GO Biological Processes	GO:0031589	cell-substrate adhesion	-3.84592	9/189	ITGA6,ITGA2,ITGB1,ITGB4,ITGB5,RAB1A,ARHGEF7,VAMP3,EPB41L5
18_Member	GO Biological Processes	GO:0051701	biological process involved in interaction with host	-3.83303	8/149	EPS15,HSPA1B,ICAM1,ITGA2,ITGB1,ITGB5,SLC1A5,SLC3A2
18_Member	GO Biological Processes	GO:0043589	skin morphogenesis	-3.79572	3/11	ITGA6,ITGA2,ITGB4
18_Member	GO Biological Processes	GO:0044403	biological process involved in symbiotic interaction	-3.66345	10/245	EPS15,FMR1,HSPA1B,HSPD1,ICAM1,ITGA2,ITGB1,ITGB5,SLC1A5,SLC3A2
18_Member	GO Biological Processes	GO:0007044	cell-substrate junction assembly	-3.32644	4/36	ITGA6,ITGA2,ITGB4,ARHGEF7
18_Member	GO Biological Processes	GO:0150115	cell-substrate junction organization	-3.2802	4/37	ITGA6,ITGA2,ITGB4,ARHGEF7
18_Member	KEGG Pathway	hsa04512	ECM-receptor interaction	-2.69034	5/88	ITGA6,ITGA2,ITGB1,ITGB4,ITGB5
18_Member	KEGG Pathway	hsa05410	Hypertrophic cardiomyopathy	-2.64751	5/90	ITGA6,ITGA2,ITGB1,ITGB4,ITGB5
18_Member	GO Biological Processes	GO:0048333	mesodermal cell differentiation	-2.64708	3/26	ITGA2,ITGB1,ITGB4
18_Member	GO Biological Processes	GO:0007160	cell-matrix adhesion	-2.61752	6/133	ITGA6,ITGA2,ITGB1,ITGB4,ITGB5,ARHGEF7
18_Member	GO Biological Processes	GO:0007229	integrin-mediated signaling pathway	-2.58535	5/93	ITGA6,ITGA2,ITGB1,ITGB4,ITGB5
18_Member	KEGG Pathway	hsa05414	Dilated cardiomyopathy	-2.52555	5/96	ITGA6,ITGA2,ITGB1,ITGB4,ITGB5
18_Member	KEGG Pathway	hsa04151	PI3K-Akt signaling pathway	-2.45613	10/354	ITGA6,ITGA2,ITGB1,ITGB4,ITGB5,HSP90B1,TSC2,TCL1A,GNG12,EIF4E1B
18_Member	KEGG Pathway	hsa04510	Focal adhesion	-2.33984	7/201	ITGA6,ITGA2,ITGB1,ITGB4,ITGB5,RAP1B,ROCK2
18_Member	GO Biological Processes	GO:0001707	mesoderm formation	-2.29568	4/68	ITGA2,ITGB1,ITGB4,EPB41L5
18_Member	GO Biological Processes	GO:0034329	cell junction assembly	-2.25986	8/262	CTNND1,GJA1,ITGA6,ITGA2,ITGB4,MAP1B,ARHGEF7,PATJ
18_Member	GO Biological Processes	GO:0048332	mesoderm morphogenesis	-2.25102	4/70	ITGA2,ITGB1,ITGB4,EPB41L5
18_Member	GO Biological Processes	GO:0007369	gastrulation	-2.2124	6/161	DLD,ITGA2,ITGB1,ITGB4,ITGB5,EPB41L5
18_Member	GO Biological Processes	GO:0001704	formation of primary germ layer	-2.20872	5/114	ITGA2,ITGB1,ITGB4,ITGB5,EPB41L5
18_Member	KEGG Pathway	hsa05165	Human papillomavirus infection	-2.15672	9/331	ITGA6,ITGA2,ITGB1,ITGB4,ITGB5,LLGL2,TSC2,PATJ,UBR4
18_Member	GO Biological Processes	GO:0007498	mesoderm development	-2.05823	5/124	ITGA2,ITGB1,ITGB4,MESD,EPB41L5
19_Summary	GO Biological Processes	GO:0070507	regulation of microtubule cytoskeleton organization	-8.17287	13/154	CLTC,DCTN1,DYNC1H1,GNAI1,HSPA1B,MAP1B,SPAST,ARHGEF7,CKAP5,PATJ,TACC3,FSD1,SKA1,AURKA,ROCK2,FMR1,PSMC5,RALA,RALB,RAP1B,VCP,TCL1A,G3BP2,NCKAP1,ANLN,EPB41L5,WASHC2C,HSPA5,SPTAN1,SPTBN1,SVIL,TRAPPC12,NPM2,STOML2,DHX36,OOEP,EZR,TUBGCP2
19_Member	GO Biological Processes	GO:0070507	regulation of microtubule cytoskeleton organization	-8.17287	13/154	CLTC,DCTN1,DYNC1H1,GNAI1,HSPA1B,MAP1B,SPAST,ARHGEF7,CKAP5,PATJ,TACC3,FSD1,SKA1
19_Member	GO Biological Processes	GO:0032886	regulation of microtubule-based process	-7.32303	15/250	CLTC,DCTN1,DYNC1H1,GNAI1,HSPA1B,MAP1B,SPAST,AURKA,ARHGEF7,ROCK2,CKAP5,PATJ,TACC3,FSD1,SKA1
19_Member	GO Biological Processes	GO:0060236	regulation of mitotic spindle organization	-6.69054	7/42	CLTC,DCTN1,DYNC1H1,GNAI1,HSPA1B,TACC3,FSD1
19_Member	GO Biological Processes	GO:0090224	regulation of spindle organization	-6.40806	7/46	CLTC,DCTN1,DYNC1H1,GNAI1,HSPA1B,TACC3,FSD1
19_Member	GO Biological Processes	GO:0010968	regulation of microtubule nucleation	-5.68419	4/10	DCTN1,HSPA1B,ARHGEF7,CKAP5
19_Member	GO Biological Processes	GO:0044089	positive regulation of cellular component biogenesis	-5.47378	18/492	DCTN1,DYNC1H1,FMR1,HSPA1B,MAP1B,PSMC5,RALA,RALB,RAP1B,VCP,TCL1A,ROCK2,CKAP5,G3BP2,NCKAP1,ANLN,EPB41L5,WASHC2C
19_Member	GO Biological Processes	GO:0043254	regulation of protein-containing complex assembly	-5.31748	16/407	DCTN1,HSPA1B,HSPA5,MAP1B,RALB,RAP1B,SPTAN1,SPTBN1,SVIL,VCP,TCL1A,ARHGEF7,CKAP5,NCKAP1,TRAPPC12,WASHC2C
19_Member	GO Biological Processes	GO:0010638	positive regulation of organelle organization	-4.75663	17/503	DCTN1,DYNC1H1,HSPA1B,MAP1B,RALA,RALB,SPAST,AURKA,ROCK2,CKAP5,G3BP2,NPM2,NCKAP1,STOML2,DHX36,WASHC2C,OOEP
19_Member	GO Biological Processes	GO:0031110	regulation of microtubule polymerization or depolymerization	-4.52385	7/87	DCTN1,HSPA1B,MAP1B,SPAST,ARHGEF7,CKAP5,SKA1
19_Member	GO Biological Processes	GO:0031112	positive regulation of microtubule polymerization or depolymerization	-4.52102	5/36	DCTN1,HSPA1B,MAP1B,SPAST,CKAP5
19_Member	GO Biological Processes	GO:0090063	positive regulation of microtubule nucleation	-4.45604	3/7	DCTN1,HSPA1B,CKAP5
19_Member	GO Biological Processes	GO:0032271	regulation of protein polymerization	-4.39043	10/200	DCTN1,HSPA1B,MAP1B,SPTAN1,SPTBN1,SVIL,ARHGEF7,CKAP5,NCKAP1,WASHC2C
19_Member	GO Biological Processes	GO:0031334	positive regulation of protein-containing complex assembly	-3.79446	9/192	DCTN1,HSPA1B,MAP1B,RAP1B,VCP,TCL1A,CKAP5,NCKAP1,WASHC2C
19_Member	GO Biological Processes	GO:0051495	positive regulation of cytoskeleton organization	-3.76071	9/194	DCTN1,DYNC1H1,HSPA1B,MAP1B,SPAST,ROCK2,CKAP5,NCKAP1,WASHC2C
19_Member	GO Biological Processes	GO:0031113	regulation of microtubule polymerization	-3.66197	5/54	DCTN1,HSPA1B,MAP1B,ARHGEF7,CKAP5
19_Member	GO Biological Processes	GO:0031122	cytoplasmic microtubule organization	-3.55083	5/57	DCTN1,DYNC1H1,EZR,TUBGCP2,FSD1
19_Member	GO Biological Processes	GO:0031116	positive regulation of microtubule polymerization	-3.52695	4/32	DCTN1,HSPA1B,MAP1B,CKAP5
19_Member	GO Biological Processes	GO:0032273	positive regulation of protein polymerization	-3.45091	6/92	DCTN1,HSPA1B,MAP1B,CKAP5,NCKAP1,WASHC2C
19_Member	GO Biological Processes	GO:1902905	positive regulation of supramolecular fiber organization	-3.35975	8/175	DCTN1,HSPA1B,MAP1B,SPAST,ROCK2,CKAP5,NCKAP1,WASHC2C
20_Summary	KEGG Pathway	hsa00280	Valine, leucine and isoleucine degradation	-7.56982	8/48	ACAA1,ALDH2,DBT,DLD,ECHS1,ACAA2,HIBADH,HIBCH,SUCLG2,SUCLG1,DLST
20_Member	KEGG Pathway	hsa00280	Valine, leucine and isoleucine degradation	-7.56982	8/48	ACAA1,ALDH2,DBT,DLD,ECHS1,ACAA2,HIBADH,HIBCH
20_Member	KEGG Pathway	hsa00640	Propanoate metabolism	-6.12592	6/32	DBT,DLD,ECHS1,SUCLG2,SUCLG1,HIBCH
20_Member	GO Biological Processes	GO:0009083	branched-chain amino acid catabolic process	-5.73474	5/21	DBT,DLD,ECHS1,HIBADH,HIBCH
20_Member	GO Biological Processes	GO:0009081	branched-chain amino acid metabolic process	-5.15789	5/27	DBT,DLD,ECHS1,HIBADH,HIBCH
20_Member	KEGG Pathway	hsa00380	Tryptophan metabolism	-3.06835	4/42	ALDH2,DLD,DLST,ECHS1
20_Member	KEGG Pathway	hsa00410	beta-Alanine metabolism	-2.42553	3/31	ALDH2,ECHS1,HIBCH
20_Member	KEGG Pathway	hsa00310	Lysine degradation	-2.41442	4/63	ALDH2,DLD,DLST,ECHS1

## Sheet: Cluster 3 GO MF
Table S5. Lists of enriched GO terms of molecular functions for differentially abundant proteins in cluster 3.
GroupID	Category	Term	Description	-Log10(P)	InTerm_InList	Gene symbols
1_Summary	GO Molecular Functions	GO:0140657	ATP-dependent activity	-20.0218	38/546	ATP2B1,ATP5F1A,DDX6,DYNC1H1,DYNC1I2,ACSL3,ACSL4,HSPA1B,HSPA1L,HSPA4,HSPA5,HSPA6,HSPD1,MYO1B,MYH10,MYO5A,MYO5B,MYO6,ABCB1,PSMC5,SKIV2L,SPAST,HSP90B1,VCP,LONP1,KIF23,KIF20A,TRAP1,ATP8A1,HYOU1,HSPH1,HSPA4L,KIF4A,ATP2C1,ACSL5,DYNLRB1,DHX36,ATP11C,GNAI1,RAB8A,RAB1A,RAB5A,RAB5B,RAB27A,RALA,RALB,RAP1B,EIF5B,GNA13,RAB32,RAP2C,RAB1B,RAB3C
1_Member	GO Molecular Functions	GO:0140657	ATP-dependent activity	-20.0218	38/546	ATP2B1,ATP5F1A,DDX6,DYNC1H1,DYNC1I2,ACSL3,ACSL4,HSPA1B,HSPA1L,HSPA4,HSPA5,HSPA6,HSPD1,MYO1B,MYH10,MYO5A,MYO5B,MYO6,ABCB1,PSMC5,SKIV2L,SPAST,HSP90B1,VCP,LONP1,KIF23,KIF20A,TRAP1,ATP8A1,HYOU1,HSPH1,HSPA4L,KIF4A,ATP2C1,ACSL5,DYNLRB1,DHX36,ATP11C
1_Member	GO Molecular Functions	GO:0017111	nucleoside-triphosphatase activity	-17.2149	39/699	ATP2B1,ATP5F1A,DDX6,GNAI1,HSPA1B,HSPA1L,HSPA4,HSPA5,HSPA6,HSPD1,RAB8A,PSMC5,RAB1A,RAB5A,RAB5B,RAB27A,RALA,RALB,RAP1B,SPAST,HSP90B1,VCP,LONP1,KIF23,EIF5B,KIF20A,TRAP1,ATP8A1,HYOU1,GNA13,HSPH1,RAB32,HSPA4L,ATP2C1,RAP2C,RAB1B,RAB3C,DHX36,ATP11C
1_Member	GO Molecular Functions	GO:0016462	pyrophosphatase activity	-16.1081	39/754	ATP2B1,ATP5F1A,DDX6,GNAI1,HSPA1B,HSPA1L,HSPA4,HSPA5,HSPA6,HSPD1,RAB8A,PSMC5,RAB1A,RAB5A,RAB5B,RAB27A,RALA,RALB,RAP1B,SPAST,HSP90B1,VCP,LONP1,KIF23,EIF5B,KIF20A,TRAP1,ATP8A1,HYOU1,GNA13,HSPH1,RAB32,HSPA4L,ATP2C1,RAP2C,RAB1B,RAB3C,DHX36,ATP11C
1_Member	GO Molecular Functions	GO:0016817	hydrolase activity, acting on acid anhydrides	-16.0506	39/757	ATP2B1,ATP5F1A,DDX6,GNAI1,HSPA1B,HSPA1L,HSPA4,HSPA5,HSPA6,HSPD1,RAB8A,PSMC5,RAB1A,RAB5A,RAB5B,RAB27A,RALA,RALB,RAP1B,SPAST,HSP90B1,VCP,LONP1,KIF23,EIF5B,KIF20A,TRAP1,ATP8A1,HYOU1,GNA13,HSPH1,RAB32,HSPA4L,ATP2C1,RAP2C,RAB1B,RAB3C,DHX36,ATP11C
1_Member	GO Molecular Functions	GO:0016818	hydrolase activity, acting on acid anhydrides, in phosphorus-containing anhydrides	-16.0506	39/757	ATP2B1,ATP5F1A,DDX6,GNAI1,HSPA1B,HSPA1L,HSPA4,HSPA5,HSPA6,HSPD1,RAB8A,PSMC5,RAB1A,RAB5A,RAB5B,RAB27A,RALA,RALB,RAP1B,SPAST,HSP90B1,VCP,LONP1,KIF23,EIF5B,KIF20A,TRAP1,ATP8A1,HYOU1,GNA13,HSPH1,RAB32,HSPA4L,ATP2C1,RAP2C,RAB1B,RAB3C,DHX36,ATP11C
1_Member	GO Molecular Functions	GO:0016887	ATP hydrolysis activity	-12.3609	24/360	ATP2B1,ATP5F1A,DDX6,HSPA1B,HSPA1L,HSPA4,HSPA5,HSPA6,HSPD1,PSMC5,SPAST,HSP90B1,VCP,LONP1,KIF23,KIF20A,TRAP1,ATP8A1,HYOU1,HSPH1,HSPA4L,ATP2C1,DHX36,ATP11C
2_Summary	GO Molecular Functions	GO:0050839	cell adhesion molecule binding	-10.6023	27/557	CDH3,CTNND1,DDX6,EPS15,GOLGA3,HSPA5,ICAM1,ITGA6,ITGA2,ITGB1,ITGB4,ITGB5,KTN1,MFGE8,MYO1B,P4HB,RAB1A,SLC3A2,SPTAN1,SPTBN1,EZR,CKAP5,GCN1,ANLN,RTN4,EPS15L1,FMNL2
2_Member	GO Molecular Functions	GO:0050839	cell adhesion molecule binding	-10.6023	27/557	CDH3,CTNND1,DDX6,EPS15,GOLGA3,HSPA5,ICAM1,ITGA6,ITGA2,ITGB1,ITGB4,ITGB5,KTN1,MFGE8,MYO1B,P4HB,RAB1A,SLC3A2,SPTAN1,SPTBN1,EZR,CKAP5,GCN1,ANLN,RTN4,EPS15L1,FMNL2
2_Member	GO Molecular Functions	GO:0045296	cadherin binding	-10.4272	21/333	CDH3,CTNND1,DDX6,EPS15,GOLGA3,HSPA5,ITGA6,ITGB1,KTN1,MYO1B,RAB1A,SLC3A2,SPTAN1,SPTBN1,EZR,CKAP5,GCN1,ANLN,RTN4,EPS15L1,FMNL2
3_Summary	GO Molecular Functions	GO:0016874	ligase activity	-9.79405	15/165	ATP5F1A,EPRS1,ACSL3,ACSL4,IARS1,LIG1,MARS1,VARS1,SUCLG2,SUCLG1,WARS2,RTCB,ACSL5,IARS2,MARS2,DDX6,SKIV2L,EXOG,RIDA,DHX36,POLM,ALDH2,ABHD10,PLB1,AIMP1
3_Member	GO Molecular Functions	GO:0016874	ligase activity	-9.79405	15/165	ATP5F1A,EPRS1,ACSL3,ACSL4,IARS1,LIG1,MARS1,VARS1,SUCLG2,SUCLG1,WARS2,RTCB,ACSL5,IARS2,MARS2
3_Member	GO Molecular Functions	GO:0004812	aminoacyl-tRNA ligase activity	-6.76596	7/41	EPRS1,IARS1,MARS1,VARS1,WARS2,IARS2,MARS2
3_Member	GO Molecular Functions	GO:0016875	ligase activity, forming carbon-oxygen bonds	-6.76596	7/41	EPRS1,IARS1,MARS1,VARS1,WARS2,IARS2,MARS2
3_Member	GO Molecular Functions	GO:0140098	catalytic activity, acting on RNA	-3.82059	13/380	DDX6,EPRS1,IARS1,MARS1,SKIV2L,VARS1,EXOG,RIDA,WARS2,RTCB,IARS2,MARS2,DHX36
3_Member	GO Molecular Functions	GO:0002161	aminoacyl-tRNA editing activity	-3.56337	3/13	IARS1,VARS1,IARS2
3_Member	GO Molecular Functions	GO:0140101	catalytic activity, acting on a tRNA	-3.50965	7/126	EPRS1,IARS1,MARS1,VARS1,WARS2,IARS2,MARS2
3_Member	GO Molecular Functions	GO:0140640	catalytic activity, acting on a nucleic acid	-3.06517	15/575	DDX6,EPRS1,IARS1,LIG1,MARS1,SKIV2L,VARS1,EXOG,RIDA,WARS2,POLM,RTCB,IARS2,MARS2,DHX36
3_Member	GO Molecular Functions	GO:0052689	carboxylic ester hydrolase activity	-2.36005	6/150	ALDH2,IARS1,VARS1,ABHD10,IARS2,PLB1
3_Member	GO Molecular Functions	GO:0000049	tRNA binding	-2.20784	4/72	IARS1,MARS1,AIMP1,IARS2
4_Summary	GO Molecular Functions	GO:0008289	lipid binding	-9.70077	31/797	AP2A2,AFM,AFP,ANXA4,ANXA5,APOA2,APOA4,APOC3,C8G,DBT,HSD17B1,HSPD1,ITPR1,MAP1B,MFGE8,MYO1B,SERPINA5,SPTBN1,SVIL,VCP,RIDA,PGRMC2,IQGAP2,PGRMC1,OSBPL3,ARFIP1,RACGAP1,STOML2,COQ9,OSBPL10,WASHC2C
4_Member	GO Molecular Functions	GO:0008289	lipid binding	-9.70077	31/797	AP2A2,AFM,AFP,ANXA4,ANXA5,APOA2,APOA4,APOC3,C8G,DBT,HSD17B1,HSPD1,ITPR1,MAP1B,MFGE8,MYO1B,SERPINA5,SPTBN1,SVIL,VCP,RIDA,PGRMC2,IQGAP2,PGRMC1,OSBPL3,ARFIP1,RACGAP1,STOML2,COQ9,OSBPL10,WASHC2C
4_Member	GO Molecular Functions	GO:0005543	phospholipid binding	-5.79028	18/467	ANXA4,ANXA5,APOA2,APOA4,APOC3,ITPR1,MAP1B,MFGE8,MYO1B,SERPINA5,SPTBN1,SVIL,IQGAP2,ARFIP1,RACGAP1,STOML2,OSBPL10,WASHC2C
4_Member	GO Molecular Functions	GO:0005547	phosphatidylinositol-3,4,5-trisphosphate binding	-3.19181	4/39	MYO1B,IQGAP2,RACGAP1,WASHC2C
4_Member	GO Molecular Functions	GO:1901981	phosphatidylinositol phosphate binding	-2.04233	6/175	MYO1B,SVIL,IQGAP2,ARFIP1,RACGAP1,WASHC2C
5_Summary	GO Molecular Functions	GO:0003925	G protein activity	-9.68213	9/40	RAB1A,RAB5A,RAB5B,RAB27A,RALA,RALB,RAP1B,RAP2C,RAB1B,GNAI1,RAB8A,DYNC1LI1,SUCLG2,EIF5B,GNA13,RAB32,AK3,RTCB,SRPRB,RAB3C
5_Member	GO Molecular Functions	GO:0003925	G protein activity	-9.68213	9/40	RAB1A,RAB5A,RAB5B,RAB27A,RALA,RALB,RAP1B,RAP2C,RAB1B
5_Member	GO Molecular Functions	GO:0019003	GDP binding	-8.45776	10/73	GNAI1,RAB8A,RAB5A,RAB5B,RAB27A,RALA,RALB,RAP1B,DYNC1LI1,RAP2C
5_Member	GO Molecular Functions	GO:0019001	guanyl nucleotide binding	-8.19307	20/401	GNAI1,RAB8A,RAB1A,RAB5A,RAB5B,RAB27A,RALA,RALB,RAP1B,SUCLG2,EIF5B,GNA13,RAB32,AK3,DYNC1LI1,RTCB,RAP2C,SRPRB,RAB1B,RAB3C
5_Member	GO Molecular Functions	GO:0032561	guanyl ribonucleotide binding	-8.19307	20/401	GNAI1,RAB8A,RAB1A,RAB5A,RAB5B,RAB27A,RALA,RALB,RAP1B,SUCLG2,EIF5B,GNA13,RAB32,AK3,DYNC1LI1,RTCB,RAP2C,SRPRB,RAB1B,RAB3C
5_Member	GO Molecular Functions	GO:0005525	GTP binding	-7.84677	19/379	GNAI1,RAB8A,RAB1A,RAB5A,RAB5B,RAB27A,RALA,RALB,RAP1B,SUCLG2,EIF5B,GNA13,RAB32,AK3,RTCB,RAP2C,SRPRB,RAB1B,RAB3C
5_Member	GO Molecular Functions	GO:0003924	GTPase activity	-5.67097	15/337	GNAI1,RAB8A,RAB1A,RAB5A,RAB5B,RAB27A,RALA,RALB,RAP1B,EIF5B,GNA13,RAB32,RAP2C,RAB1B,RAB3C
6_Summary	GO Molecular Functions	GO:0015631	tubulin binding	-8.66766	20/376	CENPF,DCTN1,FMR1,GJA1,MAP1B,SPAST,EZR,ARHGEF7,KIF23,CKAP5,KIF20A,HSPH1,TUBGCP2,FBXW11,RABGAP1,KIF4A,RACGAP1,FSD1,NLRP5,SKA1
6_Member	GO Molecular Functions	GO:0015631	tubulin binding	-8.66766	20/376	CENPF,DCTN1,FMR1,GJA1,MAP1B,SPAST,EZR,ARHGEF7,KIF23,CKAP5,KIF20A,HSPH1,TUBGCP2,FBXW11,RABGAP1,KIF4A,RACGAP1,FSD1,NLRP5,SKA1
6_Member	GO Molecular Functions	GO:0008017	microtubule binding	-6.84481	15/272	CENPF,DCTN1,FMR1,MAP1B,SPAST,EZR,KIF23,CKAP5,KIF20A,TUBGCP2,FBXW11,KIF4A,RACGAP1,FSD1,SKA1
7_Summary	GO Molecular Functions	GO:0016853	isomerase activity	-8.10488	13/156	ECI1,ECHS1,PDIA3,HSD17B4,HSPD1,P4HB,SPAST,PDIA4,PDIA6,ECI2,PDIA5,ERP44,AMACR,ACAA1,ACADVL,ALDH2,CP,DECR1,DLD,ETFA,ETFB,HSD17B1,OGDH,PDHB,ALDH18A1,PDHX,ALDH4A1,SELENOF,HIBADH,PRDX5
7_Member	GO Molecular Functions	GO:0016853	isomerase activity	-8.10488	13/156	ECI1,ECHS1,PDIA3,HSD17B4,HSPD1,P4HB,SPAST,PDIA4,PDIA6,ECI2,PDIA5,ERP44,AMACR
7_Member	GO Molecular Functions	GO:0003756	protein disulfide isomerase activity	-7.76261	6/18	PDIA3,P4HB,PDIA4,PDIA6,PDIA5,ERP44
7_Member	GO Molecular Functions	GO:0016864	intramolecular oxidoreductase activity, transposing S-S bonds	-7.76261	6/18	PDIA3,P4HB,PDIA4,PDIA6,PDIA5,ERP44
7_Member	GO Molecular Functions	GO:0016860	intramolecular oxidoreductase activity	-7.42432	8/50	ECI1,PDIA3,P4HB,PDIA4,PDIA6,ECI2,PDIA5,ERP44
7_Member	GO Molecular Functions	GO:0016491	oxidoreductase activity	-5.66593	23/736	ACAA1,ACADVL,ALDH2,CP,DECR1,DLD,ETFA,ETFB,PDIA3,HSD17B1,HSD17B4,OGDH,P4HB,PDHB,ALDH18A1,PDHX,ALDH4A1,SELENOF,PDIA4,PDIA6,PDIA5,HIBADH,PRDX5
7_Member	GO Molecular Functions	GO:0016667	oxidoreductase activity, acting on a sulfur group of donors	-4.57195	6/58	DLD,PDIA3,P4HB,PDIA4,PDIA6,PDIA5
7_Member	GO Molecular Functions	GO:0015035	protein-disulfide reductase activity	-4.4039	5/38	PDIA3,P4HB,PDIA4,PDIA6,PDIA5
7_Member	GO Molecular Functions	GO:0015036	disulfide oxidoreductase activity	-4.13908	5/43	PDIA3,P4HB,PDIA4,PDIA6,PDIA5
8_Summary	GO Molecular Functions	GO:0003774	cytoskeletal motor activity	-7.73003	11/111	DYNC1H1,DYNC1I2,MYO1B,MYH10,MYO5A,MYO5B,MYO6,KIF23,KIF20A,KIF4A,DYNLRB1
8_Member	GO Molecular Functions	GO:0003774	cytoskeletal motor activity	-7.73003	11/111	DYNC1H1,DYNC1I2,MYO1B,MYH10,MYO5A,MYO5B,MYO6,KIF23,KIF20A,KIF4A,DYNLRB1
8_Member	GO Molecular Functions	GO:0003777	microtubule motor activity	-4.21316	6/67	DYNC1H1,DYNC1I2,KIF23,KIF20A,KIF4A,DYNLRB1
9_Summary	GO Molecular Functions	GO:0051020	GTPase binding	-7.10278	16/298	CLTA,EPRS1,IARS1,RAB8A,MYO5A,MYO5B,SPTBN1,TSC2,AIMP1,TRIP11,ROCK2,NCKAP1,IQGAP2,RABGAP1,STOML2,FMNL2
9_Member	GO Molecular Functions	GO:0051020	GTPase binding	-7.10278	16/298	CLTA,EPRS1,IARS1,RAB8A,MYO5A,MYO5B,SPTBN1,TSC2,AIMP1,TRIP11,ROCK2,NCKAP1,IQGAP2,RABGAP1,STOML2,FMNL2
9_Member	GO Molecular Functions	GO:0031267	small GTPase binding	-3.36756	10/267	RAB8A,MYO5A,MYO5B,TSC2,TRIP11,ROCK2,NCKAP1,IQGAP2,RABGAP1,FMNL2
10_Summary	GO Molecular Functions	GO:0016620	oxidoreductase activity, acting on the aldehyde or oxo group of donors, NAD or NADP as acceptor	-7.00542	7/38	ALDH2,DLD,OGDH,PDHB,ALDH18A1,PDHX,ALDH4A1
10_Member	GO Molecular Functions	GO:0016620	oxidoreductase activity, acting on the aldehyde or oxo group of donors, NAD or NADP as acceptor	-7.00542	7/38	ALDH2,DLD,OGDH,PDHB,ALDH18A1,PDHX,ALDH4A1
10_Member	GO Molecular Functions	GO:0016903	oxidoreductase activity, acting on the aldehyde or oxo group of donors	-6.40806	7/46	ALDH2,DLD,OGDH,PDHB,ALDH18A1,PDHX,ALDH4A1
10_Member	GO Molecular Functions	GO:0004738	pyruvate dehydrogenase activity	-4.6958	3/6	DLD,PDHB,PDHX
10_Member	GO Molecular Functions	GO:0034603	pyruvate dehydrogenase [NAD(P)+] activity	-4.6958	3/6	DLD,PDHB,PDHX
10_Member	GO Molecular Functions	GO:0034604	pyruvate dehydrogenase (NAD+) activity	-4.6958	3/6	DLD,PDHB,PDHX
11_Summary	GO Molecular Functions	GO:0051015	actin filament binding	-6.46247	13/215	MYO1B,MYH10,MYO5A,MYO5B,MYO6,SPTAN1,SPTBN1,ITPRID2,SVIL,EZR,IQGAP2,CORO6,FMNL2,EPB41L2,ITGB1,MAP1B,P4HB,ANLN,ATP2B1,CAMK2D,UBR4
11_Member	GO Molecular Functions	GO:0051015	actin filament binding	-6.46247	13/215	MYO1B,MYH10,MYO5A,MYO5B,MYO6,SPTAN1,SPTBN1,ITPRID2,SVIL,EZR,IQGAP2,CORO6,FMNL2
11_Member	GO Molecular Functions	GO:0003779	actin binding	-6.17251	18/439	EPB41L2,ITGB1,MAP1B,MYO1B,MYH10,MYO5A,MYO5B,MYO6,P4HB,SPTAN1,SPTBN1,ITPRID2,SVIL,EZR,IQGAP2,ANLN,CORO6,FMNL2
11_Member	GO Molecular Functions	GO:0005516	calmodulin binding	-5.16234	11/200	ATP2B1,CAMK2D,MYO1B,MYH10,MYO5A,MYO5B,MYO6,SPTAN1,SPTBN1,IQGAP2,UBR4
11_Member	GO Molecular Functions	GO:0000146	microfilament motor activity	-4.84913	5/31	MYO1B,MYH10,MYO5A,MYO5B,MYO6
12_Summary	GO Molecular Functions	GO:0070325	lipoprotein particle receptor binding	-6.39532	6/29	APOA2,APOC3,CLTC,DNAJA1,HSP90B1,MESD
12_Member	GO Molecular Functions	GO:0070325	lipoprotein particle receptor binding	-6.39532	6/29	APOA2,APOC3,CLTC,DNAJA1,HSP90B1,MESD
12_Member	GO Molecular Functions	GO:0050750	low-density lipoprotein particle receptor binding	-4.02869	4/24	CLTC,DNAJA1,HSP90B1,MESD
13_Summary	GO Molecular Functions	GO:0031625	ubiquitin protein ligase binding	-6.33719	15/298	DBT,DNAJA1,HSPA1B,HSPA1L,HSPA5,HSPA6,HSPD1,ABCB1,RALA,RALB,AURKA,VCP,SCAMP3,FBXW7,RTN4,HSP90B1,TRAP1,HYOU1,DNAJB11,APOA2,OGDH,TSC2
13_Member	GO Molecular Functions	GO:0031625	ubiquitin protein ligase binding	-6.33719	15/298	DBT,DNAJA1,HSPA1B,HSPA1L,HSPA5,HSPA6,HSPD1,ABCB1,RALA,RALB,AURKA,VCP,SCAMP3,FBXW7,RTN4
13_Member	GO Molecular Functions	GO:0051082	unfolded protein binding	-6.33476	10/121	DNAJA1,HSPA1B,HSPA1L,HSPA5,HSPA6,HSPD1,HSP90B1,TRAP1,HYOU1,DNAJB11
13_Member	GO Molecular Functions	GO:0044389	ubiquitin-like protein ligase binding	-5.99975	15/317	DBT,DNAJA1,HSPA1B,HSPA1L,HSPA5,HSPA6,HSPD1,ABCB1,RALA,RALB,AURKA,VCP,SCAMP3,FBXW7,RTN4
13_Member	GO Molecular Functions	GO:0051787	misfolded protein binding	-4.99749	5/29	HSPA1B,HSPA1L,HSPA5,HSPA6,DNAJB11
13_Member	GO Molecular Functions	GO:0031072	heat shock protein binding	-4.41887	8/123	APOA2,DNAJA1,HSPA1B,HSPA1L,HSPA5,HSPA6,OGDH,TSC2
13_Member	GO Molecular Functions	GO:0044183	protein folding chaperone	-3.02939	4/43	HSPA1B,HSPA1L,HSPA5,HSPA6
14_Summary	GO Molecular Functions	GO:0048027	mRNA 5'-UTR binding	-5.15789	5/27	FMR1,MYH10,IGF2BP3,IGF2BP2,DHX36,EPRS1
14_Member	GO Molecular Functions	GO:0048027	mRNA 5'-UTR binding	-5.15789	5/27	FMR1,MYH10,IGF2BP3,IGF2BP2,DHX36
14_Member	GO Molecular Functions	GO:0035613	RNA stem-loop binding	-2.98565	3/20	EPRS1,FMR1,MYH10
15_Summary	GO Molecular Functions	GO:0005496	steroid binding	-5.07473	8/100	APOA2,APOA4,APOC3,HSD17B1,PGRMC2,PGRMC1,OSBPL3,OSBPL10,ANXA4,ANXA5,C8G,ITPR1,OGDH,SERPINA5,ABCB1,ATP8A1,ATP11C
15_Member	GO Molecular Functions	GO:0005496	steroid binding	-5.07473	8/100	APOA2,APOA4,APOC3,HSD17B1,PGRMC2,PGRMC1,OSBPL3,OSBPL10
15_Member	GO Molecular Functions	GO:0055102	lipase inhibitor activity	-4.65418	4/17	ANXA4,ANXA5,APOA2,APOC3
15_Member	GO Molecular Functions	GO:0043178	alcohol binding	-4.45977	7/89	APOA2,APOA4,APOC3,C8G,ITPR1,OSBPL3,OSBPL10
15_Member	GO Molecular Functions	GO:0015485	cholesterol binding	-3.82158	5/50	APOA2,APOA4,APOC3,OSBPL3,OSBPL10
15_Member	GO Molecular Functions	GO:0032934	sterol binding	-3.44617	5/60	APOA2,APOA4,APOC3,OSBPL3,OSBPL10
15_Member	GO Molecular Functions	GO:0015248	sterol transporter activity	-3.32644	4/36	APOA2,APOA4,OSBPL3,OSBPL10
15_Member	GO Molecular Functions	GO:0050997	quaternary ammonium group binding	-3.10837	4/41	APOA2,APOA4,OGDH,SERPINA5
15_Member	GO Molecular Functions	GO:0005319	lipid transporter activity	-2.90957	7/159	APOA2,APOA4,ABCB1,ATP8A1,OSBPL3,OSBPL10,ATP11C
15_Member	GO Molecular Functions	GO:0031210	phosphatidylcholine binding	-2.42553	3/31	APOA2,APOA4,SERPINA5
16_Summary	GO Molecular Functions	GO:0019901	protein kinase binding	-5.05558	21/689	AP2A2,AP1B1,CLTC,CTNND1,DCTN1,ACSL3,GJA1,ITGB1,RAB8A,AURKA,EZR,TCL1A,ARHGEF7,SPAG9,KIF20A,TRAP1,DCTN2,GCN1,CIT,RACGAP1,STX17
16_Member	GO Molecular Functions	GO:0019901	protein kinase binding	-5.05558	21/689	AP2A2,AP1B1,CLTC,CTNND1,DCTN1,ACSL3,GJA1,ITGB1,RAB8A,AURKA,EZR,TCL1A,ARHGEF7,SPAG9,KIF20A,TRAP1,DCTN2,GCN1,CIT,RACGAP1,STX17
16_Member	GO Molecular Functions	GO:0019900	kinase binding	-4.33946	21/771	AP2A2,AP1B1,CLTC,CTNND1,DCTN1,ACSL3,GJA1,ITGB1,RAB8A,AURKA,EZR,TCL1A,ARHGEF7,SPAG9,KIF20A,TRAP1,DCTN2,GCN1,CIT,RACGAP1,STX17
17_Summary	GO Molecular Functions	GO:0004857	enzyme inhibitor activity	-4.90864	15/390	AHSG,ANXA4,ANXA5,APOA2,APOC3,C3,C5,ITIH3,SERPINA5,SERPINA1,SERPINA7,IQGAP2,CIT,PRDX5,FETUB,VCP
17_Member	GO Molecular Functions	GO:0004857	enzyme inhibitor activity	-4.90864	15/390	AHSG,ANXA4,ANXA5,APOA2,APOC3,C3,C5,ITIH3,SERPINA5,SERPINA1,SERPINA7,IQGAP2,CIT,PRDX5,FETUB
17_Member	GO Molecular Functions	GO:0004866	endopeptidase inhibitor activity	-4.00657	9/180	AHSG,C3,C5,ITIH3,SERPINA5,SERPINA1,SERPINA7,PRDX5,FETUB
17_Member	GO Molecular Functions	GO:0061134	peptidase regulator activity	-3.88562	10/230	AHSG,C3,C5,ITIH3,SERPINA5,SERPINA1,SERPINA7,VCP,PRDX5,FETUB
17_Member	GO Molecular Functions	GO:0030414	peptidase inhibitor activity	-3.88079	9/187	AHSG,C3,C5,ITIH3,SERPINA5,SERPINA1,SERPINA7,PRDX5,FETUB
17_Member	GO Molecular Functions	GO:0061135	endopeptidase regulator activity	-3.76071	9/194	AHSG,C3,C5,ITIH3,SERPINA5,SERPINA1,SERPINA7,PRDX5,FETUB
18_Summary	GO Molecular Functions	GO:0016878	acid-thiol ligase activity	-4.84913	5/31	ACSL3,ACSL4,SUCLG2,SUCLG1,ACSL5
18_Member	GO Molecular Functions	GO:0016878	acid-thiol ligase activity	-4.84913	5/31	ACSL3,ACSL4,SUCLG2,SUCLG1,ACSL5
18_Member	GO Molecular Functions	GO:0016877	ligase activity, forming carbon-sulfur bonds	-4.24062	5/41	ACSL3,ACSL4,SUCLG2,SUCLG1,ACSL5
18_Member	GO Molecular Functions	GO:0047676	arachidonate-CoA ligase activity	-3.79572	3/11	ACSL3,ACSL4,ACSL5
18_Member	GO Molecular Functions	GO:0004467	long-chain fatty acid-CoA ligase activity	-3.36825	3/15	ACSL3,ACSL4,ACSL5
18_Member	GO Molecular Functions	GO:0015645	fatty acid ligase activity	-2.86154	3/22	ACSL3,ACSL4,ACSL5
18_Member	GO Molecular Functions	GO:0016405	CoA-ligase activity	-2.59917	3/27	ACSL3,ACSL4,ACSL5
19_Summary	GO Molecular Functions	GO:0043531	ADP binding	-4.64571	5/34	ATP5F1A,MYH10,MYO6,VCP,LONP1,CLTC,ITGB1,SERPINA5,SERPINA1,OS9
19_Member	GO Molecular Functions	GO:0043531	ADP binding	-4.64571	5/34	ATP5F1A,MYH10,MYO6,VCP,LONP1
19_Member	GO Molecular Functions	GO:0002020	protease binding	-3.30918	7/136	ATP5F1A,CLTC,ITGB1,SERPINA5,SERPINA1,VCP,OS9
20_Summary	GO Molecular Functions	GO:0019904	protein domain specific binding	-4.55801	20/687	AP2A2,ATP2B1,CLTC,DDX6,EPB41L2,EPS15,ACSL3,DNAJA1,HSPA1B,HSPA5,ITPR1,LLGL2,RAB27A,VCP,EZR,BASP1,CIT,ARFIP1,GNG12,EPB41L5
20_Member	GO Molecular Functions	GO:0019904	protein domain specific binding	-4.55801	20/687	AP2A2,ATP2B1,CLTC,DDX6,EPB41L2,EPS15,ACSL3,DNAJA1,HSPA1B,HSPA5,ITPR1,LLGL2,RAB27A,VCP,EZR,BASP1,CIT,ARFIP1,GNG12,EPB41L5
20_Member	GO Molecular Functions	GO:0030165	PDZ domain binding	-2.01141	4/82	ATP2B1,LLGL2,CIT,GNG12

## Sheet: Cluster 3 GO CC
Table S5. Lists of enriched GO terms of cellular components for differentially abundant proteins in cluster 3.
GroupID	Category	Term	Description	-Log10(P)	InTerm_InList	Gene symbols
1_Summary	GO Cellular Components	GO:0005759	mitochondrial matrix	-21.8809	38/483	ACADVL,ACO2,ALDH2,ATP5F1A,DBT,ECI1,DECR1,DLD,DLST,ECHS1,ETFA,ETFB,FH,HSPA1L,HSPD1,OGDH,PDHB,PDHX,ALDH4A1,SUCLG2,SUCLG1,LONP1,TSFM,TRAP1,RIDA,WARS2,ACAA2,HIBADH,SIRT5,PRDX5,HIBCH,AK3,COQ3,ABHD10,IARS2,MARS2,NADK2,MMAB
1_Member	GO Cellular Components	GO:0005759	mitochondrial matrix	-21.8809	38/483	ACADVL,ACO2,ALDH2,ATP5F1A,DBT,ECI1,DECR1,DLD,DLST,ECHS1,ETFA,ETFB,FH,HSPA1L,HSPD1,OGDH,PDHB,PDHX,ALDH4A1,SUCLG2,SUCLG1,LONP1,TSFM,TRAP1,RIDA,WARS2,ACAA2,HIBADH,SIRT5,PRDX5,HIBCH,AK3,COQ3,ABHD10,IARS2,MARS2,NADK2,MMAB
2_Summary	GO Cellular Components	GO:0042470	melanosome	-18.9529	20/109	CLTC,CNP,PDIA3,HSPA5,ITGB1,MYO5A,P4HB,RAB1A,RAB5A,RAB5B,RAB27A,SLC1A5,SLC3A2,HSP90B1,PDIA4,PDIA6,GNA13,ERP29,RAB32,GANAB,AFP,AHSG,APOA2,APOA4,C3,CP,KTN1,MFGE8,SERPINA1,SELENOF,HYOU1,PDIA5,OS9,ERP44,DNAJB11,MYDGF,VCPIP1,VCP,SEC63,SRPRB
2_Member	GO Cellular Components	GO:0042470	melanosome	-18.9529	20/109	CLTC,CNP,PDIA3,HSPA5,ITGB1,MYO5A,P4HB,RAB1A,RAB5A,RAB5B,RAB27A,SLC1A5,SLC3A2,HSP90B1,PDIA4,PDIA6,GNA13,ERP29,RAB32,GANAB
2_Member	GO Cellular Components	GO:0048770	pigment granule	-18.9529	20/109	CLTC,CNP,PDIA3,HSPA5,ITGB1,MYO5A,P4HB,RAB1A,RAB5A,RAB5B,RAB27A,SLC1A5,SLC3A2,HSP90B1,PDIA4,PDIA6,GNA13,ERP29,RAB32,GANAB
2_Member	GO Cellular Components	GO:0005788	endoplasmic reticulum lumen	-14.7118	25/311	AFP,AHSG,APOA2,APOA4,C3,CP,PDIA3,HSPA5,KTN1,MFGE8,P4HB,SERPINA1,HSP90B1,SELENOF,PDIA4,PDIA6,HYOU1,PDIA5,OS9,ERP29,ERP44,GANAB,DNAJB11,MYDGF,VCPIP1
2_Member	GO Cellular Components	GO:0034663	endoplasmic reticulum chaperone complex	-9.34067	6/11	HSPA5,P4HB,HSP90B1,PDIA6,HYOU1,DNAJB11
2_Member	GO Cellular Components	GO:0140534	endoplasmic reticulum protein-containing complex	-8.1821	12/126	PDIA3,HSPA5,P4HB,HSP90B1,VCP,PDIA6,HYOU1,OS9,SEC63,GANAB,DNAJB11,SRPRB
3_Summary	GO Cellular Components	GO:0005925	focal adhesion	-12.5827	26/421	ANXA5,CLTC,EPB41L2,GJA1,PDIA3,HSPA1B,HSPA5,ICAM1,ITGA6,ITGA2,ITGB1,ITGB4,ITGB5,P4HB,RALA,SVIL,HSP90B1,EZR,STX16,ARHGEF7,KIF23,HYOU1,GNA13,NCKAP1,DCTN4,EPB41L5
3_Member	GO Cellular Components	GO:0005925	focal adhesion	-12.5827	26/421	ANXA5,CLTC,EPB41L2,GJA1,PDIA3,HSPA1B,HSPA5,ICAM1,ITGA6,ITGA2,ITGB1,ITGB4,ITGB5,P4HB,RALA,SVIL,HSP90B1,EZR,STX16,ARHGEF7,KIF23,HYOU1,GNA13,NCKAP1,DCTN4,EPB41L5
3_Member	GO Cellular Components	GO:0030055	cell-substrate junction	-12.3719	26/430	ANXA5,CLTC,EPB41L2,GJA1,PDIA3,HSPA1B,HSPA5,ICAM1,ITGA6,ITGA2,ITGB1,ITGB4,ITGB5,P4HB,RALA,SVIL,HSP90B1,EZR,STX16,ARHGEF7,KIF23,HYOU1,GNA13,NCKAP1,DCTN4,EPB41L5
3_Member	GO Cellular Components	GO:0008305	integrin complex	-4.84913	5/31	ITGA6,ITGA2,ITGB1,ITGB4,ITGB5
3_Member	GO Cellular Components	GO:0098636	protein complex involved in cell adhesion	-3.74003	5/52	ITGA6,ITGA2,ITGB1,ITGB4,ITGB5
4_Summary	GO Cellular Components	GO:0005813	centrosome	-11.7146	30/620	CENPF,DCTN1,DYNC1H1,DYNC1I2,GNAI1,HSPA1B,RAB8A,SPAST,AURKA,ARHGEF7,SPAG9,ROCK2,KIF23,CKAP5,ACTR1B,ACTR1A,PATJ,TACC3,DCTN2,TUBGCP2,FBXW11,UBR4,RABGAP1,DYNC1LI1,DCTN4,FSD1,DYNLRB1,KHDC3L,SKA1,MZT1,MAP1B,KIF20A,ACTR10,CLTC,SVIL,HSPH1,KIF4A,RACGAP1,SRPRB,GJA1,MYO1B,MYO5A,MYO6,EZR,NCKAP1,CLTA,KPNA7,TRAPPC12,FMR1,UHRF2,DHX36
4_Member	GO Cellular Components	GO:0005813	centrosome	-11.7146	30/620	CENPF,DCTN1,DYNC1H1,DYNC1I2,GNAI1,HSPA1B,RAB8A,SPAST,AURKA,ARHGEF7,SPAG9,ROCK2,KIF23,CKAP5,ACTR1B,ACTR1A,PATJ,TACC3,DCTN2,TUBGCP2,FBXW11,UBR4,RABGAP1,DYNC1LI1,DCTN4,FSD1,DYNLRB1,KHDC3L,SKA1,MZT1
4_Member	GO Cellular Components	GO:0005875	microtubule associated complex	-11.0392	16/160	DCTN1,DYNC1H1,DYNC1I2,MAP1B,AURKA,KIF23,KIF20A,ACTR1B,ACTR1A,DCTN2,FBXW11,RABGAP1,DYNC1LI1,DCTN4,ACTR10,DYNLRB1
4_Member	GO Cellular Components	GO:0005874	microtubule	-8.997	22/439	CLTC,DCTN1,DYNC1H1,DYNC1I2,MAP1B,SPAST,AURKA,SVIL,KIF23,CKAP5,KIF20A,DCTN2,HSPH1,TUBGCP2,FBXW11,KIF4A,RACGAP1,DYNC1LI1,SRPRB,FSD1,DYNLRB1,SKA1
4_Member	GO Cellular Components	GO:0099513	polymeric cytoskeletal fiber	-8.25144	28/763	CLTC,DCTN1,DYNC1H1,DYNC1I2,GJA1,MAP1B,MYO1B,MYO5A,MYO6,SPAST,AURKA,SVIL,EZR,KIF23,CKAP5,KIF20A,DCTN2,NCKAP1,HSPH1,TUBGCP2,FBXW11,KIF4A,RACGAP1,DYNC1LI1,SRPRB,FSD1,DYNLRB1,SKA1
4_Member	GO Cellular Components	GO:0005819	spindle	-7.06124	19/425	CENPF,CLTA,CLTC,DCTN1,SPAST,AURKA,ARHGEF7,KIF23,CKAP5,KIF20A,TACC3,TUBGCP2,KIF4A,RACGAP1,DYNC1LI1,DCTN4,SKA1,KPNA7,MZT1
4_Member	GO Cellular Components	GO:0030286	dynein complex	-5.91848	7/54	DCTN1,DYNC1H1,DYNC1I2,DCTN2,DYNC1LI1,DCTN4,DYNLRB1
4_Member	GO Cellular Components	GO:0005868	cytoplasmic dynein complex	-5.52353	5/23	DYNC1H1,DYNC1I2,DYNC1LI1,DCTN4,DYNLRB1
4_Member	GO Cellular Components	GO:0000776	kinetochore	-4.38066	9/161	CENPF,DCTN1,CKAP5,DCTN2,FBXW11,TRAPPC12,DYNC1LI1,DCTN4,SKA1
4_Member	GO Cellular Components	GO:0000775	chromosome, centromeric region	-4.32846	11/246	CENPF,DCTN1,FMR1,CKAP5,DCTN2,FBXW11,TRAPPC12,DYNC1LI1,DCTN4,UHRF2,SKA1
4_Member	GO Cellular Components	GO:0000779	condensed chromosome, centromeric region	-4.17744	9/171	CENPF,DCTN1,CKAP5,DCTN2,FBXW11,TRAPPC12,DYNC1LI1,DCTN4,SKA1
4_Member	GO Cellular Components	GO:0000922	spindle pole	-4.17744	9/171	CENPF,DCTN1,AURKA,ARHGEF7,CKAP5,TACC3,TUBGCP2,DYNC1LI1,DCTN4
4_Member	GO Cellular Components	GO:0072686	mitotic spindle	-3.24709	8/182	CLTC,DCTN1,AURKA,ARHGEF7,KIF23,TACC3,RACGAP1,SKA1
4_Member	GO Cellular Components	GO:0098687	chromosomal region	-3.18931	12/387	CENPF,DCTN1,FMR1,CKAP5,DCTN2,FBXW11,TRAPPC12,DYNC1LI1,DCTN4,UHRF2,DHX36,SKA1
4_Member	GO Cellular Components	GO:0000793	condensed chromosome	-2.66937	9/276	CENPF,DCTN1,CKAP5,DCTN2,FBXW11,TRAPPC12,DYNC1LI1,DCTN4,SKA1
5_Summary	GO Cellular Components	GO:0030496	midbody	-11.5273	18/201	CENPF,CTNND1,GNAI1,HSPA5,RAB8A,MYH10,RALA,RALB,SPAST,AURKA,SVIL,HSP90B1,KIF23,KIF20A,CIT,KIF4A,RACGAP1,ANLN,ITGB1,TUBGCP2,FSD1
5_Member	GO Cellular Components	GO:0030496	midbody	-11.5273	18/201	CENPF,CTNND1,GNAI1,HSPA5,RAB8A,MYH10,RALA,RALB,SPAST,AURKA,SVIL,HSP90B1,KIF23,KIF20A,CIT,KIF4A,RACGAP1,ANLN
5_Member	GO Cellular Components	GO:0032153	cell division site	-7.31223	9/72	ITGB1,MYH10,RALA,SVIL,TUBGCP2,CIT,RACGAP1,ANLN,FSD1
5_Member	GO Cellular Components	GO:0032154	cleavage furrow	-5.91848	7/54	ITGB1,MYH10,RALA,SVIL,CIT,RACGAP1,FSD1
5_Member	GO Cellular Components	GO:0090543	Flemming body	-2.31097	3/34	RALA,KIF23,RACGAP1
6_Summary	GO Cellular Components	GO:0005579	membrane attack complex	-11.1454	6/7	C5,C6,C7,C8B,C8G,C9,AP2A2,CDH3,CLTA,CLTC,CTNND1,EPS15,GJA1,GNAI1,ITGA6,ITGA2,ITGB1,ITGB4,ITGB5,SLC3A2,GNA13,GNG12,EPS15L1
6_Member	GO Cellular Components	GO:0005579	membrane attack complex	-11.1454	6/7	C5,C6,C7,C8B,C8G,C9
6_Member	GO Cellular Components	GO:0046930	pore complex	-6.69877	6/26	C5,C6,C7,C8B,C8G,C9
6_Member	GO Cellular Components	GO:0098797	plasma membrane protein complex	-5.91772	23/711	AP2A2,C5,C6,C7,C8B,C8G,C9,CDH3,CLTA,CLTC,CTNND1,EPS15,GJA1,GNAI1,ITGA6,ITGA2,ITGB1,ITGB4,ITGB5,SLC3A2,GNA13,GNG12,EPS15L1
7_Summary	GO Cellular Components	GO:0005938	cell cortex	-11.0104	21/310	CLTA,CTNND1,DCTN1,DYNC1H1,EPB41L2,GNAI1,LLGL2,MYH10,MYO5B,MYO6,SPTAN1,SPTBN1,EZR,ARHGEF7,ACTR1A,DCTN4,ANLN,TLE6,NLRP5,KHDC3L,OOEP,CENPF,FMR1,SPAST,FBXW11,KIF4A,ACTR10
7_Member	GO Cellular Components	GO:0005938	cell cortex	-11.0104	21/310	CLTA,CTNND1,DCTN1,DYNC1H1,EPB41L2,GNAI1,LLGL2,MYH10,MYO5B,MYO6,SPTAN1,SPTBN1,EZR,ARHGEF7,ACTR1A,DCTN4,ANLN,TLE6,NLRP5,KHDC3L,OOEP
7_Member	GO Cellular Components	GO:0099738	cell cortex region	-8.32318	8/39	CLTA,CTNND1,DCTN1,GNAI1,MYO5B,ACTR1A,KHDC3L,OOEP
7_Member	GO Cellular Components	GO:0106333	subcortical maternal complex	-7.98549	4/4	TLE6,NLRP5,KHDC3L,OOEP
7_Member	GO Cellular Components	GO:0099568	cytoplasmic region	-7.12145	15/259	CENPF,CLTA,CTNND1,DCTN1,DYNC1H1,FMR1,GNAI1,MYO5B,SPAST,ACTR1A,FBXW11,KIF4A,ACTR10,KHDC3L,OOEP
7_Member	GO Cellular Components	GO:0045179	apical cortex	-3.79572	3/11	MYO5B,KHDC3L,OOEP
8_Summary	GO Cellular Components	GO:0048471	perinuclear region of cytoplasm	-10.7801	31/721	ANXA4,CENPF,CNP,ACSL3,FMR1,DNAJA1,HSPA1B,ITGA2,ITGB1,ITPR1,MAP1B,MYO1B,MYO6,SPAST,AURKA,HSP90B1,TSC2,VCP,EZR,STX16,SPAG9,VAMP3,PATJ,COPS8,PRDX5,OSBPL3,TRAPPC12,FBXW7,RAB1B,RAB3C,CISD2
8_Member	GO Cellular Components	GO:0048471	perinuclear region of cytoplasm	-10.7801	31/721	ANXA4,CENPF,CNP,ACSL3,FMR1,DNAJA1,HSPA1B,ITGA2,ITGB1,ITPR1,MAP1B,MYO1B,MYO6,SPAST,AURKA,HSP90B1,TSC2,VCP,EZR,STX16,SPAG9,VAMP3,PATJ,COPS8,PRDX5,OSBPL3,TRAPPC12,FBXW7,RAB1B,RAB3C,CISD2
9_Summary	GO Cellular Components	GO:0045239	tricarboxylic acid cycle enzyme complex	-9.96509	7/16	DBT,DLD,DLST,FH,OGDH,SUCLG2,SUCLG1,ETFA,ETFB,P4HB,PDHB,PDHX
9_Member	GO Cellular Components	GO:0045239	tricarboxylic acid cycle enzyme complex	-9.96509	7/16	DBT,DLD,DLST,FH,OGDH,SUCLG2,SUCLG1
9_Member	GO Cellular Components	GO:0045240	dihydrolipoyl dehydrogenase complex	-5.90255	4/9	DBT,DLD,DLST,OGDH
9_Member	GO Cellular Components	GO:0030062	mitochondrial tricarboxylic acid cycle enzyme complex	-5.49138	4/11	DBT,DLD,SUCLG2,SUCLG1
9_Member	GO Cellular Components	GO:1990204	oxidoreductase complex	-5.2613	9/125	DBT,DLD,DLST,ETFA,ETFB,OGDH,P4HB,PDHB,PDHX
9_Member	GO Cellular Components	GO:0045252	oxoglutarate dehydrogenase complex	-4.99356	3/5	DLD,DLST,OGDH
9_Member	GO Cellular Components	GO:0005967	mitochondrial pyruvate dehydrogenase complex	-4.45604	3/7	DLD,PDHB,PDHX
9_Member	GO Cellular Components	GO:0045254	pyruvate dehydrogenase complex	-4.45604	3/7	DLD,PDHB,PDHX
10_Summary	GO Cellular Components	GO:0072562	blood microparticle	-9.44832	14/147	A1BG,AFM,AHSG,ANXA5,APOA2,APOA4,C3,C8G,C9,CP,HSPA1B,HSPA1L,HSPA6,PSMC5
10_Member	GO Cellular Components	GO:0072562	blood microparticle	-9.44832	14/147	A1BG,AFM,AHSG,ANXA5,APOA2,APOA4,C3,C8G,C9,CP,HSPA1B,HSPA1L,HSPA6,PSMC5
11_Summary	GO Cellular Components	GO:0101002	ficolin-1-rich granule	-8.14128	14/185	A1BG,AP2A2,APEH,COPB1,HSPA1B,HSPA6,SERPINA1,PSMD3,VCP,ACTR1B,UBR4,COMMD9,DYNC1LI1,ACTR10,ACAA1,AHSG,C3,DYNC1H1,ITIH3,RAB27A,SPTAN1,ERP44
11_Member	GO Cellular Components	GO:0101002	ficolin-1-rich granule	-8.14128	14/185	A1BG,AP2A2,APEH,COPB1,HSPA1B,HSPA6,SERPINA1,PSMD3,VCP,ACTR1B,UBR4,COMMD9,DYNC1LI1,ACTR10
11_Member	GO Cellular Components	GO:0034774	secretory granule lumen	-6.64558	16/322	A1BG,ACAA1,AHSG,C3,DYNC1H1,HSPA6,ITIH3,SERPINA1,PSMD3,RAB27A,SPTAN1,VCP,ACTR1B,ERP44,COMMD9,ACTR10
11_Member	GO Cellular Components	GO:0060205	cytoplasmic vesicle lumen	-6.59141	16/325	A1BG,ACAA1,AHSG,C3,DYNC1H1,HSPA6,ITIH3,SERPINA1,PSMD3,RAB27A,SPTAN1,VCP,ACTR1B,ERP44,COMMD9,ACTR10
11_Member	GO Cellular Components	GO:0031983	vesicle lumen	-6.55565	16/327	A1BG,ACAA1,AHSG,C3,DYNC1H1,HSPA6,ITIH3,SERPINA1,PSMD3,RAB27A,SPTAN1,VCP,ACTR1B,ERP44,COMMD9,ACTR10
11_Member	GO Cellular Components	GO:1904813	ficolin-1-rich granule lumen	-6.23587	10/124	A1BG,APEH,HSPA1B,HSPA6,SERPINA1,PSMD3,VCP,ACTR1B,COMMD9,ACTR10
12_Summary	GO Cellular Components	GO:0005769	early endosome	-8.03115	20/410	AP1B1,APOA2,APOA4,APOC3,EPS15,HSPD1,MYO1B,MYO5A,RAB1A,RAB5A,RAB5B,VAMP3,WASHC5,RAB32,DNAJC13,WASHC4,CCDC93,PI4K2A,WASHC2C,ATP11C,AP2A2,CLTA,CLTC,PDIA3,ITGB1,RAB8A,RAB27A,SCAMP3,RAP2C
12_Member	GO Cellular Components	GO:0005769	early endosome	-8.03115	20/410	AP1B1,APOA2,APOA4,APOC3,EPS15,HSPD1,MYO1B,MYO5A,RAB1A,RAB5A,RAB5B,VAMP3,WASHC5,RAB32,DNAJC13,WASHC4,CCDC93,PI4K2A,WASHC2C,ATP11C
12_Member	GO Cellular Components	GO:0010008	endosome membrane	-6.12733	20/538	AP2A2,CLTA,CLTC,EPS15,PDIA3,ITGB1,RAB8A,MYO1B,RAB5A,RAB5B,RAB27A,VAMP3,WASHC5,SCAMP3,DNAJC13,WASHC4,PI4K2A,RAP2C,WASHC2C,ATP11C
12_Member	GO Cellular Components	GO:0031901	early endosome membrane	-3.95194	9/183	EPS15,RAB5A,RAB5B,WASHC5,DNAJC13,WASHC4,PI4K2A,WASHC2C,ATP11C
12_Member	GO Cellular Components	GO:0071203	WASH complex	-3.93075	3/10	WASHC5,WASHC4,WASHC2C
13_Summary	GO Cellular Components	GO:0005793	endoplasmic reticulum-Golgi intermediate compartment	-7.95212	12/132	COPB1,HSPA5,NUCB2,P4HB,SERPINA1,TRIP11,PDIA6,ERP44,TRAPPC12,STX17,MYDGF,RAB1B
13_Member	GO Cellular Components	GO:0005793	endoplasmic reticulum-Golgi intermediate compartment	-7.95212	12/132	COPB1,HSPA5,NUCB2,P4HB,SERPINA1,TRIP11,PDIA6,ERP44,TRAPPC12,STX17,MYDGF,RAB1B
13_Member	GO Cellular Components	GO:0033116	endoplasmic reticulum-Golgi intermediate compartment membrane	-2.08636	4/78	SERPINA1,TRIP11,STX17,RAB1B
14_Summary	GO Cellular Components	GO:0030667	secretory granule membrane	-7.60411	17/312	AP2A2,COPB1,ITPR1,MFGE8,SERPINA5,RAB5B,RAB27A,RAP1B,VNN1,TRIP11,ATP8A1,IQGAP2,PGRMC1,DNAJC13,UBR4,DYNC1LI1,RAP2C,SPTAN1
14_Member	GO Cellular Components	GO:0030667	secretory granule membrane	-7.60411	17/312	AP2A2,COPB1,ITPR1,MFGE8,SERPINA5,RAB5B,RAB27A,RAP1B,VNN1,TRIP11,ATP8A1,IQGAP2,PGRMC1,DNAJC13,UBR4,DYNC1LI1,RAP2C
14_Member	GO Cellular Components	GO:0101003	ficolin-1-rich granule membrane	-2.46502	4/61	AP2A2,COPB1,UBR4,DYNC1LI1
14_Member	GO Cellular Components	GO:0070820	tertiary granule	-2.17437	6/164	AP2A2,COPB1,SPTAN1,UBR4,DYNC1LI1,RAP2C
15_Summary	GO Cellular Components	GO:0015629	actin cytoskeleton	-7.27	21/501	EPB41L2,LLGL2,MYO1B,MYH10,MYO5A,MYO5B,MYO6,RAB5A,SPTAN1,SPTBN1,SVIL,EZR,ACTR1B,ACTR1A,DCTN2,NCKAP1,IQGAP2,STOML2,DCTN4,ANLN,ACTR10
15_Member	GO Cellular Components	GO:0015629	actin cytoskeleton	-7.27	21/501	EPB41L2,LLGL2,MYO1B,MYH10,MYO5A,MYO5B,MYO6,RAB5A,SPTAN1,SPTBN1,SVIL,EZR,ACTR1B,ACTR1A,DCTN2,NCKAP1,IQGAP2,STOML2,DCTN4,ANLN,ACTR10
15_Member	GO Cellular Components	GO:0005869	dynactin complex	-6.38493	5/16	ACTR1B,ACTR1A,DCTN2,DCTN4,ACTR10
16_Summary	GO Cellular Components	GO:0030133	transport vesicle	-7.18991	19/417	AP1B1,ATP2B1,CLTA,CLTC,COPA,COPB1,ITPR1,RAB8A,RAB1A,RAB5A,RAB5B,RAB27A,COPB2,TRIP11,VAMP3,ERP29,STX17,RAB1B,RAB3C
16_Member	GO Cellular Components	GO:0030133	transport vesicle	-7.18991	19/417	AP1B1,ATP2B1,CLTA,CLTC,COPA,COPB1,ITPR1,RAB8A,RAB1A,RAB5A,RAB5B,RAB27A,COPB2,TRIP11,VAMP3,ERP29,STX17,RAB1B,RAB3C
16_Member	GO Cellular Components	GO:0030658	transport vesicle membrane	-4.0606	10/219	AP1B1,ATP2B1,CLTA,CLTC,ITPR1,RAB1A,RAB5A,RAB5B,STX17,RAB3C
16_Member	GO Cellular Components	GO:0098993	anchored component of synaptic vesicle membrane	-3.67404	3/12	RAB5A,RAB5B,RAB3C
16_Member	GO Cellular Components	GO:0098563	intrinsic component of synaptic vesicle membrane	-3.1495	4/40	ATP2B1,RAB5A,RAB5B,RAB3C
16_Member	GO Cellular Components	GO:0030672	synaptic vesicle membrane	-2.24079	5/112	ATP2B1,CLTA,RAB5A,RAB5B,RAB3C
16_Member	GO Cellular Components	GO:0099501	exocytic vesicle membrane	-2.24079	5/112	ATP2B1,CLTA,RAB5A,RAB5B,RAB3C
16_Member	GO Cellular Components	GO:0070382	exocytic vesicle	-2.10035	7/223	ATP2B1,CLTA,RAB8A,RAB5A,RAB5B,RAB27A,RAB3C
17_Summary	GO Cellular Components	GO:0030175	filopodium	-6.87575	10/106	DYNC1H1,FMR1,ITGB1,MYO1B,MYO5A,MYO6,EZR,FXR2,IQGAP2,OSBPL3,CNP,MYH10,MYO5B,NCKAP1
17_Member	GO Cellular Components	GO:0030175	filopodium	-6.87575	10/106	DYNC1H1,FMR1,ITGB1,MYO1B,MYO5A,MYO6,EZR,FXR2,IQGAP2,OSBPL3
17_Member	GO Cellular Components	GO:0098858	actin-based cell projection	-4.755	11/221	CNP,DYNC1H1,FMR1,ITGB1,MYO1B,MYO5A,MYO6,EZR,FXR2,IQGAP2,OSBPL3
17_Member	GO Cellular Components	GO:0016459	myosin complex	-3.58712	5/56	MYO1B,MYH10,MYO5A,MYO5B,MYO6
17_Member	GO Cellular Components	GO:0005902	microvillus	-2.6058	5/92	CNP,MYO1B,MYO6,EZR,IQGAP2
17_Member	GO Cellular Components	GO:0005884	actin filament	-2.22466	5/113	MYO1B,MYO5A,MYO6,EZR,NCKAP1
18_Summary	GO Cellular Components	GO:0000323	lytic vacuole	-6.7477	25/739	AP2A2,AP1B1,C3,CLTA,CLTC,CP,DYNC1H1,GNAI1,LUM,MYO5A,MYO6,RAB27A,RAP1B,SLC3A2,TSC2,VCP,NAPG,VNN1,SPAG9,ATP8A1,DNAJC13,OCIAD1,PI4K2A,ACTR10,ATP11C,STX17
18_Member	GO Cellular Components	GO:0000323	lytic vacuole	-6.7477	25/739	AP2A2,AP1B1,C3,CLTA,CLTC,CP,DYNC1H1,GNAI1,LUM,MYO5A,MYO6,RAB27A,RAP1B,SLC3A2,TSC2,VCP,NAPG,VNN1,SPAG9,ATP8A1,DNAJC13,OCIAD1,PI4K2A,ACTR10,ATP11C
18_Member	GO Cellular Components	GO:0005764	lysosome	-6.7477	25/739	AP2A2,AP1B1,C3,CLTA,CLTC,CP,DYNC1H1,GNAI1,LUM,MYO5A,MYO6,RAB27A,RAP1B,SLC3A2,TSC2,VCP,NAPG,VNN1,SPAG9,ATP8A1,DNAJC13,OCIAD1,PI4K2A,ACTR10,ATP11C
18_Member	GO Cellular Components	GO:0005774	vacuolar membrane	-5.28323	17/458	AP2A2,AP1B1,CLTA,CLTC,CP,GNAI1,MYO6,RAP1B,SLC3A2,NAPG,VNN1,SPAG9,ATP8A1,DNAJC13,STX17,PI4K2A,ATP11C
18_Member	GO Cellular Components	GO:0005765	lysosomal membrane	-5.21115	16/415	AP2A2,AP1B1,CLTA,CLTC,CP,GNAI1,MYO6,RAP1B,SLC3A2,NAPG,VNN1,SPAG9,ATP8A1,DNAJC13,PI4K2A,ATP11C
18_Member	GO Cellular Components	GO:0098852	lytic vacuole membrane	-5.21115	16/415	AP2A2,AP1B1,CLTA,CLTC,CP,GNAI1,MYO6,RAP1B,SLC3A2,NAPG,VNN1,SPAG9,ATP8A1,DNAJC13,PI4K2A,ATP11C
18_Member	GO Cellular Components	GO:0005766	primary lysosome	-3.71525	8/155	C3,DYNC1H1,RAP1B,VCP,VNN1,ATP8A1,DNAJC13,ACTR10
18_Member	GO Cellular Components	GO:0042582	azurophil granule	-3.71525	8/155	C3,DYNC1H1,RAP1B,VCP,VNN1,ATP8A1,DNAJC13,ACTR10
18_Member	GO Cellular Components	GO:0035577	azurophil granule membrane	-2.54465	4/58	RAP1B,VNN1,ATP8A1,DNAJC13
19_Summary	GO Cellular Components	GO:0030132	clathrin coat of coated pit	-6.71652	5/14	AP2A2,CLTA,CLTC,EPS15,EPS15L1,AP1B1,COPA,COPB1,COPB2,CAMK2D,PDIA3,ITGB5,RAB8A,MYO6,RAB5A,RAB5B,RALA,HSP90B1,VAMP3,HYOU1,HSPH1,RAB32,HSPD1,SERPINA1,RAB27A,STX17,GJA1
19_Member	GO Cellular Components	GO:0030132	clathrin coat of coated pit	-6.71652	5/14	AP2A2,CLTA,CLTC,EPS15,EPS15L1
19_Member	GO Cellular Components	GO:0030117	membrane coat	-6.50438	9/89	AP2A2,AP1B1,CLTA,CLTC,COPA,COPB1,EPS15,COPB2,EPS15L1
19_Member	GO Cellular Components	GO:0048475	coated membrane	-6.50438	9/89	AP2A2,AP1B1,CLTA,CLTC,COPA,COPB1,EPS15,COPB2,EPS15L1
19_Member	GO Cellular Components	GO:0030139	endocytic vesicle	-6.29584	16/342	AP2A2,CAMK2D,CLTA,CLTC,PDIA3,ITGB5,RAB8A,MYO6,RAB5A,RAB5B,RALA,HSP90B1,VAMP3,HYOU1,HSPH1,RAB32
19_Member	GO Cellular Components	GO:0030135	coated vesicle	-6.13867	15/309	AP2A2,AP1B1,CLTA,CLTC,COPA,COPB1,HSPD1,RAB8A,MYO6,SERPINA1,RAB5A,RAB27A,COPB2,VAMP3,STX17
19_Member	GO Cellular Components	GO:0030120	vesicle coat	-5.75574	7/57	AP2A2,AP1B1,CLTA,CLTC,COPA,COPB1,COPB2
19_Member	GO Cellular Components	GO:0030660	Golgi-associated vesicle membrane	-5.75574	7/57	AP1B1,CLTA,CLTC,COPA,COPB1,GJA1,COPB2
19_Member	GO Cellular Components	GO:0005798	Golgi-associated vesicle	-5.45371	8/89	AP1B1,CLTA,CLTC,COPA,COPB1,GJA1,RAB8A,COPB2
19_Member	GO Cellular Components	GO:0030118	clathrin coat	-5.27875	6/44	AP2A2,AP1B1,CLTA,CLTC,EPS15,EPS15L1
19_Member	GO Cellular Components	GO:0030662	coated vesicle membrane	-5.2248	11/197	AP2A2,AP1B1,CLTA,CLTC,COPA,COPB1,MYO6,RAB5A,COPB2,VAMP3,STX17
19_Member	GO Cellular Components	GO:0005905	clathrin-coated pit	-5.14806	7/70	AP2A2,CLTA,CLTC,EPS15,HSPD1,MYO6,EPS15L1
19_Member	GO Cellular Components	GO:0030125	clathrin vesicle coat	-3.63802	4/30	AP2A2,AP1B1,CLTA,CLTC
19_Member	GO Cellular Components	GO:0030126	COPI vesicle coat	-3.56337	3/13	COPA,COPB1,COPB2
19_Member	GO Cellular Components	GO:0030136	clathrin-coated vesicle	-3.49042	9/211	AP2A2,AP1B1,CLTA,CLTC,RAB8A,MYO6,RAB5A,RAB27A,VAMP3
19_Member	GO Cellular Components	GO:0045334	clathrin-coated endocytic vesicle	-3.47653	6/91	AP2A2,CLTA,CLTC,MYO6,RAB5A,VAMP3
19_Member	GO Cellular Components	GO:0030665	clathrin-coated vesicle membrane	-3.38716	7/132	AP2A2,AP1B1,CLTA,CLTC,MYO6,RAB5A,VAMP3
19_Member	GO Cellular Components	GO:0030140	trans-Golgi network transport vesicle	-3.2802	4/37	AP1B1,CLTA,CLTC,RAB8A
19_Member	GO Cellular Components	GO:0030130	clathrin coat of trans-Golgi network vesicle	-3.12435	3/18	AP1B1,CLTA,CLTC
19_Member	GO Cellular Components	GO:0030663	COPI-coated vesicle membrane	-3.12435	3/18	COPA,COPB1,COPB2
19_Member	GO Cellular Components	GO:0036020	endolysosome membrane	-3.05298	3/19	AP2A2,CLTA,CLTC
19_Member	GO Cellular Components	GO:0012510	trans-Golgi network transport vesicle membrane	-2.98565	3/20	AP1B1,CLTA,CLTC
19_Member	GO Cellular Components	GO:0030137	COPI-coated vesicle	-2.86154	3/22	COPA,COPB1,COPB2
19_Member	GO Cellular Components	GO:0036019	endolysosome	-2.55319	3/28	AP2A2,CLTA,CLTC
19_Member	GO Cellular Components	GO:0030666	endocytic vesicle membrane	-2.42349	7/194	AP2A2,CAMK2D,CLTC,RAB8A,RAB5A,VAMP3,RAB32
19_Member	GO Cellular Components	GO:0030669	clathrin-coated endocytic vesicle membrane	-2.20784	4/72	AP2A2,CLTC,RAB5A,VAMP3
20_Summary	GO Cellular Components	GO:0036464	cytoplasmic ribonucleoprotein granule	-6.63597	14/244	DDX6,FMR1,CNOT3,VCP,ROCK2,FXR2,G3BP2,IGF2BP3,IGF2BP2,TDRKH,EDC4,SHFL,NUFIP2,DHX36
20_Member	GO Cellular Components	GO:0036464	cytoplasmic ribonucleoprotein granule	-6.63597	14/244	DDX6,FMR1,CNOT3,VCP,ROCK2,FXR2,G3BP2,IGF2BP3,IGF2BP2,TDRKH,EDC4,SHFL,NUFIP2,DHX36
20_Member	GO Cellular Components	GO:0035770	ribonucleoprotein granule	-6.2623	14/262	DDX6,FMR1,CNOT3,VCP,ROCK2,FXR2,G3BP2,IGF2BP3,IGF2BP2,TDRKH,EDC4,SHFL,NUFIP2,DHX36
20_Member	GO Cellular Components	GO:0010494	cytoplasmic stress granule	-5.76488	8/81	DDX6,FMR1,VCP,G3BP2,IGF2BP3,IGF2BP2,NUFIP2,DHX36
20_Member	GO Cellular Components	GO:0000932	P-body	-3.35158	6/96	DDX6,CNOT3,IGF2BP3,IGF2BP2,EDC4,SHFL
