# Supplementary material for: The proteomic analysis of bovine embryos developed in vivo or in vitro reveals the contribution of the maternal environment to early embryo
Source: BMC Genomics. 2022 Dec 19;23:839. doi: 10.1186/s12864-022-09076-5 (PMC9764490; doi:10.1186/s12864-022-09076-5)
Supplement: Supplementary file 2 — Additional file 2: Tables S1–S8. [file 12864_2022_9076_MOESM2_ESM.zip › Table S6.xlsx]

## Sheet: 4-6 cells
Table S6. List of differentially abundant proteins in each pairwise comparison between embryo origin at 4-6 cell stage (t-test p-value ≤ 0.05; fold-change ratio ≥ 1.5).
Vivo > vitro (125)
Vitro > vivo (133)
					Fold-change ratio			Mean Normalized Weighted Spectra			Normalized Weighted Spectra in each sample
Protein name (258)	Accession Number	Gene symbol	p-value t.test		Vivo:vitro	Vitro:vivo		4-6 cells vitro	4-6 cells vivo		4-6 cells vitro 1	4-6 cells vitro 2	4-6 cells vitro 3	4-6 cells vitro 4	4-6 cells vivo 1	4-6 cells vivo 2	4-6 cells vivo 3
Adiponectin	A0A3Q1M564	ADIPOQ	0.0333223		0	#DIV/0!		2.13572	0		1.749	0.94009	1.9836	3.8702	0	0	0
A-kinase anchoring protein 1	E1BMU6	AKAP1	0.0499904		0.667001	1.49925		8.92378	5.95217		6.9961	8.4608	9.9182	10.32	7.4151	4.3918	6.0496
Albumin	A0A140T897	ALB	0.048489		0.159524	6.26865		350.125	55.8533		258.55	265.56	239.98	636.41	49.008	74.248	44.304
Apolipoprotein A-II	P81644	APOA2	0.0129562		0.284483	3.51515		4.08355	1.1617		3.4981	4.7004	2.9755	5.1602	0	1.7567	1.7284
Chromosome 10 C15orf48 homolog	A0A3Q1M537	C10H15orf48	0.00956955		0.444353	2.25047		3.55538	1.57984		2.6236	3.7604	3.9673	3.8702	2.1186	1.7567	0.86422
Complement component C9	Q3MHN2	C9	0.00896433		0.442299	2.26091		8.95073	3.9589		11.369	8.4608	6.9427	9.0304	3.1779	3.5135	5.1853
Cadherin-3	E1BGT1	CDH3	0.002358		0.47018	2.12685		6.58195	3.0947		6.9961	5.6405	5.9509	7.7403	3.1779	3.5135	2.5927
Centromere protein F	F1N1F8	CENPF	0.0496385		0.252752	3.95645		3.95245	0.99899		2.6236	3.7604	2.9755	6.4503	2.1186	0.87837	0
Clathrin light chain A	P04973	CLTA	0.00369313		0.371477	2.69196		5.96625	2.21632		6.1216	5.6405	6.9427	5.1602	3.1779	0.87837	2.5927
DnaJ homolog subfamily A member 1	Q5E954	DNAJA1	0.0155569		0.576733	1.7339		11.2231	6.47273		10.494	11.281	8.9264	14.191	6.3558	6.1486	6.9138
Erythroid differentiation regulatory factor 1	E1BCZ3	EDRF1	0.00193406		0.232169	4.30721		2.5019	0.580863		2.6236	2.8203	1.9836	2.5801	0	0.87837	0.86422
Eukaryotic translation initiation factor 3 subunit I	Q5E966	EIF3I	0.0316254		0	#DIV/0!		3.1728	0		2.6236	0.94009	3.9673	5.1602	0	0	0
Eukaryotic translation initiation factor 3 subunit J	Q0VCU8	EIF3J	0.0234797		0.410589	2.43552		6.0995	2.50439		4.3726	5.6405	7.9346	6.4503	3.1779	0.87837	3.4569
Eukaryotic translation initiation factor 4E	A0A3Q1NEI6	EIF4E	0.0151042		0.154371	6.47788		4.184	0.64589		3.4981	2.8203	3.9673	6.4503	1.0593	0.87837	0
Eukaryotic translation initiation factor 4E family member 1B	F1N030	EIF4E1B	0.0237724		0.304068	3.28873		3.056	0.929233		3.4981	1.8802	2.9755	3.8702	1.0593	0	1.7284
EPS15 protein	A5D7I1	EPS15	0.00984198		0	#DIV/0!		4.9615	0		6.1216	6.5806	1.9836	5.1602	0	0	0
Epidermal growth factor receptor pathway substrate 15 like 1	A0A3Q1MMI6	EPS15L1	0.00908893		0.316029	3.16427		8.8628	2.8009		10.492	11.278	5.9481	7.7331	3.1749	2.6351	2.5927
Endoplasmic reticulum resident protein 44	Q3T0L2	ERP44	0.0301545		0.662056	1.51045		10.3101	6.82583		12.243	8.4608	8.9264	11.61	7.4151	6.1486	6.9138
FMR1 autosomal homolog 2	A0A3Q1MDB8	FXR2	0.0110193		0.305026	3.27841		4.87948	1.48837		4.7091	3.182	4.9591	6.6677	1.4165	1.1745	1.8741
Guanine nucleotide-binding protein G(i) subunit alpha-1	P63097	GNAI1	0.0371829		0.574203	1.74154		2.6468	1.5198		2.2323	2.4578	2.7199	3.1772	1.2493	1.0359	2.2742
Glycoprotein M6B	A0A3Q1LT94	GPM6B	0.0130799		0.209568	4.77172		4.47905	0.938667		3.4981	6.5806	3.9673	3.8702	1.0593	1.7567	0
Histone H1.8	F1N2H1	H1-8	0.0474452		0.418419	2.38995		4.61962	1.93294		5.2471	4.7004	5.9509	2.5801	3.1779	1.7567	0.86422
3-hydroxyisobutyrate dehydrogenase, mitochondrial	Q2HJD7	HIBADH	0.0400903		0.669	1.49477		26.7195	17.8753		23.612	28.203	22.812	32.251	22.245	16.689	14.692
ITPR interacting domain containing 2	A0A3Q1LNI4	ITPRID2	0.00125264		0.0938834	10.6515		3.76105	0.3531		3.4981	4.7004	2.9755	3.8702	1.0593	0	0
Lectin, mannose binding 1	F1ME46	LMAN1	0.0415081		0.609464	1.64079		7.18178	4.37703		6.1216	5.6405	7.9346	9.0304	5.2965	3.5135	4.3211
Leucine-rich repeat flightless-interacting protein 2	E1BBW0	LRRFIP2	0.0504351		0.318505	3.13967		2.16783	0.690463		2.942	1.6247	2.3448	1.7598	0	1.7567	0.31469
Phosphatidylinositol-3-phosphate phosphatase	A0A3Q1LMW0	MTMR3	0.0240105		0	#DIV/0!		9.93973	0		9.6197	9.4009	3.9673	16.771	0	0	0
Myeloid-derived growth factor	P62248	MYDGF	0.000538476		0.285754	3.49952		6.53675	1.8679		6.1216	5.6405	7.9346	6.4503	2.1186	1.7567	1.7284
Nicastrin	A0A3Q1MDC6	NCSTN	0.034016		0.388889	2.57143		4.63603	1.8029		4.3726	5.6405	5.9509	2.5801	1.0593	1.7567	2.5927
Nuclear FMR1 interacting protein 2	F1MXK2	NUFIP2	0.00351666		0	#DIV/0!		6.60973	0		6.1216	7.5207	8.9264	3.8702	0	0	0
Protein-9	Q3MHX6	OS9	0.0294651		0.139762	7.15503		2.06117	0.288073		1.749	0.94009	2.9755	2.5801	0	0	0.86422
Oxysterol-binding protein	F1MFD9	OSBPL10	0.000420151		0.18892	5.29324		3.41885	0.64589		3.4981	3.7604	2.9755	3.4414	1.0593	0.87837	0
Protein kinase C eta type	F1MY82	PRKCH	0.00599722		0.2125	4.70588		2.73347	0.580863		3.4981	1.8802	2.9755	2.5801	0	0.87837	0.86422
Proteasome subunit alpha type-6	Q2YDE4	PSMA6	0.0230672		0.607728	1.64547		3.55538	2.1607		2.6236	3.7604	3.9673	3.8702	2.1186	2.6351	1.7284
26S proteasome regulatory subunit 8	P62194	PSMC5	0.0418532		0.687841	1.45382		10.212	7.02423		9.6197	9.4009	8.9264	12.901	7.9961	7.027	6.0496
26S proteasome non-ATPase regulatory subunit 3	Q2KJ46	PSMD3	0.00907002		0.547906	1.82513		5.00377	2.7416		5.2471	5.6405	3.9673	5.1602	2.1186	3.5135	2.5927
RAD50 double strand break repair protein	G3X6W2	RAD50	0.00427143		0.301089	3.32127		6.94468	2.09097		8.7452	5.6405	6.9427	6.4503	1.0593	1.7567	3.4569
60S ribosomal protein L11	A0A3Q1N8F8	RPL11	0.0222273		0.620507	1.61159		4.98738	3.0947		6.1216	4.7004	3.9673	5.1602	3.1779	3.5135	2.5927
60S ribosomal protein L14	Q3T0U2	RPL14	0.0153867		0	#DIV/0!		3.0758	0		1.749	4.7004	1.9836	3.8702	0	0	0
60S ribosomal protein L5	Q58DW5	RPL5	0.0359595		0.341688	2.92664		4.35608	1.48842		3.4514	4.6336	2.9578	6.3815	1.0405	0.86276	2.562
40S ribosomal protein S19	Q32PD5	RPS19	0.00504459		0.309996	3.22585		4.8848	1.51427		4.3721	3.7598	4.9585	6.4488	1.0587	1.7562	1.7279
Secretory carrier-associated membrane protein	E1BHS9	SCAMP3	0.0239218		0.441375	2.26565		7.66415	3.38277		8.7452	5.6405	5.9509	10.32	3.1779	3.5135	3.4569
Serpin A3-4	A2I7N0	SERPINA3-4	0.0405673		0.477816	2.09285		4.77482	2.28149		4.127	4.7755	4.8385	5.3583	0.90037	4.2851	1.659
Plasma serine protease inhibitor	Q9N2I2	SERPINA5	0.0227842		0	#DIV/0!		2.35437	0		2.6236	0.94009	1.9836	3.8702	0	0	0
Stress-induced-phosphoprotein 1	Q3ZBZ8	STIP1	0.0235474		0.662246	1.51001		36.3415	24.067		32.335	41.34	31.72	39.971	19.047	28.967	24.187
TMEM87A protein	A4FV22	TMEM87A	0.0136306		0.485923	2.05794		2.51485	1.22202		2.6236	1.8802	2.9755	2.5801	1.0593	0.87837	1.7284
TPD52 like 2	A0A3Q1MQD7	TPD52L2	0.00997821		0.526852	1.89807		13.5206	7.12333		13.992	15.981	9.9182	14.191	7.4151	7.9053	6.0496
Transthyretin	O46375	TTR	0.0116432		0.365803	2.73371		10.4927	3.83827		7.8707	11.281	9.9182	12.901	1.0593	5.2702	5.1853
Thioredoxin domain-containing protein 12	Q5E936	TXNDC12	0.0454987		0.610027	1.63927		4.02195	2.4535		3.4981	3.7604	4.9591	3.8702	2.1186	3.5135	1.7284
Y-box-binding protein 1	P67808	YBX1	0.0308254		0.668388	1.49614		7.17563	4.7961		6.8504	6.2673	6.4469	9.1379	4.5903	4.6847	5.1133
Y-box binding protein 2	A0A3Q1LU70	YBX2	0.00742039		0.466288	2.1446		14.9957	6.99233		19.385	14.415	13.39	12.793	8.1213	6.7341	6.1216
Nucleophosmin	E1BCL3		0.0496709		0.577672	1.73109		8.4589	4.88647		8.7117	6.5806	6.9333	11.61	4.2372	5.2534	5.1688
Alpha-1B-glycoprotein	Q2KJF1	A1BG	0.0326011		0.346952	2.88224		5.3974	1.87264		6.1216	3.7604	3.9673	7.7403	2.1186	2.6351	0.86422
Palmitoyl-protein thioesterase ABHD10, mitochondrial	Q5E9H9	ABHD10	0.0193049		0.57796	1.73022		8.5864	4.9626		9.6197	10.341	7.9346	6.4503	5.2965	5.2702	4.3211
3-ketoacyl-CoA thiolase, mitochondrial	Q3T0R7	ACAA2	0.0227938		0.684351	1.46124		39.0072	26.6947		41.977	34.783	36.697	42.572	33.898	23.716	22.47
Afamin	G3MYZ3	AFM	0.00136618		0	#DIV/0!		3.54243	0		2.6236	4.7004	2.9755	3.8702	0	0	0
Alpha-2-HS-glycoprotein	P12763	AHSG	0.00155128		0.114331	8.74651		50.0333	5.72037		48.098	42.304	42.648	67.083	3.1779	9.6621	4.3211
Adenylate kinase 2, mitochondrial	P08166	AK2	0.00219299		0.549959	1.81832		22.4477	12.3453		25.166	19.532	23.546	21.547	10.436	12.101	14.499
A-kinase anchoring protein 12	A0A3Q1MSB2	AKAP12	0.0166956		0.127808	7.82424		2.25395	0.288073		2.6236	2.8203	0.99182	2.5801	0	0	0.86422
Anillin actin binding protein	F1MBT6	ANLN	0.0138871		0.0999899	10.001		2.88103	0.288073		3.4981	3.7604	2.9755	1.2901	0	0	0.86422
Annexin A5	P81287	ANXA5	0.00287465		0.438919	2.27832		13.2067	5.7967		11.369	14.571	11.406	15.481	4.7669	5.7094	6.9138
AP-2 complex subunit alpha-2	Q0VCK5	AP2A2	0.0218198		0.474683	2.10667		13.6707	6.48927		15.907	10.945	15.514	12.317	10.214	3.5135	5.7403
Acylamino-acid-releasing enzyme	P80227	APEH	0.0211114		0.0720902	13.8715		8.1227	0.585567		10.494	11.281	2.9755	7.7403	0	1.7567	0
Apolipoprotein C-III	P19035	APOC3	0.020593		0.117025	8.54521		4.9636	0.580863		3.4981	5.6405	2.9755	7.7403	0	0.87837	0.86422
Metalloendopeptidase	F1MP41	ASTL	0.00236956		0.438564	2.28017		26.541	11.6399		24.486	28.203	23.804	29.671	14.83	13.176	6.9138
Coiled-coil domain-containing protein 93	A4IFE0	CCDC93	0.00667111		0.26869	3.72175		5.3958	1.4498		6.1216	5.6405	5.9509	3.8702	0	1.7567	2.5927
Cytoskeleton associated protein 5	E1B7K5	CKAP5	0.0176643		0.61432	1.62782		65.003	39.9327		62.091	61.106	55.542	81.273	46.609	36.892	36.297
Cobl domain-containing protein	A0A3Q1MCY4	COBLL1	0.0243074		0.230936	4.3302		6.27792	1.4498		3.4981	5.6405	6.9427	9.0304	0	1.7567	2.5927
Cochlin	F1N103	COCH	0.0245136		0.292429	3.41964		15.1902	4.44207		10.494	13.161	13.885	23.221	6.3558	3.5135	3.4569
Crystallin beta-gamma domain containing 1	A0A3Q1MCW7	CRYBG1	0.0384706		0.20177	4.95613		7.8299	1.57984		7.8707	6.5806	3.9673	12.901	2.1186	1.7567	0.86422
Dynactin subunit 1	A0A3Q1M3Y3	DCTN1	0.0175432		0.512091	1.95278		17.0947	8.75407		20.114	18.802	17.853	11.61	10.593	7.027	8.6422
Dynactin subunit 2	Q3ZCF0	DCTN2	0.0023754		0.455428	2.19574		15.7422	7.16947		15.741	17.862	13.885	15.481	8.4744	4.3918	8.6422
RNA helicase	E1BDM8	DDX6	0.018366		0.609913	1.63958		25.9337	15.8173		21.863	28.203	31.738	21.931	16.949	15.811	14.692
Dynein cytoplasmic 1 heavy chain 1	A0A3Q1NEU9	DYNC1H1	0.0166537		0.631993	1.58229		133.282	84.2337		151.29	134.43	146.79	100.62	88.982	77.297	86.422
Dynein light intermediate chain	Q2KII9	DYNC1LI1	0.000304737		0.328894	3.0405		14.8767	4.89287		15.741	14.101	12.894	16.771	4.2372	4.3918	6.0496
Early endosome antigen 1	A0A3Q1M5J6	EEA1	0.00473973		0.408308	2.44913		19.0047	7.7598		15.741	16.922	18.845	24.511	8.4744	7.027	7.778
Eukaryotic translation initiation factor 3 subunit C	Q3SYW6	EIF3C	0.0287183		0.281631	3.55074		3.08533	0.868923		2.6236	1.8802	3.9673	3.8702	0	0.87837	1.7284
Eukaryotic translation initiation factor 4 gamma 1	F1MX04	EIF4G1	0.0169818		0.568881	1.75784		14.4565	8.22403		12.904	12.145	14.716	18.061	7.4151	7.027	10.23
Eukaryotic translation initiation factor 5B	F1N6Y7	EIF5B	8.99872e-05		0.106611	9.37991		8.71612	0.929233		8.7452	8.4608	9.9182	7.7403	1.0593	0	1.7284
Erythrocyte membrane protein band 4.1 like 2	A0A3Q1LWK1	EPB41L2	0.00852838		0.59538	1.6796		44.819	26.6843		41.972	46.049	39.656	51.599	33.886	22.838	23.329
Glutamyl-tRNA synthetase	A0A3Q1MKR2	EPRS1	0.000880244		0.5311	1.88288		14.4795	7.69007		15.741	14.101	13.885	14.191	7.4151	6.1486	9.5065
Electron transfer flavoprotein subunit beta	Q2TBV3	ETFB	0.0168722		0.664131	1.50573		15.1683	10.0737		16.616	15.981	13.885	14.191	8.4744	8.7837	12.963
Fumarylacetoacetate hydrolase domain-containing protein 2	Q2KIB0	FAHD2	0.0169392		0.443546	2.25456		5.49967	2.43936		5.2471	5.6405	5.9509	5.1602	2.1186	0.87837	4.3211
F-box/WD repeat-containing protein 7	F1MNN4	FBXW7	0.0434961		0.422021	2.36955		6.33105	2.67183		5.2471	4.7004	8.9264	6.4503	1.0593	2.6351	4.3211
Fetuin-B	Q58D62	FETUB	0.000238442		0	#DIV/0!		6.3504	0		6.1216	6.5806	4.9591	7.7403	0	0	0
Formin like 2	A0A3Q1LSX9	FMNL2	0.0214552		0.654232	1.52851		13.671	8.944		15.415	10.93	14.63	13.709	8.3426	7.5774	10.912
Golgin B1	E1BKZ5	GOLGB1	0.00886461		0.528571	1.89189		10.4877	5.54347		8.7452	11.281	12.894	9.0304	5.2965	6.1486	5.1853
Estradiol 17-beta-dehydrogenase	Q1JQD0	HSD17B1	0.015754		0.327979	3.04898		25.9818	8.52147		16.616	35.723	25.787	25.801	11.652	5.2702	8.6422
3-hydroxyacyl-CoA dehydrogenase type-2	O02691	HSD17B10	0.0234591		0.511978	1.95321		13.2053	6.7608		17.49	14.101	10.91	10.32	6.3558	6.1486	7.778
Heat shock protein family A (Hsp70) member 4 like	A0A3Q1M7L5	HSPA4L	0.0282942		0.675905	1.4795		18.6617	12.6136		16.383	21.929	17.853	18.482	9.5337	15.344	12.963
Isoleucyl-tRNA synthetase	A7MBC5	IARS1	0.00939844		0.567446	1.76228		11.8082	6.7005		9.6197	14.101	11.902	11.61	5.2965	7.027	7.778
Isocitrate dehydrogenase [NAD] subunit, mitochondrial	Q148J8	IDH3A	0.0499728		0.675742	1.47985		18.291	12.36		19.239	16.922	22.812	14.191	12.712	10.54	13.828
Isocitrate dehydrogenase [NAD] subunit beta, mitochondrial	O77784	IDH3B	0.0228063		0.513751	1.94647		8.39317	4.312		11.369	7.5207	6.9427	7.7403	4.2372	3.5135	5.1853
Insulin like growth factor 2 mRNA binding protein 2	E1BFI4	IGF2BP2	0.001852		0.514667	1.943		6.81055	3.50517		6.7218	7.1228	6.7401	6.6575	4.5543	2.3402	3.621
Insulin like growth factor 2 mRNA binding protein 3	F1MPB2	IGF2BP3	0.0490675		0.592937	1.68652		43.4087	25.7387		36.824	39.274	40.109	57.428	34.889	19.335	22.992
Kinesin-like protein KIF20A	Q29RT6	KIF20A	0.0429488		0.353453	2.82923		6.9015	2.43936		5.2471	4.7004	9.9182	7.7403	2.1186	0.87837	4.3211
Kinesin family member 23	F6RPS1	KIF23	0.0128172		0.578239	1.72939		19.4785	11.2632		20.114	15.041	20.828	21.931	13.771	8.7837	11.235
Kinesin motor domain-containing protein	F1MCP5	KIF4A	0.00584594		0.123531	8.09511		8.04875	0.994273		6.1216	7.5207	6.9427	11.61	2.1186	0	0.86422
Kininogen-2	P01045	KNG2	0.0260821		0.366016	2.73212		5.5973	2.0487		4.818	4.7082	4.4683	8.3947	2.6537	1.7604	1.732
Uncharacterized protein	F1MLW8	LOC100847119	0.0289386		0.264373	3.78254		2.73742	0.7237		3.4951	1.4078	3.4689	2.5779	0	0.8769	1.2942
Uncharacterized protein	F1MUC1	LOC515333	0.00496825		0.125457	7.97089		2.2962	0.288073		1.749	1.8802	2.9755	2.5801	0	0	0.86422
Lumican	Q05443	LUM	0.039677		0	#DIV/0!		2.69325	0		1.749	1.8802	1.9836	5.1602	0	0	0
Microtubule associated protein 1B	A0A3Q1MTY6	MAP1B	0.00827385		0.232352	4.30381		19.0785	4.43293		19.176	26.255	12.822	18.061	2.1186	4.3286	6.8516
Microtubule-associated protein	A0A3Q1LJL4	MAP4	0.00190598		0.371632	2.69084		13.3283	4.9532		10.494	15.041	14.877	12.901	5.2965	3.5135	6.0496
Methionine--tRNA ligase, cytoplasmic	A0A3Q1LLF2	MARS1	0.0230149		0.28737	3.47984		6.2738	1.8029		8.7452	7.5207	4.9591	3.8702	1.0593	1.7567	2.5927
Lactadherin	F1MXX6	MFGE8	0.0201311		0.611423	1.63553		75.646	46.2517		69.961	68.626	72.403	91.594	60.38	36.892	41.483
Nucleolin	E1B8K6	NCL	0.0231439		0.583996	1.71234		12.3595	7.2179		10.337	11.121	12.665	15.315	6.2289	6.0143	9.4105
Nucleobindin 2	F6Q8A8	NUCB2	0.00425835		0.385606	2.59332		11.2069	4.32143		11.369	10.341	8.9264	14.191	4.2372	5.2702	3.4569
Bucentaur-2	A0JBZ9	p97bcnt2	0.00428318		0.439394	2.27586		10.5786	4.64817		9.5791	9.8164	9.3878	13.531	5.2719	4.3715	4.3011
3'-phosphoadenosine-5'-phosphosulfate synthase	Q0VC88	PAPSS2	0.0271397		0.13318	7.50864		4.32597	0.576133		6.9961	3.7604	3.9673	2.5801	0	0	1.7284
Phosphatidylinositol 4-kinase type 2	A6QLN5	PI4K2A	0.0494567		0.548407	1.82346		3.93442	2.15767		3.4981	4.7004	4.9591	2.5801	2.1186	2.626	1.7284
Uncharacterized protein	F1N746	RABGAP1	0.00183781		0.309466	3.23138		6.60478	2.04395		7.7424	6.4428	5.8782	6.3557	0.98165	1.7567	3.3935
60S ribosomal protein L10	Q9XSI3	RPL10	0.0039848		0.256234	3.90269		4.53375	1.1617		5.2471	3.7604	3.9673	5.1602	0	1.7567	1.7284
60S ribosomal protein L23	Q3T057	RPL23	0.0209656		0.470276	2.12641		4.44625	2.09097		5.2471	4.7004	3.9673	3.8702	1.0593	1.7567	3.4569
60S ribosomal protein L26	P61257	RPL26	0.0462902		0.450438	2.22006		5.28707	2.3815		6.1079	5.6307	2.9729	6.4368	1.0593	2.6328	3.4524
40S ribosomal protein S21	Q32PB8	RPS21	0.0246671		0.222863	4.48707		3.87787	0.864233		2.6236	3.7604	3.9673	5.1602	0	0	2.5927
RNA-splicing ligase RtcB homolog	Q5E9T9	RTCB	0.00140797		0.365138	2.73869		11.466	4.18667		11.369	11.281	12.894	10.32	2.1186	4.3918	6.0496
Alpha-1-antiproteinase	P34955	SERPINA1	0.0461628		0.189496	5.27714		45.8813	8.69433		31.483	42.304	29.755	79.983	4.2372	14.932	6.9138
Sphingosine-1-phosphate lyase 1	A0A3Q1LM94	SGPL1	0.0171323		0.301113	3.32101		3.1017	0.933963		1.749	2.8203	3.9673	3.8702	1.0593	0.87837	0.86422
NAD-dependent protein deacylase sirtuin-5, mitochondrial	Q3ZBQ0	SIRT5	0.0010137		0.230865	4.33154		6.58195	1.51954		6.9961	5.6405	5.9509	7.7403	1.0593	2.6351	0.86422
Structural maintenance of chromosomes protein	F1MY41	SMC2	0.0106785		0.182079	5.49211		4.77222	0.868923		4.3726	6.5806	2.9755	5.1602	0	0.87837	1.7284
Structural maintenance of chromosomes protein	A7Z065	SMC3	0.022328		0.30209	3.31028		9.02853	2.72742		10.494	10.341	4.9591	10.32	2.1186	0.87837	5.1853
Superoxide dismutase [Cu-Zn]	P00442	SOD1	0.0472211		0.431216	2.31902		11.2068	4.83257		10.494	15.981	11.902	6.4503	3.1779	5.2702	6.0496
Spectrin alpha, non-erythrocytic 1	A0A3Q1LNC8	SPTAN1	0.000457007		0.424519	2.35561		44.2422	18.7817		41.102	38.544	49.591	47.732	18.008	19.324	19.013
Spectrin beta chain	F1MYC9	SPTBN1	0.00090498		0.288296	3.46865		31.4013	9.05287		32.308	25.303	30.691	37.303	10.593	10.516	6.0496
Staufen double-stranded RNA binding protein 1	F1MH34	STAU1	0.0329051		0.244765	4.08555		3.81575	0.933963		5.2471	1.8802	2.9755	5.1602	1.0593	0.87837	0.86422
TACC3 protein	A6QL93	TACC3	0.0187112		0.588614	1.69891		31.5685	18.5817		30.608	28.202	28.763	38.701	24.364	16.689	14.692
TLE family member 6, subcortical maternal complex member	A0A3Q1MAM5	TLE6	0.0322741		0.653634	1.52991		44.0033	28.762		45.475	45.124	50.583	34.831	34.957	21.081	30.248
Vesicle amine transport 1	F1MUP9	VAT1	0.0427054		0.575605	1.7373		10.6234	6.1149		11.369	11.281	6.9427	12.901	5.2965	5.2702	7.778
Tryptophan--tRNA ligase, mitochondrial	Q3T099	WARS2	0.031549		0.309258	3.23355		3.96673	1.22674		4.3726	5.6405	1.9836	3.8702	1.0593	1.7567	0.86422
WASH complex subunit 4	G5E600	WASHC4	0.000234431		0.415727	2.40543		7.44407	3.0947		7.8707	7.5207	7.9346	6.4503	3.1779	3.5135	2.5927
Female-lethal(2)D homolog	F1MN80	WTAP	0.00640857		0.316284	3.16171		9.56398	3.02493		7.8707	8.4608	12.894	9.0304	2.1186	2.6351	4.3211
Ribosomal_L23eN domain-containing protein	E1BII3		0.0093754		0.279143	3.58239		7.50762	2.0957		5.2471	7.5207	6.9427	10.32	1.0593	2.6351	2.5927
ATP binding cassette subfamily B member 7	A0A3Q1MUB7	ABCB7	0.0488678		2.94572	0.339475		2.25098	6.63077		0.87452	1.8802	4.9591	1.2901	4.2372	6.1486	9.5065
Annexin A8	Q95L54	ANXA8	0.00268357		16.2643	0.0614843		0.19659	3.1974		0	0	0.78636	0	2.1186	3.3315	4.1421
V-type proton ATPase subunit E 1	P11019	ATP6V1E1	0.00234715		5.24835	0.190536		0.466585	2.4488		0.87452	0	0.99182	0	2.1186	2.6351	2.5927
Calcyphosin	Q0VCC0	CAPS	1.03436e-05		#DIV/0!	0		0	5.60377		0	0	0	0	6.3558	5.2702	5.1853
Coiled-coil domain containing 6	F1N091	CCDC6	0.00298796		1.94208	0.514912		4.11287	7.98753		2.6236	4.7004	3.9673	5.1602	7.4151	7.9053	8.6422
Uncharacterized protein	A0A3Q1LMK6	CGREF1	0.00018514		#DIV/0!	0		0	2.1607		0	0	0	0	2.1186	2.6351	1.7284
Dynamin GTPase	A0A3Q1MSP7	DNM2	0.0235885		3.55595	0.281219		0.68848	2.4482		0.87372	1.8802	0	0	2.1176	2.6351	2.5919
Eukaryotic translation initiation factor 1B	Q32LJ9	EIF1B	0.0476226		2.59667	0.385109		0.885185	2.29853		1.4576	0	1.6531	0.43004	2.8248	2.3423	1.7285
Fibrinogen beta chain	A0A3Q1MG04	FGB	0.0470251		2.60401	0.384024		2.99435	7.7973		3.4981	0.94009	4.9591	2.5801	4.2372	8.7837	10.371
Galactokinase	A6H768	GALK1	0.0421429		2.71609	0.368177		3.668	9.9626		6.9961	4.7004	2.9755	0	6.3558	12.297	11.235
G protein subunit alpha i3	Q3ZCA7	GNAI3	0.0264237		1.81915	0.549706		2.29845	4.18123		2.4718	2.7441	3.0848	0.8931	4.5214	3.7491	4.2732
Guanine nucleotide-binding protein G(I)/G(S)/G(T) subunit beta-2	P11017	GNB2	0.03736		2.30484	0.43387		1.26248	2.9098		0.83297	0.89543	1.4171	1.9044	4.0862	2.0916	2.5516
Gastrin-releasing peptide	Q863C3	GRP	0.00363979		#DIV/0!	0		0	3.15027		0	0	0	0	4.2372	1.7567	3.4569
Heterogeneous nuclear ribonucleoprotein H1	A0A3Q1MIM4	HNRNPH1	0.00435837		2.80105	0.357009		1.28429	3.59737		1.2967	1.3939	1.4706	0.97597	3.6402	2.6427	4.5092
Heterogeneous nuclear ribonucleoprotein K	Q3T0D0	HNRNPK	2.3459e-05		3.93077	0.254403		3.20352	12.5923		3.4981	3.7604	2.9755	2.5801	11.652	12.297	13.828
Insulin-like growth factor-binding protein 3	P20959	IGFBP3	0.000188255		#DIV/0!	0		0	9.0563		0	0	0	0	10.593	9.6621	6.9138
Insulin-like growth factor-binding protein 5	Q05717	IGFBP5	0.0121326		#DIV/0!	0		0	2.21632		0	0	0	0	3.1779	0.87837	2.5927
Inosine-5'-monophosphate dehydrogenase 2	Q3SWY3	IMPDH2	0.0353154		6.53503	0.153021		0.453653	2.96463		0.87452	0.94009	0	0	1.0593	3.5135	4.3211
Kinesin family member 13B	E1BGB0	KIF13B	0.044953		3.01167	0.332042		0.936635	2.82083		0.87452	1.8802	0.99182	0	1.9342	4.0861	2.4422
Keratin, type I cytoskeletal 19	P08728	KRT19	0.0343896		4.48159	0.223135		2.05868	9.22617		1.809	1.1121	4.9682	0.34542	4.1045	12.562	11.012
Beta-lactoglobulin	P02754	LGB	0.045993		13.5384	0.073864		0.21863	2.9599		0.87452	0	0	0	1.0593	2.6351	5.1853
LDL receptor related protein associated protein 1	A0A3Q1MD85	LRPAP1	0.0316807		1.73864	0.575162		1.24275	2.1607		1.749	0.94009	0.99182	1.2901	2.1186	2.6351	1.7284
[F-actin]-monooxygenase MICAL1	F1MH07	MICAL1	0.0208652		10.9249	0.0915344		0.21863	2.3885		0.87452	0	0	0	1.0593	3.5135	2.5927
MTX2 protein	A6QLL2	MTX2	0.0407715		5.34336	0.187148		0.949553	5.0738		0.87452	0.94009	1.9836	0	7.4151	1.7567	6.0496
MYH11 protein	A6QLN6	MYH11	0.0484409		2.35101	0.425348		1.18162	2.778		0.80617	1.2373	1.0206	1.6624	1.433	3.7003	3.2007
NADH dehydrogenase [ubiquinone] 1 alpha subcomplex subunit 5	P23935	NDUFA5	0.00125246		1.56242	0.640033		3.774	5.89657		3.4981	3.7604	3.9673	3.8702	6.3558	6.1486	5.1853
NADH-ubiquinone oxidoreductase 75 kDa subunit, mitochondrial	P15690	NDUFS1	0.0381488		1.5148	0.660154		12.6686	19.1903		13.118	16.922	12.894	7.7403	20.127	17.567	19.877
N-glycanase 1	E1BKB2	NGLY1	0.0078792		3.11266	0.321269		1.38682	4.3167		2.6236	0.94009	1.9836	0	4.2372	4.3918	4.3211
Aminopeptidase-like 1	Q3SWX3	NPEPL1	0.0401474		5.24902	0.190512		1.15873	6.0822		0.87452	3.7604	0	0	9.5337	4.3918	4.3211
Nucleoporin 54kDa	Q24K19	NUP54	0.019508		3.48352	0.287066		0.701608	2.44407		0.87452	0.94009	0.99182	0	2.1186	1.7567	3.4569
Pyridoxal-dependent decarboxylase domain-containing protein 1	A7MBC2	PDXDC1	0.0225428		5.44038	0.183811		1.32817	7.22577		4.3726	0.94009	0	0	4.2372	9.6621	7.778
Podocan	E1BHH6	PODN	0.034229		#DIV/0!	0		0	2.97407		0	0	0	0	1.0593	5.2702	2.5927
Serine/threonine-protein phosphatase 2A catalytic subunit alpha isoform	P67774	PPP2CA	0.010919		2.94897	0.339102		1.02125	3.01163		0	1.8297	0.9652	1.2901	3.0926	3.4192	2.5231
Sulfhydryl oxidase	A0A3Q1N9Y5	QSOX1	0.00732153		14.4523	0.0691933		0.21863	3.1597		0.87452	0	0	0	4.2372	3.5135	1.7284
RNA binding motif protein 3	F6RBQ9	RBM3	0.0268336		5.34794	0.186988		0.47005	2.5138		0	1.8802	0	0	3.1779	2.6351	1.7284
Mitochondrial Rho GTPase 1	Q2HJF8	RHOT1	0.00750927		2.88471	0.346655		0.701608	2.02393		0.87452	0.94009	0.99182	0	2.1186	2.2248	1.7284
Required for meiotic nuclear division 1 homolog	F1MS81	RMND1	0.022756		3.74945	0.266705		1.43255	5.3713		0.87452	1.8802	2.9755	0	7.4151	3.5135	5.1853
Solute carrier family 25 member 13	A0A3Q1LHX4	SLC25A13	0.0222015		2.02333	0.494236		7.8422	15.8673		7.5757	10.805	10.408	2.5801	17.651	13.609	16.342
Signal transducer and activator of transcription	F1MX38	STAT3	0.0280622		5.11136	0.195643		1.7128	8.75477		1.749	2.8203	0.99182	1.2901	5.2965	14.054	6.9138
Surfeit locus protein 4	A7YY49	SURF4	0.00830821		1.77728	0.562656		5.58718	9.93		5.2471	4.7004	5.9509	6.4503	10.593	11.419	7.778
Tubulin-specific chaperone D	Q28205	TBCD	0.0338561		3.22931	0.309663		2.95555	9.5444		3.4981	3.7604	1.9836	2.5801	4.2372	12.297	12.099
Metalloproteinase inhibitor 2	F1N430	TIMP2	0.0317651		#DIV/0!	0		0	2.9272		0	0	0	0	5.2965	1.7567	1.7284
Transmembrane emp24 domain-containing protein 10	Q5E971	TMED10	0.0141272		1.4904	0.670963		11.2764	16.8063		9.6197	11.281	13.885	10.32	19.067	14.932	16.42
TMED7 protein	A4IFT6	TMED7	0.0185566		3.37285	0.296486		1.5071	5.08323		0.87452	1.8802	1.9836	1.2901	7.4151	3.5135	4.3211
Transmembrane protein 65	Q0VCH8	TMEM65	0.0409428		4.10077	0.243856		0.949553	3.8939		0.87452	0.94009	1.9836	0	2.1186	3.5135	6.0496
Tubulin beta-3 chain	Q2T9S0	TUBB3	0.0049305		1.67678	0.59638		18.4655	30.9627		17.638	18.722	20.319	17.183	35.017	32.669	25.202
Tubulin beta-6 chain	Q2HJ81	TUBB6	0.0107752		2.01322	0.496718		6.7643	13.618		5.2513	6.1043	9.1618	6.5398	16.848	12.881	11.125
Twinfilin-1	Q56JV6	TWF1	0.0503385		1.54353	0.647864		4.53375	6.998		5.2471	3.7604	3.9673	5.1602	5.2965	8.7837	6.9138
Ubiquitin-conjugating enzyme E2 H	Q32LN1	UBE2H	0.0423823		#DIV/0!	0		0	2.28604		0	0	0	0	4.2372	1.7567	0.86422
Vimentin	P48616	VIM	0.0373143		3.35533	0.298033		2.746	9.21373		4.4169	2.7064	2.5706	1.2901	4.4224	13.321	9.8978
Small ubiquitin-related modifier	A0A3Q1M927		0.0112904		2.03903	0.490428		1.80028	3.67083		1.749	1.8802	0.99182	2.5801	3.1779	3.5135	4.3211
Prostatic acid phosphatase	A6H730	ACPP	0.00335905		#DIV/0!	0		0	3.03437		0	0	0	0	2.1186	4.3918	2.5927
Alpha-actinin-1	Q3B7N2	ACTN1	0.00949736		2.23934	0.446561		9.34593	20.9287		7.1539	15.56	7.7608	6.909	17.58	22.26	22.946
Alpha-actinin-4	A5D7D1	ACTN4	0.0204747		2.06828	0.483495		12.8421	26.561		13.691	19.905	8.0224	9.75	20.363	28.377	30.943
A disintegrin and metalloproteinase with thrombospondin motifs 5	F1MRZ2	ADAMTS5	0.000566247		#DIV/0!	0		0	3.74057		0	0	0	0	4.2372	4.3918	2.5927
Agrin	A0A3Q1LTY7	AGRN	0.00446754		#DIV/0!	0		0	22.471		0	0	0	0	30.72	24.594	12.099
Alkaline phosphatase, tissue-nonspecific isozyme	P09487	ALPL	0.0448912		2.14823	0.4655		2.03531	4.3723		1.749	2.8203	0.99182	2.5801	5.2965	2.6351	5.1853
V-type proton ATPase subunit S1	P40682	ATP6AP1	0.00504147		#DIV/0!	0		0	6.37027		0	0	0	0	9.5337	4.3918	5.1853
Renin receptor	P81134	ATP6AP2	1.65486e-07		8.45006	0.118342		1.24275	10.5013		1.749	0.94009	0.99182	1.2901	10.593	10.54	10.371
BPI fold-containing family B member 1	F1MLW2	BPIFB1	0.00625573		#DIV/0!	0		0	7.1635		0	0	0	0	10.512	3.9619	7.0166
Biotinidase	A0A3Q1MUX4	BTD	0.000458145		#DIV/0!	0		0	3.37803		0	0	0	0	3.1779	2.6351	4.3211
CD109 molecule	A0A3Q1LI93	CD109	2.35029e-06		#DIV/0!	0		0	14.112		0	0	0	0	12.712	14.932	14.692
Hyaluronoglucosaminidase	E1BKX1	CEMIP	0.0019619		#DIV/0!	0		0	17.7173		0	0	0	0	24.364	16.689	12.099
Complement factor D	Q3T0A3	CFD	0.00379842		#DIV/0!	0		0	5.08793		0	0	0	0	7.4151	4.3918	3.4569
Complement factor H	A0A3Q1MP45	CFH	0.0170911		9.02196	0.110841		0.453653	4.09283		0.87452	0.94009	0	0	5.2799	5.2702	1.7284
Carbohydrate sulfotransferase	A3KMX1	CHST14	0.0199964		3.86087	0.259009		0.949553	3.6661		0.87452	0.94009	1.9836	0	3.1779	2.6351	5.1853
Clusterin	P17697	CLU	5.88443e-05		3.7126	0.269353		50.7937	188.577		49.574	55.269	57.319	41.013	212.59	179.88	173.26
Alpha-S1-casein	P02662	CSN1S1	0.000787195		7.87752	0.126943		0.466585	3.67553		0.87452	0	0.99182	0	3.1779	4.3918	3.4569
Cathepsin D	F1MMR6	CTSD	0.0156353		3.2232	0.31025		1.13888	3.67083		2.6236	0.94009	0.99182	0	3.1779	3.5135	4.3211
DnaJ homolog subfamily B member 1	Q3MI00	DNAJB1	0.0391942		3.68874	0.271096		1.22982	4.5365		1.749	1.8802	0	1.2901	6.9956	2.6351	3.9788
Dynamin-1-like protein	Q2KIA5	DNM1L	0.00339168		7.25948	0.137751		1.58166	11.482		0.87452	1.8802	0.99182	2.5801	7.4151	14.932	12.099
Eukaryotic initiation factor 4A-I	Q3SZ54	EIF4A1	0.00579168		2.8176	0.354912		6.93072	19.528		6.4091	7.2019	10.244	3.8679	17.293	24.878	16.413
Eukaryotic initiation factor 4A-II	Q3SZ65	EIF4A2	0.00660483		1.89607	0.527406		3.6134	6.85127		3.2106	5.0193	3.6413	2.5824	6.0113	7.6212	6.9213
Eukaryotic translation initiation factor 5A-1	Q6EWQ7	EIF5A	0.0500779		3.0689	0.32585		1.28848	3.9542		0	1.8802	1.9836	1.2901	3.1779	2.6351	6.0496
Protein FAM3C	A5PKI3	FAM3C	0.00846519		6.13084	0.16311		0.541155	3.31773		0.87452	0	0	1.2901	2.1186	3.5135	4.3211
Peptidyl-prolyl cis-trans isomerase FKBP1A	P18203	FKBP1A	0.00827306		3.07294	0.325421		0.701608	2.156		0.87452	0.94009	0.99182	0	2.1186	1.7567	2.5927
Tissue alpha-L-fucosidase	Q2KIM0	FUCA1	3.52295e-05		8.6865	0.115121		1.39028	12.0767		1.749	2.8203	0.99182	0	12.712	11.419	12.099
Growth arrest specific 6	F1MZ40	GAS6	0.00180903		#DIV/0!	0		0	11.6768		0	0	0	0	15.89	7.9053	11.235
Glutamine--fructose-6-phosphate transaminase (isomerizing)	F1MZY2	GFPT1	0.0383949		2.32844	0.429471		3.85988	8.9875		3.4981	4.7004	5.9509	1.2901	6.2045	8.721	12.037
Glypican-1	G3X745	GPC1	0.0002874		#DIV/0!	0		0	9.86957		0	0	0	0	9.5337	12.297	7.778
Hemoglobin subunit alpha	P01966	HBA	0.0127935		5.30734	0.188418		5.47392	29.052		3.4981	2.8203	3.9673	11.61	19.067	42.162	25.927
Hemoglobin subunit beta	P02070	HBB	0.000503285		13.9303	0.0717861		3.36615	46.8913		3.4753	4.6514	0.65259	4.6853	34.866	56.666	49.142
Heterogeneous nuclear ribonucleoprotein F	Q5E9J1	HNRNPF	0.00744319		2.82999	0.353359		2.96515	8.39133		4.514	3.9124	2.1441	1.2901	8.5557	6.4933	10.125
Heparan sulfate proteoglycan 2	F1MER7	HSPG2	0.0117895		#DIV/0!	0		0	10.5941		0	0	0	0	16.949	8.7837	6.0496
Serine protease HTRA1	F1N152	HTRA1	0.0147968		3.99996	0.250003		3.00867	12.0346		5.2471	2.8203	3.9673	0	16.949	8.7837	10.371
Alpha-L-iduronidase	A0A3Q1NAQ3	IDUA	0.0351039		#DIV/0!	0		0	2.37903		0	0	0	0	1.0593	1.7567	4.3211
Integral membrane protein 2	F1N026	ITM2B	0.00450945		#DIV/0!	0		0	4.44677		0	0	0	0	6.3558	4.3918	2.5927
Keratin 18	F6S1Q0	KRT18	0.0402437		3.7499	0.266674		1.95732	7.33977		2.6236	0.94009	2.9755	1.2901	3.1779	8.0314	10.81
Keratin, type II cytoskeletal 8	F1MU12	KRT8	0.0370683		3.6945	0.270672		4.75922	17.583		6.0362	3.4846	6.8998	2.6163	7.4539	20.323	24.972
Lecithin-cholesterol acyltransferase	Q2KIW4	LCAT	0.000768776		#DIV/0!	0		0	2.5091		0	0	0	0	3.1779	1.7567	2.5927
Beta-1,3-N-acetylglucosaminyltransferase lunatic fringe	Q2KJ92	LFNG	0.0159397		#DIV/0!	0		0	2.96933		0	0	0	0	1.0593	4.3918	3.4569
Lipoprotein lipase	P11151	LPL	0.000596144		21.372	0.0467902		0.235022	5.0229		0	0.94009	0	0	6.3558	4.3918	4.3211
Mitogen-activated protein kinase 1	P46196	MAPK1	0.0325907		5.61102	0.178221		0.6559	3.68027		2.6236	0	0	0	3.1779	5.2702	2.5927
Microtubule-associated protein RP/EB family member 1	Q3ZBD9	MAPRE1	0.0030695		4.81418	0.20772		0.701608	3.37767		0.87452	0.94009	0.99182	0	3.1779	2.634	4.3211
Neurotensin/neuromedin N	P01156	NTS	0.0070761		#DIV/0!	0		0	4.18667		0	0	0	0	2.1186	4.3918	6.0496
Oviduct-specific glycoprotein	Q28042	OVGP1	0.000478459		44.457	0.0224936		5.56095	247.223		0	10.738	6.5941	4.9117	318.49	216.35	206.83
Inactive serine protease PAMR1	F1MUJ4	PAMR1	0.00291356		#DIV/0!	0		0	2.4535		0	0	0	0	2.1186	3.5135	1.7284
Presenilins-associated rhomboid-like protein, mitochondrial	Q2KHV4	PARL	0.0396872		2.31274	0.432387		2.88103	6.66307		3.4981	3.7604	2.9755	1.2901	9.5337	5.2702	5.1853
Tissue-type plasminogen activator	Q28198	PLAT	7.7695e-05		19.5929	0.051039		0.235022	4.60477		0	0.94009	0	0	4.2372	4.3918	5.1853
Phospholipid transfer protein	Q58DL9	PLTP	0.000126526		#DIV/0!	0		0	2.156		0	0	0	0	2.1186	1.7567	2.5927
Purine nucleoside phosphorylase	P55859	PNP	0.0241381		#DIV/0!	0		0	8.87		0	0	0	0	3.1694	8.7766	14.664
Serine/threonine-protein phosphatase 2A 55 kDa regulatory subunit B	F1MG56	PPP2R2A	0.0208301		#DIV/0!	0		0	2.68127		0	0	0	0	1.0593	4.3918	2.5927
Prolargin	A6QQQ3	PRELP	5.29014e-07		20.7121	0.048281		1.97715	40.951		0.87452	3.7604	1.9836	1.2901	39.194	43.04	40.619
cAMP-dependent protein kinase type II-alpha regulatory subunit	P00515	PRKAR2A	0.00752803		3.29901	0.303121		0.936635	3.08997		0.87452	1.8802	0.99182	0	3.1779	2.6351	3.4569
Retinoic acid receptor responder (Tazarotene induced) 1	Q0P5D6	RARRES1	0.000540569		33.272	0.0300553		1.98662	66.099		1.749	0.94009	3.9673	1.2901	75.211	76.418	46.668
Semaphorin 3A	F1MEW1	SEMA3A	0.00493185		#DIV/0!	0		0	3.44633		0	0	0	0	4.2271	4.3835	1.7284
Semaphorin 3B	E1B9T2	SEMA3B	0.000676695		#DIV/0!	0		0	4.96733		0	0	0	0	5.2965	6.1486	3.4569
Semaphorin 3G	G3MYK9	SEMA3G	0.00113157		#DIV/0!	0		0	4.73013		0	0	0	0	6.3558	3.5135	4.3211
Superoxide dismutase [Cu-Zn]	F6R4N7	SOD3	0.000188444		#DIV/0!	0		0	10.283		0	0	0	0	11.652	11.419	7.778
Spondin 2	A0A3Q1MUG5	SPON2	0.000126526		#DIV/0!	0		0	2.156		0	0	0	0	2.1186	1.7567	2.5927
TRPM8 channel-associated factor 2	A6QLU7	TCAF2	0.00701657		#DIV/0!	0		0	4.59537		0	0	0	0	4.2372	2.6351	6.9138
Transglutaminase 1	F1MBB7	TGM1	0.0234455		14.7066	0.0679968		0.21863	3.2153		0.87452	0	0	0	5.2965	1.7567	2.5927
Metalloproteinase inhibitor 3	F6RQF5	TIMP3	0.0317651		#DIV/0!	0		0	2.9272		0	0	0	0	5.2965	1.7567	1.7284
Tripeptidyl aminopeptidase	A0A3Q1N178	TPP1	0.00729053		#DIV/0!	0		0	6.3656		0	0	0	0	9.5337	3.5135	6.0496
Tubulin alpha-1C chain	Q3ZCJ7	TUBA1C	0.00145752		1.7026	0.587336		18.0023	30.6507		15.839	21.826	17.545	16.799	33.468	30.087	28.397
Tubulin alpha-4A chain	P81948	TUBA4A	0.00481109		2.67342	0.374052		4.80595	12.8483		7.5068	6.332	2.3577	3.0273	13.683	13.857	11.005
Tubulin beta chain	E1BJB1	TUBB2A	0.0390332		1.60632	0.622541		7.49387	12.0376		6.5881	8.063	7.6012	7.7232	15.131	12.412	8.5697
Tubulin beta-2B chain	Q6B856	TUBB2B	0.0340038		1.81373	0.551349		5.44388	9.87373		4.8375	6.1808	5.6158	5.1414	13.008	9.7742	6.839
Tubulin beta-4A chain	Q3ZBU7	TUBB4A	0.0138953		2.44114	0.409645		2.89912	7.07717		3.1311	2.875	2.6376	2.9528	9.7555	5.7617	5.7143
Tubulin beta-4B chain	Q3MHM5	TUBB4B	0.00534546		1.80131	0.55515		5.85067	10.5389		6.0804	6.3709	6.1345	4.8169	12.708	9.4057	9.503
Thioredoxin	O97680	TXN	0.0269857		1.85201	0.539953		1.47778	2.73687		1.749	1.8802	0.99182	1.2901	2.1186	2.6351	3.4569
Urotensin 2B	E1BJI3	UTS2B	0.000370756		#DIV/0!	0		0	9.28883		0	0	0	0	9.5337	11.419	6.9138
Versican core protein	P81282	VCAN	0.0400826		3.20703	0.311815		0.672273	2.156		1.749	0.94009	0	0	2.1186	1.7567	2.5927
von Willebrand factor A domain-containing protein 7	A0A3Q1M993	VWA7	0.0321449		#DIV/0!	0		0	2.9599		0	0	0	0	1.0593	2.6351	5.1853
Clusterin	F1MWI1		0.0389372		8.29139	0.120607		0.348695	2.89117		0	0.19608	1.1987	0	4.5686	1.0616	3.0433

## Sheet: 8-12 cells
Table S6. List of differentially abundant proteins in each pairwise comparison between embryo origin at 8-12 cell stage (t-test p-value ≤ 0.05; fold-change ratio ≥ 1.5).
Vivo > vitro (101)
Vitro > vivo (125)
					Fold-change ratio			Mean Normalized Weighted Spectra			Normalized Weighted Spectra in each sample
Protein name (226)	Accession Number	Gene symbol	p-value t.test		Vivo:vitro	Vitro:vivo		8-12 cells vitro	8-12 cells vivo		8-12 cells vitro 1	8-12 cells vitro 2	8-12 cells vitro 3	8-12 cells vitro 4	8-12 cells vivo 1	8-12 cells vivo 2	8-12 cells vivo 3	8-12 cells vivo 4
OCIA domain containing 1	A0A140T8C4	OCIAD1	0.0460253		0.653751	1.52964		7.2681	4.75153		5.8106	9.2602	8.4113	5.5903	3.7908	5.6829	4.9615	4.5709
Phospholipid-transporting ATPase	A0A3Q1LQ26	ATP8A1	0.0333677		0.31809	3.14376		3.97718	1.2651		3.4863	3.0867	6.5406	2.7951	1.2636	2.2732	0	1.5236
Nucleoplasmin domain-containing protein	A0A3Q1LR94		0.0185387		0.451413	2.21527		6.89923	3.1144		9.2969	6.1734	4.6729	7.4537	3.7908	1.1366	3.7211	3.8091
Synaptic functional regulator FMR1	A0A3Q1LTS1	FMR1	0.0440887		0.27288	3.66461		4.81283	1.31332		7.4316	2.4866	3.3749	5.9582	0	2.9678	0	2.2855
Enhancer of mRNA-decapping protein 4	A0A3Q1M752	EDC4	0.00283823		0.155341	6.43745		4.28123	0.66505		3.4863	6.1734	3.7383	3.7269	0	1.1366	0	1.5236
Nucleoporin 155	A0A3Q1M9F3	NUP155	0.0053812		0.0854719	11.6997		2.22828	0.190455		1.1621	3.0867	1.8692	2.7951	0	0	0	0.76182
KH domain containing 3 like, subcortical maternal complex member	A0A3Q1MIJ4	KHDC3L	0.00782964		0.667816	1.49742		23.6322	15.782		24.404	21.607	22.43	26.088	11.372	15.912	19.846	15.998
Trafficking protein particle complex 12	A0A3Q1MK52	TRAPPC12	0.0479259		0.488964	2.04514		5.21583	2.55035		3.4863	6.1734	7.4767	3.7269	1.2636	3.4098	2.4807	3.0473
Ataxin 2 like	A0A3Q1MR95	ATXN2L	0.0113152		0.0712854	14.0281		2.67172	0.190455		2.3242	4.6301	1.8692	1.8634	0	0	0	0.76182
Leucine rich repeat containing 47	A0A3S5ZP87	LRRC47	0.00368033		0.27851	3.59054		4.18522	1.16562		4.6484	4.6301	2.8038	4.6586	0	1.1366	1.2404	2.2855
Rab3 GTPase-activating protein catalytic subunit	A4FUE5	RAB3GAP1	0.0206831		0.377639	2.64803		5.352	2.02113		4.6484	4.6301	5.6075	6.522	0	2.2732	1.2404	4.5709
Kinesin-like protein	A6QPE8	KIF2C	0.00797918		0.240197	4.16325		3.26693	0.784705		3.4863	3.0867	4.6313	1.8634	0	1.1366	1.2404	0.76182
E3 ubiquitin-protein ligase UHRF1	A7E320	UHRF1	0.00564746		0.631385	1.58382		39.9447	25.2205		36.025	46.301	39.253	38.2	18.954	22.732	31.009	28.187
26S proteasome non-ATPase regulatory subunit 1	A7MBA2	PSMD1	0.0194282		0.321469	3.11072		9.56265	3.0741		8.1348	7.7168	12.15	10.249	0	0	6.2018	6.0946
RuvB-like helicase	A7MBG8	RUVBL1	0.0504989		0.463121	2.15926		7.08	3.2789		3.4863	6.1734	8.4113	10.249	3.7908	2.2732	2.4807	4.5709
Phenylalanyl-tRNA synthetase beta subunit	A8E4P2	FARSB	0.0298328		0.506687	1.9736		9.9667	5.05		11.621	7.7168	10.28	10.249	1.2636	5.6829	8.6826	4.5709
Uncharacterized protein	E1B7S1	PARP12	0.00303342		0	#DIV/0!		3.1813	0		4.6484	1.5434	3.7383	2.7951	0	0	0	0
Hexokinase	E1BME6	HK2	0.00126761		0	#DIV/0!		2.59925	0		2.3242	1.5434	2.8038	3.7256	0	0	0	0
TSC complex subunit 2	E1BNT2	TSC2	0.0462446		0	#DIV/0!		2.87233	0		0	3.0867	5.6075	2.7951	0	0	0	0
(Bos taurus) 9 kDa protein	ENSEMBL:ENSBTAP00000038329		0.0455842		0.268044	3.73073		3.67915	0.986175		4.7863	3.1783	2.9146	3.8374	0	0	0	3.9447
Alpha-methylacyl-CoA racemase	F1MCN8	AMACR	0.00926115		0.259966	3.84666		2.28587	0.59425		2.3242	3.0867	1.8692	1.8634	0	1.1366	1.2404	0
Rho guanine nucleotide exchange factor 37	F1MJ96	ARHGEF37	0.0189675		0.361356	2.76736		4.6902	1.69483		2.3242	6.1734	4.6729	5.5903	1.2636	2.2732	2.4807	0.76182
Myosin heavy chain 9	F1MQ37	MYH9	0.0283636		0.529857	1.8873		45.7387	24.235		49.696	36.371	47.592	49.296	14.366	15.311	23.638	43.625
CAP-ZIP_m domain-containing protein	F1MTG3	FAM21A	0.0130773		0.11317	8.83629		6.10587	0.691		10.459	4.6301	5.6075	3.7269	0	0	1.2404	1.5236
Chaperonin containing TCP1 subunit 5	F1MWD3	CCT5	0.0441294		0.604353	1.65466		14.5132	8.77112		17.432	15.434	10.28	14.907	3.7908	10.228	11.162	9.9037
2,4-dienoyl-CoA reductase 1	F1N5J8	DECR1	0.00879134		0.415779	2.40513		7.57705	3.15037		10.459	7.7168	6.5421	5.5903	2.5272	4.5463	2.4807	3.0473
Supervillin	O46385	SVIL	0.0431601		0.256322	3.90134		5.85845	1.50165		2.3242	6.1734	9.3459	5.5903	0	0	3.7211	2.2855
Hemoglobin fetal subunit beta	P02081		0.0261404		0.350657	2.85179		9.85293	3.455		12.079	8.2849	7.2058	11.842	1.7287	1.555	1.697	8.8393
Casein kinase II subunit alpha'	P20427	CSNK2A2	0.0129045		0.429185	2.33		3.45195	1.48152		2.3242	3.0867	3.7383	4.6586	1.2636	1.1366	1.2404	2.2855
Inter-alpha-trypsin inhibitor heavy chain H3	P56652	ITIH3	0.00104198		0	#DIV/0!		7.71462	0		11.621	6.1734	6.5421	6.522	0	0	0	0
Calmodulin	P62157	CALM	0.0111528		0.590805	1.69261		11.5739	6.83795		13.792	12.201	11.109	9.1938	8.7495	6.755	7.3484	4.4989
AP-2 complex subunit beta	P63009	AP2B1	0.0207494		0.575141	1.7387		9.1711	5.27468		8.5307	7.9797	10.376	9.798	2.0049	6.0736	5.9042	7.116
Endoplasmic reticulum resident protein 29	P81623	ERP29	0.00710098		0.596423	1.67666		17.0265	10.155		16.27	15.434	21.495	14.907	8.8451	10.229	12.404	9.1419
CDGSH iron-sulfur domain-containing protein 2	Q05B71	CISD2	0.0186612		0.582929	1.71547		4.41958	2.5763		4.6484	4.6301	4.6729	3.7269	1.2636	2.2732	3.7211	3.0473
Cortactin	Q1RMR3	CTTN	0.0359052		0.681319	1.46774		6.41495	4.37063		5.8106	7.7168	6.5421	5.5903	3.7908	5.6829	4.9615	3.0473
Guanine nucleotide-binding protein G(I)/G(S)/G(O) subunit gamma-12	Q28024	GNG12	0.0195871		0.381363	2.62218		5.95765	2.27203		5.8106	3.0867	8.4113	6.522	2.5272	2.2732	1.2404	3.0473
NACHT, LRR and PYD domains-containing protein 9	Q288C4	NLRP9	0.0187835		0.681062	1.46829		26.5765	18.1002		23.592	24.657	23.949	34.108	16.819	19.291	16.514	19.777
Pyruvate carboxylase, mitochondrial	Q29RK2	PC	0.000128804		0	#DIV/0!		3.56712	0		4.6484	3.0867	3.7383	2.7951	0	0	0	0
3-hydroxyisobutyryl-CoA hydrolase, mitochondrial	Q2HJ73	HIBCH	0.0494285		0.535987	1.86572		7.05143	3.77947		9.2969	7.7168	3.7383	7.4537	3.7908	2.2732	3.7211	5.3328
Eukaryotic translation initiation factor 2 subunit 3	Q2KHU8	EIF2S3	0.0292911		0.337147	2.96606		3.5463	1.19562		4.4231	1.5434	4.5521	3.6666	1.1819	2.1262	0	1.4744
Delta-1-pyrroline-5-carboxylate synthase	Q2KJH7	ALDH18A1	0.02486		0.280675	3.56284		2.46192	0.691		1.1621	3.0867	2.8038	2.7951	0	0	1.2404	1.5236
Ubiquinone biosynthesis protein COQ9, mitochondrial	Q2NL34	COQ9	0.0324444		0.437406	2.2862		5.3296	2.3312		5.8106	6.1734	5.6075	3.7269	0	2.2732	2.4807	4.5709
Serpin peptidase inhibitor, clade A (Alpha-1 antiproteinase, antitrypsin), member 7	Q3SYR0	SERPINA7	0.0190386		0.150611	6.63962		5.05823	0.761825		8.1348	4.6301	4.6729	2.7951	0	0	0	3.0473
Aspartate--tRNA ligase, cytoplasmic	Q3SYZ4	DARS1	0.00963173		0.34962	2.86025		6.39345	2.23528		5.3673	5.5847	8.6329	5.9889	0	2.0564	3.3662	3.5185
Alpha-fetoprotein	Q3SZ57	AFP	0.000972695		0	#DIV/0!		11.6877	0		15.107	9.2602	7.4767	14.907	0	0	0	0
Dynein light chain roadblock-type 1	Q3T140	DYNLRB1	0.0328748		0.39658	2.52156		8.46803	3.35825		8.1348	10.804	8.4113	6.522	0	1.1366	6.2018	6.0946
Pantetheinase	Q58CQ9	VNN1	0.00137598		0.108554	9.212		3.50885	0.3809		3.4863	3.0867	2.8038	4.6586	0	0	0	1.5236
26S proteasome non-ATPase regulatory subunit 4	Q58DA0	PSMD4	0.00263056		0.270083	3.70256		7.6009	2.05288		9.2969	6.1734	8.4113	6.522	1.2636	1.1366	1.2404	4.5709
Syntaxin-17	Q5E9Y2	STX17	0.0304783		0.380556	2.62773		3.1383	1.1943		2.3242	4.6301	2.8038	2.7951	1.2636	2.2732	1.2404	0
60S ribosomal protein L24	Q862I1	RPL24	0.0423473		0.556221	1.79785		5.09595	2.83447		5.8106	6.1734	4.6729	3.7269	1.2636	4.5463	2.4807	3.0473
Thioredoxin reductase 2, mitochondrial	Q9N2I8	TXNRD2	0.0303184		0.39112	2.55676		3.21972	1.2593		2.3242	3.0867	4.6729	2.7951	0	2.2732	1.2404	1.5236
Methionine--tRNA ligase, cytoplasmic	A0A3Q1LLF2	MARS1	0.000811504		0.122066	8.19232		8.20112	1.00108		5.8106	9.2602	10.28	7.4537	0	0	2.4807	1.5236
Proteasome subunit alpha type	A0A3Q1LX83		0.0366545		0.519257	1.92583		6.67025	3.46357		4.6484	6.1734	6.5421	9.3171	2.5272	2.2732	3.7211	5.3328
Dynactin subunit 1	A0A3Q1M3Y3	DCTN1	0.0110383		0.420515	2.37804		17.6118	7.406		13.945	15.434	23.365	17.703	2.5272	10.229	6.2018	10.666
Early endosome antigen 1	A0A3Q1M5J6	EEA1	0.0289919		0.335133	2.98389		16.542	5.54378		11.621	24.694	12.15	17.703	0	4.5463	6.2018	11.427
Integrin subunit alpha 6	A0A3Q1M8K4	ITGA6	0.026116		0.654337	1.52826		16.4937	10.7925		15.107	20.064	18.692	12.112	12.636	10.229	11.163	9.1419
Crystallin beta-gamma domain containing 1	A0A3Q1MCW7	CRYBG1	0.0242512		0.154672	6.46528		2.46263	0.3809		1.1621	3.0867	3.7383	1.8634	0	0	0	1.5236
Glutamyl-tRNA synthetase	A0A3Q1MKR2	EPRS1	0.0202643		0.487679	2.05053		14.5295	7.08573		12.783	10.804	18.692	15.839	3.7908	5.6829	7.4422	11.427
A-kinase anchoring protein 12	A0A3Q1MSB2	AKAP12	0.00385436		0	#DIV/0!		2.05295	0		2.3242	3.0867	1.8692	0.93171	0	0	0	0
Microtubule associated protein 1B	A0A3Q1MTY6	MAP1B	0.0322678		0.234897	4.25718		10.0571	2.36238		4.6484	7.7168	14.886	12.977	0	3.4098	0	6.0397
ATP binding cassette subfamily F member 1	A0A3Q1NB13	ABCF1	0.00903904		0.121953	8.19985		4.10447	0.500555		4.6484	6.1734	1.8692	3.7269	0	0	1.2404	0.76182
Dynein cytoplasmic 1 heavy chain 1	A0A3Q1NEU9	DYNC1H1	0.000738614		0.408878	2.44572		138.973	56.8227		135.97	120.38	150.47	149.07	29.062	61.376	54.576	82.277
Bucentaur-2	A0JBZ9	p97bcnt2	0.00307581		0.445409	2.24513		6.47883	2.88572		5.7836	6.1734	8.3896	5.5687	3.1443	2.8283	3.6923	1.878
Solute carrier family 2 (Facilitated glucose transporter), member 3	A2VDL2	SLC2A3	0.0413793		0.47352	2.11184		6.047	2.86338		8.116	7.7002	3.7283	4.6435	3.7771	3.4036	1.2337	3.0391
Coiled-coil domain-containing protein 93	A4IFE0	CCDC93	0.00815392		0.569771	1.75509		4.36197	2.48533		3.4863	4.6301	4.6729	4.6586	2.5272	3.4098	2.4807	1.5236
TACC3 protein	A6QL93	TACC3	0.0240521		0.553837	1.80559		27.6088	15.2907		18.594	29.324	29.907	32.61	10.109	19.322	11.163	20.569
MYO1B protein	A6QLD6	MYO1B	0.000661811		0.595481	1.67931		17.029	10.1404		15.057	16.865	19.518	16.676	8.79	11.3	9.8508	10.621
Isoleucyl-tRNA synthetase	A7MBC5	IARS1	0.00298592		0.273954	3.65025		16.5823	4.54277		15.107	13.89	20.561	16.771	0	4.5463	3.7211	9.9037
Cytoskeleton associated protein 5	E1B7K5	CKAP5	0.0219804		0.610674	1.63754		57.0088	34.8137		45.322	67.908	66.356	48.449	30.326	36.371	45.894	26.664
Nucleolin	E1B8K6	NCL	0.00808873		0.321095	3.11434		14.3476	4.60695		19.478	16.765	11.942	9.2055	3.7267	5.5467	2.4279	6.7265
NLR family pyrin domain containing 14	E1BDZ4	NLRP14	0.00415666		0.676366	1.47849		39.9432	27.0162		36.025	46.301	37.383	40.064	24.008	31.824	24.807	27.426
Insulin like growth factor 2 mRNA binding protein 2	E1BFI4	IGF2BP2	0.00555571		0.172746	5.78884		5.45068	0.941582		6.4808	6.3875	5.9896	2.9448	0.97773	0	2.7886	0
Ubiquitin protein ligase E3 component n-recognin 4	E1BHT5	UBR4	0.0343999		0.329062	3.03894		6.29972	2.073		3.4863	7.7168	6.5421	7.4537	0	0	3.7211	4.5709
t-SNARE coiled-coil homology domain-containing protein	E1BIQ3	STX16	0.0470491		0.279025	3.58391		3.06612	0.855525		2.3242	1.5434	3.7383	4.6586	0	1.1366	0	2.2855
Rac GTPase activating protein 1	E1BJP2	RACGAP1	0.0483665		0.455306	2.19632		12.53	5.705		10.459	20.064	10.28	9.3171	8.8451	5.6829	3.7211	4.5709
Anillin actin binding protein	F1MBT6	ANLN	0.0124709		0	#DIV/0!		2.1344	0		2.3242	1.5434	3.7383	0.93171	0	0	0	0
Kinesin motor domain-containing protein	F1MCP5	KIF4A	0.0220299		0	#DIV/0!		3.64932	0		4.6484	1.5434	6.5421	1.8634	0	0	0	0
Staufen double-stranded RNA binding protein 1	F1MH34	STAU1	0.0178672		0.116067	8.61569		2.67172	0.3101		2.3242	4.6301	1.8692	1.8634	0	0	1.2404	0
Myosin VA	F1MHT3	MYO5A	0.00632082		0.333729	2.99644		4.9066	1.63748		4.4441	3.8431	5.2871	6.0521	0	1.6873	3.0886	1.774
Signal recognition particle receptor subunit beta	F1MLG1	SRPRB	0.00259027		0.393596	2.54068		4.80467	1.8911		4.6484	6.1734	3.7383	4.6586	2.5272	2.2732	1.2404	1.5236
Myosin VB	F1MMQ6	MYO5B	0.0142418		0.630748	1.58542		31.8285	20.0757		25.694	30.008	33.904	37.708	14.706	24.341	17.915	23.341
Female-lethal(2)D homolog	F1MN80	WTAP	0.0154987		0.411032	2.4329		9.34567	3.84137		6.9727	10.804	13.084	6.522	2.5272	4.5463	3.7211	4.5709
Insulin like growth factor 2 mRNA binding protein 3	F1MPB2	IGF2BP3	0.00207208		0.49427	2.02318		38.0485	18.8062		40.414	43.863	33.895	34.022	16.861	26.055	19.538	12.771
IQ motif containing GTPase activating protein 2	F1MTR1	IQGAP2	0.000403489		0.328345	3.04558		24.3617	7.99905		24.387	23.15	22.89	27.02	5.0543	4.5463	8.6826	13.713
Proteasome 26S subunit, ATPase 3	F1MWE0	PSMC3	0.0167431		0.39832	2.51055		12.3282	4.91058		9.2969	13.89	12.15	13.976	1.2636	2.2732	6.2018	9.9037
Eukaryotic translation initiation factor 4 gamma 1	F1MX04	EIF4G1	0.0130124		0.371254	2.69357		13.3502	4.95632		16.175	16.851	9.3459	11.029	1.2636	4.5463	8.6826	5.3328
Structural maintenance of chromosomes protein	F1MY41	SMC2	0.0211592		0.207641	4.81601		2.75175	0.571375		2.3242	3.0867	1.8692	3.7269	0	0	0	2.2855
Spectrin beta chain	F1MYC9	SPTBN1	0.0215009		0.468475	2.13458		16.5117	7.73535		12.783	16.977	17.731	18.556	5.0543	2.2732	9.9229	13.691
Cochlin	F1N103	COCH	0.000378448		0.335632	2.97946		12.7338	4.27385		12.783	13.89	12.15	12.112	3.7908	6.8195	4.9615	1.5236
Eukaryotic translation initiation factor 5B	F1N6Y7	EIF5B	0.00647005		0.424549	2.35544		10.5089	4.46155		6.9727	10.804	11.215	13.044	2.5272	4.5463	6.2018	4.5709
Uncharacterized protein	F1N746	RABGAP1	0.0492796		0.416108	2.40322		7.93657	3.30248		5.6402	7.7168	9.2088	9.1805	0	4.463	1.2404	7.5065
Nucleobindin 2	F6Q8A8	NUCB2	0.00483425		0.657697	1.52046		5.11907	3.3668		4.6484	4.6301	5.6075	5.5903	2.5272	3.4098	3.7211	3.8091
Kinesin family member 23	F6RPS1	KIF23	0.0312987		0.611906	1.63424		18.4893	11.3137		16.27	23.15	20.561	13.976	8.8451	14.776	8.6826	12.951
Afamin	G3MYZ3	AFM	0.000209577		0.0818827	12.2126		4.65177	0.3809		4.6484	4.6301	3.7383	5.5903	0	0	0	1.5236
Kininogen-2	P01045	KNG2	0.00216018		0.147007	6.80239		5.62048	0.82625		7.567	4.6333	5.6172	4.6644	0.6331	0	0	2.6719
Pyruvate dehydrogenase E1 component subunit beta, mitochondrial	P11966	PDHB	0.0038617		0.658241	1.5192		19.1773	12.6233		22.08	15.434	20.561	18.634	12.636	12.502	12.404	12.951
Alpha-2-HS-glycoprotein	P12763	AHSG	0.000632356		0.0678311	14.7425		58.342	3.9574		81.348	49.388	46.729	55.903	1.2636	1.1366	1.2404	12.189
Apolipoprotein C-III	P19035	APOC3	0.0317346		0.263281	3.79822		5.89607	1.55232		9.2969	3.0867	6.5421	4.6586	1.2636	1.1366	0	3.8091
Alpha-1-antiproteinase	P34955	SERPINA1	0.000577129		0.158186	6.32166		57.3018	9.06435		59.268	61.734	41.122	67.083	3.7908	3.4098	6.2018	22.855
Coatomer subunit beta'	P35605	COPB2	0.0151464		0.674678	1.48219		7.5579	5.09915		6.9727	9.2602	7.4767	6.522	6.3179	4.5463	4.9615	4.5709
Uterine milk protein	P46201		0.00302335		0	#DIV/0!		2.28515	0		2.3242	3.0867	0.93459	2.7951	0	0	0	0
Clathrin heavy chain 1	P49951	CLTC	0.0099127		0.656721	1.52272		56.3542	37.009		62.754	43.214	61.683	57.766	32.853	37.507	33.49	44.186
60S ribosomal protein L26	P61257	RPL26	0.0402019		0.313226	3.19258		3.40843	1.06761		4.6393	1.5434	4.6632	2.7878	0	2.2702	1.2404	0.75983
Acylamino-acid-releasing enzyme	P80227	APEH	0.0129043		0.485766	2.0586		11.5427	5.60705		10.459	7.7168	14.019	13.976	3.7908	6.8195	4.9615	6.8564
Lumican	Q05443	LUM	0.000851462		0.0963743	10.3762		3.9523	0.3809		4.6484	4.6301	2.8038	3.7269	0	0	0	1.5236
Sodium/potassium-transporting ATPase subunit alpha-1	Q08DA1	ATP1A1	0.000790509		0.452254	2.21115		35.244	15.9393		40.059	27.446	38.423	35.048	14.964	13.393	19.626	15.774
Ras-related protein Rap-2c	Q08DI5	RAP2C	0.0375857		0.607722	1.64549		3.49662	2.12498		2.7103	3.0867	4.0489	4.1406	2.3859	1.0095	2.4807	2.6238
Ras-related protein Rab-5A	Q0IIG7	RAB5A	0.0115193		0.679491	1.47169		9.3222	6.33435		8.8202	9.0823	11.383	8.0033	7.0632	7.0237	5.6931	5.5574
Cytoplasmic dynein 1 intermediate chain 2	Q0III3	DYNC1I2	0.0383504		0.383493	2.60761		10.0098	3.83868		13.945	4.6301	11.215	10.249	1.2636	2.2732	4.9615	6.8564
3'-phosphoadenosine-5'-phosphosulfate synthase	Q0VC88	PAPSS2	0.00724533		0.239845	4.16935		4.08993	0.98095		5.8106	3.0867	2.8038	4.6586	1.2636	1.1366	0	1.5236
Estradiol 17-beta-dehydrogenase	Q1JQD0	HSD17B1	0.00421181		0.312456	3.20045		21.9375	6.8545		15.107	18.52	27.103	27.02	10.109	6.8195	7.4422	3.0473
Myosin-10	Q27991	MYH10	0.0137795		0.59122	1.69142		80.9537	47.8615		75.177	75.341	102.37	70.927	30.166	47.432	54.919	58.929
Dynein light intermediate chain	Q2KII9	DYNC1LI1	0.011493		0.350936	2.84952		9.43812	3.31217		5.8106	12.347	9.3459	10.249	1.2636	3.4098	2.4807	6.0946
Transcription initiation factor IIB	Q2KIN8	GTF2B	0.00153321		0.224976	4.44492		6.02765	1.35607		5.8106	6.1734	4.6729	7.4537	0	1.1366	1.2404	3.0473
Alpha-1B-glycoprotein	Q2KJF1	A1BG	0.0393573		0.263861	3.78988		8.66167	2.28547		10.459	9.2602	6.5421	8.3854	0	0	0	9.1419
Aurora kinase A	Q2TA06	AURKA	0.018814		0.635139	1.57446		13.5717	8.61995		13.945	12.347	14.019	13.976	7.5815	11.366	4.8663	10.666
Succinate--CoA ligase [GDP-forming] subunit beta, mitochondrial	Q3MHX5	SUCLG2	0.0167773		0.689184	1.45099		13.9377	9.60568		10.459	15.434	14.019	15.839	8.8451	10.229	8.6826	10.666
TFG protein	Q3SX36	TFG	0.0150689		0.408954	2.44526		6.29972	2.5763		3.4863	7.7168	6.5421	7.4537	1.2636	2.2732	3.7211	3.0473
Eukaryotic translation initiation factor 3 subunit C	Q3SYW6	EIF3C	0.0111765		0.225074	4.44298		3.48643	0.784705		4.6484	4.6301	2.8038	1.8634	0	1.1366	1.2404	0.76182
Tryptophan--tRNA ligase, mitochondrial	Q3T099	WARS2	0.016478		0.359024	2.78533		3.857	1.38476		5.8106	3.0867	2.8038	3.7269	1.2636	2.2732	1.2404	0.76182
Band 4.1-like protein 5	Q58CU2	EPB41L5	0.0257555		0.402056	2.48722		3.68487	1.48152		2.3242	3.0867	3.7383	5.5903	1.2636	1.1366	1.2404	2.2855
Fetuin-B	Q58D62	FETUB	0.000432102		0	#DIV/0!		7.21362	0		9.2969	4.6301	6.5421	8.3854	0	0	0	0
60S ribosomal protein L4	Q58DW0	RPL4	0.0369473		0.472372	2.11698		5.65455	2.67105		8.1076	6.1464	3.722	4.6422	3.7686	3.4031	1.2404	2.2721
RNA-splicing ligase RtcB homolog	Q5E9T9	RTCB	0.0177816		0.463816	2.15603		12.0356	5.5823		12.783	13.89	13.084	8.3854	2.5272	4.5463	9.9229	5.3328
60S ribosomal protein L10	Q9XSI3	RPL10	0.0365737		0.4359	2.2941		5.09595	2.22133		5.8106	6.1734	4.6729	3.7269	1.2636	1.1366	4.9615	1.5236
Transmembrane p24 trafficking protein 3	A0A3Q1LXI8	TMED3	0.0154342		1.86186	0.537097		2.81005	5.23192		3.4863	3.0867	2.8038	1.8634	5.0543	6.8195	3.7211	5.3328
Coiled-coil domain containing 50	A0A3Q1MBX8	CCDC50	7.90816e-05		#DIV/0!	0		0	2.20118		0	0	0	0	2.5272	2.2732	2.4807	1.5236
CTP synthase	A0JNE9	CTPS1	0.0336027		#DIV/0!	0		0	2.42777		0	0	0	0	0	3.4098	4.0158	2.2855
U8 snoRNA-decapping enzyme	A1A4Q9	NUDT16	0.0135135		3.3958	0.294482		0.8517	2.8922		0	1.5434	0	1.8634	2.5272	2.2732	3.7211	3.0473
Plasminogen	E1B726	PLG	0.00919731		8.78033	0.113891		0.991475	8.70547		1.1621	0	2.8038	0	13.899	6.8195	4.9615	9.1419
Tyrosine-protein kinase	E1BNE0	FER	0.000944704		#DIV/0!	0		0	3.82453		0	0	0	0	4.911	3.2808	4.8208	2.2855
Olfactomedin 4	F1MVJ8	OLFM4	0.00176797		#DIV/0!	0		0	2.51708		0	0	0	0	3.7908	2.2732	2.4807	1.5236
Corneodesmosin	F1MWJ0	CDSN	0.0441802		10.9087	0.0916696		0.233648	2.5488		0	0	0.93459	0	5.0543	1.1366	2.4807	1.5236
Carnosine dipeptidase 1	F1MWP9	CNDP1	0.028299		#DIV/0!	0		0	4.61447		0	0	0	0	0	5.6829	7.4422	5.3328
Arginyl aminopeptidase	G3X743	RNPEP	0.0359912		#DIV/0!	0		0	2.06995		0	0	0	0	0	2.2732	3.7211	2.2855
Cathepsin B	P07688	CTSB	0.0329206		7.89579	0.12665		0.756375	5.97218		1.1621	0	0	1.8634	10.109	5.6829	1.2404	6.8564
Low molecular weight phosphotyrosine protein phosphatase	P11064	ACP1	0.00062546		2.50776	0.398761		1.14295	2.86625		1.1621	1.5434	0.93459	0.93171	2.5272	3.4098	2.4807	3.0473
Collectin-43	P42916	CL43	0.0221687		#DIV/0!	0		0	3.65349		0	0	0	0	6.2775	4.1553	3.6814	0.49975
Syntaxin-binding protein 1	P61763	STXBP1	0.0166768		2.72164	0.367426		1.37587	3.74463		1.1621	1.5434	0.93459	1.8634	2.5272	5.6829	3.7211	3.0473
Platelet-activating factor acetylhydrolase IB subunit alpha2	P68401	PAFAH1B2P68402	0.0314724		#DIV/0!	0		0	2.2604		0	0	0	0	0	2.2732	3.7211	3.0473
Cytoplasmic aconitate hydratase	Q0VCU1	ACO1	0.0191695		#DIV/0!	0		0	2.62118		0	0	0	0	1.2636	3.4098	1.2404	4.5709
3-galactosyl-N-acetylglucosaminide 4-alpha-L-fucosyltransferase FUT3	Q11126	FUT3	0.0493822		#DIV/0!	0		0	3.55846		0	0	0	0	7.5815	3.4098	2.4807	0.76182
Keratin, type I cytoskeletal 28	Q148H6	KRT28	0.0110507		8.65354	0.11556		0.278225	2.40763		0	0	1.1129	0	2.9799	2.7332	3.0493	0.86813
Actin-related protein 2/3 complex subunit 1A	Q1JP79	ARPC1A	0.0160562		3.13746	0.318729		1.37515	4.31447		1.1621	1.5434	0	2.7951	6.3179	3.4098	3.7211	3.8091
RNA 3'-terminal phosphate cyclase	Q2HJ88	RTCA	0.0244668		3.45223	0.289668		2.62197	9.05165		1.1621	0	2.8038	6.522	12.636	10.229	4.9615	8.3801
Actin-related protein 2/3 complex subunit 2	Q3MHR7	ARPC2	0.00561494		2.83369	0.352897		2.80535	7.9495		3.4743	3.0867	3.7287	0.93171	8.8189	10.217	7.4293	5.3328
Calcyclin-binding protein	Q3T168	CACYBP	0.000467436		6.14317	0.162782		0.466575	2.86625		0	0	0.93459	0.93171	2.5272	3.4098	2.4807	3.0473
Threonine--tRNA ligase 1, cytoplasmic	Q3ZBV8	TARS1	0.0286476		3.11801	0.320718		1.22368	3.81543		1.1621	0	1.8692	1.8634	2.5272	5.6829	2.4807	4.5709
60S ribosomal protein L5	Q58DW5	RPL5	0.0489695		1.88458	0.530621		2.16267	4.07572		3.4657	1.5159	2.7539	0.91516	5.0094	3.3694	4.9174	3.0067
Triosephosphate isomerase	Q5E956	TPI1	0.00212379		2.8252	0.353957		4.53658	12.8167		2.3242	4.6301	3.7383	7.4537	12.636	10.229	12.404	15.998
Poly(rC)-binding protein 1	Q5E9A3	PCBP1	0.00972644		2.08214	0.480275		2.34469	4.88198		0.69317	3.0867	2.8038	2.7951	4.5445	4.0877	4.9615	5.9342
CD109 molecule	A0A3Q1LI93	CD109	0.000645699		#DIV/0!	0		0	15.0409		0	0	0	0	13.899	9.0927	17.365	19.807
Fructose-bisphosphate aldolase	A0A3Q1LMG1	ALDOA	0.0403382		2.47414	0.404182		6.63402	16.4135		6.9727	4.6301	8.4113	6.522	21.481	23.868	11.163	9.1419
Peptidyl-prolyl cis-trans isomerase	A0A3Q1LSB7		0.0144525		4.63055	0.215957		0.576637	2.67015		0.32574	0	1.4585	0.52231	2.8814	4.0469	1.588	2.1643
Agrin	A0A3Q1LTY7	AGRN	0.0117393		#DIV/0!	0		0	16.3585		0	0	0	0	25.272	12.502	22.327	5.3328
von Willebrand factor A domain-containing protein 7	A0A3Q1M993	VWA7	0.00010249		#DIV/0!	0		0	2.8922		0	0	0	0	2.5272	2.2732	3.7211	3.0473
Glucose-6-phosphate 1-dehydrogenase	A0A3Q1MM55	G6PD	0.0253989		3.26189	0.306571		1.68882	5.50875		1.1621	0	0.93459	4.6586	7.5815	5.6829	4.9615	3.8091
Complement factor H	A0A3Q1MP45	CFH	0.0313454		19.9479	0.0501305		0.232928	4.64643		0	0	0	0.93171	2.5272	4.5107	2.4418	9.106
Rab GDP dissociation inhibitor	A0A3Q1MPF1	GDI2	0.00227047		2.40786	0.415307		2.7522	6.6269		2.3242	3.0867	2.3391	3.2588	5.6832	5.1199	8.0762	7.6283
Biotinidase	A0A3Q1MUX4	BTD	0.000436455		#DIV/0!	0		0	5.50875		0	0	0	0	7.5815	5.6829	4.9615	3.8091
Tripeptidyl aminopeptidase	A0A3Q1N178	TPP1	0.0118934		#DIV/0!	0		0	7.2828		0	0	0	0	11.372	10.229	3.7211	3.8091
Fructose-bisphosphate aldolase	A0A3S5ZPB0	ALDOC	0.0145909		2.32848	0.429465		9.81627	22.857		6.9727	6.1734	10.28	15.839	27.799	23.868	26.048	13.713
6-phosphogluconate dehydrogenase, decarboxylating	A0A3S5ZPM3	PGD	0.00792908		2.14471	0.466264		7.2483	15.5455		2.3242	10.804	8.4113	7.4537	12.636	18.185	16.125	15.236
Ubiquitin-like modifier-activating enzyme 1	A3KMV5	UBA1	0.0176992		2.44778	0.408534		10.588	25.917		6.9727	9.2602	10.28	15.839	13.899	34.098	29.769	25.902
Carbohydrate sulfotransferase	A3KMX1	CHST14	0.0468582		5.80274	0.172332		0.699497	4.059		0	0	0.93459	1.8634	7.5815	3.4098	3.7211	1.5236
Alpha-actinin-4	A5D7D1	ACTN4	0.0398876		1.60236	0.624078		18.6698	29.9157		12.94	21.744	15.593	24.402	22.251	29.22	29.445	38.747
Alpha isoform of regulatory subunit A, protein phosphatase 2	A5D973	PPP2R1A	0.0487398		1.8532	0.539606		4.55837	8.4476		4.6484	5.4188	2.8038	5.3625	5.0543	8.8148	12.1	7.8213
Pyruvate kinase	A5D984	PKM	0.00724498		2.3961	0.417345		21.6832	51.9552		22.034	24.632	13.047	27.02	68.082	51.01	54.477	34.252
HAPLN3 protein	A5PK97	HAPLN3	0.0139759		2.7094	0.369085		4.44415	12.041		3.4863	3.0867	7.4767	3.7269	16.419	12.495	12.396	6.854
Protein FAM3C	A5PKI3	FAM3C	0.00245142		8.2584	0.121089		0.46585	3.84718		0	0	0	1.8634	3.7908	4.5463	2.4807	4.5709
Keratin 10 (Epidermolytic hyperkeratosis; keratosis palmaris et plantaris)	A6QNZ7	KRT10	0.0456058		1.53676	0.650719		5.08033	7.80725		4.9609	4.4721	6.8827	4.0056	9.3999	7.7494	8.7138	5.3659
Prolargin	A6QQQ3	PRELP	0.000142998		20.6339	0.048464		2.08995	43.1238		0	4.6301	0.93459	2.7951	54.334	37.507	47.134	33.52
Semaphorin 3B	E1B9T2	SEMA3B	0.00832042		#DIV/0!	0		0	2.207		0	0	0	0	3.7908	2.2732	1.2404	1.5236
Tubulin beta chain	E1BJB1	TUBB2A	0.0021655		1.53608	0.651008		7.95027	12.2122		7.2368	8.7255	6.4969	9.3419	13.405	11.965	12.516	10.963
Urotensin 2B	E1BJI3	UTS2B	0.000339094		#DIV/0!	0		0	7.97965		0	0	0	0	6.3179	6.8195	11.163	7.6182
Hyaluronoglucosaminidase	E1BKX1	CEMIP	0.00199527		#DIV/0!	0		0	15.4385		0	0	0	0	22.745	12.502	17.365	9.1419
Heparan sulfate proteoglycan 2	F1MER7	HSPG2	0.0250425		#DIV/0!	0		0	2.6425		0	0	0	0	5.0543	2.2732	2.4807	0.76182
Semaphorin 3A	F1MEW1	SEMA3A	0.00010486		#DIV/0!	0		0	3.1987		0	0	0	0	3.7787	2.2623	3.7211	3.0327
Cathepsin D	F1MMR6	CTSD	0.00363196		6.22373	0.160675		0.85315	5.30978		0	1.5434	1.8692	0	5.0543	3.4098	7.4422	5.3328
AIR carboxylase	F1MN04	PAICS	0.00357094		9.72921	0.102783		0.232928	2.2662		0	0	0	0.93171	1.2636	2.2732	2.4807	3.0473
A disintegrin and metalloproteinase with thrombospondin motifs 5	F1MRZ2	ADAMTS5	0.00553557		#DIV/0!	0		0	4.9606		0	0	0	0	6.3179	2.2732	7.4422	3.8091
Palmitoyl-protein hydrolase 1	F1MSA1	PPT1	0.00182609		#DIV/0!	0		0	2.36573		0	0	0	0	2.5272	3.4098	1.2404	2.2855
Keratin, type II cytoskeletal 8	F1MU12	KRT8	0.0180327		2.94206	0.339898		4.5844	13.4876		3.5787	3.0597	8.0056	3.6936	13.712	8.6493	11.237	20.352
Inactive serine protease PAMR1	F1MUJ4	PAMR1	2.83427e-08		#DIV/0!	0		0	2.39165		0	0	0	0	2.5272	2.2732	2.4807	2.2855
Clusterin	F1MWI1		0.0113312		44.581	0.0224311		0.0605975	2.7015		0.24239	0	0	0	4.4496	1.4922	1.4991	3.3651
Growth arrest specific 6	F1MZ40	GAS6	1.06768e-06		#DIV/0!	0		0	12.7225		0	0	0	0	13.899	13.639	11.163	12.189
Glutamine--fructose-6-phosphate transaminase (isomerizing)	F1MZY2	GFPT1	0.0189028		1.81155	0.552014		7.5648	13.704		9.2969	6.1734	4.6729	10.116	10.018	15.831	16.125	12.842
Integral membrane protein 2	F1N026	ITM2B	0.000122572		#DIV/0!	0		0	6.32977		0	0	0	0	5.0543	5.6829	6.2018	8.3801
Ubiquitin carboxyl-terminal hydrolase	F1N3P2	USP5	0.0161675		3.81625	0.262037		4.51415	17.2271		3.4863	6.1734	3.7383	4.6586	7.5815	25.005	21.086	15.236
Metavinculin	F1N789	VCL	0.0298356		17.6651	0.0566089		0.523452	9.24683		1.1621	0	0	0.93171	16.427	3.4098	4.9615	12.189
Superoxide dismutase [Cu-Zn]	F6R4N7	SOD3	0.00289398		#DIV/0!	0		0	5.43792		0	0	0	0	7.5815	5.6829	6.2018	2.2855
Metalloproteinase inhibitor 3	F6RQF5	TIMP3	0.00128948		#DIV/0!	0		0	5.3183		0	0	0	0	7.5815	5.6829	4.9615	3.0473
Glypican-1	G3X745	GPC1	7.78645e-05		#DIV/0!	0		0	23.2568		0	0	0	0	27.799	26.141	22.327	16.76
Transaldolase	G5E5C8	TALDO1	0.0100119		2.8904	0.345973		1.6664	4.81655		2.3242	1.5434	0.93459	1.8634	2.5272	5.6829	4.9615	6.0946
Neurotensin/neuromedin N	P01156	NTS	0.000292224		#DIV/0!	0		0	3.589		0	0	0	0	3.7908	2.2732	3.7211	4.5709
Glyceraldehyde-3-phosphate dehydrogenase	P10096	GAPDH	0.0489239		1.67185	0.598139		35.7002	59.6855		48.504	27.352	34.45	32.495	76.571	67.756	57.953	36.462
Lipoprotein lipase	P11151	LPL	0.0259483		9.15676	0.109209		0.46585	4.26567		0	0	0	1.8634	6.3179	3.4098	1.2404	6.0946
Clusterin	P17697	CLU	0.000570434		3.81463	0.262148		55.466	211.583		76.457	43.053	51.207	51.147	264.69	220.14	205.64	155.86
L-lactate dehydrogenase A chain	P19858	LDHA	0.00693148		2.01585	0.496069		10.6402	21.449		6.8926	17.67	9.6952	8.3029	18.73	20.358	24.041	22.667
Inositol monophosphatase 1	P20456	IMPA1	0.0367896		14.4161	0.069367		0.232928	3.3579		0	0	0	0.93171	1.2636	5.6829	4.9615	1.5236
Inorganic pyrophosphatase	P37980	PPA1	0.0397425		7.19673	0.138952		1.08535	7.81095		0	1.5434	0.93459	1.8634	1.2636	7.9561	13.644	8.3801
V-type proton ATPase subunit S1	P40682	ATP6AP1	3.34803e-05		#DIV/0!	0		0	6.08012		0	0	0	0	7.5815	5.6829	4.9615	6.0946
Mitogen-activated protein kinase 1	P46196	MAPK1	0.0232276		4.31837	0.231569		1.33743	5.7755		3.4863	0	0	1.8634	3.7908	6.8195	8.6826	3.8091
Cytochrome c	P62894	CYCS	0.025469		2.29955	0.434868		2.30905	5.30978		1.1621	1.5434	2.8038	3.7269	5.0543	3.4098	7.4422	5.3328
Renin receptor	P81134	ATP6AP2	0.0090526		6.23343	0.160425		1.14295	7.1245		1.1621	1.5434	0.93459	0.93171	11.372	4.5463	4.9615	7.6182
Keratin, type II cytoskeletal 75	Q08D91	KRT75	0.0475292		3.06661	0.326093		1.04391	3.20127		0.94145	1.7421	1.4921	0	4.8612	3.1064	3.6978	1.1397
Retinoic acid receptor responder (Tazarotene induced) 1	Q0P5D6	RARRES1	0.000362162		19.2445	0.051963		2.59812	49.9995		2.3242	1.5434	0.93459	5.5903	50.543	31.824	62.018	55.613
Thimet oligopeptidase	Q1JPJ8	THOP1	0.0372752		2.3875	0.418849		4.07913	9.7389		3.9157	2.9716	3.5989	5.8303	4.8659	14.772	10.15	9.1677
Oviduct-specific glycoprotein	Q28042	OVGP1	0.000113965		10.2576	0.0974884		23.4291	240.327		33.151	2.1776	20.97	37.418	307.06	221.02	231.95	201.28
Tissue-type plasminogen activator	Q28198	PLAT	0.00556738		5.10993	0.195697		0.814697	4.16305		2.3242	0	0.93459	0	5.0543	4.5463	2.4807	4.5709
Phosphoserine phosphatase	Q2KHU0	PSPH	0.0420817		#DIV/0!	0		0	2.94832		0	0	0	0	0	4.5463	4.9615	2.2855
Presenilins-associated rhomboid-like protein, mitochondrial	Q2KHV4	PARL	0.0133407		2.32959	0.42926		2.1337	4.97065		2.3242	1.5434	2.8038	1.8634	5.0543	6.8195	4.9615	3.0473
Tissue alpha-L-fucosidase	Q2KIM0	FUCA1	0.000222998		3.42831	0.291689		3.47118	11.9002		5.8106	1.5434	2.8038	3.7269	11.372	13.639	11.163	11.427
4-trimethylaminobutyraldehyde dehydrogenase	Q2KJH9	ALDH9A1	0.00306542		16.0516	0.0622989		0.233648	3.75043		0	0	0.93459	0	3.7908	5.6829	2.4807	3.0473
Ubiquitin carboxyl-terminal hydrolase isozyme L3	Q2TBG8	UCHL3	0.0495657		1.83088	0.546187		6.3335	11.5959		5.8106	9.2602	4.6729	5.5903	7.5815	14.776	14.884	9.1419
14 kDa phosphohistidine phosphatase	Q32PA4	PHPT1	0.047243		#DIV/0!	0		0	2.16363		0	0	0	0	0	3.4098	3.7211	1.5236
Tubulin beta-4B chain	Q3MHM5	TUBB4B	0.0018729		1.63119	0.613048		5.9164	9.6508		6.9738	5.3641	4.3546	6.9731	9.8752	10.359	9.0315	9.3375
DnaJ homolog subfamily B member 1	Q3MI00	DNAJB1	0.0324157		2.27878	0.438831		1.37732	3.13863		1.1621	1.5434	2.8038	0	2.5272	3.4098	3.7211	2.8964
Ribonuclease inhibitor	Q3SZN8	RNH1	0.0455199		12.2837	0.0814089		0.466575	5.73125		0	0	0.93459	0.93171	0	6.8195	6.2018	9.9037
Complement factor D	Q3T0A3	CFD	0.0165235		#DIV/0!	0		0	5.73993		0	0	0	0	10.109	2.2732	3.7211	6.8564
Nucleoside diphosphate kinase B	Q3T0Q4	NME2	0.0270549		2.07917	0.480961		9.31273	19.3627		8.1281	12.342	6.5368	10.244	12.625	21.569	27.27	15.987
Microtubule-associated protein RP/EB family member 1	Q3ZBD9	MAPRE1	0.0489512		2.3635	0.423101		2.75315	6.50708		2.3242	3.0867	3.7383	1.8634	3.7908	10.226	7.4406	4.5709
Tubulin beta-4A chain	Q3ZBU7	TUBB4A	0.00633548		1.75232	0.570671		3.60772	6.3219		4.3328	3.6673	3.1045	3.3263	4.9773	7.2942	5.623	7.3931
Tubulin polymerization-promoting protein family member 3	Q3ZCC8	TPPP3	0.0433996		7.58694	0.131805		0.46585	3.53437		0	0	0	1.8634	2.5272	2.2732	2.4807	6.8564
Phospholipid transfer protein	Q58DL9	PLTP	0.0396284		#DIV/0!	0		0	2.55925		0	0	0	0	2.5272	1.1366	1.2404	5.3328
Tubulin beta-2B chain	Q6B856	TUBB2B	0.000221845		1.64848	0.606618		6.18655	10.1984		6.0727	5.637	5.5605	7.476	10.874	9.6887	10.032	10.199

## Sheet: Morula
Table S6. List of differentially abundant proteins in each pairwise comparison between embryo origin at morula stage (t-test p-value ≤ 0.05; fold-change ratio ≥ 1.5).
Vivo > vitro (80)
Vitro > vivo (131)
					Fold-change ratio			Mean Normalized Weighted Spectra			Normalized Weighted Spectra in each sample
Protein name (211)	Accession Number	Gene symbol	p-value t.test		Vivo:vitro	Vitro:vivo		Morula vitro	Morula vivo		Morula vitro 1	Morula vitro 2	Morula vitro 3	Morula vitro 4	Morula vivo 1	Morula vivo 2	Morula vivo 3
Complement component C7	A0A3Q1LI40	C7	0.0448445		0.240673	4.15501		8.65295	2.08253		4.1095	10.488	7.8703	12.144	1.0081	5.2395	0
Succinyl-CoA:3-ketoacid-coenzyme A transferase	A0A3Q1LIX4	OXCT1	0.0228008		0.193047	5.18009		3.15295	0.608667		4.1095	3.9332	2.3611	2.208	0	0	1.826
Enoyl-CoA delta isomerase 2	A0A3Q1LP28	ECI2	0.0164117		0.323418	3.09197		5.81703	1.88133		4.1095	6.5553	7.0833	5.52	3.0243	2.6197	0
Proteasome 26S subunit, ATPase 1	A0A3Q1LUA4	PSMC1	0.0254515		0.353639	2.82775		9.91455	3.50617		7.3972	10.488	12.941	8.832	5.0405	0	5.478
F-box and WD repeat domain containing 11	A0A3Q1M118	FBXW11	0.0234971		0.42798	2.33656		2.78642	1.19253		2.1688	3.4596	3.5087	2.0086	1.0081	1.0733	1.4962
NCK associated protein 1	A0A3Q1M7W5	NCKAP1	0.00500292		0.343805	2.90862		7.74295	2.66207		7.3972	6.5553	7.0833	9.936	3.0243	1.3099	3.652
Uncharacterized protein	A0A3Q1MDT8	GATD3A	0.0477928		0.304146	3.2879		2.54045	0.772667		3.2876	2.6221	3.1481	1.104	1.0081	1.3099	0
Branched-chain-amino-acid aminotransferase	A0A3Q1ML78	BCAT1	0.0253047		0.161729	6.18317		2.07775	0.336033		1.6438	1.3111	3.1481	2.208	1.0081	0	0
ST13 Hsp70 interacting protein	A0A3Q1MQM3	ST13	0.00323499		0.6032	1.65783		6.2463	3.76777		6.4514	5.1257	6.9172	6.4909	3.9108	3.8506	3.5419
Plectin	A0A3Q1MRS3	PLEC	0.0036237		0.0523284	19.1101		6.42162	0.336033		7.369	5.2442	8.6573	4.416	1.0081	0	0
ATP binding cassette subfamily B member 7	A0A3Q1MUB7	ABCB7	0.00902434		0.145526	6.87164		4.6182	0.672067		4.9314	3.9332	6.2962	3.312	2.0162	0	0
Kinesin-like protein	A0A3Q1MXL6	KIF5B	0.0271979		0.412889	2.42196		9.70575	4.0074		9.6316	12.606	9.2443	7.3411	3.9354	1.3099	6.7769
dTMP kinase	A0A3Q1N7A8	DTYMK	0.0440089		0.459025	2.17853		3.00927	1.38133		1.6438	3.9332	3.1481	3.312	1.0081	1.3099	1.826
Leucyl-tRNA synthetase	A0A3S5ZPT9	LARS1	0.0486635		0.510609	1.95844		12.2771	6.2688		13.15	9.1774	15.741	11.04	7.0566	2.6197	9.1301
Cap-specific mRNA (nucleoside-2'-O-)-methyltransferase 1	A2VE39	CMTR1	0.0260473		0.202264	4.94404		3.00927	0.608667		1.6438	3.9332	3.1481	3.312	0	0	1.826
Cysteinyl-tRNA synthetase	A4FUC8	CARS1	0.00874733		0.309916	3.22669		5.8659	1.81793		7.3972	3.9332	5.5092	6.624	1.0081	2.6197	1.826
COP9 signalosome complex subunit 8	A4FV74	COPS8	0.0200611		0.217015	4.60799		2.012	0.436633		1.6438	2.6221	1.5741	2.208	0	1.3099	0
Beta-centractin	A4IFE3	ACTR1B	0.0266398		0.580605	1.72234		3.958	2.29803		4.0389	4.6297	3.2649	3.8985	2.1658	1.5043	3.224
RNA helicase	A5D7D9	DHX15	0.00417376		0.297572	3.36054		4.30395	1.28073		4.9314	3.9332	3.9352	4.416	2.0162	0	1.826
Protein-serine/threonine kinase	A6QLG3	PDK3	0.0485966		0.572808	1.74579		12.3895	7.0968		12.126	10.488	12.592	14.352	11.089	6.5494	3.652
Ubiquitinyl hydrolase 1	E1BCH9	VCPIP1	0.0225938		0.223039	4.48352		3.01322	0.672067		3.2876	2.6221	3.9352	2.208	2.0162	0	0
Sec1 family domain containing 1	E1BG76	SCFD1	0.0451329		0.513515	1.94736		9.71358	4.98807		9.041	13.111	7.8703	8.832	5.0405	2.6197	7.304
Zonadhesin	E1BNL3	ZAN	0.0115168		0	#DIV/0!		2.1295	0		1.6438	2.6221	3.1481	1.104	0	0	0
Malonyl-CoA-acyl carrier protein transacylase	E1BPG0	MCAT	0.0379153		0.438435	2.28084		4.68347	2.0534		4.9314	6.5553	3.9352	3.312	3.0243	1.3099	1.826
(Bos taurus) 121 kDa protein	ENSEMBL:ENSBTAP00000031900		0.00347173		0.107601	9.29357		3.44667	0.370867		3.0049	3.1955	2.8774	4.7089	0	0	1.1126
Acyl-CoA synthetase long chain family member 4	F1MBW3	ACSL4	0.0390215		0.442598	2.25939		5.17408	2.29003		6.9927	3.288	4.3349	6.0807	3.0402	1.9751	1.8548
Ubiquitin like modifier activating enzyme 6	F1ME38	UBA6	0.0118739		0.327228	3.05597		2.88697	0.9447		2.4657	2.6221	3.1481	3.312	1.0081	0	1.826
Succinate--CoA ligase [ADP-forming] subunit beta, mitochondrial	F1MGC0	SUCLA2	0.0442353		0.247547	4.03964		4.885	1.20927		4.1095	7.8664	3.1481	4.416	1.0081	2.6197	0
COMM domain-containing protein 9	F1MIC5	COMMD9	0.0133498		0.358518	2.78926		3.09245	1.1087		3.2876	2.6221	3.1481	3.312	2.0162	1.3099	0
WASH complex subunit 5	F1MKJ5	WASHC5	0.0459904		0.34518	2.89704		4.00178	1.38133		2.4657	3.9332	6.2962	3.312	1.0081	1.3099	1.826
26S proteasome regulatory subunit 10B	F1MLV1	PSMC6	0.00833419		0.574901	1.73943		9.31162	5.35327		8.2191	9.1774	11.018	8.832	4.0324	6.5494	5.478
Myosin IE	F1MQ65	MYO1E	0.00742026		0.134921	7.41173		2.48317	0.335033		1.6438	2.6182	2.3587	3.312	1.0051	0	0
UDP-glucose glycoprotein glucosyltransferase 2	F1MSL9	UGGT2	0.0181854		0.586996	1.70359		19.2267	11.286		16.438	23.599	18.102	18.768	10.081	9.1691	14.608
Tudor and KH domain containing	F1MUI1	TDRKH	0.0107004		0	#DIV/0!		3.27523	0		3.2876	5.2442	2.3611	2.208	0	0	0
Anoctamin	F1MX70	ANO10	0.0221388		0.249818	4.00291		2.69022	0.672067		2.4657	2.6221	2.3611	3.312	2.0162	0	0
Trafficking protein particle complex subunit 11	F1MXL8	TRAPPC11	0.00921467		0	#DIV/0!		2.157	0		1.6438	1.3111	2.3611	3.312	0	0	0
Complement C5a anaphylatoxin	F1MY85	C5	0.04639		0.0716823	13.9504		34.7366	2.49		4.9314	39.332	52.731	41.952	3.0243	2.6197	1.826
Ceruloplasmin	F1N076	CP	0.00241801		0.0984502	10.1574		2.4153	0.237787		2.7485	2.0488	1.8448	3.0191	0	0	0.71336
Hydroxyacyl-CoA dehydrogenase	F1N338	HADH	0.00192402		0.550614	1.81616		12.3763	6.81453		12.239	13.022	13.287	10.957	8.0054	5.1955	7.2427
Apolipoprotein A-IV	F1N3Q7	APOA4	0.0470495		0	#DIV/0!		9.70405	0		1.6438	7.8664	14.954	14.352	0	0	0
Serine/threonine-protein phosphatase	F1N719	PPP5C	0.0449588		0.29495	3.3904		4.3422	1.28073		4.9314	3.9332	6.2962	2.208	2.0162	0	1.826
Eukaryotic translation initiation factor 4 gamma 2	F2Z4C6	EIF4G2	0.0167036		0.129131	7.7441		2.60228	0.336033		1.6438	2.6221	3.9352	2.208	1.0081	0	0
Ubiquitinyl hydrolase 1	G5E630	USP9X	0.0176064		0.122575	8.15825		9.04505	1.1087		9.041	5.2442	14.167	7.728	2.0162	1.3099	0
Guanine nucleotide-binding protein G(I)/G(S)/G(T) subunit beta-2	P11017	GNB2	0.00392772		0.540028	1.85176		2.7327	1.47573		2.779	3.1842	2.2863	2.6813	1.4403	1.2476	1.7393
Annexin A4	P13214	ANXA4	0.0247605		0.263521	3.79476		4.20725	1.1087		3.2876	3.9332	6.2962	3.312	2.0162	1.3099	0
40S ribosomal protein SA	P26452	RPSA	0.00788041		0.509853	1.96135		8.44942	4.30797		9.8629	7.8664	9.4444	6.624	4.0324	5.2395	3.652
Transforming growth factor-beta-induced protein ig-h3	P55906	TGFBI	0.0371124		0.237885	4.20371		2.82518	0.672067		4.1095	2.6221	2.3611	2.208	2.0162	0	0
26S proteasome non-ATPase regulatory subunit 2	P56701	PSMD2	0.00451034		0.582657	1.71628		12.0713	7.0334		12.329	13.111	11.805	11.04	9.0728	6.5494	5.478
Calcium-transporting ATPase type 2C member 1	P57709	ATP2C1	0.027227		0.254602	3.9277		6.06947	1.5453		5.7533	6.5553	8.6573	3.312	2.0162	2.6197	0
Fibronectin type III and SPRY domain-containing protein 1	Q05B84	FSD1	0.0143673		0.268837	3.71973		8.01218	2.15397		5.7533	7.8664	11.805	6.624	2.0162	2.6197	1.826
26S proteasome non-ATPase regulatory subunit 5	Q0P5A6	PSMD5	0.0493867		0.412838	2.42226		5.63425	2.32603		4.1095	3.9332	7.8703	6.624	2.0162	1.3099	3.652
Importin subunit alpha-7	Q0V7M0	KPNA6	0.0170281		0.279866	3.57314		3.5754	1.00063		4.4717	2.2555	3.4834	4.091	1.8752	1.1267	0
Calcium/calmodulin-dependent protein kinase type II subunit delta	Q2HJF7	CAMK2D	0.0169863		0.107976	9.26132		6.22423	0.672067		4.7929	9.1774	3.6286	7.298	2.0162	0	0
26S proteasome non-ATPase regulatory subunit 11	Q2KI42	PSMD11	0.0110559		0.61213	1.63364		18.2598	11.1773		20.548	20.977	14.954	16.56	12.097	10.479	10.956
Peptidyl-prolyl cis-trans isomerase FKBP2	Q32PA9	FKBP2	0.0321187		0.489774	2.04176		4.7492	2.32603		4.9314	5.2442	5.5092	3.312	2.0162	1.3099	3.652
AP-3 complex subunit beta-1	Q32PG1	AP3B1	0.0100933		0	#DIV/0!		2.09963	0		1.6438	2.6221	3.0286	1.104	0	0	0
Medium-chain specific acyl-CoA dehydrogenase, mitochondrial	Q3SZB4	ACADM	0.0232645		0	#DIV/0!		3.7176	0		6.5752	2.6221	2.3611	3.312	0	0	0
Enhancer of rudimentary homolog	Q3SZC0	ERH	0.000329946		0.506095	1.97591		6.98545	3.5353		6.5752	6.5553	7.0833	7.728	3.0243	3.9296	3.652
Isovaleryl-CoA dehydrogenase, mitochondrial	Q3SZI8	IVD	0.0151417		0	#DIV/0!		3.17565	0		4.9314	1.3111	3.1481	3.312	0	0	0
RNA transcription, translation and transport factor protein	Q3T0S7	RTRAF	0.0194559		0.369013	2.70993		6.74772	2.49		6.5752	6.5553	9.4444	4.416	3.0243	2.6197	1.826
Eukaryotic translation initiation factor 3 subunit D	Q3T122	EIF3D	0.0432948		0.391972	2.55121		6.95323	2.72547		7.3972	6.5553	9.4444	4.416	5.0405	1.3099	1.826
26S proteasome non-ATPase regulatory subunit 7	Q3ZBD0	PSMD7	0.0266659		0.35953	2.78141		3.08375	1.1087		2.4657	2.6221	3.9352	3.312	2.0162	1.3099	0
Enoyl-CoA hydratase, mitochondrial	Q58DM8	ECHS1	0.00709931		0.329129	3.03833		17.5275	5.7688		15.616	15.733	18.889	19.872	5.0405	1.3099	10.956
26S proteasome regulatory subunit 7	Q5E9F9	PSMC2	0.0084414		0.552972	1.80841		13.82	7.64207		16.438	14.422	13.38	11.04	9.0728	6.5494	7.304
AP-3 complex subunit delta-1	Q865S1	AP3D1	0.0249131		0.12513	7.99169		2.68547	0.336033		3.2876	1.3111	3.9352	2.208	1.0081	0	0
Histidine triad nucleotide-binding protein 2, mitochondrial	Q8SQ21	HINT2	0.0172197		0.14995	6.66887		4.48193	0.672067		5.7533	5.2442	4.7222	2.208	2.0162	0	0
Microtubule-associated protein	A0A3Q1LJL4	MAP4	0.00184736		0.491539	2.03443		9.79787	4.81603		8.2191	10.488	9.4444	11.04	5.0405	3.9296	5.478
Methionine--tRNA ligase, cytoplasmic	A0A3Q1LLF2	MARS1	0.00451858		0.383214	2.60951		9.67432	3.70733		11.507	10.488	7.8703	8.832	3.0243	2.6197	5.478
Methylmalonate-semialdehyde dehydrogenase [acylating], mitochondrial	A0A3Q1LN22	ALDH6A1	0.0377033		0.158013	6.3286		5.97863	0.9447		8.2191	2.6221	8.6573	4.416	1.0081	0	1.826
Spectrin alpha, non-erythrocytic 1	A0A3Q1LNC8	SPTAN1	0.0171063		0.281146	3.55687		20.3578	5.7235		23.013	15.733	28.333	14.352	9.0728	2.6197	5.478
NAD kinase 2, mitochondrial	A0A3Q1LR42	NADK2	0.00747567		0.618243	1.61749		26.6912	16.5017		27.123	22.288	27.546	29.808	18.146	13.099	18.26
Proteasome subunit alpha type	A0A3Q1LX83		0.0436613		0.565862	1.76722		8.20695	4.644		6.5752	6.5553	8.6573	11.04	5.0405	5.2395	3.652
Transmembrane protein 43	A0A3Q1M1M5	TMEM43	0.0220724		0.624635	1.60093		12.497	7.80607		11.507	13.111	11.018	14.352	10.081	7.8592	5.478
Dynactin subunit 1	A0A3Q1M3Y3	DCTN1	0.0428622		0.548455	1.8233		15.9552	8.75073		22.191	13.111	14.167	14.352	11.089	7.8592	7.304
Early endosome antigen 1	A0A3Q1M5J6	EEA1	0.049391		0.257248	3.8873		14.3688	3.69633		16.438	18.355	14.954	7.728	11.089	0	0
Uncharacterized protein	A0A3Q1MB23	ABCB1	0.0112347		0.265965	3.75989		14.1143	3.7539		10.476	20.418	11.481	14.082	3.9433	3.822	3.4964
Oxysterol-binding protein	A0A3Q1MI45	OSBPL8	0.00156931		0.124909	8.00583		2.69022	0.336033		2.4657	2.6221	2.3611	3.312	1.0081	0	0
Terminal uridylyl transferase 7	A0A3Q1MQL4	TUT7	0.00824451		0.238923	4.18544		4.6404	1.1087		5.7533	5.2442	3.1481	4.416	2.0162	1.3099	0
Microtubule associated protein 1B	A0A3Q1MTY6	MAP1B	0.0287299		0	#DIV/0!		3.25913	0		4.9314	1.3111	4.6655	2.1285	0	0	0
Calcium-transporting ATPase	A0A3Q1ND98	ATP2B1	0.0361892		0.104314	9.5864		3.22135	0.336033		5.5803	2.3461	1.8754	3.0836	1.0081	0	0
Dynein cytoplasmic 1 heavy chain 1	A0A3Q1NEU9	DYNC1H1	0.00432438		0.629563	1.5884		145.548	91.6313		149.59	137.66	150.32	144.62	89.72	113.96	71.214
MYO1B protein	A6QLD6	MYO1B	0.027695		0.432856	2.31024		14.4303	6.24623		16.366	14.345	9.4101	17.6	7.042	2.6197	9.077
Phosphatidylinositol 4-kinase type 2	A6QLN5	PI4K2A	0.0491341		0.385729	2.59249		5.32343	2.0534		5.7533	6.5553	2.3611	6.624	3.0243	1.3099	1.826
Eukaryotic translation initiation factor 3 subunit B	A7MB16	EIF3B	0.0339513		0.465246	2.1494		6.07428	2.82603		4.9314	7.8664	7.0833	4.416	4.0324	2.6197	1.826
Isoleucyl-tRNA synthetase	A7MBC5	IARS1	0.00961509		0.364186	2.74585		13.5225	4.9247		13.15	15.733	14.167	11.04	3.0243	2.6197	9.1301
Importin subunit alpha-8	C1JZ66	KPNA7	0.00649994		0.292322	3.42089		6.77998	1.98193		5.7533	6.5553	7.0833	7.728	2.0162	3.9296	0
Exo/endonuclease G	E1BAZ9	EXOG	0.0344956		0.370456	2.69938		5.5429	2.0534		6.5752	3.9332	3.9352	7.728	3.0243	1.3099	1.826
RNA helicase	E1BDM8	DDX6	0.0431142		0.599648	1.66764		12.0161	7.20543		10.685	9.1774	14.954	13.248	9.0728	5.2395	7.304
Insulin like growth factor 2 mRNA binding protein 2	E1BFI4	IGF2BP2	0.00161825		0.288838	3.46214		3.88303	1.12157		3.5337	3.3112	4.0616	4.6256	1.7881	0.87014	0.70646
t-SNARE coiled-coil homology domain-containing protein	E1BIQ3	STX16	0.0253047		0.161729	6.18317		2.07775	0.336033		1.6438	1.3111	3.1481	2.208	1.0081	0	0
Structural maintenance of chromosomes protein	E1BMZ9	SMC4	0.000848354		0.088111	11.3493		3.81375	0.336033		3.2876	3.9332	4.7222	3.312	1.0081	0	0
Aminotran_1_2 domain-containing protein	F1MBE7	ACCSL	0.0376641		0.671116	1.49006		38.7707	26.0197		42.739	28.843	44.861	38.64	24.194	30.127	23.738
IQ motif containing GTPase activating protein 1	F1MC48	IQGAP1	0.0200583		0.398259	2.51093		16.3115	6.4962		17.26	10.488	20.463	17.035	10.081	3.9296	5.478
Staufen double-stranded RNA binding protein 1	F1MH34	STAU1	0.0155198		0	#DIV/0!		2.466	0		2.4657	3.9332	2.3611	1.104	0	0	0
Myosin VA	F1MHT3	MYO5A	0.0271112		0.243334	4.10957		3.12797	0.761143		3.1386	4.364	3.5426	1.4667	1.3393	0.64921	0.29492
Female-lethal(2)D homolog	F1MN80	WTAP	0.011137		0.315465	3.16992		8.98388	2.8341		8.2191	7.8664	11.018	8.832	3.0243	0	5.478
F-box/WD repeat-containing protein 7	F1MNN4	FBXW7	0.0238166		0.114106	8.76379		5.33422	0.608667		5.7533	7.8664	5.5092	2.208	0	0	1.826
Metalloendopeptidase	F1MP41	ASTL	0.0209168		0.567827	1.7611		14.339	8.14207		15.616	11.8	13.38	16.56	11.089	7.8592	5.478
Insulin like growth factor 2 mRNA binding protein 3	F1MPB2	IGF2BP3	0.0188209		0.590586	1.69323		30.2005	17.836		28.714	36.175	23.23	32.683	20.509	14.425	18.574
IQ motif containing GTPase activating protein 2	F1MTR1	IQGAP2	0.00617221		0.154632	6.46695		20.6895	3.19927		17.26	17.044	18.102	30.352	2.0162	3.9296	3.652
Proteasome 26S subunit, ATPase 3	F1MWE0	PSMC3	0.00381506		0.393544	2.54101		13.9453	5.48807		15.616	11.8	11.805	16.56	7.0566	3.9296	5.478
Inositol 1,4,5-trisphosphate receptor type 1	F1MX21	ITPR1	0.00298732		0.283174	3.5314		10.5875	2.9981		12.329	10.488	11.805	7.728	4.0324	1.3099	3.652
Spectrin beta chain	F1MYC9	SPTBN1	0.00334189		0.172856	5.78515		12.246	2.1168		11.507	11.8	15.741	9.936	5.0405	1.3099	0
Cochlin	F1N103	COCH	3.86031e-05		0.0298252	33.5287		11.2668	0.336033		10.685	13.111	10.231	11.04	1.0081	0	0
Nucleobindin 2	F6Q8A8	NUCB2	0.037997		0.455278	2.19646		5.84713	2.66207		8.2191	5.2442	5.5092	4.416	3.0243	1.3099	3.652
Kinesin family member 23	F6RPS1	KIF23	0.0141763		0.548138	1.82436		19.2957	10.5767		16.438	18.355	18.102	24.288	11.089	7.8592	12.782
WASH complex subunit 4	G5E600	WASHC4	0.0256158		0.330924	3.02184		4.36575	1.44473		3.2876	3.9332	4.7222	5.52	3.0243	1.3099	0
3-hydroxyacyl-CoA dehydrogenase type-2	O02691	HSD17B10	0.0045526		0.305697	3.27121		15.3035	4.67823		16.438	17.044	13.38	14.352	9.0728	1.3099	3.652
Adenylate kinase 2, mitochondrial	P08166	AK2	0.0264965		0.517282	1.93318		15.4482	7.9911		16.255	19.374	10.872	15.292	9.8561	5.1908	8.9264
GTP:AMP phosphotransferase AK3, mitochondrial	P08760	AK3	0.0120576		0.371726	2.69015		11.7812	4.3794		12.329	15.733	10.231	8.832	5.0405	2.6197	5.478
Aspartate aminotransferase, mitochondrial	P12344	GOT2	0.00378467		0.556319	1.79753		14.8977	8.2879		13.972	14.422	15.741	15.456	6.0485	7.8592	10.956
Elongation factor Ts, mitochondrial	P43896	TSFM	0.00222561		0.371091	2.69476		9.79787	3.6359		8.2191	10.488	9.4444	11.04	2.0162	5.2395	3.652
Clathrin heavy chain 1	P49951	CLTC	0.00181688		0.538542	1.85686		56.2605	30.2987		59.999	47.198	63.749	54.096	30.243	31.437	29.216
Annexin A5	P81287	ANXA5	0.00188593		0.477758	2.09311		16.2148	7.74673		18.082	15.733	13.38	17.664	7.5607	6.5494	9.1301
Ras-related protein Rab-5A	Q0IIG7	RAB5A	0.0197068		0.464723	2.15182		5.78545	2.68863		6.9653	6.942	4.1673	5.0672	3.6189	2.0825	2.3645
Cytoplasmic dynein 1 intermediate chain 2	Q0III3	DYNC1I2	0.0150305		0.635376	1.57387		10.6991	6.79793		11.507	10.488	8.6573	12.144	7.0566	7.8592	5.478
AP-2 complex subunit alpha-2	Q0VCK5	AP2A2	0.0113408		0.446899	2.23764		7.30068	3.26267		8.297	8.584	6.8017	5.52	4.0324	3.9296	1.826
Adenylate kinase 4, mitochondrial	Q0VCP1	AK4	0.014708		0.51249	1.95126		8.20965	4.20737		10.685	6.5553	7.8703	7.728	5.0405	3.9296	3.652
Isocitrate dehydrogenase [NAD] subunit, mitochondrial	Q148J8	IDH3A	0.00554334		0.352663	2.83557		18.6315	6.57063		19.726	15.733	23.611	15.456	4.0324	6.5494	9.1301
Kinesin-like protein KIF20A	Q29RT6	KIF20A	0.0344955		0.312993	3.19496		5.68947	1.78077		5.7533	7.8664	4.7222	4.416	4.0324	1.3099	0
Transcription initiation factor IIB	Q2KIN8	GTF2B	0.0409732		0	#DIV/0!		3.10513	0		5.7533	1.3111	3.1481	2.208	0	0	0
Heat shock protein 75 kDa, mitochondrial	Q2TBI4	TRAP1	0.000968291		0.569285	1.75659		16.2563	9.25443		14.272	16.336	17.752	16.665	9.8089	7.9839	9.9705
Electron transfer flavoprotein subunit beta	Q2TBV3	ETFB	0.0228339		0.639156	1.56456		13.7037	8.75883		13.972	13.111	13.38	14.352	10.081	5.2395	10.956
TFG protein	Q3SX36	TFG	0.0426894		0.509092	1.96428		5.6242	2.86323		5.7533	5.2442	7.0833	4.416	1.0081	3.9296	3.652
Small nuclear ribonucleoprotein Sm D2	Q3SZF8	SNRPD2	0.0229754		0.391306	2.55555		2.41423	0.9447		2.4657	2.6221	2.3611	2.208	1.0081	0	1.826
3-ketoacyl-CoA thiolase, mitochondrial	Q3T0R7	ACAA2	0.0454132		0.610842	1.63708		34.925	21.3337		30.411	39.332	34.629	35.328	21.17	11.789	31.042
NAD-dependent protein deacylase sirtuin-5, mitochondrial	Q3ZBQ0	SIRT5	0.00391661		0.111519	8.96704		3.01322	0.336033		3.2876	2.6221	3.9352	2.208	1.0081	0	0
Dynactin subunit 2	Q3ZCF0	DCTN2	0.000232943		0.464171	2.15438		15.3693	7.13397		16.438	15.733	14.954	14.352	8.0647	7.8592	5.478
Band 4.1-like protein 5	Q58CU2	EPB41L5	0.00233699		0	#DIV/0!		2.42295	0		3.2876	2.6221	1.5741	2.208	0	0	0
Palmitoyl-protein thioesterase ABHD10, mitochondrial	Q5E9H9	ABHD10	0.0174661		0.284498	3.51496		6.03647	1.71737		4.9314	3.9332	8.6573	6.624	2.0162	1.3099	1.826
Neutral amino acid transporter B(0)	Q95JC7	SLC1A5	0.0329148		0.338177	2.95703		5.0783	1.71737		2.4657	5.2442	7.0833	5.52	2.0162	1.3099	1.826
Uncharacterized protein	A0A3Q1LRW4		0.0057907		#DIV/0!	0		0	2.5906		0	0	0	0	2.0162	3.9296	1.826
Vesicle-fusing ATPase	A0A3Q1LSE5	NSF	0.0342038		1.49015	0.671073		25.6263	38.187		17.26	32.777	25.972	26.496	33.267	39.296	41.998
Adhesion G protein-coupled receptor E5	A0A3Q1M0R0	ADGRE5	0.0241062		#DIV/0!	0		0	2.71289		0	0	0	0	0.82878	4.3075	3.0024
EMI domain containing 1	A0A3Q1M425	EMID1	0.010521		2.32266	0.430541		1.47878	3.4347		0.82191	1.3111	1.5741	2.208	4.0324	2.6197	3.652
ADP ribosylation factor like GTPase 10	A0A3Q1ML93	ARL10	0.0253104		1.69202	0.591011		2.288	3.87133		1.6438	2.6221	1.5741	3.312	4.0324	3.9296	3.652
Tricarboxylate transport protein, mitochondrial	A0A3Q1MTZ5	SLC25A1	0.0251952		1.4857	0.673081		6.32468	9.3966		7.3972	6.5553	4.7222	6.624	8.0647	9.1691	10.956
KH-type splicing regulatory protein	A0A3Q1N6L6	KHSRP	0.00224608		1.65687	0.603547		6.23667	10.3334		6.5752	6.5553	6.2962	5.52	10.081	11.789	9.1301
Clathrin interactor 1	A7Z035	CLINT1	0.0497019		1.90383	0.525256		2.61577	4.98		1.6438	3.9332	1.5741	3.312	6.0485	5.2395	3.652
(Bos taurus) 47 kDa protein	ENSEMBL:ENSBTAP00000024462		0.00970533		1.62937	0.613733		9.528	15.5247		11.817	7.8664	7.3596	11.069	16.156	13.984	16.434
Cellular repressor of E1A stimulated genes 1	F1MX50	CREG1	0.0222713		#DIV/0!	0		0	3.02723		0	0	0	0	2.0162	5.2395	1.826
Metalloendopeptidase	F1N0X6	TLL1	0.00987297		5.23819	0.190906		0.479326	2.5108		0.28484	0.089163	0.2141	1.3292	2.3655	3.3409	1.826
DNA helicase	F1N3F6	CHD4	0.0128387		2.09209	0.477991		1.18183	2.4725		0.77913	1.3111	1.5331	1.104	2.9718	2.6197	1.826
H1.4 linker histone, cluster member	G3MWV5	H1-4	0.0166684		2.23151	0.448128		1.95415	4.3607		1.3871	2.6356	2.3692	1.4247	5.376	4.6244	3.0817
Alpha-1,4-N-acetylglucosaminyltransferase	G3MZ03	A4GALT	0.00406218		4.78568	0.208957		0.738725	3.5353		1.6438	1.3111	0	0	3.0243	3.9296	3.652
Histone H1.1	G3N131	H1-1	0.0427799		2.97716	0.335891		0.732947	2.1821		0.6037	0.96299	1.3651	0	1.7485	1.6306	3.1672
ATP synthase protein 8	P03929	MT-ATP8	0.0248487		3.98919	0.250678		0.861003	3.4347		0.82191	2.6221	0	0	4.0324	2.6197	3.652
NADH dehydrogenase [ubiquinone] 1 alpha subcomplex subunit 8	P42029	NDUFA8	0.0406419		2.64616	0.377906		1.00601	2.66207		0.82191	1.3111	0.78703	1.104	3.0243	1.3099	3.652
Voltage-dependent anion-selective channel protein 2	P68002	VDAC2	0.00808289		2.09767	0.476719		8.73318	18.3193		5.7533	13.111	9.4444	6.624	19.154	15.718	20.086
Regulator of microtubule dynamics protein 3	Q1JQC5	RMDN3	0.0297285		1.53327	0.652201		11.1368	17.0757		8.2191	10.488	12.592	13.248	14.113	17.028	20.086
Tubulin beta-5 chain	Q2KJD0	TUBB5	0.0194398		1.56612	0.638521		13.7235	21.4927		13.306	16.309	9.7561	15.523	21.991	24.308	18.179
Serum amyloid P-component	Q3T004	APCS	0.000120161		#DIV/0!	0		0	2.15397		0	0	0	0	2.0162	2.6197	1.826
Serine/arginine-rich splicing factor 7	Q3T106	SRSF7	0.0234463		2.20154	0.454227		1.7609	3.8767		2.3644	1.3111	2.2641	1.104	2.9	5.0781	3.652
Succinate dehydrogenase [ubiquinone] iron-sulfur subunit, mitochondrial	Q3T189	SDHB	0.0233423		1.66281	0.601391		4.25217	7.07057		4.9314	2.6221	3.9352	5.52	6.0485	7.8592	7.304
60S acidic ribosomal protein P1	Q56K14	RPLP1	0.029985		1.52953	0.653794		1.40825	2.15397		1.6438	1.3111	1.5741	1.104	2.0162	2.6197	1.826
Hsp90 co-chaperone Cdc37	Q5EAC6	CDC37	0.0234371		2.5573	0.391037		3.48597	8.9147		3.2876	2.6221	4.7222	3.312	12.097	9.1691	5.478
Serine protease inhibitor clade E member 2	Q8HZY1	SERPINE2	0.0325671		1.78927	0.558886		13.811	24.7117		13.15	17.041	11.805	13.248	17.138	31.435	25.562
Coxsackievirus and adenovirus receptor homolog	Q8WMV3	CXADR	0.00613868		1.46436	0.682891		2.41423	3.5353		2.4657	2.6221	2.3611	2.208	3.0243	3.9296	3.652
Angiotensinogen	A0A3Q1LGY9	AGT	0.017837		5.77902	0.17304		1.90715	11.0215		4.1095	1.3111	0	2.208	10.081	6.5494	16.434
CD109 molecule	A0A3Q1LI93	CD109	0.000802607		#DIV/0!	0		0	5.96193		0	0	0	0	4.0324	6.5494	7.304
Fructose-bisphosphate aldolase	A0A3Q1LMG1	ALDOA	0.0160372		1.90568	0.524748		6.70945	12.786		6.5752	6.5553	7.0833	6.624	16.129	13.099	9.1301
Hexosyltransferase	A0A3Q1LX89	B3GNT3	0.00496541		7.04308	0.141983		1.08918	7.6712		2.4657	0	0.78703	1.104	7.0566	10.479	5.478
Aminopeptidase	A0A3Q1MB09	ANPEP	0.0137121		#DIV/0!	0		0	12.7437		0	0	0	0	13.105	19.648	5.478
Sortilin 1	A0A3Q1MFM8	SORT1	0.00957373		#DIV/0!	0		0	7.43583		0	0	0	0	5.0405	11.789	5.478
Biotinidase	A0A3Q1MUX4	BTD	0.0188232		#DIV/0!	0		0	2.38943		0	0	0	0	4.0324	1.3099	1.826
Tripeptidyl aminopeptidase	A0A3Q1N178	TPP1	0.000150294		#DIV/0!	0		0	7.13397		0	0	0	0	8.0647	7.8592	5.478
Alpha-L-iduronidase	A0A3Q1NAQ3	IDUA	0.00217841		#DIV/0!	0		0	9.116		0	0	0	0	10.081	11.789	5.478
6-phosphogluconate dehydrogenase, decarboxylating	A0A3S5ZPM3	PGD	0.0220123		2.19877	0.454799		4.02925	8.8594		2.4657	2.6221	5.5092	5.52	9.0728	6.5494	10.956
Sialidase-1	A6BMK7	NEU1	0.00343972		18.0199	0.0554943		0.524532	9.452		0	1.3111	0.78703	0	11.089	11.789	5.478
Prostatic acid phosphatase	A6H730	ACPP	0.023284		#DIV/0!	0		0	3.49807		0	0	0	0	6.0485	2.6197	1.826
Acid sphingomyelinase-like phosphodiesterase	A6QQN6	SMPDL3B	0.00775155		#DIV/0!	0		0	5.95387		0	0	0	0	5.0405	9.1691	3.652
Prolargin	A6QQQ3	PRELP	9.17054e-05		17.3667	0.0575815		1.83558	31.878		0	6.5553	0.78703	0	36.291	30.127	29.216
Lipocln_cytosolic_FA-bd_dom domain-containing protein	F1MIA9	LCN15	0.0129408		#DIV/0!	0		0	9.952		0	0	0	0	13.105	13.099	3.652
BPI fold-containing family B member 1	F1MLW2	BPIFB1	0.00112289		#DIV/0!	0		0	7.52657		0	0	0	0	8.1847	9.4532	4.9418
Glycosyl-phosphatidylinositol-specific phospholipase D	F1MNM2	GPLD1	0.01217		#DIV/0!	0		0	4.80797		0	0	0	0	6.0485	6.5494	1.826
Beta-galactosidase	F1MUF4	GLB1	4.24486e-05		#DIV/0!	0		0	9.3966		0	0	0	0	8.0647	9.1691	10.956
Growth arrest specific 6	F1MZ40	GAS6	0.00288546		#DIV/0!	0		0	6.5253		0	0	0	0	8.0647	7.8592	3.652
Integral membrane protein 2	F1N026	ITM2B	0.00010269		#DIV/0!	0		0	4.644		0	0	0	0	5.0405	5.2395	3.652
Serine protease HTRA1	F1N152	HTRA1	0.00168052		8.41889	0.11878		1.73122	14.575		2.4657	1.3111	3.1481	0	19.154	11.789	12.782
Vanin 2	F1N3U5	VNN2	0.00616243		9.76056	0.102453		0.327775	3.19927		0	1.3111	0	0	2.0162	3.9296	3.652
LDL receptor related protein 2	F1N6H1	LRP2	0.00668147		168.775	0.00592503		0.393525	66.4173		0	0	1.5741	0	85.688	82.522	31.042
Tubulin alpha chain	F6RP72	LOC100295712	0.0403522		1.50984	0.662322		4.8242	7.28377		4.8495	3.5738	4.8851	5.9884	5.8374	8.6393	7.3746
Uncharacterized protein	G3X6I0	FCGBP	0.000970451		#DIV/0!	0		0	4.14397		0	0	0	0	3.0243	3.9296	5.478
Beta-1 metal-binding globulin	G3X6N3	TF	0.0123951		6.73935	0.148382		0.809253	5.45383		0.82191	1.3111	0	1.104	3.0243	7.8592	5.478
Hemoglobin subunit alpha	P01966	HBA	0.00614251		#DIV/0!	0		0	4.24457		0	0	0	0	2.0162	5.2395	5.478
Hemoglobin subunit beta	P02070	HBB	0.00218089		15.4418	0.0647591		0.85005	13.1263		1.3627	1.3111	0	0.7264	9.365	17.856	12.158
Glyceraldehyde-3-phosphate dehydrogenase	P10096	GAPDH	0.0115413		1.50352	0.665107		34.7662	52.2717		32.66	35.217	38.358	32.83	46.991	62.348	47.476
Clusterin	P17697	CLU	0.00838466		5.70406	0.175314		44.913	256.187		39.28	47.061	47.058	46.253	238.71	367.53	162.32
V-type proton ATPase subunit S1	P40682	ATP6AP1	0.00996711		18.8013	0.0531878		0.196758	3.6993		0	0	0.78703	0	4.0324	5.2395	1.826
Purine nucleoside phosphorylase	P55859	PNP	0.00480725		#DIV/0!	0		0	7.69977		0	0	0	0	10.065	3.919	9.1153
Versican core protein	P81282	VCAN	0.018047		1.79083	0.558401		1.20278	2.15397		0.82191	1.3111	1.5741	1.104	2.0162	2.6197	1.826
Retinoic acid receptor responder (Tazarotene induced) 1	Q0P5D6	RARRES1	0.00644328		5.46102	0.183116		3.69375	20.1717		0.82191	10.488	2.3611	1.104	24.194	14.409	21.912
Beta-hexosaminidase subunit alpha	Q0V8R6	HEXA	1.68285e-07		#DIV/0!	0		0	3.87133		0	0	0	0	4.0324	3.9296	3.652
MARCKS-related protein	Q0VBZ9	MARCKSL1	0.0214739		2.84571	0.351407		0.875003	2.49		0.82191	0	1.5741	1.104	3.0243	2.6197	1.826
Alpha-galactosidase	Q1RMM9	NAGA	0.00186555		27.0182	0.0370121		0.196758	5.31603		0	0	0.78703	0	7.0566	5.2395	3.652
Oviduct-specific glycoprotein	Q28042	OVGP1	0.000179856		15.7202	0.0636124		11.5893	182.187		8.1493	18.795	15.743	3.67	174.82	219.95	151.79
Tissue alpha-L-fucosidase	Q2KIM0	FUCA1	0.00118323		7.22474	0.138413		2.73855	19.7853		0.82191	1.3111	5.5092	3.312	21.17	23.578	14.608
Lecithin-cholesterol acyltransferase	Q2KIW4	LCAT	0.000970451		#DIV/0!	0		0	4.14397		0	0	0	0	3.0243	3.9296	5.478
Putative phospholipase B-like 2	Q2KIY5	PLBD2	0.000357548		13.3128	0.0751156		0.748758	9.96807		0	0	0.78703	2.208	11.089	7.8592	10.956
Nuclear autoantigenic sperm protein	Q2T9P4	NASP	0.0295703		1.83014	0.546406		11.0438	20.2117		8.2191	13.111	11.805	11.04	14.113	20.958	25.564
Integrin alpha FG-GAP repeat containing 1	Q2TBX9	ITFG1	0.0068644		#DIV/0!	0		0	3.6993		0	0	0	0	4.0324	5.2395	1.826
Alpha-actinin-1	Q3B7N2	ACTN1	0.00948827		1.88996	0.529111		13.6812	25.857		13.255	12.962	18.741	9.7669	24.67	22.426	30.475
Tubulin beta-4B chain	Q3MHM5	TUBB4B	0.0360252		1.62687	0.614678		6.2228	10.1237		4.7135	6.4446	6.1464	7.5867	10.005	12.622	7.744
T-complex protein 1 subunit beta	Q3ZBH0	CCT2	0.0246075		2.04512	0.488968		15.2548	31.198		5.7533	23.599	17.315	14.352	35.283	32.747	25.564
Tubulin beta-4A chain	Q3ZBU7	TUBB4A	0.00966685		1.66058	0.602198		4.14707	6.88657		4.0041	4.8697	3.3983	4.3162	6.3998	8.226	6.0339
Tubulin polymerization-promoting protein family member 3	Q3ZCC8	TPPP3	0.0463447		5.21797	0.191646		0.393525	2.0534		0	0	1.5741	0	3.0243	1.3099	1.826
T-complex protein 1 subunit theta	Q3ZCI9	CCT8	0.0227785		1.93427	0.51699		21.9778	42.511		10.676	27.499	24.369	25.367	32.218	49.718	45.597
Tubulin alpha-1C chain	Q3ZCJ7	TUBA1C	0.00114485		1.88109	0.531606		16.946	31.877		17.619	17.205	17.253	15.707	27.513	36.534	31.584
Translationally-controlled tumor protein	Q5E984	TPT1	0.00916772		5.63195	0.177558		0.669525	3.77073		0	0	1.5741	1.104	5.0405	2.6197	3.652
Nascent polypeptide-associated complex subunit alpha	Q5E9A1	NACA	0.0186167		2.04611	0.488732		2.35375	4.81603		1.6438	1.3111	3.1481	3.312	5.0405	3.9296	5.478
Creatine kinase B-type	Q5EA61	CKB	0.03819		3.40511	0.293677		4.5625	15.5358		3.2876	3.9332	5.5092	5.52	18.146	6.5494	21.912

## Sheet: Compact Morula
Table S6. List of differentially abundant proteins in each pairwise comparison between embryo origin at compact morula stage (t-test p-value ≤ 0.05; fold-change ratio ≥ 1.5).
Vivo > vitro (134)
Vitro > vivo (153)
					Fold-change ratio			Mean Normalized Weighted Spectra			Normalized Weighted Spectra in each sample
Protein name (287)	Accession Number	Gene symbol	p-value t.test		Vivo:vitro	Vitro:vivo		Compact Morula vitro	Compact Morula vivo		Compact Morula vitro 1	Compact Morula vitro 2	Compact Morula vitro 3	Compact Morula vitro 4	Compact Morula vivo 1	Compact Morula vivo 2	Compact Morula vivo 3	Compact Morula vivo 4
Lon protease homolog, mitochondrial	A0A140T842	LONP1	0.0391044		0.628587	1.59087		20.9535	13.1711		24.654	14.203	21.72	23.237	14.214	9.9244	17.88	10.666
Glutamate dehydrogenase (NAD(P)(+))	A0A140T871	GLUD1	0.0293923		0.425457	2.35041		16.7793	7.13885		12.327	14.203	26.064	14.523	8.2915	7.0888	3.5761	9.599
ADP ribosylation factor interacting protein 1	A0A3Q1LN78	ARFIP1	0.0329665		0.428315	2.33473		5.46263	2.33973		5.2831	3.1562	7.6019	5.8093	1.1845	4.2533	1.788	2.1331
Acyl-CoA synthetase long chain family member 1	A0A3Q1LWT4	ACSL1	0.0343555		0.546315	1.83045		8.12353	4.438		7.0441	7.08	8.6879	9.6821	5.9225	1.4178	6.6931	3.7186
Heterogeneous nuclear ribonucleoprotein A/B	A0A3Q1LZD9	HNRNPAB	0.0464884		0.687836	1.45383		9.03732	6.2162		9.1114	10.532	9.0655	7.4404	3.9654	8.5219	5.9666	6.4109
Nucleoporin NDC1	A0A3Q1M337	NDC1	0.00882261		0.409803	2.4402		5.28468	2.16567		5.2831	4.7342	4.3439	6.7775	1.1845	2.8355	3.5761	1.0666
SWI/SNF related, matrix associated, actin dependent regulator of chromatin, subfamily a, member 5	A0A3Q1M384	SMARCA5	0.027283		0.0875237	11.4255		3.0466	0.26665		2.6395	3.1562	5.4248	0.96591	0	0	0	1.0666
BCL2 interacting protein 1	A0A3Q1M736	BNIP1	0.00641567		0.433093	2.30897		3.45227	1.49516		3.5221	3.1562	3.258	3.8728	1.1845	2.8355	0.89402	1.0666
Heterogeneous nuclear ribonucleoprotein H3	A0A3Q1MF67	HNRNPH3	0.0287949		0.68026	1.47003		11.2171	7.63055		12.327	7.8904	13.032	11.619	8.2915	8.5066	6.2582	7.4659
Caseinolytic mitochondrial matrix peptidase chaperone subunit X	A0A3Q1MH54	CLPX	0.0359306		0.331808	3.01379		2.76432	0.917225		4.4026	1.5781	2.172	2.9046	1.1845	1.4178	0	1.0666
Acyl-CoA dehydrogenase family member 9	A0A3Q1MP25	ACAD9	0.00740575		0.561133	1.78211		12.1034	6.7916		13.208	9.4685	14.118	11.619	4.738	7.0888	8.9402	6.3994
Malic enzyme	A0A3Q1MWG7	ME2	0.0434179		0.580543	1.72252		7.9448	4.6123		5.2831	7.8904	10.86	7.7457	4.738	4.2533	6.2582	3.1997
Uncharacterized protein	A0A3Q1NDV9	LOC538435	0.0201034		0.395142	2.53073		5.01465	1.9815		7.2676	3.1562	5.0936	4.5412	3.0364	1.4178	2.4052	1.0666
Oligoribonuclease, mitochondrial	A2VE52	REXO2	0.0388463		0.596623	1.6761		8.67285	5.17443		8.8052	6.3123	10.86	8.7139	2.369	5.6711	6.2582	6.3994
RAB35 protein	A5D7E0	RAB35	0.0168385		0.398209	2.51124		3.84063	1.52937		3.494	3.7599	5.5183	2.5903	1.0681	0.83019	2.3116	1.9076
NRAS protein	A5D7R9	NRAS	0.00752501		0.256237	3.90263		2.02792	0.51963		2.5878	1.4818	2.1057	1.9364	1.1845	0	0.89402	0
Zona pellucida sperm-binding protein 3	A6H6X7	ZP3	0.0171081		0.676693	1.47777		76.3787	51.685		80.127	88.372	76.019	60.997	61.594	58.128	46.489	40.529
MMAA protein	A6QQI8	MMAA	0.0248987		0.381837	2.61892		8.10955	3.09653		7.0441	4.7342	11.946	8.7139	1.1845	4.2533	2.6821	4.2662
Delta-1-pyrroline-5-carboxylate dehydrogenase, mitochondrial	A7YWE4	ALDH4A1	0.0198019		0.666934	1.4994		8.15927	5.4417		8.8052	6.3123	9.7739	7.7457	5.9225	4.2533	6.2582	5.3328
Signal recognition particle subunit SRP72	E1BB38	SRP72	0.00934069		0.10889	9.18358		2.05258	0.223505		2.6416	1.5781	1.086	2.9046	0	0	0.89402	0
TCL1 family AKT coactivator A	E1BB92	TCL1A	1.83965e-05		0.356048	2.80861		4.58042	1.63085		4.4026	4.7342	4.3439	4.841	1.1845	1.4178	1.788	2.1331
UPF1 RNA helicase and ATPase	E1BEK9	UPF1	0.019737		0.186726	5.35545		2.625	0.490155		2.6416	1.5781	4.3439	1.9364	0	0	0.89402	1.0666
Kinetochore protein Hec1	E1BF82	NDC80	0.036132		0.203736	4.9083		2.61747	0.533275		1.761	1.5781	3.258	3.8728	0	0	0	2.1331
Transferrin receptor protein 1	E1BIG6	TFRC	0.000597616		0.407126	2.45624		26.2788	10.6988		24.654	22.093	29.322	29.046	15.398	9.9244	8.9402	8.5325
Uncharacterized protein	E1BNQ9	HNRNPUL2	0.0487686		0.483686	2.06745		6.07165	2.93677		8.8052	3.1562	6.5159	5.8093	3.5535	1.4178	3.5761	3.1997
Splicing factor proline and glutamine rich	E1BQ37	SFPQ	0.0212235		0.679879	1.47085		9.11702	6.19848		10.566	9.4685	8.6879	7.7457	5.9225	4.2533	7.1522	7.4659
Annexin	F1MD66	ANXA11	0.0164876		0.507329	1.97111		11.9415	6.05828		10.557	11.014	13.982	12.213	10.216	5.6711	2.3467	5.9993
Lysine--tRNA ligase	F1MMK8	KARS1	0.0319673		0.416884	2.39875		8.82715	3.6799		12.327	6.3123	10.86	5.8093	4.738	1.4178	5.3641	3.1997
Non-SMC condensin I complex subunit G	F1MUI7	NCAPG	0.0142987		0.298315	3.35216		2.08202	0.6211		2.6416	1.5781	2.172	1.9364	0	1.4178	0	1.0666
60 kDa chaperonin	F1MUZ9	HSPD1	0.00103239		0.680921	1.4686		113.722	77.436		111.83	124.67	103.17	115.22	66.332	76.559	80.462	86.391
Heat shock protein family A (Hsp70) member 6	F1MWU9	HSPA6	0.00495947		0.666327	1.50077		3.9457	2.62912		4.086	4.4042	4.1169	3.1757	2.9751	2.2584	2.6041	2.6789
Uncharacterized protein	F1MYQ8	FMC1-LUC7L2	0.00958691		0.205374	4.86917		2.0744	0.426028		2.619	1.5376	2.7011	1.4399	1.1845	0	0	0.51961
Succinate--CoA ligase [ADP/GDP-forming] subunit alpha, mitochondrial	F1MZ38	SUCLG1	0.00765697		0.327248	3.05579		5.44465	1.78175		6.1636	6.3123	5.4299	3.8728	0	1.4178	3.5761	2.1331
Reticulon	F1N405	RTN4	0.028964		0.444534	2.24955		2.56612	1.14073		2.6416	1.5781	2.172	3.8728	1.1845	1.4178	0.89402	1.0666
Ovochymase 1	F1N5F0	OVCH1	0.0253052		0	#DIV/0!		2.63777	0		3.5221	3.1562	0	3.8728	0	0	0	0
Acetyltransferase component of pyruvate dehydrogenase complex	F1N690	DLAT	0.041087		0.632194	1.58179		25.123	15.8826		25.535	33.14	19.548	22.269	17.767	9.9244	18.774	17.065
Isoleucyl-tRNA synthetase	G3MWG4	IARS2	0.0054612		0.517292	1.93314		19.4975	10.0859		17.61	17.359	21.72	21.301	8.2915	5.6711	12.516	13.865
60S ribosomal protein L12	G3MZG7		0.000970069		0.404016	2.47515		9.04068	3.65258		8.7836	7.082	11.111	9.1861	4.4346	2.8355	3.3471	3.9931
40S ribosomal protein S2	O18789	RPS2	0.00183487		0.6229	1.60539		21.6242	13.4698		21.132	25.249	21.72	18.396	14.214	14.178	11.622	13.865
Peroxisomal carnitine O-octanoyltransferase	O19094	CROT	0.0362527		0.202339	4.9422		6.66718	1.34903		7.9247	1.5781	6.5159	10.65	2.369	0	0.89402	2.1331
Ras-related protein Rab-3C	P10949	RAB3C	0.0169727		0.0707276	14.1387		2.87473	0.203322		2.7309	5.0369	2.4844	1.2467	0	0	0.81329	0
Lipoamide acyltransferase component of branched-chain alpha-keto acid dehydrogenase complex, mitochondrial	P11181	DBT	0.00649413		0.530033	1.88668		5.28468	2.80105		5.2831	4.7342	4.3439	6.7775	3.5535	2.8355	2.6821	2.1331
Aldehyde dehydrogenase, mitochondrial	P20000	ALDH2	0.00506579		0.629118	1.58953		28.3675	17.8465		28.177	25.249	29.322	30.722	13.029	17.013	17.88	23.464
Glycylpeptide N-tetradecanoyltransferase 1	P31717	NMT1	0.0414012		0.554435	1.80364		3.8068	2.11062		4.3866	4.7055	3.2481	2.887	1.1737	1.4049	2.6739	3.19
Guanylate kinase	P46195	GUK1	0.0482948		0.579199	1.72652		2.8157	1.63085		3.5221	1.5781	3.258	2.9046	1.1845	1.4178	1.788	2.1331
Very long-chain specific acyl-CoA dehydrogenase, mitochondrial	P48818	ACADVL	0.00142659		0.431837	2.31569		9.4105	4.0638		9.6857	9.4685	9.7739	8.7139	5.9225	2.8355	5.3641	2.1331
Polyadenylate-binding protein 1	P61286	PABPC1	0.00152075		0.616267	1.62267		11.1542	6.87395		11.789	11.66	9.5857	11.582	7.6254	5.169	7.5095	7.1919
Cyclin-dependent-like kinase 5	Q02399	CDK5	0.0452878		0.454732	2.1991		5.7734	2.62535		3.8158	4.7342	6.4984	8.0452	3.5535	1.4178	4.4635	1.0666
NADH dehydrogenase [ubiquinone] 1 subunit C2	Q02827	NDUFC2	0.0176347		0.540805	1.84909		4.38975	2.374		3.5221	4.7342	5.4299	3.8728	2.369	1.4178	3.5761	2.1331
Isocitrate dehydrogenase [NADP], mitochondrial	Q04467	IDH2	0.0245757		0.454455	2.20044		5.05012	2.29506		6.1636	4.7342	5.4299	3.8728	1.1845	2.8355	0.89402	4.2662
RAB9A, member RAS oncogene family	Q08DW1	RAB9A	0.0267445		0.659611	1.51605		8.4786	5.59258		7.0441	9.4685	8.6879	8.7139	4.738	4.2533	8.0462	5.3328
Translocase of outer mitochondrial membrane 70	Q08E34	TOMM70	0.0283266		0.614888	1.62631		12.597	7.74575		10.566	14.203	13.032	12.587	5.9225	9.9244	4.4701	10.666
Catenin beta-1	Q0VCX4	CTNNB1	0.0118179		0.667204	1.49879		10.794	7.2018		10.36	11.047	10.605	11.164	8.2915	4.2533	8.3883	7.8741
2-oxoglutarate dehydrogenase, mitochondrial	Q148N0	OGDH	0.00130575		0.642659	1.55603		39.9877	25.6985		40.558	34.766	42.935	41.692	21.956	24.862	25.53	30.446
Ras-related protein Rab-21	Q17R06	RAB21	0.0228955		0.476463	2.0988		3.42283	1.63085		3.5221	3.1562	2.172	4.841	1.1845	1.4178	1.788	2.1331
Mitochondrial import receptor subunit TOM40 homolog	Q1LZB5	TOMM40	0.0304033		0.604238	1.65498		7.43123	4.49023		5.2831	7.8904	9.7739	6.7775	3.5535	5.6711	4.4701	4.2662
Transmembrane protein 160	Q24JY6	TMEM160	0.0461013		0.621644	1.60864		6.4204	3.9912		7.0441	6.3123	6.5159	5.8093	4.738	2.8355	6.2582	2.1331
Citrate synthase, mitochondrial	Q29RK1	CS	0.00354553		0.660347	1.51436		20.9928	13.8625		22.013	18.937	21.72	21.301	11.845	11.342	15.198	17.065
Solute carrier family 25 (Mitochondrial carrier; ornithine transporter) member 15	Q2KHW4	SLC25A15	0.00310829		0.509443	1.96293		13.1212	6.68453		14.969	11.047	11.946	14.523	9.476	5.6711	6.2582	5.3328
Cysteine--tRNA ligase, mitochondrial	Q2KIF8	CARS2	0.0227078		0.307436	3.25271		13.8001	4.24265		20.252	7.8904	17.376	9.6821	5.9225	1.4178	5.3641	4.2662
RNA-binding protein 4	Q3MHX3	RBM4	0.0169884		0.676039	1.4792		5.26275	3.55783		6.1636	4.7342	4.3439	5.8093	3.5535	2.8355	3.5761	4.2662
Acyl-coenzyme A thioesterase 9, mitochondrial	Q3SWX2	ACOT9	0.0472942		0.374841	2.66779		7.37025	2.76268		8.8052	3.1562	9.7739	7.7457	3.5535	0	5.3641	2.1331
Solute carrier family 25 (Carnitine/acylcarnitine translocase), member 20	Q3SZA4	SLC25A20	0.00124693		0.444083	2.25183		3.6724	1.63085		4.4026	3.1562	3.258	3.8728	1.1845	1.4178	1.788	2.1331
GrpE protein homolog 1, mitochondrial	Q3SZC1	GRPEL1	0.0338007		0.654482	1.52793		10.6857	6.9936		13.208	11.047	9.7739	8.7139	5.9225	7.0888	5.3641	9.599
MKI67 FHA domain-interacting nucleolar phosphoprotein	Q3SZM1	NIFK	0.0198092		0.219705	4.55156		3.5788	0.78628		4.4026	1.5781	5.4299	2.9046	1.1845	0	0.89402	1.0666
60S ribosomal protein L28	Q3T0L7	RPL28	0.0220387		0.616708	1.62151		9.34295	5.76187		8.8052	11.047	9.7739	7.7457	4.738	8.5066	4.4701	5.3328
LRP chaperone MESD	Q3T0U1	MESD	0.010544		0.238475	4.19332		5.35235	1.2764		6.1636	3.1562	4.3439	7.7457	1.1845	0	1.788	2.1331
40S ribosomal protein S11	Q3T0V4	RPS11	0.0343327		0.403045	2.48111		4.04633	1.63085		2.6416	3.1562	6.5159	3.8716	1.1845	1.4178	1.788	2.1331
Serine/arginine-rich splicing factor 7	Q3T106	SRSF7	0.00438722		0.50267	1.98938		3.85283	1.9367		3.7995	4.7342	3.1241	3.7535	2.223	1.4178	2.5719	1.5341
Threonine--tRNA ligase 1, cytoplasmic	Q3ZBV8	TARS1	0.00988001		0.593069	1.68614		5.05012	2.99507		6.1636	4.7342	5.4299	3.8728	2.369	2.8355	3.5761	3.1997
40S ribosomal protein S3a	Q56JV9	RPS3A	0.0432646		0.505906	1.97665		15.7903	7.98842		18.994	12.324	22.392	9.4513	8.1221	9.6878	7.897	6.2468
Arginase-2, mitochondrial	Q58DL1	ARG2	0.0426908		0.441823	2.26335		2.4609	1.08728		2.249	1.7274	1.9812	3.886	1.2966	0.51731	0.97862	1.5566
40S ribosomal protein S5	Q5E988	RPS5	0.0256786		0.493711	2.02548		6.44983	3.18435		7.0441	6.3123	7.6019	4.841	1.1845	5.6711	2.6821	3.1997
40S ribosomal protein S6	Q5E995	RPS6	0.010881		0.647305	1.54487		10.6968	6.92413		12.252	9.3423	9.6871	11.506	5.8278	5.593	8.8688	7.4069
B-cell receptor-associated protein	Q5E9F1	BCAP31	0.0433263		0.58953	1.69627		15.6878	9.2484		14.969	12.625	20.634	14.523	14.214	8.5066	8.9402	5.3328
Short/branched chain specific acyl-CoA dehydrogenase, mitochondrial	Q5EAD4	ACADSB	0.00933256		0.573487	1.74372		9.77567	5.60623		9.6857	11.047	8.6879	9.6821	3.5535	4.2533	7.1522	7.4659
NACHT, LRR and PYD domains-containing protein 5	Q647I9	NLRP5	0.0026993		0.617005	1.62073		51.6718	31.8818		39.951	54.451	54.819	57.466	30.484	31.145	31.937	33.961
40S ribosomal protein S12	Q76I81	RPS12	0.0219175		0.588032	1.70059		8.4884	4.99145		6.8283	9.1369	9.5457	8.4427	4.6136	5.5221	2.5882	7.2419
Farnesyl pyrophosphate synthase	Q8WMY2	FDPS	0.0250418		0.666336	1.50075		7.4515	4.9652		7.0441	9.4685	6.5159	6.7775	4.738	4.2533	4.4701	6.3994
Methylmalonate-semialdehyde dehydrogenase [acylating], mitochondrial	A0A3Q1LN22	ALDH6A1	0.0103599		0.363198	2.75332		9.72782	3.53313		11.447	7.8904	10.86	8.7139	2.369	0	5.3641	6.3994
NAD kinase 2, mitochondrial	A0A3Q1LR42	NADK2	0.0171683		0.59954	1.66795		26.0698	15.6299		23.774	33.14	26.064	21.301	16.583	9.9244	17.88	18.132
Formin like 2	A0A3Q1LSX9	FMNL2	0.00172745		0.462453	2.16238		8.9501	4.139		6.9346	9.0757	10.59	9.2001	3.2587	5.1418	3.3536	4.8019
Citron Rho-interacting kinase	A0A3Q1LV55	CIT	0.0448392		0.0575533	17.3752		4.6331	0.26665		3.5221	3.1562	2.172	9.6821	0	0	0	1.0666
Erythrocyte membrane protein band 4.1 like 2	A0A3Q1LWK1	EPB41L2	0.00525844		0.499645	2.00142		27.4935	13.737		24.645	34.718	29.31	21.301	17.767	12.76	11.622	12.799
Heat shock protein family A (Hsp70) member 4 like	A0A3Q1M7L5	HSPA4L	0.0363937		0.582844	1.71572		9.7623	5.6899		8.6252	13.14	7.6019	9.6821	7.107	7.0888	5.3641	3.1997
Integrin subunit alpha 6	A0A3Q1M8K4	ITGA6	0.0454607		0.670791	1.49078		18.2437	12.2378		18.491	23.671	16.29	14.523	13.029	15.595	10.728	9.599
Calcium-transporting ATPase	A0A3Q1M9U0	ATP2A2	0.00510506		0.578889	1.72745		9.89982	5.7309		8.7965	9.4574	9.7434	11.602	5.9108	7.0689	3.561	6.3829
TLE family member 6, subcortical maternal complex member	A0A3Q1MAM5	TLE6	0.0188276		0.431113	2.31958		52.06	22.4438		49.309	28.405	60.815	69.711	26.059	15.595	21.457	26.664
Uncharacterized protein	A0A3Q1MB23	ABCB1	0.000562089		0.29515	3.38811		15.3398	4.52752		17.309	15.377	11.588	17.085	5.8179	5.4294	1.7118	5.151
Terminal uridylyl transferase 7	A0A3Q1MQL4	TUT7	0.000559609		0.0774213	12.9163		3.82485	0.296125		4.4026	4.7342	3.258	2.9046	1.1845	0	0	0
Dynein cytoplasmic 1 heavy chain 1	A0A3Q1NEU9	DYNC1H1	0.00299901		0.52235	1.91443		112.116	58.5637		91.574	105.73	110.77	140.39	62.778	68.053	55.429	47.995
MYO1B protein	A6QLD6	MYO1B	0.0261282		0.62333	1.60429		15.686	9.77755		17.082	14.157	19.485	12.02	11.828	8.486	7.1262	11.67
Phosphatidylinositol 4-kinase type 2	A6QLN5	PI4K2A	0.00425234		0.336996	2.96739		4.83937	1.63085		3.5221	4.7342	4.3439	6.7573	1.1845	1.4178	1.788	2.1331
MYH11 protein	A6QLN6	MYH11	0.00739633		0.675864	1.47959		2.33042	1.57505		2.4141	2.6651	2.3238	1.9187	1.5779	1.7028	1.263	1.7565
Eukaryotic translation initiation factor 3 subunit B	A7MB16	EIF3B	0.0201168		0.531962	1.87983		6.71382	3.5715		6.1636	6.3123	7.6019	6.7775	2.369	2.8355	2.6821	6.3994
Structural maintenance of chromosomes protein	A7Z065	SMC3	0.00430643		0.542382	1.84372		11.911	6.46033		14.969	11.047	11.946	9.6821	5.9225	7.0888	5.3641	7.4659
Exo/endonuclease G	E1BAZ9	EXOG	0.0404087		0.307907	3.24773		6.88852	2.12102		11.447	7.8904	4.3439	3.8728	1.1845	1.4178	2.6821	3.1997
NLR family pyrin domain containing 14	E1BDZ4	NLRP14	0.000101128		0.67139	1.48945		32.6063	21.8915		30.818	33.14	32.58	33.887	23.69	19.849	20.563	23.464
Kinesin family member 11	E1BF29	KIF11	0.0198505		0.151089	6.61863		2.34598	0.35445		1.761	1.5781	2.172	3.8728	0	1.4178	0	0
Ubiquitin protein ligase E3 component n-recognin 4	E1BHT5	UBR4	0.0437861		0.329759	3.03252		4.17845	1.37788		3.5221	3.1562	3.258	6.7775	0	1.4178	0.89402	3.1997
Ribosomal_L23eN domain-containing protein	E1BII3		0.0473011		0.664825	1.50416		10.2071	6.78595		10.566	12.625	10.86	6.7775	8.2915	7.0888	5.3641	6.3994
Rac GTPase activating protein 1	E1BJP2	RACGAP1	0.000701756		0.316091	3.16364		10.8745	3.43733		10.566	12.625	8.6879	11.619	2.369	5.6711	3.5761	2.1331
Myosin VI	E1BPK6	MYO6	0.0315661		0.424879	2.35361		11.3591	4.82625		14.088	12.625	11.946	6.7775	2.369	2.8355	9.8343	4.2662
(Bos taurus) 47 kDa protein	ENSEMBL:ENSBTAP00000024462		0.0296288		0.510534	1.95873		16.845	8.59995		19.156	11.047	20.692	16.485	9.476	12.76	8.9641	3.1997
Aminotran_1_2 domain-containing protein	F1MBE7	ACCSL	0.0071157		0.580863	1.72158		31.5888	18.3488		32.579	23.671	30.408	39.697	18.952	18.431	17.88	18.132
Unconventional myosin-Id	F1MJ56	MYO1D	0.0045714		0.0863735	11.5776		3.08717	0.26665		3.5221	1.5781	4.3439	2.9046	0	0	0	1.0666
Myosin VB	F1MMQ6	MYO5B	0.00755753		0.519916	1.92339		19.147	9.95482		20.642	18.366	13.725	23.855	12.601	9.4115	9.6602	8.1466
F-box/WD repeat-containing protein 7	F1MNN4	FBXW7	0.0427065		0.14947	6.69031		3.56778	0.533275		2.6416	4.7342	1.086	5.8093	0	0	0	2.1331
Metalloendopeptidase	F1MP41	ASTL	0.011111		0.493789	2.02516		13.9138	6.87045		15.849	11.047	15.204	13.555	5.9225	5.6711	11.622	4.2662
Insulin like growth factor 2 mRNA binding protein 3	F1MPB2	IGF2BP3	0.0120023		0.490476	2.03883		24.9378	12.2314		25.26	30.003	19.388	25.1	12.546	20.093	7.3059	8.9806
TSR1 ribosome maturation factor	F1MSR6	TSR1	0.0348665		0.37968	2.6338		2.30215	0.87408		3.5221	1.5781	2.172	1.9364	1.1845	1.4178	0.89402	0
IQ motif containing GTPase activating protein 2	F1MTR1	IQGAP2	0.00239549		0.235072	4.25402		21.764	5.1161		21.119	14.203	21.72	30.014	3.5535	4.2533	6.2582	6.3994
Uncharacterized protein	F1MUC1	LOC515333	0.00367211		0.248959	4.01672		4.22923	1.0529		3.5221	3.1562	5.3976	4.841	1.1845	0	0.89402	2.1331
Vesicle amine transport 1	F1MUP9	VAT1	0.0217805		0.598781	1.67006		16.8413	10.0842		17.61	17.359	13.032	19.364	8.2915	11.342	14.304	6.3994
Inositol 1,4,5-trisphosphate receptor type 1	F1MX21	ITPR1	0.0168289		0.265029	3.77317		5.6955	1.50948		7.0441	4.7342	3.258	7.7457	3.5535	1.4178	0	1.0666
Lactadherin	F1MXX6	MFGE8	0.00421741		0.487121	2.05288		75.101	36.5832		66.039	96.263	77.105	60.997	39.088	45.369	33.079	28.797
Cochlin	F1N103	COCH	0.00301004		0.0483186	20.696		9.2511	0.447		12.327	7.8904	11.946	4.841	0	0	1.788	0
Kinesin family member 23	F6RPS1	KIF23	0.004989		0.273518	3.65607		21.4043	5.85445		24.654	11.047	22.806	27.11	4.738	7.0888	6.2582	5.3328
G protein subunit alpha 13	G5E6P3	GNA13	0.0226462		0.56575	1.76757		4.1251	2.33378		4.6269	5.174	2.8663	3.8332	2.7477	1.871	2.9679	1.7485
Isocitrate dehydrogenase [NAD] subunit beta, mitochondrial	O77784	IDH3B	0.00203965		0.578709	1.72798		7.14655	4.13578		7.0441	6.3123	6.5159	8.7139	3.5535	4.2533	4.4701	4.2662
Superoxide dismutase [Cu-Zn]	P00442	SOD1	0.00333137		0.483911	2.0665		11.7385	5.68038		12.327	14.203	9.7739	10.65	4.738	5.6711	8.0462	4.2662
2',3'-cyclic-nucleotide 3'-phosphodiesterase	P06623	CNP	0.00558281		0.327496	3.05348		8.1995	2.6853		6.1636	9.4685	6.5159	10.65	2.369	2.8355	4.4701	1.0666
Adenylate kinase 2, mitochondrial	P08166	AK2	0.0414979		0.616869	1.62109		17.9355	11.0639		18.262	21.682	19.427	12.371	5.8344	12.444	12.35	13.627
GTP:AMP phosphotransferase AK3, mitochondrial	P08760	AK3	0.00712369		0.404377	2.47294		11.4853	4.64438		11.447	11.047	10.86	12.587	2.369	1.4178	6.2582	8.5325
Pyruvate dehydrogenase E1 component subunit beta, mitochondrial	P11966	PDHB	0.00451615		0.570773	1.75201		22.7982	13.0126		23.774	25.249	22.806	19.364	8.2915	14.178	12.516	17.065
Aspartate aminotransferase, mitochondrial	P12344	GOT2	0.0193115		0.633006	1.57976		15.2308	9.64115		14.088	14.203	15.204	17.428	11.845	5.6711	12.516	8.5325
60S ribosomal protein L3	P39872	RPL3	0.0341967		0.671307	1.48963		15.0112	10.0771		16.73	14.203	18.462	10.65	11.845	9.9244	8.9402	9.599
Elongation factor Ts, mitochondrial	P43896	TSFM	5.24561e-05		0.287131	3.48273		12.2407	3.5147		11.447	11.047	11.946	14.523	3.5535	2.8355	4.4701	3.1997
Uterine milk protein	P46201		0.000351687		0	#DIV/0!		2.2564	0		1.761	3.1562	2.172	1.9364	0	0	0	0
60S ribosomal protein L26	P61257	RPL26	0.0118713		0.687053	1.45549		9.83585	6.75775		8.7868	11.026	10.837	8.6936	5.9101	8.4918	6.2465	6.3826
Casein kinase II subunit alpha	P68399	CSNK2A1	0.0151757		0.552638	1.8095		8.22903	4.54767		6.1636	9.4685	7.6019	9.6821	5.9225	4.2533	2.6821	5.3328
Sodium/potassium-transporting ATPase subunit alpha-1	Q08DA1	ATP1A1	0.0224519		0.682045	1.46618		65.396	44.603		52.87	79.26	72.499	56.955	48.77	47.581	36.884	45.177
Cytoplasmic dynein 1 intermediate chain 2	Q0III3	DYNC1I2	0.00306931		0.335783	2.97812		7.24367	2.4323		7.9247	4.7342	7.6019	8.7139	1.1845	2.8355	3.5761	2.1331
Adenylate kinase 4, mitochondrial	Q0VCP1	AK4	0.0275126		0.492725	2.02953		9.08357	4.4757		10.566	6.3123	9.7739	9.6821	8.2915	2.8355	3.5761	3.1997
Myosin-10	Q27991	MYH10	0.000163897		0.584356	1.71129		78.8685	46.0872		82.593	70.75	78.365	83.766	53.314	45.635	44.574	40.826
Fumarylacetoacetate hydrolase domain-containing protein 2	Q2KIB0	FAHD2	0.00468329		0.225228	4.43995		4.48335	1.00978		3.5221	6.3123	3.258	4.841	1.1845	0	1.788	1.0666
Dynein light intermediate chain	Q2KII9	DYNC1LI1	0.00636712		0.157225	6.36033		7.52968	1.18385		6.1636	4.7342	7.6019	11.619	1.1845	1.4178	0	2.1331
RNA polymerase II-associated factor 1 homolog	Q2KJ14	PAF1	0.00197015		0.128072	7.80808		2.08202	0.26665		2.6416	1.5781	2.172	1.9364	0	0	0	1.0666
Aurora kinase A	Q2TA06	AURKA	0.0446448		0.434417	2.30194		11.2105	4.87005		14.969	6.1912	13.032	10.65	5.9225	1.4178	8.9402	3.1997
Heat shock protein 75 kDa, mitochondrial	Q2TBI4	TRAP1	0.0306404		0.601763	1.66178		18.5742	11.1773		17.932	14.353	19.651	22.361	11.958	7.2238	16.504	9.0234
Electron transfer flavoprotein subunit beta	Q2TBV3	ETFB	0.0338898		0.603569	1.65681		15.257	9.20865		10.566	17.359	19.548	13.555	7.107	8.5066	11.622	9.599
40S ribosomal protein S21	Q32PB8	RPS21	0.0088502		0.571097	1.75102		10.1996	5.82498		9.6857	12.625	9.7739	8.7139	3.5535	7.0888	6.2582	6.3994
Succinate--CoA ligase [GDP-forming] subunit beta, mitochondrial	Q3MHX5	SUCLG2	0.0316265		0.591222	1.69141		13.1118	7.75195		10.566	12.625	10.86	18.396	5.9225	8.5066	8.0462	8.5325
Small nuclear ribonucleoprotein Sm D2	Q3SZF8	SNRPD2	0.0422657		0.495962	2.01628		2.83763	1.40735		2.6416	1.5781	3.258	3.8728	1.1845	1.4178	0.89402	2.1331
60S ribosomal protein L23	Q3T057	RPL23	0.00212816		0.614226	1.62807		9.38852	5.76668		10.566	9.4685	9.7739	7.7457	4.738	5.6711	6.2582	6.3994
Dynactin subunit 2	Q3ZCF0	DCTN2	0.00768195		0.490439	2.03899		12.362	6.0628		14.088	14.203	7.6019	13.555	5.9225	5.6711	6.2582	6.3994
Small monomeric GTPase	Q3ZCK2	RALA	0.0112869		0.204739	4.88426		3.67625	0.752672		3.7936	1.3765	4.8176	4.7173	1.0332	0.61832	0.89402	0.46515
60S ribosomal protein L4	Q58DW0	RPL4	0.000262494		0.583305	1.71437		14.8995	8.69095		15.803	14.147	15.159	14.489	10.633	8.49	7.1208	8.52
RNA-splicing ligase RtcB homolog	Q5E9T9	RTCB	0.000292525		0.546965	1.82827		11.3237	6.1937		10.566	11.047	13.032	10.65	5.9225	7.0888	5.3641	6.3994
Leucine-rich repeat-containing protein 59	Q5E9X4	LRRC59	0.00188684		0.453631	2.20444		9.47075	4.29622		9.6857	7.8904	8.6879	11.619	4.738	5.6711	3.5761	3.1997
Staphylococcal nuclease domain-containing protein 1	Q863B3	SND1	0.0268924		0.60526	1.65218		23.5918	14.2791		25.535	17.359	28.236	23.237	14.214	8.5066	15.198	19.198
Intercellular adhesion molecule 1	Q95132	ICAM1	0.00306378		0	#DIV/0!		2.2345	0		2.6416	3.1562	2.172	0.96821	0	0	0	0
Perilipin-2	Q9TUM6	PLIN2	0.032536		0.670385	1.49168		15.5847	10.4478		14.528	15.781	14.118	17.912	11.845	13.469	5.8111	10.666
DNA-(apurinic or apyrimidinic site) endonuclease	A0A140T846	APEX1	0.0224205		1.84578	0.541775		2.35352	4.3441		2.6416	1.5781	3.258	1.9364	4.738	2.8355	4.4701	5.3328
Tight junction protein 2	A0A3Q1MEH9	TJP2	0.0121001		3.23399	0.309216		0.97573	3.1555		0.88052	0	1.086	1.9364	3.5535	4.2533	2.6821	2.1331
AT-hook containing transcription factor 1	A0A3Q1MMV9	AHCTF1	0.00739481		2.35182	0.425203		1.56848	3.68878		2.6416	1.5781	1.086	0.96821	3.5535	4.2533	2.6821	4.2662
Regulation of nuclear pre-mRNA domain containing 1B	A0A3Q1MWX6	RPRD1B	0.00661348		10.1581	0.0984436		0.49163	4.99403		0.88052	0	1.086	0	2.369	5.6711	4.4701	7.4659
Family with sequence similarity 114 member A2	A0A3Q1N814	FAM114A2	0.0286112		3.51615	0.284402		0.636578	2.2383		0	1.5781	0	0.96821	2.369	2.8355	2.6821	1.0666
Leucyl-tRNA synthetase	A0A3S5ZPT9	LARS1	0.00499587		3.05485	0.327349		2.94625	9.00035		4.4026	3.1562	3.258	0.96821	5.9225	9.9244	11.622	8.5325
KRT5 protein	A5D7M6	KRT5	0.015331		2.11645	0.472488		3.50695	7.4223		4.2974	1.4777	3.396	4.8567	8.3737	6.6303	9.3705	5.3147
Nucleosome assembly protein 1-like 1	A6H767	NAP1L1	0.0269213		1.57728	0.634004		5.56642	8.7798		5.9685	6.3123	4.7702	5.2147	6.3874	8.5066	8.7362	11.489
Glomulin, FKBP associated protein	E1BA27	GLMN	0.0018988		6.96386	0.143598		0.462182	3.21858		0.88052	0	0	0.96821	2.369	2.8355	4.4701	3.1997
GRIP and coiled-coil domain containing 2	E1BB16	GCC2	0.0260551		3.68827	0.27113		1.34081	4.94525		0.88052	1.5781	0	2.9046	5.9225	5.6711	1.788	6.3994
Nuclear pore complex protein Nup96	E1BCV4	NUP98	0.0410616		4.30859	0.232095		0.636578	2.74275		0	1.5781	0	0.96821	4.738	1.4178	2.6821	2.1331
Eukaryotic translation initiation factor 4B	F1MYS7	EIF4B	0.000203706		#DIV/0!	0		0	2.1505		0	0	0	0	2.369	1.4178	2.6821	2.1331
Eukaryotic translation initiation factor 5	F1N0F7	EIF5	0.0197277		6.47931	0.154337		0.71175	4.61165		1.761	0	1.086	0	1.1845	5.6711	6.2582	5.3328
Keratin 2	G3MZ71	KRT2	0.00295586		2.02918	0.49281		9.25582	18.7817		9.9247	8.7907	6.8599	11.448	20.788	22.372	17.246	14.721
Ubiquitin family domain containing 1	G3MZF7	UBFD1	0.031449		1.87901	0.532196		3.06173	5.753		3.5221	4.7342	1.086	2.9046	5.9225	5.6711	7.1522	4.2662
CCT-alpha	G5E531	TCP1	0.00835744		1.95125	0.512492		15.154	29.5693		19.371	11.047	19.548	10.65	30.797	34.026	21.457	31.997
Prothrombin	P00735	F2	0.0399435		3.49227	0.286347		0.636578	2.2231		0	1.5781	0	0.96821	3.5535	1.4178	1.788	2.1331
NADH dehydrogenase [ubiquinone] 1 alpha subcomplex subunit 10, mitochondrial	P34942	NDUFA10	0.0398021		1.53304	0.6523		4.48687	6.87855		4.4026	3.1562	6.5159	3.8728	8.2915	5.6711	7.1522	6.3994
Importin subunit alpha-7	Q0V7M0	KPNA6	0.0394304		2.52614	0.395861		1.10312	2.78665		0.7574	0	1.8683	1.7868	3.3879	2.4391	1.6499	3.6697
Eukaryotic translation initiation factor 4H	Q1JPH6	EIF4H	0.0234645		2.65524	0.376613		1.52273	4.04323		0.88052	3.1562	1.086	0.96821	3.5535	5.6711	2.6821	4.2662
Keratin, type II cytoskeletal 7	Q29S21	KRT7	0.00818058		1.77678	0.562816		5.58885	9.93015		5.62	5.7343	4.8969	6.1042	10.525	10.82	11.639	6.7366
U6 snRNA-associated Sm-like protein LSm5	Q2HJH0	LSM5	0.0110685		2.47593	0.403889		1.37026	3.39265		0.88052	1.5781	1.086	1.9364	2.369	4.2533	2.6821	4.2662
LIM and SH3 domain protein 1	Q3B7M5	LASP1	0.0337989		3.51846	0.284216		1.6142	5.6795		4.4026	0	1.086	0.96821	8.2915	2.8355	6.2582	5.3328
DNA mismatch repair protein Msh2	Q3MHE4	MSH2	0.0111614		3.69054	0.270963		0.97573	3.60098		0.88052	0	1.086	1.9364	3.5535	2.8355	2.6821	5.3328
Transportin-1	Q3SYU7	TNPO1	0.0151877		1.64017	0.609694		3.19698	5.24357		2.3256	3.1562	3.9543	3.3518	4.1005	6.3258	4.7226	5.8254
Microtubule-associated protein RP/EB family member 2	Q3SZP2	MAPRE2	0.0471035		1.81406	0.551249		2.20505	4.0001		2.6416	3.1562	1.086	1.9364	3.5535	5.6711	3.5761	3.1997
Optineurin	Q3ZC32	OPTN	0.0388066		4.44489	0.224977		1.05492	4.68902		2.6416	1.5781	0	0	2.369	2.8355	7.1522	6.3994
F-actin-capping protein subunit alpha-2	Q5E997	CAPZA2	0.0072727		1.69142	0.591219		1.70782	2.88865		2.3823	1.6701	1.4691	1.3098	2.438	2.9182	3.3128	2.8856
Macrophage-capping protein	Q865V6	CAPG	0.00297852		#DIV/0!	0		0	3.72303		0	0	0	0	4.738	1.4178	4.4701	4.2662
Peptidyl-prolyl cis-trans isomerase FKBP4	Q9TRY0	FKBP4	0.050338		4.55453	0.219561		1.2034	5.48093		2.6416	0	2.172	0	2.369	9.9244	5.3641	4.2662
Isocitrate dehydrogenase [NADP]	A0A140T8A5	IDH1	0.0166768		2.22526	0.449385		6.43115	14.311		11.447	3.1562	4.3439	6.7775	11.845	12.76	18.774	13.865
Angiotensinogen	A0A3Q1LGY9	AGT	0.00354241		4.38536	0.228031		2.7683	12.14		4.4026	4.7342	0	1.9364	7.107	14.178	13.41	13.865
CD109 molecule	A0A3Q1LI93	CD109	0.000904147		#DIV/0!	0		0	8.9055		0	0	0	0	9.476	7.0888	6.2582	12.799
Peptidyl-prolyl cis-trans isomerase	A0A3Q1LSB7		0.0382171		2.456	0.407167		1.15017	2.8248		0	0.88466	2.4764	1.2396	1.8485	3.6303	2.7904	3.03
Importin 5	A0A3Q1LV36	IPO5	0.022907		5.21677	0.191689		1.81052	9.4451		2.6416	1.5781	1.086	1.9364	2.369	9.9244	11.622	13.865
Hexosyltransferase	A0A3Q1LX89	B3GNT3	0.018455		15.9885	0.062545		0.2715	4.34088		0	0	1.086	0	4.738	7.0888	4.4701	1.0666
von Willebrand factor A domain-containing protein 7	A0A3Q1M993	VWA7	0.0439045		#DIV/0!	0		0	3.35582		0	0	0	0	2.369	2.8355	7.1522	1.0666
Aminopeptidase	A0A3Q1MB09	ANPEP	0.0013582		#DIV/0!	0		0	7.08838		0	0	0	0	9.476	5.6711	8.9402	4.2662
Sortilin 1	A0A3Q1MFM8	SORT1	0.00532452		#DIV/0!	0		0	4.942		0	0	0	0	3.5535	2.8355	8.0462	5.3328
Spondin 2	A0A3Q1MUG5	SPON2	0.0127707		#DIV/0!	0		0	2.02843		0	0	0	0	1.1845	2.8355	0.89402	3.1997
Biotinidase	A0A3Q1MUX4	BTD	0.000203706		#DIV/0!	0		0	2.1505		0	0	0	0	2.369	1.4178	2.6821	2.1331
Proteasome activator subunit 3	A0A3Q1N077	PSME3	0.00844492		17.3087	0.0577742		0.22013	3.81018		0.88052	0	0	0	1.1845	4.2533	4.4701	5.3328
Tripeptidyl aminopeptidase	A0A3Q1N178	TPP1	0.000309336		#DIV/0!	0		0	7.8452		0	0	0	0	9.476	5.6711	9.8343	6.3994
Alpha-L-iduronidase	A0A3Q1NAQ3	IDUA	0.000542383		#DIV/0!	0		0	8.22898		0	0	0	0	10.66	7.0888	9.8343	5.3328
DnaJ heat shock protein family (Hsp40) member C9	A0A3Q1NAY5	DNAJC9	0.000793056		1.89722	0.527088		2.47655	4.69855		2.6416	3.1562	2.172	1.9364	4.738	4.2533	4.4701	5.3328
Fructose-bisphosphate aldolase	A0A3S5ZPB0	ALDOC	0.0175622		1.46496	0.682612		10.7033	15.68		12.327	7.8904	11.946	10.65	15.398	18.431	16.092	12.799
Exportin-2	A5D785	CSE1L	0.00640527		3.40097	0.294034		3.33132	11.3297		0	6.3123	2.172	4.841	8.2915	9.9244	14.304	12.799
Alpha-actinin-4	A5D7D1	ACTN4	0.0339604		1.55015	0.6451		16.1352	25.012		19.656	12.837	15.356	16.692	19.784	20.828	27.16	32.276
ITIH2 protein	A5D7R6	ITIH2	0.0437855		4.10245	0.243757		0.953802	3.91293		1.761	0	1.086	0.96821	7.107	2.8355	3.5761	2.1331
HAPLN3 protein	A5PK97	HAPLN3	0.00717798		1.81167	0.551978		4.40605	7.9823		5.2831	3.1562	4.3439	4.841	8.2915	9.9199	6.2553	7.4625
SHBG protein	A5PKC2	SHBG	0.00587079		14.6863	0.0680906		0.22013	3.2329		0.88052	0	0	0	4.738	1.4178	3.5761	3.1997
Sialidase-1	A6BMK7	NEU1	3.3208e-05		#DIV/0!	0		0	7.621		0	0	0	0	5.9225	7.0888	8.9402	8.5325
Prostatic acid phosphatase	A6H730	ACPP	0.00141004		#DIV/0!	0		0	3.88345		0	0	0	0	5.9225	2.8355	3.5761	3.1997
TRPM8 channel-associated factor 2	A6QLU7	TCAF2	0.0118646		#DIV/0!	0		0	2.4035		0	0	0	0	3.5535	1.4178	3.5761	1.0666
Keratin 10 (Epidermolytic hyperkeratosis; keratosis palmaris et plantaris)	A6QNZ7	KRT10	0.0476551		1.72066	0.581174		4.80053	8.26005		4.7297	3.2958	4.7834	6.3932	9.7768	5.8644	10.944	6.455
Acid sphingomyelinase-like phosphodiesterase	A6QQN6	SMPDL3B	0.000326178		#DIV/0!	0		0	5.4274		0	0	0	0	3.5535	5.6711	7.1522	5.3328
Prolargin	A6QQQ3	PRELP	2.57965e-05		117.241	0.00852944		0.22013	25.8083		0.88052	0	0	0	29.612	28.355	19.669	25.597
Glycerol-3-phosphate dehydrogenase [NAD(+)]	A6QQR7	GPD1L	0.0426686		#DIV/0!	0		0	3.4837		0	0	0	0	5.9225	0	2.6795	5.3328
Cullin-associated NEDD8-dissociated protein 1	A7MBJ5	CAND1	0.0140313		1.46263	0.683699		25.4527	37.228		28.04	23.671	25.895	24.205	28.244	39.697	43.807	37.164
PLAA protein	A7Z055	PLAA	0.0491157		1.50979	0.662345		7.29903	11.02		7.0441	7.8904	6.5159	7.7457	8.2915	9.9244	15.198	10.666
Glycerophosphocholine phosphodiesterase 1	E1BGB9	GPCPD1	0.0279658		#DIV/0!	0		0	2.79153		0	0	0	0	1.1845	1.4178	5.3641	3.1997
GM2 ganglioside activator	E1BI28	GM2A	0.00181437		7.7344	0.129293		0.76313	5.90235		0.88052	0	2.172	0	4.738	4.2533	7.1522	7.4659
Hyaluronoglucosaminidase	E1BKX1	CEMIP	0.0069977		#DIV/0!	0		0	2.81625		0	0	0	0	2.369	4.2533	3.5761	1.0666
Transglutaminase 1	F1MBB7	TGM1	0.00830295		13.671	0.0731475		0.22013	3.0094		0.88052	0	0	0	4.738	1.4178	2.6821	3.1997
Ran GTPase activating protein 1	F1MFD5	RANGAP1	2.35643e-05		11.1873	0.0893869		0.49163	5.50002		0.88052	0	1.086	0	4.738	5.6711	6.2582	5.3328
Serine/threonine-protein phosphatase 2A 55 kDa regulatory subunit B	F1MG56	PPP2R2A	0.0187734		9.43931	0.10594		0.22013	2.07788		0.88052	0	0	0	1.1845	1.4178	3.5761	2.1331
Lipocln_cytosolic_FA-bd_dom domain-containing protein	F1MIA9	LCN15	0.000112945		#DIV/0!	0		0	6.21368		0	0	0	0	4.738	5.6711	8.0462	6.3994
BPI fold-containing family B member 1	F1MLW2	BPIFB1	0.00016012		#DIV/0!	0		0	6.8959		0	0	0	0	6.4113	7.6739	4.839	8.6594
AIR carboxylase	F1MN04	PAICS	0.0428333		3.36364	0.297297		1.2253	4.12148		1.761	0	2.172	0.96821	1.1845	5.6711	5.3641	4.2662
Glycosyl-phosphatidylinositol-specific phospholipase D	F1MNM2	GPLD1	0.0243023		#DIV/0!	0		0	9.32777		0	0	0	0	1.1845	8.5066	11.622	15.998
Palmitoyl-protein hydrolase 1	F1MSA1	PPT1	0.0016195		#DIV/0!	0		0	2.44663		0	0	0	0	3.5535	1.4178	2.6821	2.1331
Keratin, type II cytoskeletal 8	F1MU12	KRT8	0.0476878		2.18787	0.457066		17.1864	37.6015		20.04	8.8895	28.215	11.601	38.135	22.896	33.172	56.203
Beta-galactosidase	F1MUF4	GLB1	0.000201895		#DIV/0!	0		0	9.19818		0	0	0	0	10.66	11.342	6.2582	8.5325
Growth arrest specific 6	F1MZ40	GAS6	6.8087e-05		#DIV/0!	0		0	5.753		0	0	0	0	5.9225	5.6711	7.1522	4.2662
Sorting nexin-2	F1MZN7	SNX2	0.0489365		2.58389	0.387014		0.976475	2.5231		1.331	0	1.1113	1.4636	1.2121	2.8686	2.2663	3.7454
Integral membrane protein 2	F1N026	ITM2B	4.69093e-05		#DIV/0!	0		0	4.56285		0	0	0	0	4.738	5.6711	3.5761	4.2662
Serine protease HTRA1	F1N152	HTRA1	0.0150322		17.6279	0.0567281		1.64176	28.9408		0.88052	1.5781	2.172	1.9364	4.738	38.28	37.549	35.196
Vanin 2	F1N3U5	VNN2	0.0315952		#DIV/0!	0		0	2.6543		0	0	0	0	1.1845	1.4178	2.6821	5.3328
Malic enzyme	F1N3V0	ME1	0.0124418		1.69521	0.589897		10.8305	18.36		12.327	12.625	8.6879	9.6821	18.952	14.178	23.245	17.065
LDL receptor related protein 2	F1N6H1	LRP2	0.000283248		5.16815	0.193493		11.877	61.3822		15.849	1.5781	18.462	11.619	71.07	46.786	67.946	59.727
Serine/threonine-protein phosphatase	F1N719	PPP5C	0.00499834		5.02726	0.198916		0.9319	4.6849		2.6416	0	1.086	0	5.9225	4.2533	5.3641	3.1997
Metavinculin	F1N789	VCL	0.0455672		9.06336	0.110334		0.733683	6.64963		0.88052	0	1.086	0.96821	2.369	2.8355	10.728	10.666
Keratin 18	F6S1Q0	KRT18	0.0497883		2.78253	0.359385		9.74975	27.129		10.995	4.7342	18.494	4.7758	32.329	17.217	16.456	42.514
Semaphorin 3G	G3MYK9	SEMA3G	0.00852739		#DIV/0!	0		0	2.74275		0	0	0	0	4.738	1.4178	2.6821	2.1331
Uncharacterized protein	G3X6I0	FCGBP	1.44208e-06		#DIV/0!	0		0	3.2912		0	0	0	0	3.5535	2.8355	3.5761	3.1997
Beta-1 metal-binding globulin	G3X6N3	TF	6.8087e-05		#DIV/0!	0		0	5.753		0	0	0	0	5.9225	5.6711	7.1522	4.2662
Transaldolase	G5E5C8	TALDO1	0.0402245		2.08956	0.478571		3.08717	6.45083		3.5221	1.5781	4.3439	2.9046	3.5535	5.6711	8.0462	8.5325
Peroxiredoxin-6	O77834	PRDX6	0.0456666		1.77468	0.563483		7.49325	13.2981		8.8052	4.7342	8.6879	7.7457	10.66	9.9244	13.41	19.198
cAMP-dependent protein kinase type II-alpha regulatory subunit	P00515	PRKAR2A	0.00728432		8.05531	0.124142		0.462182	3.72303		0.88052	0	0	0.96821	4.738	1.4178	4.4701	4.2662
Hemoglobin subunit alpha	P01966	HBA	0.0057158		24.9452	0.0400879		0.242053	6.03805		0	0	0	0.96821	4.738	2.8355	8.0462	8.5325
Hemoglobin subunit beta	P02070	HBB	5.57001e-06		13.8526	0.0721888		0.99404	13.77		1.761	1.5781	0	0.63706	12.999	12.723	13.387	15.971
Alpha-S1-casein	P02662	CSN1S1	0.00343307		3.91223	0.255609		1.27668	4.99467		0.88052	0	3.258	0.96821	5.9225	4.2533	4.4701	5.3328
Galectin-1	P11116	LGALS1	0.0108559		2.22655	0.449126		3.32922	7.41268		3.5221	1.5781	4.3439	3.8728	4.738	8.5066	8.9402	7.4659
Clusterin	P17697	CLU	0.000494447		4.46048	0.224191		48.784	217.6		43.75	50.334	60.589	40.463	227.5	252.21	244.68	146.01
V-type proton ATPase subunit S1	P40682	ATP6AP1	0.00454711		3.16241	0.316214		2.18873	6.92167		0.88052	4.7342	2.172	0.96821	8.2915	5.6711	6.2582	7.4659
Mitogen-activated protein kinase 1	P46196	MAPK1	0.0349745		4.4699	0.223718		0.6604	2.95193		2.6416	0	0	0	2.369	2.8355	4.4701	2.1331
Purine nucleoside phosphorylase	P55859	PNP	3.71678e-06		42.2392	0.0236747		0.22013	9.29813		0.88052	0	0	0	9.4664	8.4952	10.707	8.5239
Peptidyl-prolyl cis-trans isomerase A	P62935	PPIA	0.0161846		1.60079	0.624692		8.41147	13.465		9.0568	7.7836	8.8268	7.9787	11.631	11.246	17.759	13.224
Renin receptor	P81134	ATP6AP2	0.0223099		2.83269	0.353021		2.10393	5.95978		1.761	1.5781	2.172	2.9046	7.107	2.8355	5.3641	8.5325
Tubulin alpha-4A chain	P81948	TUBA4A	0.00860238		2.90635	0.344075		3.31275	9.628		4.795	1.0736	3.7687	3.6137	10.624	8.7777	12.968	6.1423
Keratin, type II cytoskeletal 75	Q08D91	KRT75	0.0200095		2.60055	0.384535		1.40022	3.64135		1.9941	0	1.339	2.2678	3.3847	3.0839	5.1269	2.9699
Retinoic acid receptor responder (Tazarotene induced) 1	Q0P5D6	RARRES1	5.34246e-06		9.19839	0.108715		2.73301	25.1393		0.88052	3.1562	1.086	5.8093	27.243	22.684	25.033	25.597
Beta-hexosaminidase subunit alpha	Q0V8R6	HEXA	0.0129108		#DIV/0!	0		0	2.16567		0	0	0	0	1.1845	2.8355	3.5761	1.0666
Prefoldin subunit 6	Q17Q89	PFDN6	0.0241882		1.54641	0.646657		1.61983	2.50493		1.761	1.5781	2.172	0.96821	2.369	2.8355	2.6821	2.1331
Nuclear migration protein nudC	Q17QG2	NUDC	0.00250912		6.97866	0.143294		0.886155	6.18418		0.88052	1.5781	1.086	0	3.5535	5.6711	8.0462	7.4659
Carboxypeptidase Q	Q17QK3	CPQ	0.00597792		#DIV/0!	0		0	4.2819		0	0	0	0	2.369	7.0888	4.4701	3.1997
ADP-ribosylation factor GTPase-activating protein 3	Q17R07	ARFGAP3	0.0154771		12.1987	0.0819759		0.22013	2.6853		0.88052	0	0	0	2.369	2.8355	4.4701	1.0666
Alpha-galactosidase	Q1RMM9	NAGA	0.0424499		12.8152	0.0780324		0.242053	3.10195		0	0	0	0.96821	4.738	0	4.4701	3.1997
Oviduct-specific glycoprotein	Q28042	OVGP1	1.35736e-06		15.8333	0.0631581		9.71545	153.827		2.0932	8.2956	11.838	16.635	150.1	168.03	160.93	136.25
Dynamin-1-like protein	Q2KIA5	DNM1L	0.0494369		2.44928	0.408284		2.78625	6.8243		3.5221	1.5781	2.172	3.8728	5.9225	2.8355	8.9402	9.599
Tissue alpha-L-fucosidase	Q2KIM0	FUCA1	0.000303672		5.333	0.187512		3.3806	18.0288		2.6416	1.5781	5.4299	3.8728	13.029	18.431	21.457	19.198
Lecithin-cholesterol acyltransferase	Q2KIW4	LCAT	0.00187126		#DIV/0!	0		0	2.01478		0	0	0	0	2.369	2.8355	1.788	1.0666
Putative phospholipase B-like 2	Q2KIY5	PLBD2	0.0133861		3.70203	0.270122		1.959	7.25228		2.6416	0	3.258	1.9364	3.5535	7.0888	9.8343	8.5325
Carboxypeptidase	Q2NKZ9	SCPEP1	0.00539463		7.03023	0.142243		0.70423	4.9509		0.88052	0	0	1.9364	2.369	5.6711	5.3641	6.3994
Integrin alpha FG-GAP repeat containing 1	Q2TBX9	ITFG1	0.00409417		#DIV/0!	0		0	5.44015		0	0	0	0	5.9225	2.8355	4.4701	8.5325
14 kDa phosphohistidine phosphatase	Q32PA4	PHPT1	0.0269437		#DIV/0!	0		0	2.0627		0	0	0	0	2.369	0	2.6821	3.1997
Lysosomal protective protein	Q3MI05	CTSA	0.00251639		#DIV/0!	0		0	2.67013		0	0	0	0	3.5535	1.4178	3.5761	2.1331
Elongation factor 2	Q3SYU2	EEF2	0.012985		1.72876	0.57845		12.2599	21.1945		13.153	7.841	18.394	9.6518	23.653	19.671	22.323	19.131
Hypoxanthine-guanine phosphoribosyltransferase	Q3SZ18	HPRT1	0.0458073		2.53277	0.394824		1.36757	3.46375		0.87879	1.575	1.0839	1.9326	3.5465	1.415	3.5691	5.3244
Eukaryotic initiation factor 4A-I	Q3SZ54	EIF4A1	0.00638848		2.24265	0.445902		11.0713	24.829		14.376	8.9388	11.94	9.0304	22.891	22.201	33.965	20.259
Eukaryotic initiation factor 4A-II	Q3SZ65	EIF4A2	0.0347532		1.93018	0.518088		3.04048	5.86865		3.2342	2.1078	3.2636	3.5563	5.5373	7.5721	7.16	3.2052
NSFL1 cofactor p47	Q3SZC4	NSFL1C	0.00144884		1.71256	0.58392		5.56367	9.52815		6.1636	4.7342	6.5159	4.841	9.476	9.9244	8.0462	10.666
Nucleoside diphosphate kinase B	Q3T0Q4	NME2	0.0221697		2.23164	0.448102		6.51215	14.5328		4.3976	4.7342	4.3408	12.576	14.2	11.342	13.403	19.186
Glucose-6-phosphate isomerase	Q3ZBD7	GPI	0.00186998		3.40627	0.293577		7.8233	26.6483		11.447	4.7342	5.4299	9.6821	24.874	18.431	31.291	31.997
Armadillo repeat-containing protein 1	Q3ZBE1	ARMC1	0.0286444		1.79715	0.556438		2.05258	3.68878		2.6416	1.5781	1.086	2.9046	3.5535	4.2533	2.6821	4.2662
T-complex protein 1 subunit beta	Q3ZBH0	CCT2	0.000782246		3.99838	0.250101		7.30452	29.2063		11.447	3.1562	9.7739	4.841	33.166	28.355	33.973	21.331
Cytosolic non-specific dipeptidase	Q3ZC84	CNDP2	0.0240434		7.06356	0.141572		0.394525	2.78675		0	1.5781	0	0	1.1845	4.2533	3.5761	2.1331
T-complex protein 1 subunit theta	Q3ZCI9	CCT8	0.0126119		1.86699	0.53562		15.1953	28.3695		19.347	11.036	21.692	8.7061	33.124	25.49	30.362	24.502
Nascent polypeptide-associated complex subunit alpha	Q5E9A1	NACA	0.00466349		2.75315	0.36322		3.63415	10.0054		3.5221	4.7342	4.3439	1.9364	7.107	12.76	11.622	8.5325
L-lactate dehydrogenase B chain	Q5E9B1	LDHB	0.00501278		2.13238	0.46896		7.1983	15.3495		7.9562	3.9909	7.1293	9.7168	14.883	11.424	17.964	17.127
Heterogeneous nuclear ribonucleoprotein F	Q5E9J1	HNRNPF	0.012535		1.54079	0.649017		7.39208	11.3896		6.5092	6.2158	10.125	6.7183	11.773	11.026	9.7796	12.98
Transketolase	Q6B855	TKT	0.00140506		10.1908	0.0981282		0.576525	5.87523		1.0507	1.2554	0	0	4.7113	4.7933	5.5118	8.4845
Eukaryotic translation initiation factor 5A-1	Q6EWQ7	EIF5A	0.0020864		2.57529	0.388306		3.43593	8.8485		1.761	4.7342	4.3439	2.9046	10.66	7.0888	8.0462	9.599
Alpha-enolase	Q9XSJ4	ENO1	0.0108482		1.73637	0.575915		10.556	18.329		8.1874	13.707	9.7604	10.569	17.807	13.611	19.872	22.026

## Sheet: Blastocyst
Table S6. List of differentially abundant proteins in each pairwise comparison between embryo origin at blastocyst stage (t-test p-value ≤ 0.05; fold-change ratio ≥ 1.5).
Vivo > vitro (347)
Vitro > vivo (194)
					Fold-change ratio			Mean Normalized Weighted Spectra			Normalized Weighted Spectra in each sample
Protein name (541)	Accession Number	Gene symbol	p-value t.test		Vivo:vitro	Vitro:vivo		Blasto vitro	Blasto vivo		Blasto vitro 1	Blasto vitro 2	Blasto vitro 3	Blasto vitro 4	Blasto vivo 1	Blasto vivo 2	Blasto vivo 3	Blasto vivo 4
ATP-citrate synthase	Q32PF2	ACLY	0.00426607		0.406159	2.46209		8.0005	3.24948		10.103	5.9124	9.432	6.5546	3.0374	2.7259	3.4119	3.8227
Acyl-CoA synthetase long chain family member 3	F1MEX9	ACSL3	0.000417305		0.521614	1.91713		12.2908	6.41102		11.633	10.967	12.164	14.399	5.6771	7.4853	6.1306	6.3511
Afadin, adherens junction formation factor	A0A3Q1LN46	AFDN	0.016982		0.428499	2.33373		11.6511	4.9925		9.3261	8.4464	11.79	17.042	4.556	6.8146	4.7767	3.8227
AHNAK nucleoprotein	A0A3Q1NE82	AHNAK	0.0154161		0.445901	2.24265		174.325	77.7318		158.54	115.72	179.21	243.83	93.399	70.872	49.814	96.842
Annexin	F1N650	ANXA1	0.0210651		0.535375	1.86785		16.3993	8.77975		18.652	11.825	18.078	17.042	14.427	6.8146	7.5062	6.3712
Annexin	F1MWQ2	ANXA3	0.0015566		0.315126	3.17334		3.0835	0.97169		3.4002	3.1675	2.6528	3.1135	1.329	0.93706	1.6207	0
Adipocyte plasma membrane-associated protein	Q3T0E5	APMAP	0.000772707		0.493008	2.02836		6.6361	3.27165		6.2174	5.9124	7.86	6.5546	3.0374	4.0888	3.4119	2.5485
Apolipoprotein A-I	P15497	APOA1	0.0205432		0.647501	1.5444		12.7582	8.26098		11.658	16.048	10.218	13.109	8.3527	10.222	6.8238	7.6454
ADP-ribosylation factor-like protein 8B	Q2KI07	ARL8B	0.0457959		0.303005	3.30027		2.3126	0.70073		2.3276	1.6872	3.928	1.3076	0.75934	1.3612	0.68238	0
Armadillo repeat containing 10	E1B717	ARMC10	0.0383796		0.460266	2.17266		5.39553	2.48338		4.663	5.9124	7.074	3.9327	3.7967	3.4073	2.7295	0
Calnexin	A7Z066	CANX	0.00409898		0.619393	1.61448		18.0282	11.1666		19.429	15.203	16.506	20.975	12.149	10.222	9.5533	12.742
SAP domain-containing protein	E1BJ81	CCAR1	0.00132807		0.360012	2.77768		3.77955	1.36069		4.663	3.3785	3.144	3.9327	0.75934	2.0444	1.3648	1.2742
Cell division cycle 5-like protein	Q2KJC1	CDC5L	0.0116198		0.541694	1.84606		5.4102	2.93067		4.663	6.7571	6.288	3.9327	3.0374	3.4073	2.7295	2.5485
CDCA8 protein	A4IFM5	CDCA8	0.0500472		0.415049	2.40936		3.9299	1.6311		3.1087	4.2232	3.144	5.2437	3.7967	1.3629	1.3648	0
Cingulin	F1MYN2	CGN	0.000312015		0.226266	4.41958		17.8123	4.0303		20.984	14.359	18.864	17.042	6.0747	6.1332	1.3648	2.5485
Charged multivesicular body protein 2A	Q3T0U5	CHMP2A	0.0350375		0.370775	2.69705		2.7502	1.01971		3.1087	4.2232	2.358	1.3109	0.75934	1.3629	0.68238	1.2742
CDGSH iron-sulfur domain-containing protein 1	Q3ZBU2	CISD1	0.0482898		0.517708	1.93159		6.31423	3.26893		9.3261	6.7571	3.93	5.2437	3.7967	2.0444	3.4119	3.8227
Coatomer subunit alpha	A0A140T856	COPA	0.0322988		0.617083	1.62053		15.3793	9.49028		18.652	13.514	18.864	10.487	10.631	10.222	8.1885	8.9196
Ubiquinone biosynthesis O-methyltransferase, mitochondrial	F1N5A4	COQ3	0.0425676		0.633816	1.57775		2.44665	1.55072		2.3315	1.6893	3.144	2.6218	1.5187	1.3629	2.0471	1.2742
Coronin	A2VDN8	CORO1C	0.000381945		0.385561	2.59362		4.90578	1.89148		5.4402	4.2232	4.716	5.2437	1.5187	2.7259	2.0471	1.2742
Cysteine and glycine-rich protein 2	Q32LE9	CSRP2	0.0154286		0.542677	1.84272		8.95215	4.85812		8.5489	7.6017	7.86	11.798	6.834	3.4073	4.0943	5.0969
CSTF3 protein	A5PJR5	CSTF3	0.045339		0.234505	4.26431		2.98994	0.701155		0.77717	2.5339	4.716	3.9327	0.75934	1.3629	0.68238	0
RNA helicase	F6QHI8	DDX21	0.0037359		0.579132	1.72672		22.6852	13.1378		20.819	26.005	25.772	18.145	15.106	13.485	11.42	12.54
Uncharacterized protein	A0A3Q1LUD9	DIAPH1	0.00988372		0.321874	3.10681		2.63875	0.849345		3.8859	1.6893	2.358	2.6218	0.75934	0.68146	0.68238	1.2742
DnaJ homolog subfamily B member 1	Q3MI00	DNAJB1	0.00855872		0.447315	2.23556		2.81538	1.25936		2.3315	2.5339	3.7743	2.6218	0.75934	1.9094	1.0945	1.2742
DnaJ heat shock protein family (Hsp40) member C13	F1MDR7	DNAJC13	0.0453777		0.330857	3.02245		8.35995	2.76595		11.658	4.2232	11.004	6.5546	1.5187	6.1332	3.4119	0
Desmoplakin	E1BKT9	DSP	0.0294615		0.345962	2.89049		59.044	20.427		54.402	81.93	68.382	31.462	42.523	23.17	10.918	5.0969
Eukaryotic translation initiation factor 3 subunit E	Q3T102	EIF3E	0.0493322		0.542939	1.84183		8.68035	4.7129		11.658	7.6017	10.218	5.2437	6.0747	5.4517	4.7767	2.5485
Eukaryotic translation initiation factor 3 subunit K	Q3T0V3	EIF3K	0.0311001		0.537303	1.86115		2.8499	1.53126		3.8859	2.5339	2.358	2.6218	0.75934	2.0444	2.0471	1.2742
Ectonucleotide pyrophosphatase/phosphodiesterase 1	F1MNS5	ENPP1	0.0107081		0.402286	2.4858		4.6462	1.8691		4.663	4.2232	3.144	6.5546	1.5187	2.0444	1.3648	2.5485
Ezrin	P31976	EZR	0.0170405		0.688787	1.45183		60.4675	41.6493		45.761	58.558	65.379	72.172	43.855	39.068	40.281	43.393
Fibrinogen beta chain	A0A3Q1MG04	FGB	0.043581		0	#DIV/0!		2.42977	0		0.77717	4.2232	0.786	3.9327	0	0	0	0
Filamin A	F1N169	FLNA	0.0340715		0.340727	2.9349		28.9	9.847		27.384	24.472	46.113	17.631	16.56	14.811	3.5895	4.4275
Filamin C	A0A3Q1LV98	FLNC	0.00125509		0.500643	1.99743		38.078	19.0635		45.685	29.739	39.279	37.609	20.826	18.382	18.295	18.751
Flotillin-1	Q08DN8	FLOT1	0.0452986		0.372332	2.68577		5.59715	2.084		3.1087	5.9124	5.502	7.8655	1.5187	4.7702	2.0471	0
G protein subunit alpha i2	A7MBH9	GNAI2	0.0477528		0.567315	1.76269		6.457	3.66315		5.907	5.1531	9.4145	5.3534	4.0831	4.1576	4.3044	2.1075
G protein subunit alpha i3	Q3ZCA7	GNAI3	0.04718		0.489704	2.04205		3.5946	1.76029		4.6324	2.2473	4.5486	2.9501	2.1462	2.4946	1.9003	0.50006
Golgin A4	A0A3Q1MPM7	GOLGA4	0.027973		0.290971	3.43677		14.5261	4.22668		11.658	8.4464	23.58	14.42	5.3154	6.8146	4.7767	0
General transcription factor II-I	A7MB80	GTF2I	0.00283624		0.249851	4.00239		2.12445	0.530795		2.295	2.5339	2.358	1.3109	0.75934	0.68146	0.68238	0
High density lipoprotein binding protein	A0A3Q1MUD4	HDLBP	0.00183095		0.670688	1.49101		24.41	16.3715		27.978	21.961	22.794	24.907	17.465	17.718	15.012	15.291
Heme oxygenase (biliverdin-producing)	F1MTY9	HMOX2	0.00864656		0.274566	3.64211		3.2451	0.890995		3.1087	2.5339	4.716	2.6218	1.5187	1.3629	0.68238	0
Hydroxysteroid (17-beta) dehydrogenase 11	Q2KIS5	HSD17B11	0.0364828		0.443525	2.25467		6.85453	3.04015		6.2174	3.3785	8.6458	9.1764	1.5187	3.4073	3.4119	3.8227
Hydroxysteroid (17-beta) dehydrogenase 4	Q0IIL6	HSD17B4	0.0470738		0.499099	2.00361		8.16035	4.07282		7.7717	10.98	8.646	5.2437	6.834	4.0888	4.0943	1.2742
Endoplasmin	Q95M18	HSP90B1	0.00101209		0.573216	1.74454		62.5903	35.8777		61.726	56.77	58.176	73.689	37.518	38.306	28.939	38.748
Endoplasmic reticulum chaperone BiP	Q0VCX2	HSPA5	0.0320563		0.597858	1.67264		109.212	65.293		96.877	94.361	91.988	153.62	55.919	67.229	58.121	79.903
Heat shock protein beta-1	Q3T149	HSPB1	2.74428e-05		0.563669	1.77409		46.1903	26.036		48.962	42.232	46.374	47.193	27.336	26.577	27.295	22.936
Hypoxia up-regulated 1	A0A3Q1MJM1	HYOU1	0.00033577		0.403404	2.4789		54.5755	22.016		59.842	51.523	47.946	58.991	18.224	30.666	23.883	15.291
Integrin alpha-5	F1MK44	ITGA5	0.00360103		0.450694	2.2188		7.3018	3.29088		7.7717	6.7571	5.502	9.1764	3.7967	4.0888	2.7295	2.5485
Integrin beta-1	P53712	ITGB1	0.00626465		0.558995	1.78893		17.3515	9.6994		19.429	17.737	12.576	19.664	12.149	9.5405	8.1885	8.9196
Integrin beta	A0A3Q1MRM3	ITGB4	0.0174725		0.0964689	10.366		7.2682	0.701155		11.658	9.291	5.502	2.6218	0.75934	1.3629	0.68238	0
Junction plakoglobin	Q8SPJ1	JUP	0.012001		0.57761	1.73127		19.261	11.1254		16.273	25.537	16.574	18.66	13.265	9.7004	10.556	10.98
Mast/stem cell growth factor receptor Kit	P43481	KIT	0.0465989		0.332402	3.00841		2.5559	0.849585		2.3315	4.2232	2.358	1.3109	0.75934	0	1.3648	1.2742
Keratin 18	F6S1Q0	KRT18	0.0156257		0.548137	1.82436		91.7425	50.2875		81.857	71.068	115.26	98.785	62.162	63.965	43.301	31.722
Keratin, type I cytoskeletal 19	P08728	KRT19	0.0440884		0.394628	2.53403		32.1623	12.6921		23.16	40.45	43.075	21.964	23.815	19.481	4.768	2.7045
Keratin, type II cytoskeletal 8	F1MU12	KRT8	0.00544308		0.590852	1.69247		147.36	87.068		122.53	134.61	184.34	147.96	94.154	95.995	82.377	75.746
Laminin subunit beta 1	A0A3Q1MY30	LAMB1	0.029086		0.172536	5.79588		2.96355	0.51132		2.3315	5.0678	3.144	1.3109	0	1.3629	0.68238	0
SpaA domain-containing protein	F1MF76	LOC515570	0.0173285		0.430485	2.32296		10.4611	4.50335		7.7717	7.6017	13.362	13.109	4.556	6.8146	4.0943	2.5485
Alkaline phosphatase	E1BJE3	LOC516378	0.00193068		0.650837	1.53648		34.4982	22.4528		36.934	36.359	28.706	35.994	26.001	20.399	21.386	22.025
Ly1 antibody reactive	Q58DA3	LYAR	0.0377563		0.405408	2.46665		3.50758	1.422		3.1087	2.5339	3.144	5.2437	2.278	1.3629	2.0471	0
Microtubule actin crosslinking factor 1	F1N6H4	MACF1	0.0108589		0.359401	2.78241		16.9155	6.07945		16.321	10.98	22.008	18.353	5.3154	10.222	7.5062	1.2742
Corrinoid adenosyltransferase	Q58D49	MMAB	0.00228936		0.518256	1.92955		4.71148	2.44175		4.663	4.2232	4.716	5.2437	3.0374	2.7259	2.7295	1.2742
U3 small nucleolar ribonucleoprotein protein MPP10	F1MQV1	MPHOSPH10	0.0168454		0.256087	3.90493		2.07272	0.530795		0.77717	2.5339	2.358	2.6218	0.75934	0.68146	0.68238	0
Cytochrome c oxidase subunit 2	P68530	MT-CO2	0.0373175		0.397772	2.514		4.43213	1.76297		3.1087	6.7571	3.93	3.9327	2.278	2.0444	2.7295	0
Metadherin	A0A3Q1MQI0	MTDH	0.0120484		0.569569	1.75571		7.6413	4.35225		8.5489	7.6017	7.86	6.5546	5.3154	6.1332	3.4119	2.5485
Monofunctional C1-tetrahydrofolate synthase, mitochondrial	Q0VCR7	MTHFD1L	0.00545325		0.57762	1.73124		23.7327	13.7085		25.647	27.873	20.436	20.975	18.224	11.585	12.283	12.742
Myosin XVIIIA	E1BKQ6	MYO18A	0.00732861		0.294539	3.39513		2.44665	0.720635		2.3315	1.6893	3.144	2.6218	1.5187	0.68146	0.68238	0
Unconventional myosin-Ic	Q27966	MYO1C	0.00329801		0.628276	1.59166		22.6425	14.2258		24.775	22.805	19.554	23.436	16.705	14.992	15.012	10.194
Myoferlin	F1N3I4	MYOF	0.0343718		0.435334	2.29709		9.74443	4.24207		12.429	5.0657	11.002	10.481	6.8322	5.4517	3.4102	1.2742
Nicalin	A0A3Q1NCG7	NCLN	0.048352		0.373241	2.67924		5.79218	2.16188		8.5489	6.7571	3.93	3.9327	4.556	2.0444	2.0471	0
NADH dehydrogenase [ubiquinone] 1 beta subcomplex subunit 4	P48305	NDUFB4	0.0368262		0.434201	2.30308		2.0526	0.89124		1.5543	1.6763	2.358	2.6218	1.5187	0.68146	1.3648	0
Nucleobindin-1	Q0P569	NUCB1	0.0221681		0.360334	2.7752		3.00018	1.08106		2.3315	3.3785	2.358	3.9327	2.278	0.68146	1.3648	0
NUP43 protein	A3KMW1	NUP43	0.0110742		0.626138	1.59709		3.25755	2.03967		3.8859	3.3785	3.144	2.6218	1.5187	2.0444	2.0471	2.5485
Palladin, cytoskeletal associated protein	A0A3Q1MYK9	PALLD	0.0191023		0.373782	2.67535		4.3038	1.60868		4.663	3.3785	3.93	5.2437	3.7967	0.68146	0.68238	1.2742
PATJ crumbs cell polarity complex component	E1BLF1	PATJ	0.0135839		0.20706	4.82952		5.0319	1.04191		6.9946	4.2232	6.288	2.6218	0.75934	2.7259	0.68238	0
Protein disulfide-isomerase A4	F1MEN8	PDIA4	0.00195441		0.452003	2.21237		25.8427	11.681		26.424	28.718	18.078	30.151	11.39	12.266	11.6	11.468
Protein disulfide-isomerase A5	Q2KIL5	PDIA5	0.0127031		0.407436	2.45437		2.96868	1.20954		3.1087	1.6893	3.144	3.9327	1.5187	1.3629	0.68238	1.2742
Plakophilin-3	A0A3Q1MSI5	PKP3	0.0393014		0.0855643	11.6871		2.21862	0.189835		3.1087	0	3.144	2.6218	0.75934	0	0	0
Peptidyl-prolyl cis-trans isomerase B	P80311	PPIB	0.00324739		0.364834	2.74097		6.79823	2.48022		5.4397	7.6007	6.287	7.8655	4.5556	2.0444	2.0467	1.2742
PRPF8 protein	A7Z025	PRPF8	0.0430462		0.644594	1.55136		9.41775	6.07062		10.88	8.4464	11.79	6.5546	7.5934	6.1332	5.459	5.0969
26S proteasome regulatory subunit RPN11	Q17QP9	PSMD14	0.00419753		0.444971	2.24734		3.39098	1.50889		3.1087	3.3785	3.144	3.9327	0.75934	1.3629	1.3648	2.5485
Cyclooxygenase-2	F1MNI5	PTGS2	0.0475999		0.157712	6.34067		5.67728	0.895375		6.9642	1.6562	10.156	3.9327	2.2186	1.3629	0	0
Peptidyl-tRNA hydrolase 2, mitochondrial	Q3ZBL5	PTRH2	0.00902939		0.52506	1.90455		2.267	1.19031		1.5543	2.5339	2.358	2.6218	0.75934	1.3629	1.3648	1.2742
RAB1A, member RAS oncogene family	A0A3Q1N147	RAB1A	0.00198885		0.45079	2.21833		19.3712	8.73237		15.234	18.726	19.602	23.923	9.3311	11.073	6.3936	8.1318
RAB2A, member RAS oncogene family	A0A3Q1MHX8	RAB2A	0.00795884		0.62445	1.60141		7.5699	4.72702		7.5383	7.0241	6.2351	9.4821	4.1508	4.5655	5.0949	5.0969
RAB5B, member RAS oncogene family	F1MNI4	RAB5B	0.011854		0.582026	1.71814		11.4575	6.66858		8.3211	12.422	11.051	14.036	8.1301	7.0555	5.9414	5.5473
Small monomeric GTPase	A5D977	RALB	0.00916324		0.574395	1.74096		7.67173	4.4066		5.5395	8.1859	7.6176	9.3439	4.556	3.4944	4.4791	5.0969
60S ribosomal protein L13	Q56JZ1	RPL13	8.89912e-05		0.450686	2.21884		7.25272	3.2687		6.9946	7.6017	7.86	6.5546	3.7967	2.7259	2.7295	3.8227
60S ribosomal protein L19	Q3T0W9	RPL19	0.00635779		0.586093	1.70621		4.70927	2.76008		5.4402	4.2232	3.93	5.2437	3.0374	3.4073	2.0471	2.5485
60S ribosomal protein L21 (Fragment)	Q861S4	RPL21	0.046675		0.454815	2.1987		4.24833	1.9322		5.4356	4.2215	4.7144	2.6218	2.2765	2.0431	3.4092	0
Uncharacterized protein	A0A3Q1LR67	RPL22	0.0108385		0.521253	1.91846		3.91303	2.03967		3.8859	3.3785	3.144	5.2437	1.5187	2.0444	2.0471	2.5485
60S ribosomal protein L27a	Q56K03	RPL27A	0.0036349		0.566041	1.76666		7.1728	4.0601		6.9946	6.7571	7.074	7.8655	2.278	4.0888	4.7767	5.0969
60S ribosomal protein L30	Q3T0D5	RPL30	0.0417387		0.662462	1.50952		4.70265	3.11533		5.4312	4.2173	3.9245	5.2376	3.7896	2.0412	4.0879	2.5426
60S ribosomal protein L6	Q58DQ3	RPL6	0.0211671		0.613263	1.63062		15.3288	9.40055		15.531	14.349	11.783	19.652	9.1051	10.213	6.8191	11.465
60S ribosomal protein L7	Q58DT1	RPL7	0.0408763		0.609585	1.64046		10.2646	6.25718		11.089	11.208	6.2966	12.465	4.1844	7.5049	6.32	7.0194
60S ribosomal protein L7a	Q2TBQ5	RPL7A	0.034945		0.657054	1.52194		10.8893	7.15483		10.88	10.136	9.432	13.109	6.834	6.8146	4.7767	10.194
60S acidic ribosomal protein P2	P42899	RPLP2	0.00931974		0.595932	1.67804		18.841	11.2279		17.86	18.541	18.04	20.923	11.375	8.1642	8.8576	16.515
40S ribosomal protein S13	Q56JX8	RPS13	0.0110531		0.474398	2.10793		6.93652	3.29067		6.9864	5.0604	7.8476	7.8517	3.036	4.084	4.7707	1.272
40S ribosomal protein S17	A0A140T832	RPS17	0.0122682		0.574888	1.73947		8.60755	4.94838		9.3261	6.7571	7.86	10.487	4.556	3.4073	5.459	6.3712
40S ribosomal protein S26	Q56JV1	RPS26	0.0359349		0.501336	1.99467		2.79763	1.40255		3.1087	3.102	2.358	2.6218	1.5187	2.0444	2.0471	0
40S ribosomal protein S4	E1BGR7	RPS4X	0.013788		0.564573	1.77125		8.1969	4.62775		7.7428	5.4668	9.7899	9.7881	4.915	4.4109	4.7522	4.4329
40S ribosomal protein S8	Q5E958	RPS8	0.0187757		0.662127	1.51028		11.8945	7.87568		13.212	11.825	9.432	13.109	8.3527	6.8146	6.1414	10.194
Ribosome binding protein 1	F1MDC1	RRBP1	0.039166		0.68329	1.46351		36.88	25.1998		33.418	27.873	41.658	44.571	26.577	23.851	19.789	30.582
Protein S100-A14	Q3MHP3	S100A14	0.0284887		0.654667	1.52749		9.5974	6.2831		9.3261	10.98	10.218	7.8655	8.3527	6.1332	6.8238	3.8227
Spliceosome associated factor 1, recruiter of U4/U6.U5 tri-snRNP	F1MZ21	SART1	0.0407806		0.23092	4.3305		2.95401	0.68214		3.1087	0.84464	3.93	3.9327	0	0.68146	2.0471	0
SEC63 homolog, protein translocation regulator	E1B7B1	SEC63	0.0309143		0.334936	2.98564		4.62862	1.5503		5.4402	3.3785	7.074	2.6218	1.5187	2.7259	0.68238	1.2742
SEL1L adaptor subunit of ERAD E3 ubiquitin ligase	F1MGJ5	SEL1L	0.00657959		0.082194	12.1663		2.07272	0.170365		0.77717	2.5339	2.358	2.6218	0	0.68146	0	0
SERPINE1 mRNA binding protein 1	A1L5B7	SERBP1	0.0377962		0.580058	1.72397		6.15073	3.56777		5.4402	4.2232	7.074	7.8655	3.0374	3.4073	2.7295	5.0969
Splicing factor 1	A2VDM7	SF1	0.0341028		0.432511	2.31208		7.95135	3.43905		4.663	5.9124	9.432	11.798	3.7967	3.4073	2.7295	3.8227
Splicing factor 3b subunit 4	F1MWR2	SF3B4	0.0400414		0.600537	1.66518		3.18203	1.91093		2.3315	2.5339	3.93	3.9327	2.278	2.0444	2.0471	1.2742
SLC3A2 protein	Q08DL0	SLC3A2	0.00644356		0.536249	1.86481		21.7345	11.6551		19.429	21.116	18.864	27.529	14.427	12.948	11.6	7.6454
Transcription activator BRG1	A7Z019	SMARCA4	0.033952		0.354046	2.82449		5.01552	1.77572		6.1936	4.2128	7.0499	2.6058	3.0281	2.036	2.0388	0
SNRPA1 protein	A6H788	SNRPA1	0.000647268		0.66942	1.49383		6.4396	4.3108		6.2174	5.9124	7.074	6.5546	4.556	4.7702	4.0943	3.8227
Sorting nexin-8	Q2KHV6	SNX8	0.0141724		0.296763	3.36969		3.00238	0.890995		1.5543	3.3785	3.144	3.9327	1.5187	1.3629	0.68238	0
Signal recognition particle 54 kDa protein	Q2T9U1	SRP54	0.0341163		0.565269	1.76907		6.16317	3.48385		6.2174	5.0678	5.502	7.8655	3.7967	4.7702	4.0943	1.2742
Signal recognition particle subunit SRP68	F6RAC6	SRP68	0.00671771		0.348434	2.86999		5.9733	2.0813		3.8859	5.0678	7.074	7.8655	2.278	2.7259	2.0471	1.2742
Serine and arginine repetitive matrix 1	A0A3Q1MP80	SRRM1	0.00342782		0.381863	2.61874		3.66522	1.39961		3.8859	4.2232	3.93	2.6218	2.278	0.68146	1.3648	1.2742
Translocon-associated protein subunit alpha	A6QLP7	SSR1	0.00170964		0.19655	5.08776		3.66522	0.7204		3.8859	4.2232	3.93	2.6218	1.5187	1.3629	0	0
STOM protein	A8E4P3	STOM	0.00574824		0.43211	2.31422		3.19448	1.38036		3.1087	3.3785	2.358	3.9327	1.5187	0.68146	2.0471	1.2742
Synaptotagmin binding cytoplasmic RNA interacting protein	F1MCT8	SYNCRIP	0.0318852		0.608096	1.64448		17.993	10.9415		22.243	13.997	19.314	16.418	15.26	11.65	10.301	6.5549
Synaptophysin like 1	A0A3S5ZPC1	SYPL1	0.0300198		0.599117	1.66912		4.60732	2.76032		5.4402	5.9124	3.144	3.9327	3.0374	2.7259	2.7295	2.5485
Mitochondrial import inner membrane translocase subunit Tim21	Q3SZV6	TIMM21	0.0306458		0.56819	1.75998		2.6556	1.50889		3.1087	2.5339	2.358	2.6218	0.75934	1.3629	1.3648	2.5485
Tight junction protein 1	F1N2D3	TJP1	0.00154982		0.41064	2.43522		9.61285	3.94742		11.658	8.4464	7.86	10.487	4.556	3.4073	2.7295	5.0969
Thioredoxin-related transmembrane protein 2	Q2TBU2	TMX2	0.00346139		0.491686	2.03382		7.6948	3.78343		7.7717	6.7571	7.074	9.1764	3.0374	4.0888	5.459	2.5485
tRNA methyltransferase 10 homolog C	Q2KI45	TRMT10C	0.0470117		0.585176	1.70889		3.48558	2.03967		3.1087	5.0678	3.144	2.6218	1.5187	2.0444	2.0471	2.5485
UDP-glucose glycoprotein glucosyltransferase 1	E1B9R3	UGGT1	0.00859272		0.416144	2.40301		8.88177	3.6961		10.103	7.6017	8.646	9.1764	4.556	5.4517	4.7767	0
Unc-45 myosin chaperone A	F6PRQ6	UNC45A	0.0283297		0.32345	3.09167		2.03899	0.65951		2.3315	0.84464	2.358	2.6218	0	0.68146	0.68238	1.2742
Vasodilator-stimulated phosphoprotein	Q2TA49	VASP	0.0180505		0.171445	5.83276		2.98113	0.5111		3.8859	2.5339	1.572	3.9327	0	2.0444	0	0
Uncharacterized protein	G3N0V0		0.00269753		0.162479	6.15463		7.94177	1.29038		9.2846	8.3561	4.95	9.1764	3.7967	0	1.3648	0
Uncharacterized protein	F1N160		0.00270257		0.219364	4.55864		10.4597	2.29448		8.9395	15.205	7.8613	9.8329	1.899	2.3857	1.7065	3.1867
Uncharacterized protein	A0A3Q1MB23	ABCB1	0.000298359		0.169211	5.90978		17.4405	2.95113		16.052	15.824	22.395	15.491	4.4866	4.0223	3.2956	0
ATP binding cassette subfamily F member 1	A0A3Q1NB13	ABCF1	0.00467865		0.650377	1.53757		8.10245	5.26965		7.7717	7.6017	7.86	9.1764	3.7967	5.4517	5.459	6.3712
Aminotran_1_2 domain-containing protein	F1MBE7	ACCSL	0.00589387		0.510372	1.95936		18.109	9.24233		24.092	16.893	15.72	15.731	7.5934	10.903	9.5533	8.9196
Alpha-2-HS-glycoprotein	P12763	AHSG	0.0103702		0.234298	4.26808		4.80602	1.12604		4.663	5.9124	4.716	3.9327	0	0.68146	0	3.8227
Metalloendopeptidase	F1MP41	ASTL	0.0151838		0.481826	2.07544		8.55335	4.12122		7.7717	10.98	10.218	5.2437	3.7967	4.0888	4.7767	3.8227
Calcium-transporting ATPase	A0A3Q1M9U0	ATP2A2	0.0381464		0.498674	2.00532		14.1743	7.06833		14.75	12.659	18.841	10.447	12.899	6.1188	5.4418	3.8137
Calcium-transporting ATPase	A0A3Q1ND98	ATP2B1	0.00732498		0.407963	2.4512		7.49615	3.05815		7.9111	6.4105	7.8384	7.8246	4.0874	4.7481	3.3971	0
Citron Rho-interacting kinase	A0A3Q1LV55	CIT	0.0212349		0.0373388	26.7818		4.56267	0.170365		3.1087	6.7571	7.074	1.3109	0	0.68146	0	0
Cytoskeleton associated protein 5	E1B7K5	CKAP5	0.0194331		0.539131	1.85484		17.661	9.5216		15.543	16.048	18.078	20.975	8.3527	14.311	11.6	3.8227
2',3'-cyclic-nucleotide 3'-phosphodiesterase	P06623	CNP	0.00615043		0.651388	1.53518		3.97605	2.58995		4.663	3.3785	3.93	3.9327	3.0374	2.0444	2.7295	2.5485
Cobl domain-containing protein	A0A3Q1MCY4	COBLL1	0.0439585		0.490828	2.03737		14.3941	7.06503		12.435	8.4464	15.72	20.975	9.1121	5.4517	4.7767	8.9196
Cochlin	F1N103	COCH	0.0398554		0.0735084	13.6039		2.31763	0.170365		1.5543	1.6893	4.716	1.3109	0	0.68146	0	0
Coatomer subunit beta'	P35605	COPB2	0.00599373		0.620712	1.61105		4.17255	2.58995		4.663	3.3785	4.716	3.9327	3.0374	2.0444	2.7295	2.5485
Casein kinase II subunit alpha	P68399	CSNK2A1	0.0489497		0.682118	1.46602		6.7864	4.62913		4.663	6.7571	7.86	7.8655	4.556	5.4517	3.4119	5.0969
Dynactin subunit 1	A0A3Q1M3Y3	DCTN1	0.0195193		0.362301	2.76014		7.57313	2.74375		9.3261	7.6017	9.432	3.9327	1.5187	4.7702	3.4119	1.2742
Dynactin subunit 2	Q3ZCF0	DCTN2	0.0420854		0.670833	1.49068		6.11407	4.10153		5.4402	5.9124	7.86	5.2437	3.0374	5.4517	4.0943	3.8227
Dynein cytoplasmic 1 heavy chain 1	A0A3Q1NEU9	DYNC1H1	0.00176823		0.425347	2.35102		69.056	29.3728		76.94	73.483	66.81	58.991	25.058	42.932	35.484	14.017
Eukaryotic translation initiation factor 5B	F1N6Y7	EIF5B	0.0165931		0.407454	2.45426		10.1773	4.14677		10.103	6.7571	13.362	10.487	3.0374	5.4517	6.8238	1.2742
Erythrocyte membrane protein band 4.1 like 2	A0A3Q1LWK1	EPB41L2	0.0103818		0.470855	2.1238		18.3462	8.63842		21.757	22.796	11.79	17.042	10.631	6.8146	8.1885	8.9196
Formin like 2	A0A3Q1LSX9	FMNL2	0.00360178		0.207393	4.82177		6.13643	1.27265		7.675	5.5971	3.7344	7.5392	1.4242	2.3866	1.2798	0
G protein subunit alpha 13	G5E6P3	GNA13	0.00290643		0.294397	3.39678		3.99998	1.17758		4.6312	4.1886	2.8283	4.3518	0.48548	2.0165	1.801	0.40734
Golgin B1	E1BKZ5	GOLGB1	0.0203965		0.417258	2.3966		15.8407	6.60967		13.212	12.67	16.506	20.975	6.0747	12.266	6.8238	1.2742
Isoleucyl-tRNA synthetase	A7MBC5	IARS1	0.0307438		0.402025	2.48741		10.6834	4.29497		11.658	5.9124	9.432	15.731	3.0374	4.7702	6.8238	2.5485
Intercellular adhesion molecule 1	Q95132	ICAM1	0.000913103		0	#DIV/0!		2.24795	0		3.1087	1.6893	1.572	2.6218	0	0	0	0
Insulin like growth factor 2 mRNA binding protein 3	F1MPB2	IGF2BP3	0.00111637		0.388988	2.57077		15.1628	5.89813		15.752	15.714	14.749	14.436	8.6139	7.3354	6.1498	1.4934
IQ motif containing GTPase activating protein 1	F1MC48	IQGAP1	0.0104336		0.61678	1.62132		24.6608	15.2102		28.313	18.582	26.276	25.472	17.032	18.011	14.33	11.468
IQ motif containing GTPase activating protein 2	F1MTR1	IQGAP2	0.000795962		0.297175	3.36502		25.9378	7.70805		29.915	21.961	30.255	21.62	11.764	9.1946	4.7767	5.0969
Integrin subunit alpha 6	A0A3Q1M8K4	ITGA6	0.00506518		0.528134	1.89346		14.3948	7.60235		14.766	12.67	11.79	18.353	8.3527	6.8146	8.8709	6.3712
Inositol 1,4,5-trisphosphate receptor type 1	F1MX21	ITPR1	0.00377885		0.193084	5.17909		2.8499	0.55027		3.8859	2.5339	2.358	2.6218	1.5187	0	0.68238	0
Kinesin family member 11	E1BF29	KIF11	0.000591052		0.0536139	18.6519		3.17763	0.170365		3.8859	2.5339	2.358	3.9327	0	0.68146	0	0
Kinesin family member 23	F6RPS1	KIF23	0.000527386		0.265373	3.76828		16.7782	4.4525		18.652	18.582	14.148	15.731	8.3527	4.0888	4.0943	1.2742
Importin subunit alpha-8	C1JZ66	KPNA7	0.00309218		0	#DIV/0!		2.52218	0		3.8859	2.5339	2.358	1.3109	0	0	0	0
Uncharacterized protein	F1MLW8	LOC100847119	0.000628526		0.193003	5.18126		2.19667	0.423965		2.7182	2.5325	1.5707	1.9653	0.37903	0.34016	0.34062	0.63605
Leucine-rich repeat-containing protein 59	Q5E9X4	LRRC59	0.0497844		0.65316	1.53102		7.99835	5.2242		8.5489	9.291	6.288	7.8655	6.0747	6.8146	5.459	2.5485
Methionine--tRNA ligase, cytoplasmic	A0A3Q1LLF2	MARS1	0.000240016		0.407963	2.4512		5.83545	2.38065		6.2174	5.0678	5.502	6.5546	1.5187	2.7259	2.7295	2.5485
Lactadherin	F1MXX6	MFGE8	0.000102138		0.304261	3.28666		59.3398	18.0547		56.734	57.435	51.09	72.1	17.465	17.718	20.471	16.565
Myosin-10	Q27991	MYH10	0.000220489		0.449457	2.22491		81.3025	36.542		79.955	78.668	85.393	81.194	41.466	47.315	35.683	21.704
MYH11 protein	A6QLN6	MYH11	0.0246213		0.573906	1.74245		2.86057	1.6417		2.2513	2.5498	2.6427	3.9985	1.8276	1.7017	1.7721	1.2654
MYO1B protein	A6QLD6	MYO1B	0.00478493		0.461776	2.16555		23.4933	10.8486		21.628	17.676	27.364	27.305	14.372	6.7849	9.5136	12.724
Unconventional myosin-Id	F1MJ56	MYO1D	0.012433		0.544021	1.83816		9.98812	5.43375		10.103	10.98	11.004	7.8655	7.5934	5.4517	6.1414	2.5485
Myosin VB	F1MMQ6	MYO5B	5.53814e-05		0.258717	3.86523		8.4403	2.18365		8.1379	9.1265	7.5756	8.9212	2.9105	2.5932	0.68238	2.5485
Myosin VI	E1BPK6	MYO6	0.03117		0.573925	1.74239		9.32178	5.35		11.658	6.7571	7.074	11.798	6.0747	5.4517	4.7767	5.0969
Oxysterol-binding protein	A0A3Q1MI45	OSBPL8	0.037669		0.38	2.63158		2.34472	0.890995		2.3315	3.3785	2.358	1.3109	1.5187	1.3629	0.68238	0
RNA polymerase II-associated factor 1 homolog	Q2KJ14	PAF1	0.0226362		0.2264	4.41696		3.09698	0.701155		1.5543	5.0678	3.144	2.6218	0.75934	1.3629	0.68238	0
3'-phosphoadenosine-5'-phosphosulfate synthase	Q0VC88	PAPSS2	0.00463866		0.209276	4.77838		2.44445	0.511565		3.1087	1.6893	2.358	2.6218	0	0.68146	1.3648	0
Perilipin-2	Q9TUM6	PLIN2	0.00422518		0.570111	1.75404		13.4558	7.67127		12.046	14.781	12.576	14.42	6.834	8.5182	10.236	5.0969
Ras-related protein Rab-5A	Q0IIG7	RAB5A	0.0415468		0.458383	2.18158		5.5993	2.56663		3.5671	5.566	4.6254	8.6387	1.9666	3.6083	1.7673	2.9243
Rac GTPase activating protein 1	E1BJP2	RACGAP1	0.000101165		0.26411	3.7863		9.31885	2.4612		10.103	10.136	7.86	9.1764	3.7967	2.0444	2.7295	1.2742
Small monomeric GTPase	Q3ZCK2	RALA	0.0120114		0.428311	2.33475		3.29973	1.41331		4.5638	2.7944	3.3864	2.4543	0.75934	1.9573	1.6624	1.2742
Ras-related protein Rap-2c	Q08DI5	RAP2C	0.00100881		0.256153	3.90392		2.6967	0.690767		3.3675	2.4395	2.358	2.6218	1.0966	0.98409	0.68238	0
60S ribosomal protein L23	Q3T057	RPL23	0.0333501		0.643412	1.55421		10.9246	7.029		8.5489	11.825	14.148	9.1764	6.834	8.1776	5.459	7.6454
60S ribosomal protein L3	P39872	RPL3	0.00387867		0.581762	1.71891		16.026	9.32333		19.429	16.893	13.362	14.42	9.8714	9.5405	10.236	7.6454
RNA-splicing ligase RtcB homolog	Q5E9T9	RTCB	0.00758743		0.66411	1.50577		11.0638	7.34755		10.88	12.67	10.218	10.487	6.834	8.1776	5.459	8.9196
Alpha-1-antiproteinase	P34955	SERPINA1	0.00421946		0.456119	2.19241		4.51497	2.05937		4.663	4.2232	3.93	5.2437	2.278	0.68146	2.7295	2.5485
Sphingosine-1-phosphate lyase 1	A0A3Q1LM94	SGPL1	0.0426426		0.404622	2.47144		2.25015	0.91046		2.3315	1.6893	2.358	2.6218	2.278	0.68146	0.68238	0
Neutral amino acid transporter B(0)	Q95JC7	SLC1A5	0.0235814		0.154131	6.488		3.4438	0.530795		2.3315	2.5339	6.288	2.6218	0.75934	0.68146	0.68238	0
Solute carrier family 2 (Facilitated glucose transporter), member 3	A2VDL2	SLC2A3	0.00459013		0.496197	2.01533		18.8255	9.34115		20.165	14.336	17.254	23.547	11.37	10.196	8.1738	7.6248
Structural maintenance of chromosomes protein	A7Z065	SMC3	0.0238488		0.6213	1.60953		10.3189	6.41115		11.658	7.6017	10.218	11.798	7.5934	8.1776	4.7767	5.0969
Structural maintenance of chromosomes protein	E1BMZ9	SMC4	0.00265494		0.35066	2.85176		8.7969	3.08472		9.3261	10.136	7.86	7.8655	1.5187	5.4517	4.0943	1.2742
Staphylococcal nuclease domain-containing protein 1	Q863B3	SND1	0.0094984		0.61984	1.61332		29.8033	18.4733		33.418	35.475	26.724	23.596	20.502	16.355	20.471	16.565
Signal recognition particle receptor subunit beta	F1MLG1	SRPRB	0.0144056		0.466758	2.14244		3.27442	1.52836		3.1087	4.2232	3.144	2.6218	1.5187	0.68146	1.3648	2.5485
Transmembrane protein 43	A0A3Q1M1M5	TMEM43	0.00144588		0.292113	3.42333		4.72392	1.37992		5.4402	5.0678	3.144	5.2437	1.5187	2.0444	0.68238	1.2742
TSR1 ribosome maturation factor	F1MSR6	TSR1	0.0127464		0.326471	3.06306		2.67025	0.87176		3.1087	3.3785	1.572	2.6218	0.75934	1.3629	1.3648	0
WASH complex subunit 4	G5E600	WASHC4	0.0359754		0.176421	5.66827		2.8983	0.51132		4.663	1.6893	3.93	1.3109	0	1.3629	0.68238	0
(Bos taurus) 47 kDa protein	ENSEMBL:ENSBTAP00000024462		0.0208749		0.405288	2.46738		10.3906	4.2112		13.253	13.604	6.84	7.8655	1.5187	4.7702	5.459	5.0969
Alanine--tRNA ligase	A6QLT9	AARS1	0.00551781		15.9856	0.0625561		0.735385	11.7556		0	0.84464	0.786	1.3109	5.3154	10.903	12.965	17.839
Acetyl-CoA acetyltransferase 2	Q17QI3	ACAT2	0.0368958		10.7962	0.0926252		0.194293	2.09762		0.77717	0	0	0	3.7967	1.3629	0.68238	2.5485
Tartrate-resistant acid phosphatase type 5	E1B8A0	ACP5	0.00457007		#DIV/0!	0		0	2.0587		0	0	0	0	2.278	2.7259	0.68238	2.5485
Actin-related protein 3	P61157	ACTR3	0.0119516		1.69321	0.590596		3.97285	6.72685		3.0939	4.1911	4.6861	3.9203	7.5646	6.1138	8.1562	5.0728
Adenosine deaminase	P56658	ADA	0.00129705		4.28754	0.233234		1.36126	5.83645		0.77203	1.6781	0.3904	2.6045	4.903	5.0771	5.7709	7.5948
Adenylosuccinate lyase	F1MHP6	ADSL	0.00126674		3.10481	0.322081		1.99058	6.18035		1.5543	1.6893	0.786	3.9327	6.0747	5.4517	6.8238	6.3712
Aspartylglucosaminidase	F1MGY9	AGA	0.0137276		#DIV/0!	0		0	3.75448		0	0	0	0	4.556	2.7259	1.3648	6.3712
Adenosylhomocysteinase	Q3MHL4	AHCY	0.000249415		3.70313	0.270042		5.29438	19.6058		6.9946	4.2232	4.716	5.2437	16.705	17.037	20.471	24.21
AHA1, activator of heat shock 90kDa protein ATPase homolog 1 (Yeast)	Q3T0G3	AHSA1	0.00439777		#DIV/0!	0		0	4.29497		0	0	0	0	3.0374	4.7702	6.8238	2.5485
Aldo-keto reductase family 1 member A1	Q3ZCJ2	AKR1A1	0.00397048		2.81929	0.354699		7.12315	20.0823		6.9128	8.3871	5.4192	7.7735	14.74	19.338	18.352	27.899
Aldo-keto reductase family 1 member B1	P16116	AKR1B1	0.00191023		1.91341	0.522628		25.464	48.723		25.725	21.175	22.091	32.865	39.92	46.079	53.973	54.92
Delta-aminolevulinic acid dehydratase	Q58DK5	ALAD	0.0249783		4.59102	0.217817		0.777175	3.56803		3.1087	0	0	0	3.0374	2.7259	3.4119	5.0969
Alpha-aminoadipic semialdehyde dehydrogenase	Q2KJC9	ALDH7A1	0.00455302		1.6411	0.609347		6.8308	11.21		4.9502	7.8629	8.0872	6.4229	9.3011	11.686	11.367	12.486
Acidic leucine-rich nuclear phosphoprotein 32 family member B	Q3SZC6	ANP32B	0.045509		2.2809	0.438423		3.20558	7.3116		3.8924	3.9464	4.9835	0	4.0551	8.1833	9.7855	7.2225
Rho GTPase activating protein 18	F1MJH8	ARHGAP18	3.92148e-05		#DIV/0!	0		0	3.1205		0	0	0	0	3.7967	3.4073	2.7295	2.5485
Rho GDP-dissociation inhibitor 1	P19803	ARHGDIA	6.6747e-05		3.57831	0.279461		2.0705	7.4089		1.5543	2.5339	1.572	2.6218	8.3527	7.4961	6.1414	7.6454
Argininosuccinate lyase	Q3SZJ0	ASL	0.000118239		#DIV/0!	0		0	7.18352		0	0	0	0	5.3154	8.859	8.1885	6.3712
Asparagine synthetase [glutamine-hydrolyzing]	Q1LZA3	ASNS	0.0155835		3.63321	0.275238		1.83737	6.67558		1.5543	4.2232	1.572	0	4.556	7.4961	9.5533	5.0969
Isoaspartyl peptidase/L-asparaginase	Q32LE5	ASRGL1	0.0352353		2.73307	0.365889		4.21425	11.5178		3.1087	1.6893	1.572	10.487	7.5934	10.222	12.965	15.291
Bifunctional purine biosynthesis protein ATIC	Q0VCK0	ATIC	0.0183181		2.11661	0.472454		7.21958	15.281		8.5489	5.9124	3.93	10.487	12.149	17.718	19.789	11.468
Copper transport protein ATOX1	Q3T0E0	ATOX1	0.0252891		3.93717	0.253989		0.75005	2.95308		0	1.6893	0	1.3109	3.0374	4.0888	3.4119	1.2742
Branched-chain-amino-acid aminotransferase	A0A3Q1ML78	BCAT1	0.0377687		2.44239	0.409436		1.5925	3.8895		3.1087	1.6893	1.572	0	2.278	4.0888	4.0943	5.0969
Bleomycin hydrolase	E1BL29	BLMH	0.00102803		5.57769	0.179286		0.616618	3.4393		0.77717	1.6893	0	0	3.7967	2.7259	3.4119	3.8227
Phosphoglycerate mutase	F1MX69	BPGM	0.000405942		2.06542	0.484162		4.38152	9.0497		5.4402	4.2232	3.93	3.9327	7.5934	9.5405	8.8709	10.194
Calpain small subunit 1	P13135	CAPNS1	0.00479647		4.74759	0.210633		0.992735	4.7131		1.5543	0.84464	1.572	0	6.0747	4.7702	5.459	2.5485
Caspase-6	Q3T0P5	CASP6	0.00840821		6.20272	0.16122		0.40766	2.5286		0	0.84464	0.786	0	1.5187	2.7259	2.0471	3.8227
CBX3 protein	A6H7C4	CBX3	0.050411		1.68876	0.59215		2.351	3.97027		3.5223	1.4774	2.0668	2.3375	4.5004	4.9699	3.7598	2.651
Coiled-coil domain-containing protein 58	A4FUI1	CCDC58	0.0140822		2.36241	0.423297		1.84248	4.3527		2.3315	0.84464	1.572	2.6218	5.3154	4.7702	4.7767	2.5485
Cofilin-1	Q5E9F7	CFL1	0.0109026		2.09621	0.477052		8.8251	18.4992		7.1655	10.651	8.8188	8.6651	13.835	16.505	17.892	25.765
Anamorsin	Q5EAC7	CIAPIN1	0.00868967		#DIV/0!	0		0	2.62862		0	0	0	0	4.556	1.3629	2.0471	2.5485
Chloride intracellular channel protein 1	Q5E9B7	CLIC1	0.000318503		2.07069	0.482932		8.21528	17.0113		6.1768	8.4464	7.8189	10.419	15.867	15.567	17.564	19.047
Clustered mitochondria protein homolog	A0A3Q1LJJ5	CLUH	0.00229979		7.98448	0.125243		0.390792	3.12028		0.77717	0	0.786	0	3.7967	4.0888	2.0471	2.5485
UMP-CMP kinase	Q2KIW9	CMPK1	0.000779538		#DIV/0!	0		0	3.8022		0	0	0	0	3.7967	5.4517	3.4119	2.5485
Canopy 2 homolog (Zebrafish)	Q1LZ72	CNPY2	0.0148856		3.5706	0.280065		0.815325	2.9112		0	1.6893	1.572	0	2.278	4.0888	2.7295	2.5485
COP9 signalosome subunit 5	F1MBP8	COPS5	0.0227238		11.3598	0.0880297		0.1965	2.2322		0	0	0.786	0	1.5187	4.0888	2.0471	1.2742
Zeta-crystallin	O97764	CRYZ	0.0190232		2.25798	0.442873		4.06332	9.17493		2.3315	4.2232	3.144	6.5546	7.5934	9.5405	6.8238	12.742
Cystatin-B	P25417	CSTB	0.0390348		2.98461	0.335052		1.0235	3.05475		0.92833	2.0178	0.62591	0.52196	1.9687	2.5808	2.5843	5.0852
Cystathionine gamma-lyase	B0JYP8	CTH	0.0418417		3.28238	0.304657		0.718517	2.35845		0.77717	0	0.786	1.3109	1.5187	1.3629	2.7295	3.8227
Cullin 3	E1BIN5	CUL3	0.000514144		1.68056	0.595039		6.42053	10.7901		7.7717	5.0678	6.288	6.5546	9.8714	10.903	10.918	11.468
Cytochrome c1, heme protein, mitochondrial	P00125	CYC1	0.0205731		1.6349	0.611657		3.27223	5.34977		3.8859	4.2232	2.358	2.6218	6.0747	6.1332	4.0943	5.0969
Acyl-CoA-binding protein	P07107	DBI	0.000218694		#DIV/0!	0		0	2.90827		0	0	0	0	3.0374	2.7259	2.0471	3.8227
Drebrin-like protein	A6H7G2	DBNL	0.00894718		3.81299	0.262262		1.51696	5.78415		1.5543	0.84464	2.358	1.3109	3.0374	7.4961	7.5062	5.0969
m7GpppX diphosphatase	Q8MJJ7	DCPS	0.0155669		#DIV/0!	0		0	2.99826		0	0	0	0	0.75934	3.4073	2.7295	5.0969
D-dopachrome decarboxylase	A5PK65	DDT	0.0154984		#DIV/0!	0		0	2.01727		0	0	0	0	1.5187	1.3629	1.3648	3.8227
ATP-dependent RNA helicase DDX19A	Q3ZBV2	DDX19A	0.0275959		2.49307	0.401112		1.1071	2.76008		2.3315	0	0.786	1.3109	3.0374	3.4073	2.0471	2.5485
Dehydrogenase/reductase SDR family member 11	Q3ZBV9	DHRS11	0.000141032		17.405	0.0574549		0.1965	3.42007		0	0	0.786	0	3.0374	2.7259	4.0943	3.8227
Dehydrogenase/reductase SDR family member 4	F1MZD5	DHRS4	0.044916		2.06093	0.485218		1.32046	2.72138		1.5543	0.84464	1.572	1.3109	1.5187	4.0888	2.7295	2.5485
Aspartyl aminopeptidase	Q2HJH1	DNPEP	0.0354741		3.47785	0.287534		0.781575	2.7182		1.5543	0	1.572	0	2.278	3.4073	1.3648	3.8227
Dihydropyrimidinase-related protein 2	O02675	DPYSL2	0.0252527		#DIV/0!	0		0	4.47075		0	0	0	0	2.1182	4.6966	8.6575	2.4107
Destrin	Q5E9D5	DSTN	0.00924589		2.02993	0.492627		7.1463	14.5065		6.2174	5.0678	5.502	11.798	12.909	12.948	14.33	17.839
Dynein light chain 1, cytoplasmic	P61285	DYNLL1	0.007895		3.29613	0.303386		7.3553	24.244		8.1603	8.024	4.716	8.5209	15.946	20.444	24.907	35.679
EF-hand domain-containing protein D2	A5D7A0	EFHD2	0.00018731		#DIV/0!	0		0	6.43098		0	0	0	0	6.5713	6.0153	4.6586	8.4787
Eukaryotic translation initiation factor 4C	Q32LC3	EIF1AX	0.0264254		2.00206	0.499486		2.4635	4.93207		1.5543	2.5339	3.144	2.6218	3.0374	4.7702	6.8238	5.0969
S-formylglutathione hydrolase	Q08E20	ESD	0.00292876		1.8405	0.543331		6.50775	11.9775		5.4402	5.9124	5.502	9.1764	11.39	10.903	11.6	14.017
Fatty acid-binding protein, heart	P10790	FABP3	0.00138672		8.0475	0.124262		1.76697	14.2197		0.77717	0	2.358	3.9327	8.3527	14.992	15.695	17.839
Fatty acid-binding protein 5	P55052	FABP5	0.0166232		3.85662	0.259295		0.798453	3.07932		0.77717	0.84464	1.572	0	3.0374	1.3629	4.0943	3.8227
Fumarylacetoacetate hydrolase domain-containing protein 2	Q2KIB0	FAHD2	0.00863553		3.2571	0.307021		1.20612	3.92845		0.77717	1.6893	2.358	0	3.7967	2.7259	4.0943	5.0969
Family with sequence similarity 169 member A	F1N5F9	FAM169A	0.00212372		7.05353	0.141773		0.388575	2.74083		1.5543	0	0	0	2.278	3.4073	2.7295	2.5485
Farnesyl pyrophosphate synthase	Q8WMY2	FDPS	0.00131649		3.35886	0.29772		1.9855	6.66902		3.1087	1.6893	3.144	0	6.0747	6.8146	6.1414	7.6454
Bis(5'-adenosyl)-triphosphatase	Q1KZG4	FHIT	0.000679708		3.82748	0.261269		2.0148	7.7116		3.1087	3.3785	1.572	0	6.834	7.4961	8.8709	7.6454
Fascin	Q3MHK9	FSCN1	0.0263853		3.19269	0.313215		1.75747	5.61107		3.8859	0	3.144	0	3.7967	4.7702	7.5062	6.3712
Lysosomal alpha-glucosidase	Q9MYM4	GAA	0.0250522		#DIV/0!	0		0	2.82458		0	0	0	0	3.7967	3.4073	4.0943	0
Galactose mutarotase	Q5EA79	GALM	0.000116026		35.8653	0.0278821		0.194293	6.96835		0.77717	0	0	0	5.3154	6.8146	6.8238	8.9196
Diadenosine tetraphosphate synthetase	A5D7A2	GARS1	0.0403717		2.02859	0.492952		2.61678	5.30837		3.8859	4.2232	2.358	0	5.3154	4.7702	4.7767	6.3712
Uncharacterized protein	A0A3Q1MDT8	GATD3A	0.00609334		3.62507	0.275857		1.12618	4.08247		0.77717	0.84464	1.572	1.3109	2.278	4.7702	5.459	3.8227
2-amino-3-ketobutyrate coenzyme A ligase, mitochondrial	Q0P5L8	GCAT	0.0472768		2.15241	0.464596		6.20425	13.3541		6.9946	7.6017	6.288	3.9327	8.3527	17.037	19.107	8.9196
Gamma-ECS	A0A3Q1MN33	GCLC	0.000207294		4.67849	0.213744		2.67025	12.4928		3.1087	3.3785	1.572	2.6218	10.631	10.903	15.695	12.742
Rab GDP dissociation inhibitor alpha	P21856	GDI1	1.1841e-05		31.3102	0.0319385		0.193525	6.0593		0.38436	0	0.38974	0	5.3018	5.4386	7.15	6.3468
Geranylgeranyl pyrophosphate synthase	P56966	GGPS1	5.23242e-05		#DIV/0!	0		0	2.41935		0	0	0	0	3.0374	2.0444	2.0471	2.5485
Glycerol kinase	Q0IID9	GK	0.00645928		3.40708	0.293507		1.29244	4.40345		1.4995	1.6296	0.73157	1.3091	2.9837	3.4045	6.1357	5.0899
Lactoylglutathione lyase	A4FUZ1	GLO1	0.00462478		3.99674	0.250204		2.7831	11.1233		1.5417	3.3511	2.3388	3.9008	9.7912	10.139	8.1221	16.441
Glyoxalase domain-containing protein 4	A7MBI6	GLOD4	0.0137858		3.32648	0.300618		2.09986	6.98515		3.8859	0.84464	2.358	1.3109	6.834	4.0888	6.8238	10.194
Glutaredoxin-1	P10575	GLRX	0.00903129		3.47277	0.287955		1.8278	6.34752		0	3.3785	0	3.9327	6.834	5.4517	5.459	7.6454
Glutaredoxin-3	Q58DA7	GLRX3	0.0380864		#DIV/0!	0		0	2.80842		0	0	0	0	0	3.4073	2.7295	5.0969
Glutamine amidotransferase	A0A3Q1LUN6	GMPS	0.0330743		11.0362	0.090611		0.1965	2.16861		0	0	0.786	0	0.75934	1.3629	2.7295	3.8227
Glucosamine-6-phosphate isomerase 1	A4FV08	GNPDA1	0.00014564		#DIV/0!	0		0	2.77485		0	0	0	0	1.8879	3.3513	2.6921	3.1681
Glucosamine-6-phosphate isomerase 2	Q17QL1	GNPDA2	0.000500703		#DIV/0!	0		0	4.87223		0	0	0	0	4.1868	4.1448	4.1316	7.0257
N-acetylglucosamine-6-sulfatase	F1MXZ0	GNS	0.000353779		1.86056	0.537473		4.53185	8.43178		3.8859	5.0678	3.93	5.2437	8.3527	9.5405	8.1885	7.6454
Golgi reassembly stacking protein 2	A0A3Q1MS08	GORASP2	0.000761815		2.06404	0.484487		1.33734	2.76032		0.77717	1.6893	1.572	1.3109	3.0374	2.7259	2.7295	2.5485
Aspartate aminotransferase, cytoplasmic	P33097	GOT1	0.000868744		#DIV/0!	0		0	6.94623		0	0	0	0	5.3154	5.4517	6.8238	10.194
Aspartate aminotransferase, mitochondrial	P12344	GOT2	0.0189031		1.59429	0.627238		7.82103	12.469		6.9946	10.136	6.288	7.8655	10.631	14.992	10.236	14.017
Glutathione peroxidase 1	P00435	GPX1	0.00366304		3.10141	0.322434		0.992735	3.07888		1.5543	0.84464	1.572	0	3.0374	2.7259	2.7295	3.8227
Adapter protein GRB2	Q3T0F9	GRB2	0.00363927		#DIV/0!	0		0	2.2105		0	0	0	0	1.5187	1.3629	3.4119	2.5485
Glyoxylate and hydroxypyruvate reductase	F1MB84	GRHPR	0.000556113		1.66682	0.599945		5.89853	9.83178		6.9946	5.0678	6.288	5.2437	10.631	9.5405	10.236	8.9196
GrpE protein homolog 1, mitochondrial	Q3SZC1	GRPEL1	0.0165429		1.46511	0.682541		7.0731	10.3629		6.2174	8.4464	7.074	6.5546	11.39	8.859	12.283	8.9196
Glutathione reductase	E1BKZ1	GSR	0.0261421		2.38064	0.420055		5.17042	12.3089		4.663	4.2232	3.93	7.8655	6.0747	12.266	14.33	16.565
Glutathione S-transferase Mu 1	Q9N0V4	GSTM1	0.0128163		4.14073	0.241503		1.02698	4.25242		1.222	1.167	1.7189	0	4.9819	4.0496	5.9746	2.0036
Glutathione S-transferase	A0A3Q1LSN6	GSTM3	0.000775671		1.55564	0.642823		37.0812	57.685		35.303	37.684	41.507	33.831	51.197	57.952	64.984	56.607
Glutathione S-transferase P	P28801	GSTP1	0.00172111		3.00837	0.332406		4.80825	14.465		3.8859	5.9124	5.502	3.9327	12.149	11.585	15.012	19.114
Guanylate kinase	P46195	GUK1	0.00944442		1.94624	0.513811		1.84469	3.5902		1.5543	0.84464	2.358	2.6218	3.0374	4.0888	3.4119	3.8227
Glycogenin 1	A0A3Q1NLJ5	GYG1	0.0190138		4.95608	0.201772		0.582875	2.88877		2.3315	0	0	0	2.278	3.4073	2.0471	3.8227
Histidine--tRNA ligase, cytoplasmic	Q2KI84	HARS1	0.00809395		2.8393	0.3522		1.556	4.41795		1.5543	2.0117	2.658	0	3.6402	4.4894	5.7195	3.8227
Heme-binding protein 1	Q148C9	HEBP1	0.0336235		1.52874	0.654135		3.38808	5.17948		3.1051	3.3747	3.1413	3.9312	5.311	6.8107	4.7735	3.8227
Hexokinase	E1BME6	HK2	0.0437568		1.5171	0.659154		10.6684	16.185		9.5839	12.386	8.9067	11.797	12.401	14.309	16.369	21.661
High mobility group protein B2	P40673	HMGB2	0.0121082		1.52545	0.655542		1.53163	2.33642		1.5543	1.6893	1.572	1.3109	2.675	2.4007	1.7215	2.5485
Isopentenyl-diphosphate Delta-isomerase	A0A140T853	IDI1	0.000480331		#DIV/0!	0		0	2.08153		0	0	0	0	2.278	2.0444	2.7295	1.2742
Inositol polyphosphate 1-phosphatase	P21327	INPP1	0.000157204		3.26405	0.306368		7.69703	25.1235		6.9946	6.7571	7.86	9.1764	23.539	21.125	25.248	30.582
Iron-sulfur cluster assembly 1 homolog, mitochondrial	Q3SZG8	ISCA1	0.027234		3.57705	0.27956		0.587292	2.10078		0.77717	0	1.572	0	3.0374	2.0444	2.0471	1.2742
Isochorismatase domain-containing protein 1	A6QLY4	ISOC1	1.31965e-05		6.27998	0.159236		0.601953	3.78025		0.77717	0.84464	0.786	0	3.7967	3.4073	4.0943	3.8227
Inositol-tetrakisphosphate 1-kinase	P0C0T1	ITPK1	0.00850452		#DIV/0!	0		0	2.8666		0	0	0	0	2.278	2.0444	2.0471	5.0969
Cytosol aminopeptidase	P00727	LAP3	0.00243712		2.31581	0.431814		6.31862	14.6327		7.7717	6.7571	5.502	5.2437	15.187	10.903	18.424	14.017
Galectin	A0A3Q1MR74	LGALS7	7.27379e-05		2.96976	0.336728		2.77438	8.23923		2.3315	1.6893	3.144	3.9327	8.3527	7.4961	8.1885	8.9196
Asparaginyl endopeptidase	A0A140T8D4	LGMN	0.0144277		#DIV/0!	0		0	3.54517		0	0	0	0	3.0374	3.4073	1.3648	6.3712
GAGE domain-containing protein	A0A3Q1MN52	LOC100848555	0.002376		#DIV/0!	0		0	4.83935		0	0	0	0	6.0747	2.0444	6.1414	5.0969
Glycine N-methyltransferase	A0A3Q1M678	LOC112443696	0.000435253		#DIV/0!	0		0	4.90945		0	0	0	0	3.0374	4.7702	5.459	6.3712
Uncharacterized protein	G3MZH8	LOC112444303	0.000380083		#DIV/0!	0		0	3.09832		0	0	0	0	3.7967	2.0444	2.7295	3.8227
Leucine zipper and CTNNBIP1 domain-containing protein	A0A3Q1LRV6	LZIC	0.00986918		17.0595	0.0586182		0.1965	3.3522		0	0	0.786	0	5.3154	3.4073	3.4119	1.2742
Beta-mannosidase	Q29444	MANBA	0.0157608		5.25374	0.19034		0.735385	3.86353		0	0.84464	0.786	1.3109	5.3154	4.7702	4.0943	1.2742
S-adenosylmethionine synthase	A0A3Q1MZ37	MAT2A	0.00377882		#DIV/0!	0		0	3.21013		0	0	0	0	1.5187	4.7701	2.7293	3.8224
Matrilin 4	E1BDF3	MATN4	0.0180672		#DIV/0!	0		0	7.59613		0	0	0	0	5.3154	11.574	2.0471	11.448
DNA replication licensing factor MCM7	Q3ZBH9	MCM7	0.000660402		1.61207	0.620319		7.02248	11.3208		8.5489	5.9124	7.074	6.5546	10.631	12.266	10.918	11.468
Malate dehydrogenase, cytoplasmic	Q3T145	MDH1	0.00303688		3.90525	0.256065		3.0508	11.9141		2.3315	2.5339	4.716	2.6218	10.631	8.1776	12.283	16.565
Malic enzyme	A0A3Q1MWG7	ME2	0.0206935		2.42873	0.411737		1.92463	4.6744		1.5543	1.6893	3.144	1.3109	4.556	5.4517	6.1414	2.5485
Methyltransferase-like 26	Q32KX8	METTL26	0.0438011		2.05632	0.486306		1.66285	3.41935		1.5543	1.6893	0.786	2.6218	3.0374	4.7702	2.0471	3.8227
Macrophage migration inhibitory factor	P80177	MIF	0.000503669		#DIV/0!	0		0	6.43778		0	0	0	0	4.556	5.4517	6.8238	8.9196
Methylmalonyl-CoA mutase, mitochondrial	Q9GK13	MMUT	0.00982117		1.54855	0.645766		3.99295	6.18328		3.8859	4.2232	3.93	3.9327	5.3154	6.8146	7.5062	5.0969
S-methyl-5'-thioadenosine phosphorylase	Q3MHF7	MTAP	0.000511332		#DIV/0!	0		0	4.80335		0	0	0	0	3.7967	4.7702	6.8238	3.8227
c-Myc-binding protein	Q2TBP7	MYCBP	0.017162		2.56165	0.390373		0.796235	2.03967		1.5543	0.84464	0.786	0	1.5187	2.0444	2.0471	2.5485
MYG1 exonuclease	Q58DG1	MYG1	0.0449727		#DIV/0!	0		0	2.08448		0	0	0	0	1.5187	3.4073	3.4119	0
N-acetylneuraminate synthase	Q1RMX7	NANS	0.00797239		15.4565	0.0646977		0.1965	3.0372		0	0	0.786	0	2.278	2.0444	2.7295	5.0969
ATP-dependent (S)-NAD(P)H-hydrate dehydratase	E1BNQ4	NAXD	0.000771536		2.30239	0.43433		2.4635	5.67195		1.5543	2.5339	3.144	2.6218	5.3154	5.4517	6.8238	5.0969
NAD(P)H-hydrate epimerase	A0A3Q1MF13	NAXE	0.0385415		2.04163	0.489806		2.17463	4.43978		0.77717	0.84464	3.144	3.9327	3.7967	4.0888	4.7767	5.0969
NIF3-like protein 1	Q05B89	NIF3L1	0.0159581		12.113	0.0825561		0.1965	2.3802		0	0	0.786	0	1.5187	4.0888	1.3648	2.5485
Omega-amidase NIT2	F1MJ59	NIT2	0.000557647		23.4452	0.0426527		0.1965	4.60698		0	0	0.786	0	4.556	4.0888	3.4119	6.3712
NACHT, LRR and PYD domains-containing protein 9	Q288C4	NLRP9	0.00720131		1.54398	0.647678		12.0828	18.6555		14.743	12.652	10.462	10.474	20.974	15.195	20.213	18.24
Aminopeptidase	E1BP91	NPEPPS	0.000121273		5.00574	0.199771		2.59253	12.9775		2.3315	2.5339	1.572	3.9327	11.39	14.311	10.918	15.291
Nucleophosmin/nucleoplasmin 2	G3N327	NPM2	0.0186314		2.03143	0.492263		2.38357	4.84208		1.5543	1.6893	2.358	3.9327	5.3154	4.0888	6.1414	3.8227
Nudix hydrolase 15	E1B7T3	NUDT15	0.00213007		#DIV/0!	0		0	2.72185		0	0	0	0	1.5187	2.7259	4.0943	2.5485
Nudix hydrolase 5	F1MMR8	NUDT5	0.00135084		11.3472	0.0881275		0.1965	2.22973		0	0	0.786	0	2.278	1.3629	2.7295	2.5485
Nuclear transport factor 2	Q32KP9	NUTF2	0.0162691		8.93009	0.111981		0.7163	6.39663		1.5543	0	0	1.3109	3.7967	3.4073	8.1885	10.194
O-GlcNAcase	E1BQ16	OGA	0.0156872		19.5833	0.0510638		0.1965	3.84813		0	0	0.786	0	1.5187	2.7259	4.7767	6.3712
Obg-like ATPase 1	Q2HJ33	OLA1	0.0417371		2.2624	0.442009		2.11452	4.7839		3.8859	1.6893	1.572	1.3109	3.0374	5.4517	6.8238	3.8227
Oxysterol-binding protein	E1BPW1	OSBP	0.0385714		5.82799	0.171586		0.393	2.2904		0	0	1.572	0	3.7967	2.7259	1.3648	1.2742
Osteoclast-stimulating factor 1	Q8MJ50	OSTF1	0.0143185		11.1825	0.0894254		0.393	4.39473		0	0	1.572	0	3.7967	3.4073	2.7295	7.6454
Ubiquitin thioesterase	Q3T0Y1	OTUB1	0.00778544		4.60395	0.217205		0.99716	4.59088		0	0.84464	3.144	0	3.0374	4.7702	5.459	5.0969
Non-specific serine/threonine protein kinase	F1MYV9	OXSR1	0.026725		1.50956	0.662444		2.96868	4.4814		3.1087	1.6893	3.144	3.9327	4.556	4.7702	4.7767	3.8227
Protein-arginine deiminase	F1N404	PADI6	0.00598523		1.87952	0.532049		36.578	68.7492		34.973	29.562	34.584	47.193	53.913	62.695	73.015	85.374
Platelet-activating factor acetylhydrolase IB subunit alpha	A5D7P3	PAFAH1B1	1.54284e-05		9.54464	0.104771		0.305748	2.91825		0.58606	0.63693	0	0	2.6639	2.9046	2.9085	3.196
Parkinson disease protein 7 homolog	Q5E946	PARK7	0.000154426		4.29008	0.233096		4.19747	18.0075		6.2174	5.0678	1.572	3.9327	18.224	14.311	19.107	20.388
Pterin-4-alpha-carbinolamine dehydratase	Q3ZBD3	PCBD1	0.00225594		3.75212	0.266516		1.18924	4.46215		1.5543	0.84464	2.358	0	3.7967	4.7702	5.459	3.8227
Protein-L-isoaspartate(D-aspartate) O-methyltransferase	P15246	PCMT1	0.00203167		4.03086	0.248086		1.80145	7.2614		3.8859	2.5339	0.786	0	8.3527	6.1332	8.1885	6.3712
Proliferating cell nuclear antigen	Q3ZBW4	PCNA	0.00667723		2.90399	0.344354		5.9271	17.2123		4.663	2.5339	8.646	7.8655	15.187	17.037	23.883	12.742
Programmed cell death protein 5	Q2HJH9	PDCD5	0.000513669		4.17889	0.239298		1.85935	7.77003		1.5543	1.6893	1.572	2.6218	9.1121	5.4517	8.8709	7.6454
Pyridoxal kinase	Q0II59	PDXK	0.000154225		18.5875	0.0537995		0.390792	7.26388		0.77717	0	0.786	0	7.5934	8.859	7.5062	5.0969
Pyridoxal phosphate phosphatase	F1MW60	PDXP	0.00459337		#DIV/0!	0		0	2.05937		0	0	0	0	2.278	0.68146	2.7295	2.5485
Phosphatidylethanolamine-binding protein 1	P13696	PEBP1	0.00220464		3.20014	0.312486		6.31862	20.2205		7.7717	6.7571	5.502	5.2437	16.705	17.037	19.107	28.033
Peptidase D	A0A3Q1NGC5	PEPD	0.00433725		#DIV/0!	0		0	2.76323		0	0	0	0	2.278	4.0888	3.4119	1.2742
Formylglycinamide ribonucleotide amidotransferase	F1N4K1	PFAS	0.032643		#DIV/0!	0		0	2.00073		0	0	0	0	0	3.4073	2.0471	2.5485
Prefoldin subunit 1	Q3SZE2	PFDN1	0.0122456		#DIV/0!	0		0	2.39717		0	0	0	0	3.0374	0.68146	2.0471	3.8227
Prefoldin subunit 2	A1A4P5	PFDN2	0.0168866		1.95474	0.511576		1.92243	3.75785		2.3315	1.6893	2.358	1.3109	3.7967	2.7259	3.4119	5.0969
Prefoldin subunit 5	Q8HYI9	PFDN5	0.00491932		#DIV/0!	0		0	3.1239		0	0	0	0	3.0374	3.4073	4.7767	1.2742
Profilin-1	P02584	PFN1	7.85986e-07		2.45762	0.406897		8.31363	20.4318		7.7717	8.4464	7.86	9.1764	19.743	21.807	19.789	20.388
Phosphoglycerate mutase 1	Q3SZ62	PGAM1	0.000519257		8.93378	0.111935		1.5969	14.2663		1.5543	1.6893	3.144	0	9.8714	13.565	18.338	15.291
Phosphoglycerate kinase 1	Q3T0P6	PGK1	0.00501034		3.67246	0.272297		7.04658	25.8783		5.4402	6.7571	5.502	10.487	17.465	27.259	21.836	36.953
6-phosphogluconolactonase	F1MM83	PGLS	5.6346e-05		22.073	0.0453041		0.194293	4.28862		0.77717	0	0	0	4.556	3.4073	4.0943	5.0969
Phosphoglucomutase-1	Q08DP0	PGM1	0.0027709		#DIV/0!	0		0	7.245		0	0	0	0	4.556	6.8146	6.1414	11.468
Phosphoglucomutase 2	F6QEU6	PGM2	0.00767852		#DIV/0!	0		0	2.50936		0	0	0	0	0.75934	2.7259	2.7295	3.8227
PGM2L1 protein	A5PKH8	PGM2L1	0.00150741		#DIV/0!	0		0	3.54877		0	0	0	0	2.278	2.7259	4.0943	5.0969
Peptidyl-prolyl cis-trans isomerase NIMA-interacting 1	Q5BIN5	PIN1	0.00681393		9.27584	0.107807		0.327725	3.03993		0	0	0	1.3109	1.5187	4.0888	2.7295	3.8227
Phosphatidylinositol transfer protein alpha isoform	Q2HJ54	PITPNA	5.18491e-09		#DIV/0!	0		0	3.95063		0	0	0	0	3.7967	4.0888	4.0943	3.8227
Phosphatidylinositol transfer protein beta isoform	Q9TR36	PITPNB	0.031112		23.2182	0.0430697		0.1965	4.56238		0	0	0.786	0	4.556	2.0444	2.7295	8.9196
Pyridoxal phosphate homeostasis protein	Q3T0G5	PLPBP	0.0125328		3.03153	0.329867		1.45168	4.40082		1.5543	0.84464	0.786	2.6218	2.278	5.4517	4.7767	5.0969
Phosphomannomutase 2	Q3SZJ9	PMM2	0.00483553		#DIV/0!	0		0	3.0159		0	0	0	0	2.2651	2.0328	2.7121	5.0536
Peptidyl-prolyl cis-trans isomerase D	P26882	PPID	0.00402472		3.29743	0.303267		3.09772	10.2145		3.8859	1.6893	1.572	5.2437	9.1121	9.5405	8.1885	14.017
Peptidyl-prolyl cis-trans isomerase-like 1	Q5E992	PPIL1	0.0350323		2.86309	0.349273		0.705575	2.02013		1.5114	0	0	1.3109	2.236	1.969	1.327	2.5485
Protein phosphatase methylesterase 1	Q58DN4	PPME1	0.00114112		10.478	0.0954382		0.1965	2.05892		0	0	0.786	0	2.278	2.0444	1.3648	2.5485
Serine/threonine-protein phosphatase 2A 56 kDa regulatory subunit	F1N1S8	PPP2R5D	0.0410488		3.21078	0.311451		0.735385	2.36116		0	0.84464	0.786	1.3109	0.75934	3.4073	2.7295	2.5485
Peroxiredoxin-2	Q9BGI3	PRDX2	0.000503623		2.28888	0.436895		8.78497	20.1078		8.5489	9.291	5.502	11.798	21.261	17.037	20.471	21.662
Peroxiredoxin-5, mitochondrial	Q9BGI1	PRDX5	0.0202175		1.54446	0.647476		7.38615	11.4076		6.2174	7.6017	7.86	7.8655	9.1121	12.948	9.5533	14.017
cAMP-dependent protein kinase type I-alpha regulatory subunit	P00514	PRKAR1A	0.0409298		8.39836	0.119071		0.40766	3.42368		0	0.84464	0.786	0	2.278	2.0444	6.8238	2.5485
Proteasome subunit alpha type-4	Q3ZCK9	PSMA4	0.0199561		3.78541	0.264172		0.538885	2.0399		0	0.84464	0	1.3109	1.5187	1.3629	2.7295	2.5485
26S proteasome non-ATPase regulatory subunit 9	Q3SZ19	PSMD9	0.00130977		13.9634	0.071616		0.390792	5.45678		0.77717	0	0.786	0	5.3154	3.4073	5.459	7.6454
Pentatricopeptide repeat domain-containing protein 3, mitochondrial	Q2KI62	PTCD3	0.0209033		2.92326	0.342084		0.994953	2.9085		0.77717	0.84464	2.358	0	3.0374	2.0444	2.7295	3.8227
Prostaglandin E synthase 3	Q3ZBF7	PTGES3	0.00379646		#DIV/0!	0		0	2.19081		0	0	0	0	0.75934	2.7259	2.7295	2.5485
Prostaglandin reductase 2	Q32L99	PTGR2	0.00956653		25.9793	0.0384922		0.1965	5.10493		0	0	0.786	0	2.278	8.1776	6.1414	3.8227
Serine/threonine-protein phosphatase 2A activator	Q2KJ44	PTPA	0.00314478		14.6773	0.0681325		0.390792	5.73578		0.77717	0	0.786	0	6.0747	7.4961	6.8238	2.5485
Putative peptidyl-tRNA hydrolase PTRHD1	Q3SZ85	PTRHD1	0.0378834		2.50994	0.398416		1.97151	4.94838		3.1087	0.84464	0	3.9327	4.556	3.4073	5.459	6.3712
Haloacid dehalogenase-like hydrolase domain containing 1A	Q2KJ86	PUDP	0.00111115		#DIV/0!	0		0	2.0399		0	0	0	0	1.5187	1.3629	2.7295	2.5485
Dihydropteridine reductase	Q3T0Z7	QDPR	0.0095879		3.18791	0.313685		1.64599	5.24725		2.3315	0.84464	0.786	2.6218	3.7967	4.7702	4.7767	7.6454
UV excision repair protein RAD23 homolog B	Q29RK4	RAD23B	0.000217853		4.47534	0.223446		0.798453	3.57335		0.77717	0.84464	1.572	0	3.6117	3.2413	3.9281	3.5123
GTP-binding nuclear protein Ran	Q3T054	RAN	0.00252445		2.47721	0.403681		3.17615	7.86797		3.1056	2.5306	3.1409	3.9275	8.3447	6.8092	6.136	10.182
Ran-specific GTPase-activating protein	Q3T0M7	RANBP1	0.000116754		7.07679	0.141307		0.585075	4.14045		1.5543	0	0.786	0	4.556	4.0888	4.0943	3.8227
RNA binding motif protein 12	F1MND5	RBM12	0.0339468		3.87	0.258398		0.522018	2.02021		0.77717	0	0	1.3109	0.75934	2.7259	2.0471	2.5485
Oligoribonuclease, mitochondrial	A2VE52	REXO2	0.0047527		2.69747	0.370718		3.0486	8.2235		3.1087	2.5339	3.93	2.6218	6.834	6.8146	11.6	7.6454
Ribose-5-phosphate isomerase	G5E534	RPIA	6.00628e-05		#DIV/0!	0		0	4.33052		0	0	0	0	5.3154	3.4073	4.7767	3.8227
Ribosomal protein S6 kinase	A0A3Q1MLN6	RPS6KA1	0.0324523		7.83033	0.127709		0.563925	4.41572		2.2557	0	0	0	0.75388	4.6303	6.1094	6.1693
Ribonucleoside-diphosphate reductase	F1MSF1	RRM1	0.0173368		7.59919	0.131593		0.601953	4.57435		0.77717	0.84464	0.786	0	1.5187	6.8146	6.1414	3.8227
RTF1 homolog, Paf1/RNA polymerase II complex component	F1N6E9	RTF1	0.0143216		#DIV/0!	0		0	3.04333		0	0	0	0	0.75934	4.0888	4.7767	2.5485
SUMO-activating enzyme subunit 1	A2VE14	SAE1	0.00145226		42.1935	0.0237003		0.1965	8.29102		0	0	0.786	0	4.556	7.4961	10.918	10.194
Methanethiol oxidase	Q2KJ32	SELENBP1	7.66631e-05		4.26514	0.234459		2.4591	10.4884		3.1087	2.5339	1.572	2.6218	11.39	8.1776	10.918	11.468
Selenide, water dikinase 1	Q0VC82	SEPHS1	0.005815		#DIV/0!	0		0	2.08175		0	0	0	0	2.278	1.3629	3.4119	1.2742
Plasma serine protease inhibitor	Q9N2I2	SERPINA5	1.02789e-06		#DIV/0!	0		0	9.30115		0	0	0	0	9.8714	8.1776	10.236	8.9196
Serpin family B member 5	A0A3Q1NLS8	SERPINB5	0.011569		27.8517	0.0359045		0.1965	5.47285		0	0	0.786	0	6.834	2.7259	3.4119	8.9196
Serpin B6	A0A3Q1MJK1	SERPINB6	0.00228645		4.10084	0.243853		1.01499	4.1623		2.5038	0	0.5833	0.97285	3.398	3.9035	4.5912	4.7565
Small glutamine-rich tetratricopeptide repeat-containing protein alpha	Q32LM2	SGTA	0.00365463		5.07071	0.197211		0.975875	4.94838		2.3315	0	1.572	0	4.556	3.4073	5.459	6.3712
SH3 domain-binding glutamic acid-rich-like protein 2	A4IFC4	SH3BGRL2	0.00117369		7.62103	0.131216		0.601953	4.5875		0.77717	0.84464	0.786	0	3.7967	4.7702	3.4119	6.3712
Solute carrier family 25 (Carnitine/acylcarnitine translocase), member 20	Q3SZA4	SLC25A20	0.0303548		1.55433	0.643364		1.53163	2.38065		1.5543	1.6893	1.572	1.3109	1.5187	2.7259	2.7295	2.5485
Spermine synthase	Q3SZA5	SMS	0.000906717		4.74517	0.210741		1.46857	6.9686		0.77717	1.6893	0.786	2.6218	5.3154	6.1332	7.5062	8.9196
Sorting nexin-5	Q3ZBM5	SNX5	0.0105079		5.88018	0.170063		0.58715	3.45255		0	0	2.3486	0	3.7831	2.7218	4.7644	2.5409
Superoxide dismutase [Cu-Zn]	P00442	SOD1	0.0132953		2.10138	0.475877		4.2041	8.83442		3.8859	5.0678	3.93	3.9327	7.5934	7.4961	7.5062	12.742
Sorbitol dehydrogenase	Q58D31	SORD	0.000458843		#DIV/0!	0		0	2.71842		0	0	0	0	2.278	2.7259	2.0471	3.8227
Sorcin	F6QQY9	SRI	0.00775856		6.56501	0.152323		0.388575	2.551		1.5543	0	0	0	1.5187	3.4073	2.7295	2.5485
Spermidine synthase	E1BM12	SRM	0.00300036		5.0443	0.198244		0.779375	3.9314		2.3315	0	0.786	0	3.0374	4.0888	4.7767	3.8227
Serine/arginine repetitive matrix 2	A0A3Q1M0D6	SRRM2	0.00179299		2.43854	0.410081		1.12396	2.74083		1.5543	0.84464	0.786	1.3109	2.278	3.4073	2.7295	2.5485
Serrate RNA effector molecule homolog	A4IFB1	SRRT	0.0164823		1.68311	0.594138		2.8521	4.8004		3.1087	2.5339	3.144	2.6218	4.556	3.4073	6.1414	5.0969
Lupus La protein homolog	P10881	SSB	0.021715		1.57264	0.635873		9.59802	15.0943		9.3261	10.98	6.288	11.798	15.946	14.992	11.6	17.839
STK24 protein	A2VE07	STK24	0.00607781		2.89992	0.344838		1.85985	5.3934		1.3227	0.64899	3.1495	2.3182	6.3308	5.4564	6.2589	3.5275
Serine-threonine kinase receptor-associated protein	Q5E959	STRAP	0.00640432		1.47338	0.678711		7.6948	11.3374		7.7717	6.7571	7.074	9.1764	12.149	9.5405	10.918	12.742
Succinate--CoA ligase [ADP-forming] subunit beta, mitochondrial	F1MGC0	SUCLA2	0.00310602		1.76399	0.566896		4.07065	7.1806		4.663	5.0678	3.93	2.6218	6.0747	7.4961	7.5062	7.6454
Protein SGT1 homolog	Q2KIK0	SUGT1	0.00253541		2.14037	0.467208		7.1053	15.208		7.7717	6.7571	4.716	9.1764	13.668	12.266	17.059	17.839
Transcription elongation factor SPT5	A0A3Q1MQ76	SUPT5H	0.036775		1.79658	0.556612		4.65575	8.36445		6.2174	5.0678	4.716	2.6218	10.631	8.859	8.8709	5.0969
Transgelin-2	Q5E9F5	TAGLN2	3.67487e-05		3.54096	0.28241		4.38815	15.5382		3.1087	4.2232	6.288	3.9327	15.121	17.541	15.695	13.796
Tubulin-specific chaperone A	P48427	TBCA	0.000584375		19.3205	0.0517585		0.194293	3.75382		0.77717	0	0	0	2.6538	3.6299	3.6347	5.0969
Tubulin-folding cofactor B	Q5E951	TBCB	0.000188052		#DIV/0!	0		0	3.07862		0	0	0	0	3.0374	3.4073	2.0471	3.8227
Tubulin-specific chaperone E	Q32KS0	TBCE	0.000415156		2.04834	0.4882		2.8521	5.84207		3.1087	2.5339	3.144	2.6218	5.3154	6.8146	6.1414	5.0969
Testin	Q2YDE9	TES	0.00111115		#DIV/0!	0		0	2.0399		0	0	0	0	1.5187	1.3629	2.7295	2.5485
THUMP domain-containing protein 1	Q24K03	THUMPD1	0.00638435		#DIV/0!	0		0	2.35845		0	0	0	0	1.5187	1.3629	2.7295	3.8227
Fructose-2,6-bisphosphatase TIGAR	Q1JQA7	TIGAR	0.0107201		#DIV/0!	0		0	2.37725		0	0	0	0	2.278	2.7259	0.68238	3.8227
Talin 1	A0A3Q1MLQ7	TLN1	0.00444894		3.73212	0.267944		2.35787	8.79988		2.3548	0	3.144	3.9327	8.0071	12.287	7.878	7.0274
Tropomyosin beta chain	Q5KR48	TPM2	0.00355984		1.99431	0.501426		1.20764	2.4084		1.4747	0.88424	1.1515	1.3201	1.7777	2.8439	2.4458	2.5662
Tropomyosin alpha-3 chain	Q5KR47	TPM3	0.00665132		1.75968	0.568284		4.26523	7.50545		4.1648	2.3205	4.4984	6.0772	6.9373	7.5589	7.5956	7.93
Tropomyosin 4	A0A3Q1MLV0	TPM4	0.00558578		2.11598	0.472594		3.60295	7.62378		4.1598	2.4943	4.0341	3.7236	5.0145	8.7035	8.264	8.5131
Thioredoxin domain-containing protein 17	A0A3Q1MKY2	TXNDC17	2.11897e-05		#DIV/0!	0		0	3.07888		0	0	0	0	3.0374	2.7259	2.7295	3.8227
Thioredoxin reductase 1, cytoplasmic	O62768	TXNRD1	4.09012e-05		13.0813	0.076445		0.1965	2.57048		0	0	0.786	0	2.278	2.7259	2.7295	2.5485
SUMO-activating enzyme subunit 2	A4FV12	UBA2	0.0016792		#DIV/0!	0		0	10.8816		0	0	0	0	7.5934	7.4961	15.695	12.742
UBAP2L protein	A6QLT5	UBAP2L	0.0427896		1.58448	0.631124		1.51476	2.4001		2.3315	0.84464	1.572	1.3109	2.278	2.0444	2.7295	2.5485
Ubiquitin-conjugating enzyme E2 D3	A0A3Q1M5N0	UBE2D3	0.0110576		3.5882	0.278692		0.7163	2.57023		1.5543	0	0	1.3109	2.278	3.4073	2.0471	2.5485
Ubiquitin-conjugating enzyme E2 L3	Q3MHP1	UBE2L3	0.0181878		#DIV/0!	0		0	3.4456		0	0	0	0	2.278	4.0888	6.1414	1.2742
Ubiquitin-conjugating enzyme E2 N	Q0P5K3	UBE2N	0.0404519		2.5278	0.395601		1.78163	4.5036		0.77717	0.84464	1.572	3.9327	4.556	6.1332	4.7767	2.5485
Ubiquitin carboxyl-terminal hydrolase isozyme L1	P23356	UCHL1	0.000959627		3.38126	0.295748		5.53485	18.7148		6.9946	6.7571	3.144	5.2437	15.187	16.355	19.107	24.21
UTP--glucose-1-phosphate uridylyltransferase	Q07130	UGP2	0.00354181		2.31916	0.431191		5.0832	11.7888		6.9946	3.3785	4.716	5.2437	10.631	8.859	13.648	14.017
OMPdecase	A0A140T887	UMPS	0.0145738		#DIV/0!	0		0	4.08545		0	0	0	0	1.5187	6.1332	6.1414	2.5485
Uroporphyrinogen decarboxylase	E1BEX4	UROD	0.0316848		#DIV/0!	0		0	2.04306		0	0	0	0	0.75934	2.0444	4.0943	1.2742
Prefoldin subunit 3	G5E5K1	VBP1	0.00474553		#DIV/0!	0		0	3.60692		0	0	0	0	4.556	1.3629	3.4119	5.0969
Tryptophan--tRNA ligase, cytoplasmic	P17248	WARS1	0.00307615		13.4457	0.074373		0.388575	5.22468		1.5543	0	0	0	6.0747	5.4517	6.8238	2.5485
14-3-3 protein epsilon	P62261	YWHAE	0.000740875		2.2572	0.443028		16.261	36.7043		19.647	14.42	16.237	14.74	33.494	36.051	45.37	31.902
14-3-3 protein gamma	A7Z057	YWHAG	0.0252391		1.58124	0.632415		8.22503	13.0057		5.6598	9.4312	7.0211	10.788	15.801	11.828	13.732	10.662
14-3-3 protein theta	Q3SZI4	YWHAQ	0.012938		1.66549	0.600423		11.7165	19.5137		8.988	11.337	9.265	17.276	18.06	18.316	18.811	22.868
14-3-3 protein zeta/delta	P63103	YWHAZ	0.00543212		1.6209	0.616943		15.2188	24.668		13.3	13.448	13.688	20.439	25.635	21.512	23.542	27.983
Uncharacterized protein	E1BMK2		0.0283664		4.30201	0.232449		0.56971	2.4509		0.35628	0	0.72066	1.2019	2.6028	1.7111	1.4006	4.0891
Uncharacterized protein	A0A3Q1LFQ2		0.0371847		1.58113	0.63246		3.92125	6.2		3.5166	4.1136	3.5566	4.4982	5.8067	5.5493	4.8549	8.5891
Ferritin	G3MXK7		0.0369934		1.6869	0.592805		11.2728	19.016		9.3261	9.291	9.432	17.042	13.668	19.762	18.424	24.21
Prostatic acid phosphatase	A6H730	ACPP	0.00139743		#DIV/0!	0		0	2.61235		0	0	0	0	3.0374	2.7259	3.4119	1.2742
Angiotensinogen	A0A3Q1LGY9	AGT	0.000710472		5.0884	0.196526		1.68193	8.5583		0	2.5339	1.572	2.6218	8.3527	6.1332	9.5533	10.194
4-trimethylaminobutyraldehyde dehydrogenase	Q2KJH9	ALDH9A1	0.02925		3.4012	0.294014		1.21635	4.13705		2.3315	2.5339	0	0	5.3154	4.0888	2.0471	5.0969
Fructose-bisphosphate aldolase	A0A3S5ZPB0	ALDOC	0.00526657		2.4406	0.409736		3.8133	9.30673		3.1087	5.0678	3.144	3.9327	8.3527	10.903	11.6	6.3712
Alkaline phosphatase, tissue-nonspecific isozyme	P09487	ALPL	0.00608814		2.17337	0.460114		2.52218	5.48162		3.8859	2.5339	2.358	1.3109	4.556	6.8146	5.459	5.0969
Aminopeptidase	A0A3Q1MB09	ANPEP	0.000819881		#DIV/0!	0		0	14.5379		0	0	0	0	8.3527	17.037	13.648	19.114
ADP-ribosylation factor GTPase-activating protein 3	Q17R07	ARFGAP3	0.00273483		4.03383	0.247904		1.06311	4.2884		0	0.84464	0.786	2.6218	4.556	4.0888	3.4119	5.0969
Armadillo repeat-containing protein 1	Q3ZBE1	ARMC1	0.0065424		4.255	0.235018		0.60416	2.5707		0	0.84464	1.572	0	2.278	2.0444	3.4119	2.5485
Hexosyltransferase	A0A3Q1LX89	B3GNT3	0.00179507		26.2279	0.0381274		0.194293	5.09587		0.77717	0	0	0	4.556	4.7702	3.4119	7.6454
BPI fold-containing family B member 1	F1MLW2	BPIFB1	0.000216581		#DIV/0!	0		0	10.6679		0	0	0	0	10.96	12.295	6.7714	12.645
Cullin-associated NEDD8-dissociated protein 1	A7MBJ5	CAND1	0.00364137		1.97349	0.506716		20.7782	41.0058		17.875	18.32	18.078	28.84	37.614	33.286	48.92	44.203
CD109 molecule	A0A3Q1LI93	CD109	0.000569744		#DIV/0!	0		0	6.27993		0	0	0	0	9.1121	5.4517	5.459	5.0969
Hyaluronoglucosaminidase	E1BKX1	CEMIP	0.000384069		32.2206	0.031036		0.194293	6.26023		0.77717	0	0	0	8.3527	6.8146	4.7767	5.0969
Creatine kinase B-type	Q5EA61	CKB	3.61204e-05		2.71115	0.368847		22.3675	60.6418		21.761	20.271	25.152	22.286	53.154	59.969	69.555	59.889
Clusterin	P17697	CLU	6.75635e-07		3.67527	0.272089		39.6863	145.858		39.474	48.725	35.288	35.258	143.72	153.04	150.59	136.08
Cytosolic non-specific dipeptidase	Q3ZC84	CNDP2	0.0078301		8.03957	0.124385		0.5895	4.73933		0	0	2.358	0	3.0374	3.4073	6.1414	6.3712
Carboxypeptidase Q	Q17QK3	CPQ	0.00603603		#DIV/0!	0		0	2.93023		0	0	0	0	3.0374	4.7702	1.3648	2.5485
Exportin-2	A5D785	CSE1L	0.00257482		2.43763	0.410234		7.54523	18.3925		11.658	2.5339	5.502	10.487	18.224	17.718	19.789	17.839
Lysosomal protective protein	Q3MI05	CTSA	0.00668656		3.45796	0.289188		0.601953	2.08153		0.77717	0.84464	0.786	0	2.278	2.0444	2.7295	1.2742
Cathepsin D	F1MMR6	CTSD	0.0358581		3.31796	0.30139		2.24575	7.4513		3.8859	1.6893	0.786	2.6218	6.834	4.7702	5.459	12.742
Cytochrome c	P62894	CYCS	0.0358049		1.58427	0.631207		5.2841	8.37143		3.1087	6.7571	4.716	6.5546	6.834	7.4961	10.236	8.9196
DnaJ heat shock protein family (Hsp40) member C9	A0A3Q1NAY5	DNAJC9	0.0241605		2.10303	0.475505		1.87843	3.95038		0	2.5339	2.358	2.6218	3.7967	4.7702	3.4119	3.8227
Elongation factor 2	Q3SYU2	EEF2	0.000337611		1.45593	0.686847		26.797	39.0145		23.922	26.025	29.794	27.447	36.353	40.057	41.54	38.108
Eukaryotic translation initiation factor 5A-1	Q6EWQ7	EIF5A	0.0264957		1.85784	0.53826		5.2335	9.723		5.4402	4.2232	4.716	6.5546	12.149	6.8146	12.283	7.6454
Alpha-enolase	Q9XSJ4	ENO1	0.00141772		2.55564	0.391291		8.81265	22.522		8.2102	8.9229	8.8632	9.2543	18.042	21.478	21.061	29.507
Uncharacterized protein	G3X6I0	FCGBP	0.00413919		#DIV/0!	0		0	2.86932		0	0	0	0	1.5187	4.0888	2.0471	3.8227
Peptidyl-prolyl cis-trans isomerase FKBP1A	P18203	FKBP1A	0.0193336		4.41319	0.226593		0.616618	2.72125		0.77717	1.6893	0	0	1.5187	2.7259	4.0919	2.5485
Tissue alpha-L-fucosidase	Q2KIM0	FUCA1	0.000699595		12.7478	0.0784451		1.64087	20.9175		1.5543	4.2232	0.786	0	18.224	19.762	16.377	29.307
Glucose-6-phosphate 1-dehydrogenase	A0A3Q1MM55	G6PD	0.00427119		10.1503	0.0985189		0.390792	3.96667		0.77717	0	0.786	0	5.3154	3.4073	2.0471	5.0969
Growth arrest specific 6	F1MZ40	GAS6	0.0242414		#DIV/0!	0		0	2.7639		0	0	0	0	2.278	2.0444	5.459	1.2742
Rab GDP dissociation inhibitor	A0A3Q1MPF1	GDI2	0.00020032		6.11207	0.163611		2.45837	15.0258		3.4955	2.5339	1.1823	2.6218	13.672	12.947	19.45	14.034
Beta-galactosidase	F1MUF4	GLB1	0.0189052		5.36311	0.186459		1.38573	7.43185		1.5543	0.84464	3.144	0	6.0747	5.4517	5.459	12.742
GM2 ganglioside activator	E1BI28	GM2A	0.000189721		13.176	0.0758956		0.829975	10.9358		0	2.5339	0.786	0	10.631	8.859	10.236	14.017
Glycerophosphocholine phosphodiesterase 1	E1BGB9	GPCPD1	9.8943e-05		5.03616	0.198564		1.32046	6.65005		1.5543	0.84464	1.572	1.3109	5.3154	6.1332	7.5062	7.6454
Glycerol-3-phosphate dehydrogenase [NAD(+)]	A6QQR7	GPD1L	0.0102452		3.55474	0.281315		2.57348	9.14803		3.8859	1.6893	0.786	3.9327	9.1003	7.4856	13.635	6.3712
Glucose-6-phosphate isomerase	Q3ZBD7	GPI	9.7955e-06		5.96122	0.167751		5.20418	31.0233		5.4402	2.5339	6.288	6.5546	31.133	28.621	28.66	35.679
Glycosyl-phosphatidylinositol-specific phospholipase D	F1MNM2	GPLD1	0.0122193		5.90579	0.169325		1.21855	7.1965		1.5543	2.5339	0.786	0	9.8714	8.1776	8.1885	2.5485
HAPLN3 protein	A5PK97	HAPLN3	0.00746408		2.06399	0.484499		3.80785	7.85935		4.663	5.0678	1.572	3.9286	6.0747	8.8547	8.8666	7.6414
Hemoglobin subunit beta	P02070	HBB	0.000457625		8.50258	0.117611		1.24303	10.5689		0	0	3.6612	1.3109	10.351	8.8412	9.5355	13.548
Beta-hexosaminidase subunit alpha	Q0V8R6	HEXA	3.56996e-05		#DIV/0!	0		0	4.6486		0	0	0	0	5.3154	4.7702	3.4119	5.0969
Hypoxanthine-guanine phosphoribosyltransferase	Q3SZ18	HPRT1	0.00926381		3.35635	0.297943		1.93548	6.49613		1.5513	2.5289	2.3534	1.3083	6.583	3.186	7.7122	8.5033
Serine protease HTRA1	F1N152	HTRA1	0.000298997		39.3985	0.0253817		0.618825	24.3807		0	1.6893	0.786	0	21.261	28.621	17.059	30.582
Isocitrate dehydrogenase [NADP]	A0A140T8A5	IDH1	0.000233555		6.75126	0.148121		5.0685	34.2188		4.663	5.9124	3.144	6.5546	28.855	29.303	34.119	44.598
Alpha-L-iduronidase	A0A3Q1NAQ3	IDUA	6.48173e-05		#DIV/0!	0		0	7.64085		0	0	0	0	9.8714	6.8146	7.5062	6.3712
Inositol monophosphatase 1	P20456	IMPA1	0.0056537		#DIV/0!	0		0	3.86735		0	0	0	0	2.278	2.7259	4.0943	6.3712
Importin 5	A0A3Q1LV36	IPO5	0.0135211		2.05187	0.487361		10.6429	21.8377		10.103	3.3785	17.292	11.798	18.224	22.488	21.154	25.485
Integrin alpha FG-GAP repeat containing 1	Q2TBX9	ITFG1	3.10622e-06		#DIV/0!	0		0	3.96985		0	0	0	0	4.556	4.0888	3.4119	3.8227
ITIH2 protein	A5D7R6	ITIH2	0.00236964		3.95488	0.252852		0.601953	2.38065		0.77717	0.84464	0.786	0	1.5187	2.7259	2.7295	2.5485
Integral membrane protein 2	F1N026	ITM2B	6.34338e-05		14.6868	0.0680881		0.21116	3.10128		0	0.84464	0	0	3.0374	3.4073	3.4119	2.5485
Lecithin-cholesterol acyltransferase	Q2KIW4	LCAT	0.00377887		#DIV/0!	0		0	2.37767		0	0	0	0	2.278	1.3629	2.0471	3.8227
L-lactate dehydrogenase A chain	P19858	LDHA	0.00644892		2.93479	0.34074		6.32788	18.571		6.575	5.4657	3.5056	9.7652	12.032	20.637	16.931	24.684
L-lactate dehydrogenase B chain	Q5E9B1	LDHB	0.00276486		3.26341	0.306428		6.38513	20.8373		4.297	4.67	6.7037	9.8698	13.723	20.172	23.25	26.204
Beta-1,3-N-acetylglucosaminyltransferase lunatic fringe	Q2KJ92	LFNG	0.00499816		#DIV/0!	0		0	2.0623		0	0	0	0	1.5187	2.0444	3.4119	1.2742
Galectin-1	P11116	LGALS1	0.00846767		1.58421	0.631229		6.79665	10.7673		6.2174	7.6017	5.502	7.8655	9.8714	11.585	8.8709	12.742
Tubulin alpha chain	F6RP72	LOC100295712	0.00648641		1.75784	0.56888		3.84015	6.75038		3.3915	4.6884	4.6879	2.5928	6.1599	5.7474	7.9209	7.1733
Microtubule-associated protein RP/EB family member 1	Q3ZBD9	MAPRE1	0.000937302		4.71009	0.21231		1.2039	5.67047		1.5543	1.6893	1.572	0	5.3144	4.7694	7.5044	5.0937
MARCKS-related protein	Q0VBZ9	MARCKSL1	0.0113457		1.91268	0.522826		2.44225	4.67125		3.8859	1.6893	1.572	2.6218	5.3154	4.7702	4.7767	3.8227
Malic enzyme	F1N3V0	ME1	0.000109122		3.23633	0.308992		5.0392	16.3085		4.663	4.2232	4.716	6.5546	16.705	12.948	17.742	17.839
Alpha-galactosidase	Q1RMM9	NAGA	0.010285		3.01174	0.332034		1.90996	5.7523		1.5543	0.84464	3.93	1.3109	7.5934	5.4517	6.1414	3.8227
Nuclear autoantigenic sperm protein	Q2T9P4	NASP	0.0270729		1.55228	0.644213		18.6848	29.004		26.424	12.67	17.292	18.353	30.374	23.17	29.342	33.13
Sialidase-1	A6BMK7	NEU1	5.50521e-07		42.6978	0.0234204		0.1965	8.39013		0	0	0.786	0	7.5934	8.859	8.1885	8.9196
Nucleoside diphosphate kinase B	Q3T0Q4	NME2	8.53338e-05		4.33328	0.230772		4.33425	18.7815		6.213	1.6893	5.502	3.9327	16.692	17.017	19.773	21.644
NSFL1 cofactor p47	Q3SZC4	NSFL1C	0.00906309		2.24354	0.445724		4.38373	9.83507		4.663	4.2232	4.716	3.9327	7.5934	8.859	8.8709	14.017
Nuclear migration protein nudC	Q17QG2	NUDC	0.000958721		4.1375	0.241692		2.78903	11.5396		2.3315	2.5339	2.358	3.9327	7.5934	12.948	11.6	14.017
Oviduct-specific glycoprotein	Q28042	OVGP1	1.02436e-05		8.98057	0.111352		11.1986	100.57		5.5425	2.416	21.863	14.973	91.168	93.902	112.27	104.94
AIR carboxylase	F1MN04	PAICS	0.0390549		2.20279	0.45397		2.23768	4.92915		1.5543	0.84464	3.93	2.6218	3.7967	3.4073	6.1414	6.3712
Prefoldin subunit 6	Q17Q89	PFDN6	0.00171294		2.3693	0.422066		1.53163	3.62887		1.5543	1.6893	1.572	1.3109	4.556	3.4073	2.7295	3.8227
6-phosphogluconate dehydrogenase, decarboxylating	A0A3S5ZPM3	PGD	0.000440812		2.72786	0.366588		5.2313	14.2703		6.2174	4.2232	3.93	6.5546	14.427	17.037	11.6	14.017
Pyruvate kinase	A5D984	PKM	0.0124345		1.53169	0.652875		16.5765	25.39		14.735	12.636	21.945	16.99	21.231	27.204	25.194	27.931
PLAA protein	A7Z055	PLAA	0.0402679		1.51768	0.658902		5.98868	9.08887		8.5489	6.7571	4.716	3.9327	9.1121	7.4961	9.5533	10.194
Putative phospholipase B-like 2	Q2KIY5	PLBD2	0.00150729		5.1866	0.192804		1.2039	6.24415		1.5543	1.6893	1.572	0	6.834	7.4961	6.8238	3.8227
Purine nucleoside phosphorylase	P55859	PNP	5.87511e-07		43.2996	0.0230949		0.393	17.0167		0	0	1.572	0	17.41	18.372	17.015	15.27
Inorganic pyrophosphatase	P37980	PPA1	0.00118699		#DIV/0!	0		0	5.0769		0	0	0	0	3.7967	4.0888	4.7767	7.6454
Peptidyl-prolyl cis-trans isomerase A	P62935	PPIA	2.78088e-05		3.83583	0.2607		5.70515	21.884		4.6105	5.3663	4.6628	8.181	20.228	19.803	24.684	22.821
Alpha isoform of regulatory subunit A, protein phosphatase 2	A5D973	PPP2R1A	0.000162902		1.99137	0.502166		4.87458	9.7071		4.663	5.0678	4.5238	5.2437	10.647	8.1926	10.418	9.5708
Serine/threonine-protein phosphatase	F1N719	PPP5C	0.0496586		2.74211	0.364683		1.5969	4.37887		1.5543	1.6893	3.144	0	2.278	3.4073	5.459	6.3712
Peroxiredoxin-6	O77834	PRDX6	0.000254231		4.46345	0.224042		3.88662	17.3478		7.7717	2.5339	3.93	1.3109	18.224	14.311	17.742	19.114
Prolargin	A6QQQ3	PRELP	3.73204e-05		25.7045	0.0389037		0.65545	16.848		0	0	0	2.6218	15.187	18.399	19.789	14.017
Proteasome activator subunit 3	A0A3Q1N077	PSME3	0.0328067		1.83093	0.54617		3.09772	5.67173		3.8859	1.6893	1.572	5.2437	5.3154	6.1332	6.1414	5.0969
Phosphoserine phosphatase	Q2KHU0	PSPH	0.0191826		#DIV/0!	0		0	3.37525		0	0	0	0	3.0374	1.3629	2.7295	6.3712
Ran GTPase activating protein 1	F1MFD5	RANGAP1	0.00208755		3.35867	0.297736		1.92243	6.4568		2.3315	1.6893	2.358	1.3109	5.3154	6.1332	5.459	8.9196
Retinoic acid receptor responder (Tazarotene induced) 1	Q0P5D6	RARRES1	0.000208196		5.44705	0.183586		3.4196	18.6268		0.77717	0.84464	5.502	6.5546	18.983	19.762	20.471	15.291
Ribonuclease inhibitor	Q3SZN8	RNH1	0.000117183		14.9694	0.0668028		0.798453	11.9524		0.77717	0.84464	1.572	0	14.427	9.5405	13.648	10.194
Carboxypeptidase	Q2NKZ9	SCPEP1	0.00614462		2.53504	0.394471		3.7349	9.46813		2.3315	4.2232	7.074	1.3109	10.631	8.859	8.1885	10.194
SHBG protein	A5PKC2	SHBG	0.0294189		6.15722	0.162411		0.599735	3.6927		1.5543	0.84464	0	0	5.3154	5.4517	2.7295	1.2742
Acid sphingomyelinase-like phosphodiesterase	A6QQN6	SMPDL3B	0.000130404		#DIV/0!	0		0	7.68585		0	0	0	0	7.5934	6.8146	6.1414	10.194
Sorting nexin-2	F1MZN7	SNX2	0.0213506		2.76324	0.361895		2.67122	7.38122		1.1748	1.709	5.1181	2.683	7.2403	7.1792	10.601	4.5044
Sortilin 1	A0A3Q1MFM8	SORT1	0.000104937		#DIV/0!	0		0	3.10105		0	0	0	0	3.0374	4.0888	2.7295	2.5485
Transaldolase	G5E5C8	TALDO1	0.000851981		5.74073	0.174194		2.15043	12.345		1.5543	3.3785	2.358	1.3109	10.631	10.222	17.059	11.468
TRPM8 channel-associated factor 2	A6QLU7	TCAF2	0.00702772		17.8274	0.0560936		0.1965	3.50307		0	0	0.786	0	4.556	4.7702	3.4119	1.2742
Thimet oligopeptidase	Q1JPJ8	THOP1	0.00415108		3.60414	0.277459		2.19342	7.9054		3.741	1.6263	1.5134	1.893	5.4827	7.8726	7.2263	11.04
Transketolase	Q6B855	TKT	0.000156241		7.79521	0.128284		1.03557	8.07245		0.92737	0.50393	0.62526	2.0857	5.8895	8.6737	9.3639	8.3627
Tripeptidyl aminopeptidase	A0A3Q1N178	TPP1	0.000469156		36.3953	0.0274761		0.1965	7.15167		0	0	0.786	0	9.8714	6.8146	6.8238	5.0969
Tubulin polymerization-promoting protein family member 3	Q3ZCC8	TPPP3	0.0460639		2.06997	0.483099		1.32268	2.7379		0.77717	0.84464	2.358	1.3109	3.0374	2.0444	2.0471	3.8227
Translationally-controlled tumor protein	Q5E984	TPT1	0.00225608		4.06642	0.245916		1.7912	7.28378		2.3315	1.6893	3.144	0	8.3527	6.8146	8.8709	5.0969
Tubulin alpha-1C chain	Q3ZCJ7	TUBA1C	0.0220159		1.51795	0.658784		18.3923	27.9185		14.074	20.553	16.826	22.116	27.227	21.427	29.549	33.471
Tubulin alpha-4A chain	P81948	TUBA4A	0.00464756		2.44049	0.409755		4.25713	10.3895		3.9607	6.3687	5.3778	1.3213	10.474	10.087	12.612	8.3848
Thioredoxin	O97680	TXN	0.00771484		2.17246	0.460308		2.4613	5.34708		2.3315	2.5339	2.358	2.6218	6.834	4.0888	4.0943	6.3712
Ubiquitin-like modifier-activating enzyme 1	A3KMV5	UBA1	0.00211339		2.11448	0.472929		13.0721	27.6408		18.652	12.67	11.79	9.1764	24.299	32.029	30.025	24.21
Ubiquitin carboxyl-terminal hydrolase isozyme L3	Q2TBG8	UCHL3	0.00771319		5.26001	0.190114		1.95173	10.2661		2.3315	3.3785	0.786	1.3109	5.3154	10.222	10.236	15.291
Ubiquitin carboxyl-terminal hydrolase	F1N3P2	USP5	0.00196267		2.74264	0.364612		5.09345	13.9695		8.5489	4.2232	2.358	5.2437	15.946	10.903	15.012	14.017
Metavinculin	F1N789	VCL	0.000296183		3.68303	0.271515		5.92488	21.8215		3.1087	5.9124	5.502	9.1764	16.705	23.17	23.201	24.21
Vanin 2	F1N3U5	VNN2	0.000400545		#DIV/0!	0		0	5.20158		0	0	0	0	6.0747	6.8146	4.0943	3.8227
von Willebrand factor A domain-containing protein 7	A0A3Q1M993	VWA7	0.0112372		#DIV/0!	0		0	4.52615		0	0	0	0	2.278	5.4517	2.7295	7.6454
Clusterin	F1MWI1		0.0197102		#DIV/0!	0		0	2.60014		0	0	0	0	3.5917	4.373	0.89587	1.54

## Sheet: List of specific up in vivo
Table S6. List of stage-specific proteins significantly more abundant in vivo than in vitro
4-6 cells			8-12 cells			Morula			Compact Morula			Blastocyst
Protein name (51)	Gene name		Protein name (26)	Gene name		Protein name (27)	Gene name		Protein name (30)	Gene name		Protein name (242)	Gene name
ATP binding cassette subfamily B member 7	ABCB7		Cytoplasmic aconitate hydratase	ACO1		Alpha-1,4-N-acetylglucosaminyltransferase	A4GALT		DNA-(apurinic or apyrimidinic site) endonuclease	APEX1		Alanine--tRNA ligase	AARS1
Annexin A8	ANXA8		Low molecular weight phosphotyrosine protein phosphatase	ACP1		Adhesion G protein-coupled receptor E5	ADGRE5		Tight junction protein 2	TJP2		Acetyl-CoA acetyltransferase 2	ACAT2
V-type proton ATPase subunit E 1	ATP6V1E1		Actin-related protein 2/3 complex subunit 1A	ARPC1A		Serum amyloid P-component	APCS		AT-hook containing transcription factor 1	AHCTF1		Tartrate-resistant acid phosphatase type 5	ACP5
Calcyphosin	CAPS		Actin-related protein 2/3 complex subunit 2	ARPC2		ADP ribosylation factor like GTPase 10	ARL10		Regulation of nuclear pre-mRNA domain containing 1B	RPRD1B		Actin-related protein 3	ACTR3
Coiled-coil domain containing 6	CCDC6		Calcyclin-binding protein	CACYBP		Hsp90 co-chaperone Cdc37	CDC37		Family with sequence similarity 114 member A2	FAM114A2		Adenosine deaminase	ADA
Uncharacterized protein	CGREF1		Coiled-coil domain containing 50	CCDC50		DNA helicase	CHD4		Leucyl-tRNA synthetase	LARS1		Adenylosuccinate lyase	ADSL
Dynamin GTPase	DNM2		Corneodesmosin	CDSN		Clathrin interactor 1	CLINT1		KRT5 protein	KRT5		Aspartylglucosaminidase	AGA
Eukaryotic translation initiation factor 1B	EIF1B		Collectin-43	CL43		Cellular repressor of E1A stimulated genes 1	CREG1		Nucleosome assembly protein 1-like 1	NAP1L1		Adenosylhomocysteinase	AHCY
Fibrinogen beta chain	FGB		Carnosine dipeptidase 1	CNDP1		Coxsackievirus and adenovirus receptor homolog	CXADR		Glomulin, FKBP associated protein	GLMN		AHA1, activator of heat shock 90kDa protein ATPase homolog 1 (Yeast)	AHSA1
Galactokinase	GALK1		CTP synthase	CTPS1		EMI domain containing 1	EMID1		GRIP and coiled-coil domain containing 2	GCC2		Aldo-keto reductase family 1 member A1	AKR1A1
G protein subunit alpha i3	GNAI3		Cathepsin B	CTSB		Histone H1.1	H1-1		Nuclear pore complex protein Nup96	NUP98		Aldo-keto reductase family 1 member B1	AKR1B1
Guanine nucleotide-binding protein G(I)/G(S)/G(T) subunit beta-2	GNB2		Tyrosine-protein kinase	FER		H1.4 linker histone, cluster member	H1-4		Eukaryotic translation initiation factor 4B	EIF4B		Delta-aminolevulinic acid dehydratase	ALAD
Gastrin-releasing peptide	GRP		3-galactosyl-N-acetylglucosaminide 4-alpha-L-fucosyltransferase FUT3	FUT3		KH-type splicing regulatory protein	KHSRP		Eukaryotic translation initiation factor 5	EIF5		Alpha-aminoadipic semialdehyde dehydrogenase	ALDH7A1
Heterogeneous nuclear ribonucleoprotein H1	HNRNPH1		Keratin, type I cytoskeletal 28	KRT28		ATP synthase protein 8	MT-ATP8		Keratin 2	KRT2		Acidic leucine-rich nuclear phosphoprotein 32 family member B	ANP32B
Heterogeneous nuclear ribonucleoprotein K	HNRNPK		U8 snoRNA-decapping enzyme	NUDT16		NADH dehydrogenase [ubiquinone] 1 alpha subcomplex subunit 8	NDUFA8		Ubiquitin family domain containing 1	UBFD1		Rho GTPase activating protein 18	ARHGAP18
Insulin-like growth factor-binding protein 3	IGFBP3		Olfactomedin 4	OLFM4		Vesicle-fusing ATPase	NSF		CCT-alpha	TCP1		Rho GDP-dissociation inhibitor 1	ARHGDIA
Insulin-like growth factor-binding protein 5	IGFBP5		Platelet-activating factor acetylhydrolase IB subunit alpha2	PAFAH1B2P68402		Regulator of microtubule dynamics protein 3	RMDN3		Prothrombin	F2		Argininosuccinate lyase	ASL
Inosine-5'-monophosphate dehydrogenase 2	IMPDH2		Poly(rC)-binding protein 1	PCBP1		60S acidic ribosomal protein P1	RPLP1		NADH dehydrogenase [ubiquinone] 1 alpha subcomplex subunit 10, mitochondrial	NDUFA10		Asparagine synthetase [glutamine-hydrolyzing]	ASNS
Kinesin family member 13B	KIF13B		Plasminogen	PLG		Succinate dehydrogenase [ubiquinone] iron-sulfur subunit, mitochondrial	SDHB		Importin subunit alpha-7	KPNA6		Isoaspartyl peptidase/L-asparaginase	ASRGL1
Keratin, type I cytoskeletal 19	KRT19		Arginyl aminopeptidase	RNPEP		Serine protease inhibitor clade E member 2	SERPINE2		Eukaryotic translation initiation factor 4H	EIF4H		Bifunctional purine biosynthesis protein ATIC	ATIC
Beta-lactoglobulin	LGB		60S ribosomal protein L5	RPL5		Tricarboxylate transport protein, mitochondrial	SLC25A1		Keratin, type II cytoskeletal 7	KRT7		Copper transport protein ATOX1	ATOX1
LDL receptor related protein associated protein 1	LRPAP1		RNA 3'-terminal phosphate cyclase	RTCA		Serine/arginine-rich splicing factor 7	SRSF7		U6 snRNA-associated Sm-like protein LSm5	LSM5		Branched-chain-amino-acid aminotransferase	BCAT1
[F-actin]-monooxygenase MICAL1	MICAL1		Syntaxin-binding protein 1	STXBP1		Metalloendopeptidase	TLL1		LIM and SH3 domain protein 1	LASP1		Bleomycin hydrolase	BLMH
MTX2 protein	MTX2		Threonine--tRNA ligase 1, cytoplasmic	TARS1		Tubulin beta-5 chain	TUBB5		DNA mismatch repair protein Msh2	MSH2		Phosphoglycerate mutase	BPGM
MYH11 protein	MYH11		Transmembrane p24 trafficking protein 3	TMED3		Voltage-dependent anion-selective channel protein 2	VDAC2		Transportin-1	TNPO1		Calpain small subunit 1	CAPNS1
NADH dehydrogenase [ubiquinone] 1 alpha subcomplex subunit 5	NDUFA5		Triosephosphate isomerase	TPI1		Uncharacterized protein			Microtubule-associated protein RP/EB family member 2	MAPRE2		Caspase-6	CASP6
NADH-ubiquinone oxidoreductase 75 kDa subunit, mitochondrial	NDUFS1					(Bos taurus) 47 kDa protein			Optineurin	OPTN		CBX3 protein	CBX3
N-glycanase 1	NGLY1								F-actin-capping protein subunit alpha-2	CAPZA2		Coiled-coil domain-containing protein 58	CCDC58
Aminopeptidase-like 1	NPEPL1								Macrophage-capping protein	CAPG		Cofilin-1	CFL1
Nucleoporin 54kDa	NUP54								Peptidyl-prolyl cis-trans isomerase FKBP4	FKBP4		Anamorsin	CIAPIN1
Pyridoxal-dependent decarboxylase domain-containing protein 1	PDXDC1											Chloride intracellular channel protein 1	CLIC1
Podocan	PODN											Clustered mitochondria protein homolog	CLUH
Serine/threonine-protein phosphatase 2A catalytic subunit alpha isoform	PPP2CA											UMP-CMP kinase	CMPK1
Sulfhydryl oxidase	QSOX1											Canopy 2 homolog (Zebrafish)	CNPY2
RNA binding motif protein 3	RBM3											COP9 signalosome subunit 5	COPS5
Mitochondrial Rho GTPase 1	RHOT1											Zeta-crystallin	CRYZ
Required for meiotic nuclear division 1 homolog	RMND1											Cystatin-B	CSTB
Solute carrier family 25 member 13	SLC25A13											Cystathionine gamma-lyase	CTH
Signal transducer and activator of transcription	STAT3											Cullin 3	CUL3
Surfeit locus protein 4	SURF4											Cytochrome c1, heme protein, mitochondrial	CYC1
Tubulin-specific chaperone D	TBCD											Acyl-CoA-binding protein	DBI
Metalloproteinase inhibitor 2	TIMP2											Drebrin-like protein	DBNL
Transmembrane emp24 domain-containing protein 10	TMED10											m7GpppX diphosphatase	DCPS
TMED7 protein	TMED7											D-dopachrome decarboxylase	DDT
Transmembrane protein 65	TMEM65											ATP-dependent RNA helicase DDX19A	DDX19A
Tubulin beta-3 chain	TUBB3											Dehydrogenase/reductase SDR family member 11	DHRS11
Tubulin beta-6 chain	TUBB6											Dehydrogenase/reductase SDR family member 4	DHRS4
Twinfilin-1	TWF1											Aspartyl aminopeptidase	DNPEP
Ubiquitin-conjugating enzyme E2 H	UBE2H											Dihydropyrimidinase-related protein 2	DPYSL2
Vimentin	VIM											Destrin	DSTN
Small ubiquitin-related modifier												Dynein light chain 1, cytoplasmic	DYNLL1
												EF-hand domain-containing protein D2	EFHD2
												Eukaryotic translation initiation factor 4C	EIF1AX
												S-formylglutathione hydrolase	ESD
												Fatty acid-binding protein, heart	FABP3
												Fatty acid-binding protein 5	FABP5
												Fumarylacetoacetate hydrolase domain-containing protein 2	FAHD2
												Family with sequence similarity 169 member A	FAM169A
												Farnesyl pyrophosphate synthase	FDPS
												Bis(5'-adenosyl)-triphosphatase	FHIT
												Fascin	FSCN1
												Lysosomal alpha-glucosidase	GAA
												Galactose mutarotase	GALM
												Diadenosine tetraphosphate synthetase	GARS1
												Uncharacterized protein	GATD3A
												2-amino-3-ketobutyrate coenzyme A ligase, mitochondrial	GCAT
												Gamma-ECS	GCLC
												Rab GDP dissociation inhibitor alpha	GDI1
												Geranylgeranyl pyrophosphate synthase	GGPS1
												Glycerol kinase	GK
												Lactoylglutathione lyase	GLO1
												Glyoxalase domain-containing protein 4	GLOD4
												Glutaredoxin-1	GLRX
												Glutaredoxin-3	GLRX3
												Glutamine amidotransferase	GMPS
												Glucosamine-6-phosphate isomerase 1	GNPDA1
												Glucosamine-6-phosphate isomerase 2	GNPDA2
												N-acetylglucosamine-6-sulfatase	GNS
												Golgi reassembly stacking protein 2	GORASP2
												Aspartate aminotransferase, cytoplasmic	GOT1
												Aspartate aminotransferase, mitochondrial	GOT2
												Glutathione peroxidase 1	GPX1
												Adapter protein GRB2	GRB2
												Glyoxylate and hydroxypyruvate reductase	GRHPR
												GrpE protein homolog 1, mitochondrial	GRPEL1
												Glutathione reductase	GSR
												Glutathione S-transferase Mu 1	GSTM1
												Glutathione S-transferase	GSTM3
												Glutathione S-transferase P	GSTP1
												Guanylate kinase	GUK1
												Glycogenin 1	GYG1
												Histidine--tRNA ligase, cytoplasmic	HARS1
												Heme-binding protein 1	HEBP1
												Hexokinase	HK2
												High mobility group protein B2	HMGB2
												Isopentenyl-diphosphate Delta-isomerase	IDI1
												Inositol polyphosphate 1-phosphatase	INPP1
												Iron-sulfur cluster assembly 1 homolog, mitochondrial	ISCA1
												Isochorismatase domain-containing protein 1	ISOC1
												Inositol-tetrakisphosphate 1-kinase	ITPK1
												Cytosol aminopeptidase	LAP3
												Galectin	LGALS7
												Asparaginyl endopeptidase	LGMN
												GAGE domain-containing protein	LOC100848555
												Glycine N-methyltransferase	LOC112443696
												Uncharacterized protein	LOC112444303
												Leucine zipper and CTNNBIP1 domain-containing protein	LZIC
												Beta-mannosidase	MANBA
												S-adenosylmethionine synthase	MAT2A
												Matrilin 4	MATN4
												DNA replication licensing factor MCM7	MCM7
												Malate dehydrogenase, cytoplasmic	MDH1
												Malic enzyme	ME2
												Methyltransferase-like 26	METTL26
												Macrophage migration inhibitory factor	MIF
												Methylmalonyl-CoA mutase, mitochondrial	MMUT
												S-methyl-5'-thioadenosine phosphorylase	MTAP
												c-Myc-binding protein	MYCBP
												MYG1 exonuclease	MYG1
												N-acetylneuraminate synthase	NANS
												ATP-dependent (S)-NAD(P)H-hydrate dehydratase	NAXD
												NAD(P)H-hydrate epimerase	NAXE
												NIF3-like protein 1	NIF3L1
												Omega-amidase NIT2	NIT2
												NACHT, LRR and PYD domains-containing protein 9	NLRP9
												Aminopeptidase	NPEPPS
												Nucleophosmin/nucleoplasmin 2	NPM2
												Nudix hydrolase 15	NUDT15
												Nudix hydrolase 5	NUDT5
												Nuclear transport factor 2	NUTF2
												O-GlcNAcase	OGA
												Obg-like ATPase 1	OLA1
												Oxysterol-binding protein	OSBP
												Osteoclast-stimulating factor 1	OSTF1
												Ubiquitin thioesterase	OTUB1
												Non-specific serine/threonine protein kinase	OXSR1
												Protein-arginine deiminase	PADI6
												Platelet-activating factor acetylhydrolase IB subunit alpha	PAFAH1B1
												Parkinson disease protein 7 homolog	PARK7
												Pterin-4-alpha-carbinolamine dehydratase	PCBD1
												Protein-L-isoaspartate(D-aspartate) O-methyltransferase	PCMT1
												Proliferating cell nuclear antigen	PCNA
												Programmed cell death protein 5	PDCD5
												Pyridoxal kinase	PDXK
												Pyridoxal phosphate phosphatase	PDXP
												Phosphatidylethanolamine-binding protein 1	PEBP1
												Peptidase D	PEPD
												Formylglycinamide ribonucleotide amidotransferase	PFAS
												Prefoldin subunit 1	PFDN1
												Prefoldin subunit 2	PFDN2
												Prefoldin subunit 5	PFDN5
												Profilin-1	PFN1
												Phosphoglycerate mutase 1	PGAM1
												Phosphoglycerate kinase 1	PGK1
												6-phosphogluconolactonase	PGLS
												Phosphoglucomutase-1	PGM1
												Phosphoglucomutase 2	PGM2
												PGM2L1 protein	PGM2L1
												Peptidyl-prolyl cis-trans isomerase NIMA-interacting 1	PIN1
												Phosphatidylinositol transfer protein alpha isoform	PITPNA
												Phosphatidylinositol transfer protein beta isoform	PITPNB
												Pyridoxal phosphate homeostasis protein	PLPBP
												Phosphomannomutase 2	PMM2
												Peptidyl-prolyl cis-trans isomerase D	PPID
												Peptidyl-prolyl cis-trans isomerase-like 1	PPIL1
												Protein phosphatase methylesterase 1	PPME1
												Serine/threonine-protein phosphatase 2A 56 kDa regulatory subunit	PPP2R5D
												Peroxiredoxin-2	PRDX2
												Peroxiredoxin-5, mitochondrial	PRDX5
												cAMP-dependent protein kinase type I-alpha regulatory subunit	PRKAR1A
												Proteasome subunit alpha type-4	PSMA4
												26S proteasome non-ATPase regulatory subunit 9	PSMD9
												Pentatricopeptide repeat domain-containing protein 3, mitochondrial	PTCD3
												Prostaglandin E synthase 3	PTGES3
												Prostaglandin reductase 2	PTGR2
												Serine/threonine-protein phosphatase 2A activator	PTPA
												Putative peptidyl-tRNA hydrolase PTRHD1	PTRHD1
												Haloacid dehalogenase-like hydrolase domain containing 1A	PUDP
												Dihydropteridine reductase	QDPR
												UV excision repair protein RAD23 homolog B	RAD23B
												GTP-binding nuclear protein Ran	RAN
												Ran-specific GTPase-activating protein	RANBP1
												RNA binding motif protein 12	RBM12
												Oligoribonuclease, mitochondrial	REXO2
												Ribose-5-phosphate isomerase	RPIA
												Ribosomal protein S6 kinase	RPS6KA1
												Ribonucleoside-diphosphate reductase	RRM1
												RTF1 homolog, Paf1/RNA polymerase II complex component	RTF1
												SUMO-activating enzyme subunit 1	SAE1
												Methanethiol oxidase	SELENBP1
												Selenide, water dikinase 1	SEPHS1
												Plasma serine protease inhibitor	SERPINA5
												Serpin family B member 5	SERPINB5
												Serpin B6	SERPINB6
												Small glutamine-rich tetratricopeptide repeat-containing protein alpha	SGTA
												SH3 domain-binding glutamic acid-rich-like protein 2	SH3BGRL2
												Solute carrier family 25 (Carnitine/acylcarnitine translocase), member 20	SLC25A20
												Spermine synthase	SMS
												Sorting nexin-5	SNX5
												Superoxide dismutase [Cu-Zn]	SOD1
												Sorbitol dehydrogenase	SORD
												Sorcin	SRI
												Spermidine synthase	SRM
												Serine/arginine repetitive matrix 2	SRRM2
												Serrate RNA effector molecule homolog	SRRT
												Lupus La protein homolog	SSB
												STK24 protein	STK24
												Serine-threonine kinase receptor-associated protein	STRAP
												Succinate--CoA ligase [ADP-forming] subunit beta, mitochondrial	SUCLA2
												Protein SGT1 homolog	SUGT1
												Transcription elongation factor SPT5	SUPT5H
												Transgelin-2	TAGLN2
												Tubulin-specific chaperone A	TBCA
												Tubulin-folding cofactor B	TBCB
												Tubulin-specific chaperone E	TBCE
												Testin	TES
												THUMP domain-containing protein 1	THUMPD1
												Fructose-2,6-bisphosphatase TIGAR	TIGAR
												Talin 1	TLN1
												Tropomyosin beta chain	TPM2
												Tropomyosin alpha-3 chain	TPM3
												Tropomyosin 4	TPM4
												Thioredoxin domain-containing protein 17	TXNDC17
												Thioredoxin reductase 1, cytoplasmic	TXNRD1
												SUMO-activating enzyme subunit 2	UBA2
												UBAP2L protein	UBAP2L
												Ubiquitin-conjugating enzyme E2 D3	UBE2D3
												Ubiquitin-conjugating enzyme E2 L3	UBE2L3
												Ubiquitin-conjugating enzyme E2 N	UBE2N
												Ubiquitin carboxyl-terminal hydrolase isozyme L1	UCHL1
												UTP--glucose-1-phosphate uridylyltransferase	UGP2
												OMPdecase	UMPS
												Uroporphyrinogen decarboxylase	UROD
												Prefoldin subunit 3	VBP1
												Tryptophan--tRNA ligase, cytoplasmic	WARS1
												14-3-3 protein epsilon	YWHAE
												14-3-3 protein gamma	YWHAG
												14-3-3 protein theta	YWHAQ
												14-3-3 protein zeta/delta	YWHAZ
												Uncharacterized protein
												Uncharacterized protein
												Ferritin

## Sheet: List of specific down in vivo
Table S6. List of stage-specific proteins significantly less abundant in vivo than in vitro
4-6 cells			8-12 cells			Morula			Compact Morula			Blastocyst
Protein name (52)	Gene name		Protein name (51)	Gene name		Protein name (66)	Gene name		Protein name (79)	Gene name		Protein name (129)	Gene name
Adiponectin	ADIPOQ		Alpha-fetoprotein	AFP		ATP binding cassette subfamily B member 7	ABCB7		Acyl-CoA dehydrogenase family member 9	ACAD9		ATP-citrate synthase	ACLY
A-kinase anchoring protein 1	AKAP1		Delta-1-pyrroline-5-carboxylate synthase	ALDH18A1		Medium-chain specific acyl-CoA dehydrogenase, mitochondrial	ACADM		Short/branched chain specific acyl-CoA dehydrogenase, mitochondrial	ACADSB		Acyl-CoA synthetase long chain family member 3	ACSL3
Albumin	ALB		Alpha-methylacyl-CoA racemase	AMACR		Acyl-CoA synthetase long chain family member 4	ACSL4		Very long-chain specific acyl-CoA dehydrogenase, mitochondrial	ACADVL		Afadin, adherens junction formation factor	AFDN
Apolipoprotein A-II	APOA2		AP-2 complex subunit beta	AP2B1		Beta-centractin	ACTR1B		Acyl-coenzyme A thioesterase 9, mitochondrial	ACOT9		AHNAK nucleoprotein	AHNAK
Chromosome 10 C15orf48 homolog	C10H15orf48		Rho guanine nucleotide exchange factor 37	ARHGEF37		Anoctamin	ANO10		Acyl-CoA synthetase long chain family member 1	ACSL1		Annexin	ANXA1
Complement component C9	C9		Phospholipid-transporting ATPase	ATP8A1		Annexin A4	ANXA4		Aldehyde dehydrogenase, mitochondrial	ALDH2		Annexin	ANXA3
Cadherin-3	CDH3		Ataxin 2 like	ATXN2L		AP-3 complex subunit beta-1	AP3B1		Delta-1-pyrroline-5-carboxylate dehydrogenase, mitochondrial	ALDH4A1		Adipocyte plasma membrane-associated protein	APMAP
Centromere protein F	CENPF		Calmodulin	CALM		AP-3 complex subunit delta-1	AP3D1		Annexin	ANXA11		Apolipoprotein A-I	APOA1
Clathrin light chain A	CLTA		Chaperonin containing TCP1 subunit 5	CCT5		Apolipoprotein A-IV	APOA4		ADP ribosylation factor interacting protein 1	ARFIP1		ADP-ribosylation factor-like protein 8B	ARL8B
DnaJ homolog subfamily A member 1	DNAJA1		CDGSH iron-sulfur domain-containing protein 2	CISD2		Calcium-transporting ATPase type 2C member 1	ATP2C1		Arginase-2, mitochondrial	ARG2		Armadillo repeat containing 10	ARMC10
Erythroid differentiation regulatory factor 1	EDRF1		Ubiquinone biosynthesis protein COQ9, mitochondrial	COQ9		Branched-chain-amino-acid aminotransferase	BCAT1		B-cell receptor-associated protein	BCAP31		Calnexin	CANX
Eukaryotic translation initiation factor 3 subunit I	EIF3I		Casein kinase II subunit alpha'	CSNK2A2		Complement C5a anaphylatoxin	C5		BCL2 interacting protein 1	BNIP1		SAP domain-containing protein	CCAR1
Eukaryotic translation initiation factor 3 subunit J	EIF3J		Cortactin	CTTN		Complement component C7	C7		Cysteine--tRNA ligase, mitochondrial	CARS2		Cell division cycle 5-like protein	CDC5L
Eukaryotic translation initiation factor 4E	EIF4E		Aspartate--tRNA ligase, cytoplasmic	DARS1		Calcium/calmodulin-dependent protein kinase type II subunit delta	CAMK2D		Cyclin-dependent-like kinase 5	CDK5		CDCA8 protein	CDCA8
Eukaryotic translation initiation factor 4E family member 1B	EIF4E1B		2,4-dienoyl-CoA reductase 1	DECR1		Cysteinyl-tRNA synthetase	CARS1		Caseinolytic mitochondrial matrix peptidase chaperone subunit X	CLPX		Cingulin	CGN
EPS15 protein	EPS15		Dynein light chain roadblock-type 1	DYNLRB1		Cap-specific mRNA (nucleoside-2'-O-)-methyltransferase 1	CMTR1		Peroxisomal carnitine O-octanoyltransferase	CROT		Charged multivesicular body protein 2A	CHMP2A
Epidermal growth factor receptor pathway substrate 15 like 1	EPS15L1		Enhancer of mRNA-decapping protein 4	EDC4		COMM domain-containing protein 9	COMMD9		Citrate synthase, mitochondrial	CS		CDGSH iron-sulfur domain-containing protein 1	CISD1
Endoplasmic reticulum resident protein 44	ERP44		Eukaryotic translation initiation factor 2 subunit 3	EIF2S3		COP9 signalosome complex subunit 8	COPS8		Catenin beta-1	CTNNB1		Coatomer subunit alpha	COPA
FMR1 autosomal homolog 2	FXR2		Endoplasmic reticulum resident protein 29	ERP29		Ceruloplasmin	CP		Lipoamide acyltransferase component of branched-chain alpha-keto acid dehydrogenase complex, mitochondrial	DBT		Ubiquinone biosynthesis O-methyltransferase, mitochondrial	COQ3
Guanine nucleotide-binding protein G(i) subunit alpha-1	GNAI1		CAP-ZIP_m domain-containing protein	FAM21A		RNA helicase	DHX15		Acetyltransferase component of pyruvate dehydrogenase complex	DLAT		Coronin	CORO1C
Glycoprotein M6B	GPM6B		Phenylalanyl-tRNA synthetase beta subunit	FARSB		dTMP kinase	DTYMK		Farnesyl pyrophosphate synthase	FDPS		Cysteine and glycine-rich protein 2	CSRP2
Histone H1.8	H1-8		Synaptic functional regulator FMR1	FMR1		Enoyl-CoA hydratase, mitochondrial	ECHS1		Uncharacterized protein	FMC1-LUC7L2		CSTF3 protein	CSTF3
3-hydroxyisobutyrate dehydrogenase, mitochondrial	HIBADH		Guanine nucleotide-binding protein G(I)/G(S)/G(O) subunit gamma-12	GNG12		Enoyl-CoA delta isomerase 2	ECI2		Glutamate dehydrogenase (NAD(P)(+))	GLUD1		RNA helicase	DDX21
ITPR interacting domain containing 2	ITPRID2		3-hydroxyisobutyryl-CoA hydrolase, mitochondrial	HIBCH		Eukaryotic translation initiation factor 3 subunit D	EIF3D		GrpE protein homolog 1, mitochondrial	GRPEL1		Uncharacterized protein	DIAPH1
Lectin, mannose binding 1	LMAN1		Hexokinase	HK2		Eukaryotic translation initiation factor 4 gamma 2	EIF4G2		Guanylate kinase	GUK1		DnaJ homolog subfamily B member 1	DNAJB1
Leucine-rich repeat flightless-interacting protein 2	LRRFIP2		Inter-alpha-trypsin inhibitor heavy chain H3	ITIH3		Enhancer of rudimentary homolog	ERH		Heterogeneous nuclear ribonucleoprotein A/B	HNRNPAB		DnaJ heat shock protein family (Hsp40) member C13	DNAJC13
Phosphatidylinositol-3-phosphate phosphatase	MTMR3		KH domain containing 3 like, subcortical maternal complex member	KHDC3L		F-box and WD repeat domain containing 11	FBXW11		Heterogeneous nuclear ribonucleoprotein H3	HNRNPH3		Desmoplakin	DSP
Myeloid-derived growth factor	MYDGF		Kinesin-like protein	KIF2C		Peptidyl-prolyl cis-trans isomerase FKBP2	FKBP2		Uncharacterized protein	HNRNPUL2		Eukaryotic translation initiation factor 3 subunit E	EIF3E
Nicastrin	NCSTN		Leucine rich repeat containing 47	LRRC47		Fibronectin type III and SPRY domain-containing protein 1	FSD1		Heat shock protein family A (Hsp70) member 6	HSPA6		Eukaryotic translation initiation factor 3 subunit K	EIF3K
Nuclear FMR1 interacting protein 2	NUFIP2		Myosin heavy chain 9	MYH9		Uncharacterized protein	GATD3A		60 kDa chaperonin	HSPD1		Ectonucleotide pyrophosphatase/phosphodiesterase 1	ENPP1
Protein-9	OS9		NACHT, LRR and PYD domains-containing protein 9	NLRP9		Guanine nucleotide-binding protein G(I)/G(S)/G(T) subunit beta-2	GNB2		Isoleucyl-tRNA synthetase	IARS2		Ezrin	EZR
Oxysterol-binding protein	OSBPL10		Nucleoporin 155	NUP155		Hydroxyacyl-CoA dehydrogenase	HADH		Isocitrate dehydrogenase [NADP], mitochondrial	IDH2		Fibrinogen beta chain	FGB
Protein kinase C eta type	PRKCH		OCIA domain containing 1	OCIAD1		Histidine triad nucleotide-binding protein 2, mitochondrial	HINT2		Lysine--tRNA ligase	KARS1		Filamin A	FLNA
Proteasome subunit alpha type-6	PSMA6		Uncharacterized protein	PARP12		Isovaleryl-CoA dehydrogenase, mitochondrial	IVD		Uncharacterized protein	LOC538435		Filamin C	FLNC
26S proteasome regulatory subunit 8	PSMC5		Pyruvate carboxylase, mitochondrial	PC		Kinesin-like protein	KIF5B		Lon protease homolog, mitochondrial	LONP1		Flotillin-1	FLOT1
26S proteasome non-ATPase regulatory subunit 3	PSMD3		26S proteasome non-ATPase regulatory subunit 1	PSMD1		Importin subunit alpha-7	KPNA6		Malic enzyme	ME2		G protein subunit alpha i2	GNAI2
RAD50 double strand break repair protein	RAD50		26S proteasome non-ATPase regulatory subunit 4	PSMD4		Leucyl-tRNA synthetase	LARS1		LRP chaperone MESD	MESD		G protein subunit alpha i3	GNAI3
60S ribosomal protein L11	RPL11		Rab3 GTPase-activating protein catalytic subunit	RAB3GAP1		Malonyl-CoA-acyl carrier protein transacylase	MCAT		MMAA protein	MMAA		Golgin A4	GOLGA4
60S ribosomal protein L14	RPL14		60S ribosomal protein L24	RPL24		Myosin IE	MYO1E		Non-SMC condensin I complex subunit G	NCAPG		General transcription factor II-I	GTF2I
60S ribosomal protein L5	RPL5		RuvB-like helicase	RUVBL1		NCK associated protein 1	NCKAP1		Nucleoporin NDC1	NDC1		High density lipoprotein binding protein	HDLBP
40S ribosomal protein S19	RPS19		Serpin peptidase inhibitor, clade A (Alpha-1 antiproteinase, antitrypsin), member 7	SERPINA7		Succinyl-CoA:3-ketoacid-coenzyme A transferase	OXCT1		Kinetochore protein Hec1	NDC80		Heme oxygenase (biliverdin-producing)	HMOX2
Secretory carrier-associated membrane protein	SCAMP3		Syntaxin-17	STX17		Protein-serine/threonine kinase	PDK3		NADH dehydrogenase [ubiquinone] 1 subunit C2	NDUFC2		Hydroxysteroid (17-beta) dehydrogenase 11	HSD17B11
Serpin A3-4	SERPINA3-4		Supervillin	SVIL		Plectin	PLEC		MKI67 FHA domain-interacting nucleolar phosphoprotein	NIFK		Hydroxysteroid (17-beta) dehydrogenase 4	HSD17B4
Plasma serine protease inhibitor	SERPINA5		Trafficking protein particle complex 12	TRAPPC12		Serine/threonine-protein phosphatase	PPP5C		NACHT, LRR and PYD domains-containing protein 5	NLRP5		Endoplasmin	HSP90B1
Stress-induced-phosphoprotein 1	STIP1		TSC complex subunit 2	TSC2		Proteasome 26S subunit, ATPase 1	PSMC1		Glycylpeptide N-tetradecanoyltransferase 1	NMT1		Endoplasmic reticulum chaperone BiP	HSPA5
TMEM87A protein	TMEM87A		Thioredoxin reductase 2, mitochondrial	TXNRD2		26S proteasome regulatory subunit 7	PSMC2		NRAS protein	NRAS		Heat shock protein beta-1	HSPB1
TPD52 like 2	TPD52L2		E3 ubiquitin-protein ligase UHRF1	UHRF1		26S proteasome regulatory subunit 10B	PSMC6		2-oxoglutarate dehydrogenase, mitochondrial	OGDH		Hypoxia up-regulated 1	HYOU1
Transthyretin	TTR		Pantetheinase	VNN1		26S proteasome non-ATPase regulatory subunit 11	PSMD11		Ovochymase 1	OVCH1		Integrin alpha-5	ITGA5
Thioredoxin domain-containing protein 12	TXNDC12		Nucleoplasmin domain-containing protein			26S proteasome non-ATPase regulatory subunit 2	PSMD2		Polyadenylate-binding protein 1	PABPC1		Integrin beta-1	ITGB1
Y-box-binding protein 1	YBX1		(Bos taurus) 9 kDa protein			26S proteasome non-ATPase regulatory subunit 5	PSMD5		Ras-related protein Rab-21	RAB21		Integrin beta	ITGB4
Y-box binding protein 2	YBX2		Hemoglobin fetal subunit beta			26S proteasome non-ATPase regulatory subunit 7	PSMD7		RAB35 protein	RAB35		Junction plakoglobin	JUP
Nucleophosmin						40S ribosomal protein SA	RPSA		Ras-related protein Rab-3C	RAB3C		Mast/stem cell growth factor receptor Kit	KIT
						RNA transcription, translation and transport factor protein	RTRAF		RAB9A, member RAS oncogene family	RAB9A		Keratin 18	KRT18
						Sec1 family domain containing 1	SCFD1		RNA-binding protein 4	RBM4		Keratin, type I cytoskeletal 19	KRT19
						ST13 Hsp70 interacting protein	ST13		Oligoribonuclease, mitochondrial	REXO2		Keratin, type II cytoskeletal 8	KRT8
						Succinate--CoA ligase [ADP-forming] subunit beta, mitochondrial	SUCLA2		60S ribosomal protein L28	RPL28		Laminin subunit beta 1	LAMB1
						Tudor and KH domain containing	TDRKH		40S ribosomal protein S11	RPS11		SpaA domain-containing protein	LOC515570
						Transforming growth factor-beta-induced protein ig-h3	TGFBI		40S ribosomal protein S12	RPS12		Alkaline phosphatase	LOC516378
						Trafficking protein particle complex subunit 11	TRAPPC11		40S ribosomal protein S2	RPS2		Ly1 antibody reactive	LYAR
						Ubiquitin like modifier activating enzyme 6	UBA6		40S ribosomal protein S3a	RPS3A		Microtubule actin crosslinking factor 1	MACF1
						UDP-glucose glycoprotein glucosyltransferase 2	UGGT2		40S ribosomal protein S5	RPS5		Corrinoid adenosyltransferase	MMAB
						Ubiquitinyl hydrolase 1	USP9X		40S ribosomal protein S6	RPS6		U3 small nucleolar ribonucleoprotein protein MPP10	MPHOSPH10
						Ubiquitinyl hydrolase 1	VCPIP1		Reticulon	RTN4		Cytochrome c oxidase subunit 2	MT-CO2
						WASH complex subunit 5	WASHC5		Splicing factor proline and glutamine rich	SFPQ		Metadherin	MTDH
						Zonadhesin	ZAN		Solute carrier family 25 (Mitochondrial carrier; ornithine transporter) member 15	SLC25A15		Monofunctional C1-tetrahydrofolate synthase, mitochondrial	MTHFD1L
						(Bos taurus) 121 kDa protein			Solute carrier family 25 (Carnitine/acylcarnitine translocase), member 20	SLC25A20		Myosin XVIIIA	MYO18A
									SWI/SNF related, matrix associated, actin dependent regulator of chromatin, subfamily a, member 5	SMARCA5		Unconventional myosin-Ic	MYO1C
									Signal recognition particle subunit SRP72	SRP72		Myoferlin	MYOF
									Serine/arginine-rich splicing factor 7	SRSF7		Nicalin	NCLN
									Succinate--CoA ligase [ADP/GDP-forming] subunit alpha, mitochondrial	SUCLG1		NADH dehydrogenase [ubiquinone] 1 beta subcomplex subunit 4	NDUFB4
									Threonine--tRNA ligase 1, cytoplasmic	TARS1		Nucleobindin-1	NUCB1
									TCL1 family AKT coactivator A	TCL1A		NUP43 protein	NUP43
									Transferrin receptor protein 1	TFRC		Palladin, cytoskeletal associated protein	PALLD
									Transmembrane protein 160	TMEM160		PATJ crumbs cell polarity complex component	PATJ
									Mitochondrial import receptor subunit TOM40 homolog	TOMM40		Protein disulfide-isomerase A4	PDIA4
									Translocase of outer mitochondrial membrane 70	TOMM70		Protein disulfide-isomerase A5	PDIA5
									UPF1 RNA helicase and ATPase	UPF1		Plakophilin-3	PKP3
									Zona pellucida sperm-binding protein 3	ZP3		Peptidyl-prolyl cis-trans isomerase B	PPIB
									60S ribosomal protein L12			PRPF8 protein	PRPF8
												26S proteasome regulatory subunit RPN11	PSMD14
												Cyclooxygenase-2	PTGS2
												Peptidyl-tRNA hydrolase 2, mitochondrial	PTRH2
												RAB1A, member RAS oncogene family	RAB1A
												RAB2A, member RAS oncogene family	RAB2A
												RAB5B, member RAS oncogene family	RAB5B
												Small monomeric GTPase	RALB
												60S ribosomal protein L13	RPL13
												60S ribosomal protein L19	RPL19
												60S ribosomal protein L21 (Fragment)	RPL21
												Uncharacterized protein	RPL22
												60S ribosomal protein L27a	RPL27A
												60S ribosomal protein L30	RPL30
												60S ribosomal protein L6	RPL6
												60S ribosomal protein L7	RPL7
												60S ribosomal protein L7a	RPL7A
												60S acidic ribosomal protein P2	RPLP2
												40S ribosomal protein S13	RPS13
												40S ribosomal protein S17	RPS17
												40S ribosomal protein S26	RPS26
												40S ribosomal protein S4	RPS4X
												40S ribosomal protein S8	RPS8
												Ribosome binding protein 1	RRBP1
												Protein S100-A14	S100A14
												Spliceosome associated factor 1, recruiter of U4/U6.U5 tri-snRNP	SART1
												SEC63 homolog, protein translocation regulator	SEC63
												SEL1L adaptor subunit of ERAD E3 ubiquitin ligase	SEL1L
												SERPINE1 mRNA binding protein 1	SERBP1
												Splicing factor 1	SF1
												Splicing factor 3b subunit 4	SF3B4
												SLC3A2 protein	SLC3A2
												Transcription activator BRG1	SMARCA4
												SNRPA1 protein	SNRPA1
												Sorting nexin-8	SNX8
												Signal recognition particle 54 kDa protein	SRP54
												Signal recognition particle subunit SRP68	SRP68
												Serine and arginine repetitive matrix 1	SRRM1
												Translocon-associated protein subunit alpha	SSR1
												STOM protein	STOM
												Synaptotagmin binding cytoplasmic RNA interacting protein	SYNCRIP
												Synaptophysin like 1	SYPL1
												Mitochondrial import inner membrane translocase subunit Tim21	TIMM21
												Tight junction protein 1	TJP1
												Thioredoxin-related transmembrane protein 2	TMX2
												tRNA methyltransferase 10 homolog C	TRMT10C
												UDP-glucose glycoprotein glucosyltransferase 1	UGGT1
												Unc-45 myosin chaperone A	UNC45A
												Vasodilator-stimulated phosphoprotein	VASP
												Uncharacterized protein
												Uncharacterized protein
