# Supplementary material for: The proteomic analysis of bovine embryos developed in vivo or in vitro reveals the contribution of the maternal environment to early embryo
Source: BMC Genomics. 2022 Dec 19;23:839. doi: 10.1186/s12864-022-09076-5 (PMC9764490; doi:10.1186/s12864-022-09076-5)
Supplement: Supplementary file 2 — Additional file 2: Tables S1–S8. [file 12864_2022_9076_MOESM2_ESM.zip › Table S7.xlsx]

## Sheet: Up in vivo GO BP KEGG
Table S7. List of enriched GO terms of biological processes and KEGG pathways for differentially abundant proteins found more abundant in in vivo-derived embryos than in vitro-produced embryos at each stage of development.
GroupID	Category	Term	Description	LogP	Log(q-value)	InTerm_InList	Genes	Symbols
1_Summary	GO Biological Processes	GO:0005975	carbohydrate metabolic process	-34.7471	-30.5498	51/454	230,231,669,2023,2171,2517,2539,2548,2710,2720,2729,2739,2760,2805,2821,2992,3073,3099,3417,3425,3612,3628,3705,3939,4126,4199,4668,4758,5016,5223,5226,5230,5236,5315,5373,6652,6888,7360,10007,10327,10331,10728,11164,22934,23171,25796,54187,55276,130589,132789,283209	ALDOC,AKR1B1,BPGM,ENO1,FABP5,FUCA1,G6PD,GAA,GK,GLB1,GCLC,GLO1,GM2A,GOT1,GPI,GYG1,HEXA,HK2,IDH1,IDUA,IMPA1,INPP1,ITPK1,LDHA,MANBA,ME1,NAGA,NEU1,OVGP1,PGAM1,PGD,PGK1,PGM1,PKM,PMM2,SORD,TALDO1,UGP2,GNPDA1,AKR1A1,B3GNT3,PTGES3,NUDT5,RPIA,GPD1L,PGLS,NANS,PGM2,GALM,GNPDA2,PGM2L1
1_Member	GO Biological Processes	GO:0005975	carbohydrate metabolic process	-34.7471	-30.5498	51/454	230,231,669,2023,2171,2517,2539,2548,2710,2720,2729,2739,2760,2805,2821,2992,3073,3099,3417,3425,3612,3628,3705,3939,4126,4199,4668,4758,5016,5223,5226,5230,5236,5315,5373,6652,6888,7360,10007,10327,10331,10728,11164,22934,23171,25796,54187,55276,130589,132789,283209	ALDOC,AKR1B1,BPGM,ENO1,FABP5,FUCA1,G6PD,GAA,GK,GLB1,GCLC,GLO1,GM2A,GOT1,GPI,GYG1,HEXA,HK2,IDH1,IDUA,IMPA1,INPP1,ITPK1,LDHA,MANBA,ME1,NAGA,NEU1,OVGP1,PGAM1,PGD,PGK1,PGM1,PKM,PMM2,SORD,TALDO1,UGP2,GNPDA1,AKR1A1,B3GNT3,PTGES3,NUDT5,RPIA,GPD1L,PGLS,NANS,PGM2,GALM,GNPDA2,PGM2L1
1_Member	GO Biological Processes	GO:0044262	cellular carbohydrate metabolic process	-10.2933	-7.84418	16/162	2548,2710,2720,2805,2992,3099,3417,3425,3612,3628,3705,5226,6652,7360,10331,10728	GAA,GK,GLB1,GOT1,GYG1,HK2,IDH1,IDUA,IMPA1,INPP1,ITPK1,PGD,SORD,UGP2,B3GNT3,PTGES3
2_Summary	GO Biological Processes	GO:0055086	nucleobase-containing small molecule metabolic process	-33.6599	-29.4626	64/536	55,100,158,226,230,471,669,1503,2023,2272,2584,2597,2617,2673,2745,2773,2821,2987,3099,3251,3615,3939,4199,4507,4509,4698,4702,4705,4719,4831,4860,5198,5223,5230,5236,5315,5373,5538,5594,5901,6240,6390,6576,7167,7360,7372,8226,8803,8833,9414,10007,10165,10606,11164,11315,25996,51727,54187,55270,55276,55739,128240,131870,132789,2539,7086,22934,1152,2171,2224,2710,3422,3612,3628,3931,5007,8566,9453…	ACP3,ADA,ADSL,ALDOA,ALDOC,ATIC,BPGM,CTPS1,ENO1,FHIT,GALK1,GAPDH,GARS1,GFPT1,GLRX,GNAI3,GPI,GUK1,HK2,HPRT1,IMPDH2,LDHA,ME1,MTAP,ATP8,NDUFA5,NDUFA8,NDUFA10,NDUFS1,NME2,PNP,PFAS,PGAM1,PGK1,PGM1,PKM,PMM2,PPT1,MAPK1,RAN,RRM1,SDHB,SLC25A1,TPI1,UGP2,UMPS,PUDP,SUCLA2,GMPS,TJP2,GNPDA1,SLC25A13,PAICS,NUDT5,PARK7,REXO2,CMPK1,NANS,NUDT15,PGM2,NAXD,NAXE,NUDT16,GNPDA2,G6PD,TKT,RPIA,CKB,FABP5,FDPS,GK,IDI1,IMPA1…
2_Member	GO Biological Processes	GO:0055086	nucleobase-containing small molecule metabolic process	-33.6599	-29.4626	64/536	55,100,158,226,230,471,669,1503,2023,2272,2584,2597,2617,2673,2745,2773,2821,2987,3099,3251,3615,3939,4199,4507,4509,4698,4702,4705,4719,4831,4860,5198,5223,5230,5236,5315,5373,5538,5594,5901,6240,6390,6576,7167,7360,7372,8226,8803,8833,9414,10007,10165,10606,11164,11315,25996,51727,54187,55270,55276,55739,128240,131870,132789	ACP3,ADA,ADSL,ALDOA,ALDOC,ATIC,BPGM,CTPS1,ENO1,FHIT,GALK1,GAPDH,GARS1,GFPT1,GLRX,GNAI3,GPI,GUK1,HK2,HPRT1,IMPDH2,LDHA,ME1,MTAP,ATP8,NDUFA5,NDUFA8,NDUFA10,NDUFS1,NME2,PNP,PFAS,PGAM1,PGK1,PGM1,PKM,PMM2,PPT1,MAPK1,RAN,RRM1,SDHB,SLC25A1,TPI1,UGP2,UMPS,PUDP,SUCLA2,GMPS,TJP2,GNPDA1,SLC25A13,PAICS,NUDT5,PARK7,REXO2,CMPK1,NANS,NUDT15,PGM2,NAXD,NAXE,NUDT16,GNPDA2
2_Member	GO Biological Processes	GO:0009117	nucleotide metabolic process	-27.9992	-24.279	54/460	55,100,158,226,230,471,669,1503,2023,2272,2584,2597,2617,2773,2821,2987,3099,3251,3615,3939,4199,4509,4698,4702,4705,4719,4831,4860,5198,5223,5230,5236,5315,5538,5901,6240,6390,6576,7167,7372,8226,8803,8833,9414,10165,10606,11164,11315,25996,51727,55270,55739,128240,131870	ACP3,ADA,ADSL,ALDOA,ALDOC,ATIC,BPGM,CTPS1,ENO1,FHIT,GALK1,GAPDH,GARS1,GNAI3,GPI,GUK1,HK2,HPRT1,IMPDH2,LDHA,ME1,ATP8,NDUFA5,NDUFA8,NDUFA10,NDUFS1,NME2,PNP,PFAS,PGAM1,PGK1,PGM1,PKM,PPT1,RAN,RRM1,SDHB,SLC25A1,TPI1,UMPS,PUDP,SUCLA2,GMPS,TJP2,SLC25A13,PAICS,NUDT5,PARK7,REXO2,CMPK1,NUDT15,NAXD,NAXE,NUDT16
2_Member	GO Biological Processes	GO:0006753	nucleoside phosphate metabolic process	-27.624	-24.0287	54/468	55,100,158,226,230,471,669,1503,2023,2272,2584,2597,2617,2773,2821,2987,3099,3251,3615,3939,4199,4509,4698,4702,4705,4719,4831,4860,5198,5223,5230,5236,5315,5538,5901,6240,6390,6576,7167,7372,8226,8803,8833,9414,10165,10606,11164,11315,25996,51727,55270,55739,128240,131870	ACP3,ADA,ADSL,ALDOA,ALDOC,ATIC,BPGM,CTPS1,ENO1,FHIT,GALK1,GAPDH,GARS1,GNAI3,GPI,GUK1,HK2,HPRT1,IMPDH2,LDHA,ME1,ATP8,NDUFA5,NDUFA8,NDUFA10,NDUFS1,NME2,PNP,PFAS,PGAM1,PGK1,PGM1,PKM,PPT1,RAN,RRM1,SDHB,SLC25A1,TPI1,UMPS,PUDP,SUCLA2,GMPS,TJP2,SLC25A13,PAICS,NUDT5,PARK7,REXO2,CMPK1,NUDT15,NAXD,NAXE,NUDT16
2_Member	GO Biological Processes	GO:0019693	ribose phosphate metabolic process	-24.3421	-20.9899	46/382	100,158,226,230,471,669,1503,2023,2539,2584,2597,2773,2821,2987,3099,3251,3615,3939,4509,4698,4702,4705,4719,4831,4860,5198,5223,5230,5236,5315,5538,5901,6390,6576,7086,7167,7372,8803,8833,9414,10165,10606,11164,22934,51727,131870	ADA,ADSL,ALDOA,ALDOC,ATIC,BPGM,CTPS1,ENO1,G6PD,GALK1,GAPDH,GNAI3,GPI,GUK1,HK2,HPRT1,IMPDH2,LDHA,ATP8,NDUFA5,NDUFA8,NDUFA10,NDUFS1,NME2,PNP,PFAS,PGAM1,PGK1,PGM1,PKM,PPT1,RAN,SDHB,SLC25A1,TKT,TPI1,UMPS,SUCLA2,GMPS,TJP2,SLC25A13,PAICS,NUDT5,RPIA,CMPK1,NUDT16
2_Member	GO Biological Processes	GO:0072521	purine-containing compound metabolic process	-22.2771	-18.9829	44/387	55,100,158,226,230,471,669,2023,2272,2584,2597,2773,2821,2987,3099,3251,3615,3939,4507,4509,4698,4702,4705,4719,4831,4860,5198,5223,5230,5236,5315,5538,5901,6390,6576,7167,8803,8833,9414,10165,10606,55270,55276,131870	ACP3,ADA,ADSL,ALDOA,ALDOC,ATIC,BPGM,ENO1,FHIT,GALK1,GAPDH,GNAI3,GPI,GUK1,HK2,HPRT1,IMPDH2,LDHA,MTAP,ATP8,NDUFA5,NDUFA8,NDUFA10,NDUFS1,NME2,PNP,PFAS,PGAM1,PGK1,PGM1,PKM,PPT1,RAN,SDHB,SLC25A1,TPI1,SUCLA2,GMPS,TJP2,SLC25A13,PAICS,NUDT15,PGM2,NUDT16
2_Member	GO Biological Processes	GO:0009259	ribonucleotide metabolic process	-21.1614	-18.0055	42/372	100,158,226,230,471,669,1503,2023,2584,2597,2773,2821,2987,3099,3251,3615,3939,4509,4698,4702,4705,4719,4831,4860,5198,5223,5230,5236,5315,5538,5901,6390,6576,7167,7372,8803,8833,9414,10165,10606,51727,131870	ADA,ADSL,ALDOA,ALDOC,ATIC,BPGM,CTPS1,ENO1,GALK1,GAPDH,GNAI3,GPI,GUK1,HK2,HPRT1,IMPDH2,LDHA,ATP8,NDUFA5,NDUFA8,NDUFA10,NDUFS1,NME2,PNP,PFAS,PGAM1,PGK1,PGM1,PKM,PPT1,RAN,SDHB,SLC25A1,TPI1,UMPS,SUCLA2,GMPS,TJP2,SLC25A13,PAICS,CMPK1,NUDT16
2_Member	GO Biological Processes	GO:0006163	purine nucleotide metabolic process	-20.5377	-17.4196	41/366	100,158,226,230,471,669,2023,2272,2584,2597,2773,2821,2987,3099,3251,3615,3939,4509,4698,4702,4705,4719,4831,4860,5198,5223,5230,5236,5315,5538,5901,6390,6576,7167,8803,8833,9414,10165,10606,55270,131870	ADA,ADSL,ALDOA,ALDOC,ATIC,BPGM,ENO1,FHIT,GALK1,GAPDH,GNAI3,GPI,GUK1,HK2,HPRT1,IMPDH2,LDHA,ATP8,NDUFA5,NDUFA8,NDUFA10,NDUFS1,NME2,PNP,PFAS,PGAM1,PGK1,PGM1,PKM,PPT1,RAN,SDHB,SLC25A1,TPI1,SUCLA2,GMPS,TJP2,SLC25A13,PAICS,NUDT15,NUDT16
2_Member	GO Biological Processes	GO:0009150	purine ribonucleotide metabolic process	-19.3399	-16.2915	39/353	100,158,226,230,471,669,2023,2584,2597,2773,2821,2987,3099,3251,3615,3939,4509,4698,4702,4705,4719,4831,4860,5198,5223,5230,5236,5315,5538,5901,6390,6576,7167,8803,8833,9414,10165,10606,131870	ADA,ADSL,ALDOA,ALDOC,ATIC,BPGM,ENO1,GALK1,GAPDH,GNAI3,GPI,GUK1,HK2,HPRT1,IMPDH2,LDHA,ATP8,NDUFA5,NDUFA8,NDUFA10,NDUFS1,NME2,PNP,PFAS,PGAM1,PGK1,PGM1,PKM,PPT1,RAN,SDHB,SLC25A1,TPI1,SUCLA2,GMPS,TJP2,SLC25A13,PAICS,NUDT16
2_Member	GO Biological Processes	GO:0090407	organophosphate biosynthetic process	-15.9678	-13.0927	43/538	100,158,226,471,1152,1503,2171,2224,2539,2617,2710,2987,3251,3422,3612,3615,3628,3931,4199,4509,4698,4702,4705,4719,4831,4860,5007,5198,5538,6240,6390,6576,7086,7167,7372,8566,8833,9453,10165,10327,10606,51727,55739	ADA,ADSL,ALDOA,ATIC,CKB,CTPS1,FABP5,FDPS,G6PD,GARS1,GK,GUK1,HPRT1,IDI1,IMPA1,IMPDH2,INPP1,LCAT,ME1,ATP8,NDUFA5,NDUFA8,NDUFA10,NDUFS1,NME2,PNP,OSBP,PFAS,PPT1,RRM1,SDHB,SLC25A1,TKT,TPI1,UMPS,PDXK,GMPS,GGPS1,SLC25A13,AKR1A1,PAICS,CMPK1,NAXD
2_Member	GO Biological Processes	GO:1901137	carbohydrate derivative biosynthetic process	-15.3611	-12.5787	44/585	100,158,226,471,1503,2525,2539,2673,2710,2987,3073,3251,3615,4507,4509,4698,4702,4705,4719,4831,4860,5198,5373,5538,6240,6390,6576,7086,7167,7372,8833,10007,10165,10327,10331,10606,10724,51727,53947,54187,55276,57214,113189,132789	ADA,ADSL,ALDOA,ATIC,CTPS1,FUT3,G6PD,GFPT1,GK,GUK1,HEXA,HPRT1,IMPDH2,MTAP,ATP8,NDUFA5,NDUFA8,NDUFA10,NDUFS1,NME2,PNP,PFAS,PMM2,PPT1,RRM1,SDHB,SLC25A1,TKT,TPI1,UMPS,GMPS,GNPDA1,SLC25A13,AKR1A1,B3GNT3,PAICS,OGA,CMPK1,A4GALT,NANS,PGM2,CEMIP,CHST14,GNPDA2
2_Member	GO Biological Processes	GO:0009165	nucleotide biosynthetic process	-13.5775	-10.9484	28/264	100,158,226,471,1503,2617,2987,3251,3615,4199,4509,4698,4702,4705,4719,4831,4860,5198,5538,6240,6390,6576,7372,8833,10165,10606,51727,55739	ADA,ADSL,ALDOA,ATIC,CTPS1,GARS1,GUK1,HPRT1,IMPDH2,ME1,ATP8,NDUFA5,NDUFA8,NDUFA10,NDUFS1,NME2,PNP,PFAS,PPT1,RRM1,SDHB,SLC25A1,UMPS,GMPS,SLC25A13,PAICS,CMPK1,NAXD
2_Member	GO Biological Processes	GO:1901293	nucleoside phosphate biosynthetic process	-13.4947	-10.8771	28/266	100,158,226,471,1503,2617,2987,3251,3615,4199,4509,4698,4702,4705,4719,4831,4860,5198,5538,6240,6390,6576,7372,8833,10165,10606,51727,55739	ADA,ADSL,ALDOA,ATIC,CTPS1,GARS1,GUK1,HPRT1,IMPDH2,ME1,ATP8,NDUFA5,NDUFA8,NDUFA10,NDUFS1,NME2,PNP,PFAS,PPT1,RRM1,SDHB,SLC25A1,UMPS,GMPS,SLC25A13,PAICS,CMPK1,NAXD
2_Member	GO Biological Processes	GO:0046390	ribose phosphate biosynthetic process	-12.2076	-9.69154	24/215	100,158,226,471,1503,2539,3251,3615,4509,4698,4702,4705,4719,4831,5198,5538,6390,6576,7086,7372,8833,10165,10606,51727	ADA,ADSL,ALDOA,ATIC,CTPS1,G6PD,HPRT1,IMPDH2,ATP8,NDUFA5,NDUFA8,NDUFA10,NDUFS1,NME2,PFAS,PPT1,SDHB,SLC25A1,TKT,UMPS,GMPS,SLC25A13,PAICS,CMPK1
2_Member	GO Biological Processes	GO:0072522	purine-containing compound biosynthetic process	-11.4651	-8.98377	23/212	100,158,226,471,2987,3251,3615,4507,4509,4698,4702,4705,4719,4831,4860,5198,5538,6390,6576,8833,10165,10606,55276	ADA,ADSL,ALDOA,ATIC,GUK1,HPRT1,IMPDH2,MTAP,ATP8,NDUFA5,NDUFA8,NDUFA10,NDUFS1,NME2,PNP,PFAS,PPT1,SDHB,SLC25A1,GMPS,SLC25A13,PAICS,PGM2
2_Member	GO Biological Processes	GO:0009260	ribonucleotide biosynthetic process	-10.7738	-8.339	22/208	100,158,226,471,1503,3251,3615,4509,4698,4702,4705,4719,4831,5198,5538,6390,6576,7372,8833,10165,10606,51727	ADA,ADSL,ALDOA,ATIC,CTPS1,HPRT1,IMPDH2,ATP8,NDUFA5,NDUFA8,NDUFA10,NDUFS1,NME2,PFAS,PPT1,SDHB,SLC25A1,UMPS,GMPS,SLC25A13,PAICS,CMPK1
2_Member	GO Biological Processes	GO:0009141	nucleoside triphosphate metabolic process	-9.4025	-7.06848	17/140	100,226,1503,2773,3615,4509,4698,4702,4705,4719,4831,5901,6390,10165,51727,55270,131870	ADA,ALDOA,CTPS1,GNAI3,IMPDH2,ATP8,NDUFA5,NDUFA8,NDUFA10,NDUFS1,NME2,RAN,SDHB,SLC25A13,CMPK1,NUDT15,NUDT16
2_Member	GO Biological Processes	GO:0006164	purine nucleotide biosynthetic process	-9.33739	-7.00928	20/202	100,158,226,471,2987,3251,3615,4509,4698,4702,4705,4719,4831,5198,5538,6390,6576,8833,10165,10606	ADA,ADSL,ALDOA,ATIC,GUK1,HPRT1,IMPDH2,ATP8,NDUFA5,NDUFA8,NDUFA10,NDUFS1,NME2,PFAS,PPT1,SDHB,SLC25A1,GMPS,SLC25A13,PAICS
2_Member	GO Biological Processes	GO:0034654	nucleobase-containing compound biosynthetic process	-9.26891	-6.96921	41/787	100,158,226,471,1503,2617,2673,2987,3251,3615,4199,4507,4509,4698,4702,4705,4719,4831,4860,5111,5198,5373,5536,5538,6240,6390,6576,6774,6829,7372,8833,10007,10165,10606,10728,23168,51727,54187,55276,55739,132789	ADA,ADSL,ALDOA,ATIC,CTPS1,GARS1,GFPT1,GUK1,HPRT1,IMPDH2,ME1,MTAP,ATP8,NDUFA5,NDUFA8,NDUFA10,NDUFS1,NME2,PNP,PCNA,PFAS,PMM2,PPP5C,PPT1,RRM1,SDHB,SLC25A1,STAT3,SUPT5H,UMPS,GMPS,GNPDA1,SLC25A13,PAICS,PTGES3,RTF1,CMPK1,NANS,PGM2,NAXD,GNPDA2
2_Member	GO Biological Processes	GO:0009152	purine ribonucleotide biosynthetic process	-8.82222	-6.57428	19/194	100,158,226,471,3251,3615,4509,4698,4702,4705,4719,4831,5198,5538,6390,6576,8833,10165,10606	ADA,ADSL,ALDOA,ATIC,HPRT1,IMPDH2,ATP8,NDUFA5,NDUFA8,NDUFA10,NDUFS1,NME2,PFAS,PPT1,SDHB,SLC25A1,GMPS,SLC25A13,PAICS
2_Member	GO Biological Processes	GO:0009144	purine nucleoside triphosphate metabolic process	-8.75401	-6.52047	15/116	100,226,2773,3615,4509,4698,4702,4705,4719,4831,5901,6390,10165,55270,131870	ADA,ALDOA,GNAI3,IMPDH2,ATP8,NDUFA5,NDUFA8,NDUFA10,NDUFS1,NME2,RAN,SDHB,SLC25A13,NUDT15,NUDT16
2_Member	GO Biological Processes	GO:0009199	ribonucleoside triphosphate metabolic process	-6.83042	-4.78538	13/118	226,1503,2773,3615,4509,4698,4702,4705,4719,4831,5901,6390,10165	ALDOA,CTPS1,GNAI3,IMPDH2,ATP8,NDUFA5,NDUFA8,NDUFA10,NDUFS1,NME2,RAN,SDHB,SLC25A13
2_Member	GO Biological Processes	GO:0009205	purine ribonucleoside triphosphate metabolic process	-6.26214	-4.2607	12/111	226,2773,3615,4509,4698,4702,4705,4719,4831,5901,6390,10165	ALDOA,GNAI3,IMPDH2,ATP8,NDUFA5,NDUFA8,NDUFA10,NDUFS1,NME2,RAN,SDHB,SLC25A13
2_Member	GO Biological Processes	GO:0009142	nucleoside triphosphate biosynthetic process	-6.13626	-4.14844	12/114	226,1503,3615,4509,4698,4702,4705,4719,4831,6390,10165,51727	ALDOA,CTPS1,IMPDH2,ATP8,NDUFA5,NDUFA8,NDUFA10,NDUFS1,NME2,SDHB,SLC25A13,CMPK1
2_Member	GO Biological Processes	GO:0009201	ribonucleoside triphosphate biosynthetic process	-5.77945	-3.84457	11/102	226,1503,3615,4509,4698,4702,4705,4719,4831,6390,10165	ALDOA,CTPS1,IMPDH2,ATP8,NDUFA5,NDUFA8,NDUFA10,NDUFS1,NME2,SDHB,SLC25A13
2_Member	GO Biological Processes	GO:0009206	purine ribonucleoside triphosphate biosynthetic process	-5.17094	-3.30806	10/96	226,3615,4509,4698,4702,4705,4719,4831,6390,10165	ALDOA,IMPDH2,ATP8,NDUFA5,NDUFA8,NDUFA10,NDUFS1,NME2,SDHB,SLC25A13
2_Member	GO Biological Processes	GO:0009145	purine nucleoside triphosphate biosynthetic process	-5.1304	-3.27217	10/97	226,3615,4509,4698,4702,4705,4719,4831,6390,10165	ALDOA,IMPDH2,ATP8,NDUFA5,NDUFA8,NDUFA10,NDUFS1,NME2,SDHB,SLC25A13
3_Summary	KEGG Pathway	hsa01200	Carbon metabolism	-24.8579	-21.3595	29/115	39,48,226,230,2023,2098,2539,2597,2805,2806,2821,3099,3417,4190,4199,4200,4594,5223,5226,5230,5315,5723,6390,6888,7086,7167,8803,22934,25796,158,231,669,1537,2548,2584,2673,2936,2992,3939,4436,4509,4698,4702,4705,4719,5236,5860,7360,10007,10165,10728,54205,57019,2710,2720,2760,4126,4668,4758,6652,11164,130589,2987,6240,7372,9414,51727,131870,2171,2517,2729,5373,6576,10327,55276,283209,435,440,586…	ACAT2,ACO1,ALDOA,ALDOC,ENO1,ESD,G6PD,GAPDH,GOT1,GOT2,GPI,HK2,IDH1,MDH1,ME1,ME2,MMUT,PGAM1,PGD,PGK1,PKM,PSPH,SDHB,TALDO1,TKT,TPI1,SUCLA2,RPIA,PGLS,ADSL,AKR1B1,BPGM,CYC1,GAA,GALK1,GFPT1,GSR,GYG1,LDHA,MSH2,ATP8,NDUFA5,NDUFA8,NDUFA10,NDUFS1,PGM1,QDPR,UGP2,GNPDA1,SLC25A13,PTGES3,CYCS,CIAPIN1,GK,GLB1,GM2A,MANBA,NAGA,NEU1,SORD,NUDT5,GALM,GUK1,RRM1,UMPS,TJP2,CMPK1,NUDT16,FABP5,FUCA1,GCLC,PMM2,SLC25A1,AKR…
3_Member	KEGG Pathway	hsa01200	Carbon metabolism	-24.8579	-21.3595	29/115	39,48,226,230,2023,2098,2539,2597,2805,2806,2821,3099,3417,4190,4199,4200,4594,5223,5226,5230,5315,5723,6390,6888,7086,7167,8803,22934,25796	ACAT2,ACO1,ALDOA,ALDOC,ENO1,ESD,G6PD,GAPDH,GOT1,GOT2,GPI,HK2,IDH1,MDH1,ME1,ME2,MMUT,PGAM1,PGD,PGK1,PKM,PSPH,SDHB,TALDO1,TKT,TPI1,SUCLA2,RPIA,PGLS
3_Member	GO Biological Processes	GO:0006091	generation of precursor metabolites and energy	-24.6874	-21.2682	47/394	48,158,226,230,231,669,1537,2023,2539,2548,2584,2597,2673,2821,2936,2992,3099,3417,3939,4190,4199,4200,4436,4509,4698,4702,4705,4719,5223,5226,5230,5236,5315,5860,6390,6888,7086,7167,7360,8803,10007,10165,10728,22934,25796,54205,57019	ACO1,ADSL,ALDOA,ALDOC,AKR1B1,BPGM,CYC1,ENO1,G6PD,GAA,GALK1,GAPDH,GFPT1,GPI,GSR,GYG1,HK2,IDH1,LDHA,MDH1,ME1,ME2,MSH2,ATP8,NDUFA5,NDUFA8,NDUFA10,NDUFS1,PGAM1,PGD,PGK1,PGM1,PKM,QDPR,SDHB,TALDO1,TKT,TPI1,UGP2,SUCLA2,GNPDA1,SLC25A13,PTGES3,RPIA,PGLS,CYCS,CIAPIN1
3_Member	GO Biological Processes	GO:0016052	carbohydrate catabolic process	-21.2854	-18.0881	25/101	226,230,669,2023,2548,2584,2597,2710,2720,2760,2821,3099,3939,4126,4668,4758,5223,5226,5230,5236,5315,6652,7167,11164,130589	ALDOA,ALDOC,BPGM,ENO1,GAA,GALK1,GAPDH,GK,GLB1,GM2A,GPI,HK2,LDHA,MANBA,NAGA,NEU1,PGAM1,PGD,PGK1,PGM1,PKM,SORD,TPI1,NUDT5,GALM
3_Member	GO Biological Processes	GO:0009185	ribonucleoside diphosphate metabolic process	-19.7569	-16.6735	21/71	226,230,669,2023,2584,2597,2821,2987,3099,3939,5223,5230,5236,5315,6240,7167,7372,9414,11164,51727,131870	ALDOA,ALDOC,BPGM,ENO1,GALK1,GAPDH,GPI,GUK1,HK2,LDHA,PGAM1,PGK1,PGM1,PKM,RRM1,TPI1,UMPS,TJP2,NUDT5,CMPK1,NUDT16
3_Member	GO Biological Processes	GO:0005996	monosaccharide metabolic process	-19.3128	-16.2915	28/161	226,230,231,2023,2171,2517,2539,2548,2584,2597,2720,2729,2821,3099,5226,5230,5236,5373,6576,6652,7167,10165,10327,11164,22934,55276,130589,283209	ALDOA,ALDOC,AKR1B1,ENO1,FABP5,FUCA1,G6PD,GAA,GALK1,GAPDH,GLB1,GCLC,GPI,HK2,PGD,PGK1,PGM1,PMM2,SLC25A1,SORD,TPI1,SLC25A13,AKR1A1,NUDT5,RPIA,PGM2,GALM,PGM2L1
3_Member	KEGG Pathway	hsa01230	Biosynthesis of amino acids	-19.2001	-16.2069	21/75	48,226,230,435,440,586,1491,2023,2597,2805,2806,3417,4144,5223,5230,5315,5723,6888,7086,7167,22934	ACO1,ALDOA,ALDOC,ASL,ASNS,BCAT1,CTH,ENO1,GAPDH,GOT1,GOT2,IDH1,MAT2A,PGAM1,PGK1,PKM,PSPH,TALDO1,TKT,TPI1,RPIA
3_Member	GO Biological Processes	GO:0009132	nucleoside diphosphate metabolic process	-18.7868	-15.8199	22/89	226,230,669,2023,2584,2597,2821,2987,3099,3939,4831,5223,5230,5236,5315,6240,7167,7372,9414,11164,51727,131870	ALDOA,ALDOC,BPGM,ENO1,GALK1,GAPDH,GPI,GUK1,HK2,LDHA,NME2,PGAM1,PGK1,PGM1,PKM,RRM1,TPI1,UMPS,TJP2,NUDT5,CMPK1,NUDT16
3_Member	KEGG Pathway	hsa00010	Glycolysis / Gluconeogenesis	-17.5443	-14.6022	19/67	223,226,230,501,669,2023,2597,2821,3099,3939,3945,5223,5230,5236,5315,7167,10327,55276,130589	ALDH9A1,ALDOA,ALDOC,ALDH7A1,BPGM,ENO1,GAPDH,GPI,HK2,LDHA,LDHB,PGAM1,PGK1,PGM1,PKM,TPI1,AKR1A1,PGM2,GALM
3_Member	GO Biological Processes	GO:0006090	pyruvate metabolic process	-15.7535	-12.8986	17/60	226,230,669,2023,2584,2597,2821,3099,3939,3945,4199,4200,5223,5230,5236,5315,7167	ALDOA,ALDOC,BPGM,ENO1,GALK1,GAPDH,GPI,HK2,LDHA,LDHB,ME1,ME2,PGAM1,PGK1,PGM1,PKM,TPI1
3_Member	GO Biological Processes	GO:0009135	purine nucleoside diphosphate metabolic process	-15.6186	-12.8015	17/61	226,230,669,2023,2584,2597,2821,2987,3099,3939,5223,5230,5236,5315,7167,9414,131870	ALDOA,ALDOC,BPGM,ENO1,GALK1,GAPDH,GPI,GUK1,HK2,LDHA,PGAM1,PGK1,PGM1,PKM,TPI1,TJP2,NUDT16
3_Member	GO Biological Processes	GO:0009179	purine ribonucleoside diphosphate metabolic process	-15.6186	-12.8015	17/61	226,230,669,2023,2584,2597,2821,2987,3099,3939,5223,5230,5236,5315,7167,9414,131870	ALDOA,ALDOC,BPGM,ENO1,GALK1,GAPDH,GPI,GUK1,HK2,LDHA,PGAM1,PGK1,PGM1,PKM,TPI1,TJP2,NUDT16
3_Member	GO Biological Processes	GO:0019318	hexose metabolic process	-15.3309	-12.5649	23/141	226,230,231,2023,2171,2517,2539,2548,2584,2597,2720,2821,3099,5230,5236,5373,6576,6652,7167,10165,55276,130589,283209	ALDOA,ALDOC,AKR1B1,ENO1,FABP5,FUCA1,G6PD,GAA,GALK1,GAPDH,GLB1,GPI,HK2,PGK1,PGM1,PMM2,SLC25A1,SORD,TPI1,SLC25A13,PGM2,GALM,PGM2L1
3_Member	GO Biological Processes	GO:0006165	nucleoside diphosphate phosphorylation	-14.7906	-12.0494	16/57	226,230,669,2023,2584,2597,2821,3099,3939,4831,5223,5230,5236,5315,7167,51727	ALDOA,ALDOC,BPGM,ENO1,GALK1,GAPDH,GPI,HK2,LDHA,NME2,PGAM1,PGK1,PGM1,PKM,TPI1,CMPK1
3_Member	GO Biological Processes	GO:0006096	glycolytic process	-14.7178	-12.0053	14/39	226,230,669,2023,2584,2597,2821,3099,3939,5223,5230,5236,5315,7167	ALDOA,ALDOC,BPGM,ENO1,GALK1,GAPDH,GPI,HK2,LDHA,PGAM1,PGK1,PGM1,PKM,TPI1
3_Member	GO Biological Processes	GO:0006757	ATP generation from ADP	-14.5376	-11.848	14/40	226,230,669,2023,2584,2597,2821,3099,3939,5223,5230,5236,5315,7167	ALDOA,ALDOC,BPGM,ENO1,GALK1,GAPDH,GPI,HK2,LDHA,PGAM1,PGK1,PGM1,PKM,TPI1
3_Member	GO Biological Processes	GO:0046939	nucleotide phosphorylation	-14.5269	-11.848	16/59	226,230,669,2023,2584,2597,2821,3099,3939,4831,5223,5230,5236,5315,7167,51727	ALDOA,ALDOC,BPGM,ENO1,GALK1,GAPDH,GPI,HK2,LDHA,NME2,PGAM1,PGK1,PGM1,PKM,TPI1,CMPK1
3_Member	GO Biological Processes	GO:0046034	ATP metabolic process	-14.3574	-11.6916	26/208	226,230,669,1537,2023,2584,2597,2821,3099,3939,4436,4509,4698,4702,4705,4719,5223,5230,5236,5315,6390,7167,10165,11164,29789,54205	ALDOA,ALDOC,BPGM,CYC1,ENO1,GALK1,GAPDH,GPI,HK2,LDHA,MSH2,ATP8,NDUFA5,NDUFA8,NDUFA10,NDUFS1,PGAM1,PGK1,PGM1,PKM,SDHB,TPI1,SLC25A13,NUDT5,OLA1,CYCS
3_Member	GO Biological Processes	GO:0016051	carbohydrate biosynthetic process	-13.8154	-11.1743	20/117	231,2525,2539,2805,2821,2992,3612,5226,5230,5236,6576,6652,7167,7360,10165,10327,10331,10728,54187,113189	AKR1B1,FUT3,G6PD,GOT1,GPI,GYG1,IMPA1,PGD,PGK1,PGM1,SLC25A1,SORD,TPI1,UGP2,SLC25A13,AKR1A1,B3GNT3,PTGES3,NANS,CHST14
3_Member	GO Biological Processes	GO:0046031	ADP metabolic process	-13.275	-10.6798	14/48	226,230,669,2023,2584,2597,2821,3099,3939,5223,5230,5236,5315,7167	ALDOA,ALDOC,BPGM,ENO1,GALK1,GAPDH,GPI,HK2,LDHA,PGAM1,PGK1,PGM1,PKM,TPI1
3_Member	GO Biological Processes	GO:0006006	glucose metabolic process	-10.7907	-8.34159	16/99	2023,2171,2539,2548,2597,2821,3099,5230,5236,6576,6652,7167,10165,55276,130589,283209	ENO1,FABP5,G6PD,GAA,GAPDH,GPI,HK2,PGK1,PGM1,SLC25A1,SORD,TPI1,SLC25A13,PGM2,GALM,PGM2L1
3_Member	GO Biological Processes	GO:0046364	monosaccharide biosynthetic process	-10.5157	-8.1108	11/38	231,2539,2821,5226,5230,5236,6576,6652,7167,10165,10327	AKR1B1,G6PD,GPI,PGD,PGK1,PGM1,SLC25A1,SORD,TPI1,SLC25A13,AKR1A1
3_Member	GO Biological Processes	GO:0019319	hexose biosynthetic process	-7.02157	-4.96095	8/34	231,2821,5230,5236,6576,6652,7167,10165	AKR1B1,GPI,PGK1,PGM1,SLC25A1,SORD,TPI1,SLC25A13
3_Member	KEGG Pathway	hsa04066	HIF-1 signaling pathway	-5.49355	-3.59507	11/109	226,230,2023,2597,3099,3939,3945,5230,5594,6774,7018	ALDOA,ALDOC,ENO1,GAPDH,HK2,LDHA,LDHB,PGK1,MAPK1,STAT3,TF
3_Member	GO Biological Processes	GO:0006094	gluconeogenesis	-4.86939	-3.04702	6/31	2821,5230,5236,6576,7167,10165	GPI,PGK1,PGM1,SLC25A1,TPI1,SLC25A13
4_Summary	GO Biological Processes	GO:0043603	cellular amide metabolic process	-21.751	-18.5079	61/792	16,100,290,435,440,686,1192,1200,1938,1964,1973,1974,1975,1983,1984,2525,2539,2617,2729,2739,2760,2876,2936,2944,2947,2950,3035,3073,3417,4668,4758,4860,5007,5515,5518,5538,6125,6176,6576,6647,6897,7064,7453,7458,8803,8875,9520,10007,10159,10289,10404,10987,11315,23549,27293,51520,55005,55037,55486,132789,353238,48,1191,2597,3488,5223,5300,5315,5935,6195,7431,8570,10972,28960,57103,2673,2822,2992…	AARS1,ADA,ANPEP,ASL,ASNS,BTD,CLIC1,TPP1,EEF2,EIF1AX,EIF4A1,EIF4A2,EIF4B,EIF5,EIF5A,FUT3,G6PD,GARS1,GCLC,GLO1,GM2A,GPX1,GSR,GSTM1,GSTM3,GSTP1,HARS1,HEXA,IDH1,NAGA,NEU1,PNP,OSBP,PPP2CA,PPP2R1A,PPT1,RPL5,RPLP1,SLC25A1,SOD1,TARS1,THOP1,WARS1,EIF4H,SUCLA2,VNN2,NPEPPS,GNPDA1,ATP6AP2,EIF1B,CPQ,COPS5,PARK7,DNPEP,SMPDL3B,LARS1,RMND1,PTCD3,PARL,GNPDA2,PADI6,ACO1,CLU,GAPDH,IGFBP5,PGAM1,PIN1,PKM,RBM3,RPS6KA1…
4_Member	GO Biological Processes	GO:0043603	cellular amide metabolic process	-21.751	-18.5079	61/792	16,100,290,435,440,686,1192,1200,1938,1964,1973,1974,1975,1983,1984,2525,2539,2617,2729,2739,2760,2876,2936,2944,2947,2950,3035,3073,3417,4668,4758,4860,5007,5515,5518,5538,6125,6176,6576,6647,6897,7064,7453,7458,8803,8875,9520,10007,10159,10289,10404,10987,11315,23549,27293,51520,55005,55037,55486,132789,353238	AARS1,ADA,ANPEP,ASL,ASNS,BTD,CLIC1,TPP1,EEF2,EIF1AX,EIF4A1,EIF4A2,EIF4B,EIF5,EIF5A,FUT3,G6PD,GARS1,GCLC,GLO1,GM2A,GPX1,GSR,GSTM1,GSTM3,GSTP1,HARS1,HEXA,IDH1,NAGA,NEU1,PNP,OSBP,PPP2CA,PPP2R1A,PPT1,RPL5,RPLP1,SLC25A1,SOD1,TARS1,THOP1,WARS1,EIF4H,SUCLA2,VNN2,NPEPPS,GNPDA1,ATP6AP2,EIF1B,CPQ,COPS5,PARK7,DNPEP,SMPDL3B,LARS1,RMND1,PTCD3,PARL,GNPDA2,PADI6
4_Member	GO Biological Processes	GO:0006518	peptide metabolic process	-14.7843	-12.0494	41/529	16,290,1192,1200,1938,1964,1973,1974,1975,1983,1984,2539,2617,2729,2739,2876,2936,2944,2947,2950,3035,3417,6125,6176,6647,6897,7064,7453,7458,9520,10159,10289,10404,10987,11315,23549,51520,55005,55037,55486,353238	AARS1,ANPEP,CLIC1,TPP1,EEF2,EIF1AX,EIF4A1,EIF4A2,EIF4B,EIF5,EIF5A,G6PD,GARS1,GCLC,GLO1,GPX1,GSR,GSTM1,GSTM3,GSTP1,HARS1,IDH1,RPL5,RPLP1,SOD1,TARS1,THOP1,WARS1,EIF4H,NPEPPS,ATP6AP2,EIF1B,CPQ,COPS5,PARK7,DNPEP,LARS1,RMND1,PTCD3,PARL,PADI6
4_Member	GO Biological Processes	GO:0043604	amide biosynthetic process	-6.41279	-4.3973	27/511	16,435,440,1938,1964,1973,1974,1975,1983,1984,2617,2729,3035,5007,5538,6125,6176,6576,6897,7453,7458,10289,10987,51520,55005,55037,353238	AARS1,ASL,ASNS,EEF2,EIF1AX,EIF4A1,EIF4A2,EIF4B,EIF5,EIF5A,GARS1,GCLC,HARS1,OSBP,PPT1,RPL5,RPLP1,SLC25A1,TARS1,WARS1,EIF4H,EIF1B,COPS5,LARS1,RMND1,PTCD3,PADI6
4_Member	GO Biological Processes	GO:0034248	regulation of cellular amide metabolic process	-5.99702	-4.0224	27/537	16,48,1191,1938,1974,1975,1983,1984,2597,3488,5223,5300,5315,5935,6125,6176,6195,7431,7458,8570,10289,10972,28960,55005,55037,57103,353238	AARS1,ACO1,CLU,EEF2,EIF4A2,EIF4B,EIF5,EIF5A,GAPDH,IGFBP5,PGAM1,PIN1,PKM,RBM3,RPL5,RPLP1,RPS6KA1,VIM,EIF4H,KHSRP,EIF1B,TMED10,DCPS,RMND1,PTCD3,TIGAR,PADI6
4_Member	GO Biological Processes	GO:0043043	peptide biosynthetic process	-5.68745	-3.76887	22/396	16,1938,1964,1973,1974,1975,1983,1984,2617,2729,3035,6125,6176,6897,7453,7458,10289,10987,51520,55005,55037,353238	AARS1,EEF2,EIF1AX,EIF4A1,EIF4A2,EIF4B,EIF5,EIF5A,GARS1,GCLC,HARS1,RPL5,RPLP1,TARS1,WARS1,EIF4H,EIF1B,COPS5,LARS1,RMND1,PTCD3,PADI6
4_Member	GO Biological Processes	GO:0006412	translation	-5.62006	-3.70602	21/369	16,1938,1964,1973,1974,1975,1983,1984,2617,3035,6125,6176,6897,7453,7458,10289,10987,51520,55005,55037,353238	AARS1,EEF2,EIF1AX,EIF4A1,EIF4A2,EIF4B,EIF5,EIF5A,GARS1,HARS1,RPL5,RPLP1,TARS1,WARS1,EIF4H,EIF1B,COPS5,LARS1,RMND1,PTCD3,PADI6
4_Member	GO Biological Processes	GO:0034645	cellular macromolecule biosynthetic process	-5.46882	-3.57468	32/749	16,1938,1964,1973,1974,1975,1983,1984,2525,2617,2673,2822,2992,3035,3931,5373,6125,6176,6897,7360,7453,7458,10289,10331,10724,10728,10987,51520,55005,55037,113189,353238	AARS1,EEF2,EIF1AX,EIF4A1,EIF4A2,EIF4B,EIF5,EIF5A,FUT3,GARS1,GFPT1,GPLD1,GYG1,HARS1,LCAT,PMM2,RPL5,RPLP1,TARS1,UGP2,WARS1,EIF4H,EIF1B,B3GNT3,OGA,PTGES3,COPS5,LARS1,RMND1,PTCD3,CHST14,PADI6
4_Member	GO Biological Processes	GO:0006417	regulation of translation	-4.49501	-2.73858	22/472	16,48,1938,1974,1975,1983,1984,2597,3488,5315,5935,6125,6176,6195,7431,7458,8570,10289,28960,55005,55037,353238	AARS1,ACO1,EEF2,EIF4A2,EIF4B,EIF5,EIF5A,GAPDH,IGFBP5,PKM,RBM3,RPL5,RPLP1,RPS6KA1,VIM,EIF4H,KHSRP,EIF1B,DCPS,RMND1,PTCD3,PADI6
4_Member	GO Biological Processes	GO:2000112	regulation of cellular macromolecule biosynthetic process	-4.2203	-2.49426	24/564	16,48,1622,1938,1974,1975,1983,1984,2597,3488,5315,5935,6125,6176,6195,7431,7458,8570,9445,10289,28960,55005,55037,353238	AARS1,ACO1,DBI,EEF2,EIF4A2,EIF4B,EIF5,EIF5A,GAPDH,IGFBP5,PKM,RBM3,RPL5,RPLP1,RPS6KA1,VIM,EIF4H,KHSRP,ITM2B,EIF1B,DCPS,RMND1,PTCD3,PADI6
5_Summary	GO Biological Processes	GO:0044283	small molecule biosynthetic process	-18.2477	-14.9535	34/430	100,231,435,440,586,1491,2224,2539,2805,2806,2821,2944,2950,3251,3422,3612,4282,4507,4860,5007,5092,5226,5230,5236,5723,5860,6652,8566,8803,10327,10728,11315,22929,55276,16,642,2617,2729,3035,4594,5184,5198,6611,7453,8833,23464,56954,80150,191,3939,3945,4144,4190,6723	ADA,AKR1B1,ASL,ASNS,BCAT1,CTH,FDPS,G6PD,GOT1,GOT2,GPI,GSTM1,GSTP1,HPRT1,IDI1,IMPA1,MIF,MTAP,PNP,OSBP,PCBD1,PGD,PGK1,PGM1,PSPH,QDPR,SORD,PDXK,SUCLA2,AKR1A1,PTGES3,PARK7,SEPHS1,PGM2,AARS1,BLMH,GARS1,GCLC,HARS1,MMUT,PEPD,PFAS,SMS,WARS1,GMPS,GCAT,NIT2,ASRGL1,AHCY,LDHA,LDHB,MAT2A,MDH1,SRM
5_Member	GO Biological Processes	GO:0044283	small molecule biosynthetic process	-18.2477	-14.9535	34/430	100,231,435,440,586,1491,2224,2539,2805,2806,2821,2944,2950,3251,3422,3612,4282,4507,4860,5007,5092,5226,5230,5236,5723,5860,6652,8566,8803,10327,10728,11315,22929,55276	ADA,AKR1B1,ASL,ASNS,BCAT1,CTH,FDPS,G6PD,GOT1,GOT2,GPI,GSTM1,GSTP1,HPRT1,IDI1,IMPA1,MIF,MTAP,PNP,OSBP,PCBD1,PGD,PGK1,PGM1,PSPH,QDPR,SORD,PDXK,SUCLA2,AKR1A1,PTGES3,PARK7,SEPHS1,PGM2
5_Member	GO Biological Processes	GO:0006520	cellular amino acid metabolic process	-14.8139	-11.8207	25/278	16,435,440,586,642,1491,2617,2729,2805,2806,3035,4507,4594,5092,5184,5198,5723,5860,6611,7453,8833,22929,23464,56954,80150	AARS1,ASL,ASNS,BCAT1,BLMH,CTH,GARS1,GCLC,GOT1,GOT2,HARS1,MTAP,MMUT,PCBD1,PEPD,PFAS,PSPH,QDPR,SMS,WARS1,GMPS,SEPHS1,GCAT,NIT2,ASRGL1
5_Member	KEGG Pathway	hsa00270	Cysteine and methionine metabolism	-13.9356	-11.117	13/51	191,586,1491,2729,2805,2806,3939,3945,4144,4190,4507,6611,6723	AHCY,BCAT1,CTH,GCLC,GOT1,GOT2,LDHA,LDHB,MAT2A,MDH1,MTAP,SMS,SRM
5_Member	GO Biological Processes	GO:1901605	alpha-amino acid metabolic process	-13.034	-10.2516	20/195	435,440,586,642,1491,2729,2805,2806,4507,4594,5092,5198,5723,5860,6611,8833,22929,23464,56954,80150	ASL,ASNS,BCAT1,BLMH,CTH,GCLC,GOT1,GOT2,MTAP,MMUT,PCBD1,PFAS,PSPH,QDPR,SMS,GMPS,SEPHS1,GCAT,NIT2,ASRGL1
5_Member	GO Biological Processes	GO:0046394	carboxylic acid biosynthetic process	-8.79808	-6.55499	18/266	435,440,586,1491,2805,2806,2944,2950,4282,4507,5007,5092,5723,8803,10327,10728,11315,22929	ASL,ASNS,BCAT1,CTH,GOT1,GOT2,GSTM1,GSTP1,MIF,MTAP,OSBP,PCBD1,PSPH,SUCLA2,AKR1A1,PTGES3,PARK7,SEPHS1
5_Member	GO Biological Processes	GO:0016053	organic acid biosynthetic process	-8.74637	-6.51752	18/268	435,440,586,1491,2805,2806,2944,2950,4282,4507,5007,5092,5723,8803,10327,10728,11315,22929	ASL,ASNS,BCAT1,CTH,GOT1,GOT2,GSTM1,GSTP1,MIF,MTAP,OSBP,PCBD1,PSPH,SUCLA2,AKR1A1,PTGES3,PARK7,SEPHS1
5_Member	GO Biological Processes	GO:1901607	alpha-amino acid biosynthetic process	-8.34222	-6.16192	10/68	435,440,586,1491,2805,2806,4507,5092,5723,22929	ASL,ASNS,BCAT1,CTH,GOT1,GOT2,MTAP,PCBD1,PSPH,SEPHS1
5_Member	GO Biological Processes	GO:0008652	cellular amino acid biosynthetic process	-7.97523	-5.86068	10/74	435,440,586,1491,2805,2806,4507,5092,5723,22929	ASL,ASNS,BCAT1,CTH,GOT1,GOT2,MTAP,PCBD1,PSPH,SEPHS1
6_Summary	GO Biological Processes	GO:0006790	sulfur compound metabolic process	-16.6311	-13.513	29/336	55,191,642,1192,1491,2539,2720,2729,2739,2799,2876,2936,2944,2947,2950,3417,3425,4144,4507,4594,6611,6647,8803,10327,10331,10539,11315,57019,81689,290,5226,6240,6723,9588,51056,223,471,501,1152,2806,8875,10404	ACP3,AHCY,BLMH,CLIC1,CTH,G6PD,GLB1,GCLC,GLO1,GNS,GPX1,GSR,GSTM1,GSTM3,GSTP1,IDH1,IDUA,MAT2A,MTAP,MMUT,SMS,SOD1,SUCLA2,AKR1A1,B3GNT3,GLRX3,PARK7,CIAPIN1,ISCA1,ANPEP,PGD,RRM1,SRM,PRDX6,LAP3,ALDH9A1,ATIC,ALDH7A1,CKB,GOT2,VNN2,CPQ
6_Member	GO Biological Processes	GO:0006790	sulfur compound metabolic process	-16.6311	-13.513	29/336	55,191,642,1192,1491,2539,2720,2729,2739,2799,2876,2936,2944,2947,2950,3417,3425,4144,4507,4594,6611,6647,8803,10327,10331,10539,11315,57019,81689	ACP3,AHCY,BLMH,CLIC1,CTH,G6PD,GLB1,GCLC,GLO1,GNS,GPX1,GSR,GSTM1,GSTM3,GSTP1,IDH1,IDUA,MAT2A,MTAP,MMUT,SMS,SOD1,SUCLA2,AKR1A1,B3GNT3,GLRX3,PARK7,CIAPIN1,ISCA1
6_Member	KEGG Pathway	hsa00480	Glutathione metabolism	-16.097	-13.0757	15/58	290,2539,2729,2876,2936,2944,2947,2950,3417,5226,6240,6611,6723,9588,51056	ANPEP,G6PD,GCLC,GPX1,GSR,GSTM1,GSTM3,GSTP1,IDH1,PGD,RRM1,SMS,SRM,PRDX6,LAP3
6_Member	GO Biological Processes	GO:0006575	cellular modified amino acid metabolic process	-12.6811	-9.97515	19/179	223,471,501,1152,1192,2539,2729,2739,2806,2876,2936,2944,2947,2950,3417,6647,8875,10404,11315	ALDH9A1,ATIC,ALDH7A1,CKB,CLIC1,G6PD,GCLC,GLO1,GOT2,GPX1,GSR,GSTM1,GSTM3,GSTP1,IDH1,SOD1,VNN2,CPQ,PARK7
6_Member	GO Biological Processes	GO:0006749	glutathione metabolic process	-11.1923	-8.64814	12/64	1192,2539,2729,2739,2876,2936,2944,2947,2950,3417,6647,11315	CLIC1,G6PD,GCLC,GLO1,GPX1,GSR,GSTM1,GSTM3,GSTP1,IDH1,SOD1,PARK7
7_Summary	GO Biological Processes	GO:1901136	carbohydrate derivative catabolic process	-16.4415	-13.3903	22/170	100,669,2517,2720,2760,2799,3073,3251,3425,4126,4668,4758,4860,5016,8803,10007,10724,23171,55270,55276,57214,132789,54,175,1200,1509,2548,5476,5641,6272,5538,27293,2822,53947,9588,56261,196463	ADA,BPGM,FUCA1,GLB1,GM2A,GNS,HEXA,HPRT1,IDUA,MANBA,NAGA,NEU1,PNP,OVGP1,SUCLA2,GNPDA1,OGA,GPD1L,NUDT15,PGM2,CEMIP,GNPDA2,ACP5,AGA,TPP1,CTSD,GAA,CTSA,LGMN,SORT1,PPT1,SMPDL3B,GPLD1,A4GALT,PRDX6,GPCPD1,PLBD2
7_Member	GO Biological Processes	GO:1901136	carbohydrate derivative catabolic process	-16.4415	-13.3903	22/170	100,669,2517,2720,2760,2799,3073,3251,3425,4126,4668,4758,4860,5016,8803,10007,10724,23171,55270,55276,57214,132789	ADA,BPGM,FUCA1,GLB1,GM2A,GNS,HEXA,HPRT1,IDUA,MANBA,NAGA,NEU1,PNP,OVGP1,SUCLA2,GNPDA1,OGA,GPD1L,NUDT15,PGM2,CEMIP,GNPDA2
7_Member	KEGG Pathway	hsa04142	Lysosome	-12.7958	-10.0756	17/132	54,175,1200,1509,2517,2548,2720,2760,2799,3073,3425,4126,4668,4758,5476,5641,6272	ACP5,AGA,TPP1,CTSD,FUCA1,GAA,GLB1,GM2A,GNS,HEXA,IDUA,MANBA,NAGA,NEU1,CTSA,LGMN,SORT1
7_Member	GO Biological Processes	GO:0046466	membrane lipid catabolic process	-9.68679	-7.32197	7/36	2517,2760,3073,4668,4758,5538,27293	FUCA1,GM2A,HEXA,NAGA,NEU1,PPT1,SMPDL3B
7_Member	GO Biological Processes	GO:0030149	sphingolipid catabolic process	-8.35836	-6.17387	6/31	2760,3073,4668,4758,5538,27293	GM2A,HEXA,NAGA,NEU1,PPT1,SMPDL3B
7_Member	GO Biological Processes	GO:0019377	glycolipid catabolic process	-8.19014	-6.04588	5/16	2517,2760,3073,4668,4758	FUCA1,GM2A,HEXA,NAGA,NEU1
7_Member	GO Biological Processes	GO:0006664	glycolipid metabolic process	-8.09341	-5.96054	7/102	2517,2720,2822,3073,4668,4758,53947	FUCA1,GLB1,GPLD1,HEXA,NAGA,NEU1,A4GALT
7_Member	GO Biological Processes	GO:1903509	liposaccharide metabolic process	-8.06373	-5.93828	7/103	2517,2720,2822,3073,4668,4758,53947	FUCA1,GLB1,GPLD1,HEXA,NAGA,NEU1,A4GALT
7_Member	GO Biological Processes	GO:0044242	cellular lipid catabolic process	-7.89995	-5.78898	10/189	2517,2760,3073,4668,4758,5538,9588,27293,56261,196463	FUCA1,GM2A,HEXA,NAGA,NEU1,PPT1,PRDX6,SMPDL3B,GPCPD1,PLBD2
7_Member	KEGG Pathway	hsa00511	Other glycan degradation	-7.49856	-5.42833	6/18	175,2517,2720,3073,4126,4758	AGA,FUCA1,GLB1,HEXA,MANBA,NEU1
7_Member	GO Biological Processes	GO:0006643	membrane lipid metabolic process	-7.28931	-5.24731	8/203	2517,2720,2822,3073,4668,4758,27293,53947	FUCA1,GLB1,GPLD1,HEXA,NAGA,NEU1,SMPDL3B,A4GALT
7_Member	GO Biological Processes	GO:0046479	glycosphingolipid catabolic process	-6.45861	-4.54231	4/14	2760,3073,4668,4758	GM2A,HEXA,NAGA,NEU1
7_Member	GO Biological Processes	GO:0006687	glycosphingolipid metabolic process	-6.37192	-4.46905	5/59	2720,3073,4668,4758,53947	GLB1,HEXA,NAGA,NEU1,A4GALT
7_Member	GO Biological Processes	GO:0016042	lipid catabolic process	-6.26276	-4.38764	10/283	2517,2760,3073,4668,4758,5538,9588,27293,56261,196463	FUCA1,GM2A,HEXA,NAGA,NEU1,PPT1,PRDX6,SMPDL3B,GPCPD1,PLBD2
7_Member	GO Biological Processes	GO:0046514	ceramide catabolic process	-5.69238	-3.88949	4/21	2760,3073,4668,4758	GM2A,HEXA,NAGA,NEU1
7_Member	GO Biological Processes	GO:0006689	ganglioside catabolic process	-5.53974	-3.75905	3/7	2760,3073,4758	GM2A,HEXA,NEU1
7_Member	GO Biological Processes	GO:0006665	sphingolipid metabolic process	-5.5035	-3.73104	6/157	2720,3073,4668,4758,27293,53947	GLB1,HEXA,NAGA,NEU1,SMPDL3B,A4GALT
7_Member	KEGG Pathway	hsa00603	Glycosphingolipid biosynthesis - globo and isoglobo series	-5.1491	-3.4389	3/15	3073,4668,53947	HEXA,NAGA,A4GALT
7_Member	KEGG Pathway	hsa00531	Glycosaminoglycan degradation	-4.82398	-3.17809	3/19	2720,3073,3425	GLB1,HEXA,IDUA
7_Member	GO Biological Processes	GO:0009311	oligosaccharide metabolic process	-4.08091	-2.57111	6/64	2548,2760,3425,4126,4668,4758	GAA,GM2A,IDUA,MANBA,NAGA,NEU1
7_Member	GO Biological Processes	GO:0001573	ganglioside metabolic process	-3.69546	-2.277	3/26	2760,3073,4758	GM2A,HEXA,NEU1
7_Member	KEGG Pathway	hsa00600	Sphingolipid metabolism	-3.46768	-2.10113	3/53	2720,3073,4758	GLB1,HEXA,NEU1
7_Member	GO Biological Processes	GO:0009313	oligosaccharide catabolic process	-3.33197	-1.99736	3/14	2760,4126,4758	GM2A,MANBA,NEU1
7_Member	GO Biological Processes	GO:0006672	ceramide metabolic process	-3.0254	-1.76608	4/98	2760,3073,4668,4758	GM2A,HEXA,NAGA,NEU1
8_Summary	GO Biological Processes	GO:1990748	cellular detoxification	-14.4938	-11.5687	17/105	2098,2745,2876,2936,2944,2947,2950,3043,6647,7001,7295,7296,9588,10327,11315,25824,84817,210,642,2729,10539,475,2539,3417,5111,5478,8428,9943,55270,231,328,2241,5269,5594,6326,6649,4719	ESD,GLRX,GPX1,GSR,GSTM1,GSTM3,GSTP1,HBB,SOD1,PRDX2,TXN,TXNRD1,PRDX6,AKR1A1,PARK7,PRDX5,TXNDC17,ALAD,BLMH,GCLC,GLRX3,ATOX1,G6PD,IDH1,PCNA,PPIA,STK24,OXSR1,NUDT15,AKR1B1,APEX1,FER,SERPINB6,MAPK1,SCN2A,SOD3,NDUFS1
8_Member	GO Biological Processes	GO:1990748	cellular detoxification	-14.4938	-11.5687	17/105	2098,2745,2876,2936,2944,2947,2950,3043,6647,7001,7295,7296,9588,10327,11315,25824,84817	ESD,GLRX,GPX1,GSR,GSTM1,GSTM3,GSTP1,HBB,SOD1,PRDX2,TXN,TXNRD1,PRDX6,AKR1A1,PARK7,PRDX5,TXNDC17
8_Member	GO Biological Processes	GO:0097237	cellular response to toxic substance	-13.9425	-11.117	17/113	2098,2745,2876,2936,2944,2947,2950,3043,6647,7001,7295,7296,9588,10327,11315,25824,84817	ESD,GLRX,GPX1,GSR,GSTM1,GSTM3,GSTP1,HBB,SOD1,PRDX2,TXN,TXNRD1,PRDX6,AKR1A1,PARK7,PRDX5,TXNDC17
8_Member	GO Biological Processes	GO:0098754	detoxification	-12.7958	-10.0756	17/132	2098,2745,2876,2936,2944,2947,2950,3043,6647,7001,7295,7296,9588,10327,11315,25824,84817	ESD,GLRX,GPX1,GSR,GSTM1,GSTM3,GSTP1,HBB,SOD1,PRDX2,TXN,TXNRD1,PRDX6,AKR1A1,PARK7,PRDX5,TXNDC17
8_Member	GO Biological Processes	GO:0009636	response to toxic substance	-10.7719	-8.27527	19/229	210,642,2098,2745,2876,2936,2944,2947,2950,3043,6647,7001,7295,7296,9588,10327,11315,25824,84817	ALAD,BLMH,ESD,GLRX,GPX1,GSR,GSTM1,GSTM3,GSTP1,HBB,SOD1,PRDX2,TXN,TXNRD1,PRDX6,AKR1A1,PARK7,PRDX5,TXNDC17
8_Member	GO Biological Processes	GO:0098869	cellular oxidant detoxification	-10.5682	-8.10326	13/90	2745,2876,2936,2950,3043,6647,7001,7295,7296,9588,11315,25824,84817	GLRX,GPX1,GSR,GSTP1,HBB,SOD1,PRDX2,TXN,TXNRD1,PRDX6,PARK7,PRDX5,TXNDC17
8_Member	GO Biological Processes	GO:0045454	cell redox homeostasis	-9.2901	-6.96678	9/40	2729,2876,2936,7001,7295,7296,9588,10539,25824	GCLC,GPX1,GSR,PRDX2,TXN,TXNRD1,PRDX6,GLRX3,PRDX5
8_Member	GO Biological Processes	GO:0006979	response to oxidative stress	-7.39709	-5.34589	19/365	210,475,2539,2729,2876,2936,2950,3043,3417,5111,5478,6647,7001,8428,9588,9943,11315,25824,55270	ALAD,ATOX1,G6PD,GCLC,GPX1,GSR,GSTP1,HBB,IDH1,PCNA,PPIA,SOD1,PRDX2,STK24,PRDX6,OXSR1,PARK7,PRDX5,NUDT15
8_Member	GO Biological Processes	GO:0062197	cellular response to chemical stress	-5.9284	-3.97657	18/267	231,328,2241,2539,2876,2936,5111,5269,5478,5594,6326,6647,6649,7001,8428,9943,11315,25824	AKR1B1,APEX1,FER,G6PD,GPX1,GSR,PCNA,SERPINB6,PPIA,MAPK1,SCN2A,SOD1,SOD3,PRDX2,STK24,OXSR1,PARK7,PRDX5
8_Member	GO Biological Processes	GO:0000302	response to reactive oxygen species	-5.71946	-3.79628	14/171	328,2241,2876,2950,3043,5111,5594,6647,6649,7001,8428,11315,25824,55270	APEX1,FER,GPX1,GSTP1,HBB,PCNA,MAPK1,SOD1,SOD3,PRDX2,STK24,PARK7,PRDX5,NUDT15
8_Member	GO Biological Processes	GO:0042743	hydrogen peroxide metabolic process	-5.33996	-3.58667	6/39	2876,3043,6647,7001,11315,25824	GPX1,HBB,SOD1,PRDX2,PARK7,PRDX5
8_Member	GO Biological Processes	GO:0034599	cellular response to oxidative stress	-4.49008	-2.73523	14/219	328,2241,2539,2876,2936,5111,5478,5594,6647,6649,7001,8428,11315,25824	APEX1,FER,G6PD,GPX1,GSR,PCNA,PPIA,MAPK1,SOD1,SOD3,PRDX2,STK24,PARK7,PRDX5
8_Member	GO Biological Processes	GO:0042744	hydrogen peroxide catabolic process	-3.65117	-2.24833	4/27	2876,3043,7001,25824	GPX1,HBB,PRDX2,PRDX5
8_Member	GO Biological Processes	GO:0034614	cellular response to reactive oxygen species	-3.65068	-2.00723	9/118	328,2241,5111,5594,6647,6649,7001,11315,25824	APEX1,FER,PCNA,MAPK1,SOD1,SOD3,PRDX2,PARK7,PRDX5
8_Member	GO Biological Processes	GO:0072593	reactive oxygen species metabolic process	-3.50477	-1.88722	8/98	2876,3043,4719,6647,6649,7001,11315,25824	GPX1,HBB,NDUFS1,SOD1,SOD3,PRDX2,PARK7,PRDX5
8_Member	GO Biological Processes	GO:0042542	response to hydrogen peroxide	-2.8946	-1.66761	6/106	2876,3043,5111,6647,8428,11315	GPX1,HBB,PCNA,SOD1,STK24,PARK7
9_Summary	GO Biological Processes	GO:0006081	cellular aldehyde metabolic process	-14.4873	-11.5687	14/59	223,249,501,2098,2739,3417,6888,7086,8566,9380,10327,10901,11315,57026,39,3939,3945,4190,4199,4200,5315	ALDH9A1,ALPL,ALDH7A1,ESD,GLO1,IDH1,TALDO1,TKT,PDXK,GRHPR,AKR1A1,DHRS4,PARK7,PDXP,ACAT2,LDHA,LDHB,MDH1,ME1,ME2,PKM
9_Member	GO Biological Processes	GO:0006081	cellular aldehyde metabolic process	-14.4873	-11.5687	14/59	223,249,501,2098,2739,3417,6888,7086,8566,9380,10327,10901,11315,57026	ALDH9A1,ALPL,ALDH7A1,ESD,GLO1,IDH1,TALDO1,TKT,PDXK,GRHPR,AKR1A1,DHRS4,PARK7,PDXP
9_Member	KEGG Pathway	hsa00620	Pyruvate metabolism	-12.9165	-10.1663	12/47	39,223,501,2739,3939,3945,4190,4199,4200,5315,9380,10327	ACAT2,ALDH9A1,ALDH7A1,GLO1,LDHA,LDHB,MDH1,ME1,ME2,PKM,GRHPR,AKR1A1
10_Summary	GO Biological Processes	GO:0006457	protein folding	-14.3067	-11.6534	26/209	325,1191,2280,2288,3337,5201,5202,5204,5478,5481,5768,6902,6904,6905,6950,7411,10471,10576,10598,10694,10726,10728,11140,51645,55768,80273,2597,5216,5300,6125,6812,10910,11315,5476,5594,7018,8452	APCS,CLU,FKBP1A,FKBP4,DNAJB1,PFDN1,PFDN2,PFDN5,PPIA,PPID,QSOX1,TBCA,TBCD,TBCE,TCP1,VBP1,PFDN6,CCT2,AHSA1,CCT8,NUDC,PTGES3,CDC37,PPIL1,NGLY1,GRPEL1,GAPDH,PFN1,PIN1,RPL5,STXBP1,SUGT1,PARK7,CTSA,MAPK1,TF,CUL3
10_Member	GO Biological Processes	GO:0006457	protein folding	-14.3067	-11.6534	26/209	325,1191,2280,2288,3337,5201,5202,5204,5478,5481,5768,6902,6904,6905,6950,7411,10471,10576,10598,10694,10726,10728,11140,51645,55768,80273	APCS,CLU,FKBP1A,FKBP4,DNAJB1,PFDN1,PFDN2,PFDN5,PPIA,PPID,QSOX1,TBCA,TBCD,TBCE,TCP1,VBP1,PFDN6,CCT2,AHSA1,CCT8,NUDC,PTGES3,CDC37,PPIL1,NGLY1,GRPEL1
10_Member	GO Biological Processes	GO:1905907	negative regulation of amyloid fibril formation	-8.51212	-6.30601	6/13	1191,5201,5202,5204,7411,10471	CLU,PFDN1,PFDN2,PFDN5,VBP1,PFDN6
10_Member	GO Biological Processes	GO:1905906	regulation of amyloid fibril formation	-7.85547	-5.75156	6/16	1191,5201,5202,5204,7411,10471	CLU,PFDN1,PFDN2,PFDN5,VBP1,PFDN6
10_Member	GO Biological Processes	GO:0050821	protein stabilization	-7.41898	-5.30082	18/212	1191,2597,5201,5202,5204,5216,5300,6125,6812,6950,7411,10471,10576,10694,10728,10910,11140,11315	CLU,GAPDH,PFDN1,PFDN2,PFDN5,PFN1,PIN1,RPL5,STXBP1,TCP1,VBP1,PFDN6,CCT2,CCT8,PTGES3,SUGT1,CDC37,PARK7
10_Member	GO Biological Processes	GO:0031647	regulation of protein stability	-7.23421	-5.14747	22/321	1191,2597,5201,5202,5204,5216,5300,5476,5594,6125,6812,6950,7018,7411,8452,10471,10576,10694,10728,10910,11140,11315	CLU,GAPDH,PFDN1,PFDN2,PFDN5,PFN1,PIN1,CTSA,MAPK1,RPL5,STXBP1,TCP1,TF,VBP1,CUL3,PFDN6,CCT2,CCT8,PTGES3,SUGT1,CDC37,PARK7
10_Member	GO Biological Processes	GO:0061077	chaperone-mediated protein folding	-5.52349	-3.61861	9/69	1191,2280,2288,3337,5481,6950,10576,10694,10728	CLU,FKBP1A,FKBP4,DNAJB1,PPID,TCP1,CCT2,CCT8,PTGES3
11_Summary	GO Biological Processes	GO:0032787	monocarboxylic acid metabolic process	-13.9341	-11.117	31/492	39,230,231,669,1622,2023,2821,2876,2944,2950,3099,3417,3939,3945,4199,4200,4282,5007,5223,5226,5230,5236,5315,8875,9373,9380,10327,10728,11315,59342,145482	ACAT2,ALDOC,AKR1B1,BPGM,DBI,ENO1,GPI,GPX1,GSTM1,GSTP1,HK2,IDH1,LDHA,LDHB,ME1,ME2,MIF,OSBP,PGAM1,PGD,PGK1,PGM1,PKM,VNN2,PLAA,GRHPR,AKR1A1,PTGES3,PARK7,SCPEP1,PTGR2
11_Member	GO Biological Processes	GO:0032787	monocarboxylic acid metabolic process	-13.9341	-11.117	31/492	39,230,231,669,1622,2023,2821,2876,2944,2950,3099,3417,3939,3945,4199,4200,4282,5007,5223,5226,5230,5236,5315,8875,9373,9380,10327,10728,11315,59342,145482	ACAT2,ALDOC,AKR1B1,BPGM,DBI,ENO1,GPI,GPX1,GSTM1,GSTP1,HK2,IDH1,LDHA,LDHB,ME1,ME2,MIF,OSBP,PGAM1,PGD,PGK1,PGM1,PKM,VNN2,PLAA,GRHPR,AKR1A1,PTGES3,PARK7,SCPEP1,PTGR2
11_Member	GO Biological Processes	GO:0006692	prostanoid metabolic process	-6.62234	-4.66805	7/39	231,2944,2950,4282,9373,10728,145482	AKR1B1,GSTM1,GSTP1,MIF,PLAA,PTGES3,PTGR2
11_Member	GO Biological Processes	GO:0006693	prostaglandin metabolic process	-6.62234	-4.66805	7/39	231,2944,2950,4282,9373,10728,145482	AKR1B1,GSTM1,GSTP1,MIF,PLAA,PTGES3,PTGR2
11_Member	GO Biological Processes	GO:0033559	unsaturated fatty acid metabolic process	-4.65997	-3.03898	8/103	231,2876,2944,2950,4282,9373,10728,145482	AKR1B1,GPX1,GSTM1,GSTP1,MIF,PLAA,PTGES3,PTGR2
11_Member	GO Biological Processes	GO:0006690	icosanoid metabolic process	-4.31467	-2.75181	8/115	231,2876,2944,2950,4282,9373,10728,145482	AKR1B1,GPX1,GSTM1,GSTP1,MIF,PLAA,PTGES3,PTGR2
11_Member	GO Biological Processes	GO:0006631	fatty acid metabolic process	-2.40443	-1.29274	10/325	39,231,1622,2876,2944,2950,4282,9373,10728,145482	ACAT2,AKR1B1,DBI,GPX1,GSTM1,GSTP1,MIF,PLAA,PTGES3,PTGR2
11_Member	GO Biological Processes	GO:0072330	monocarboxylic acid biosynthetic process	-2.00507	-0.996661	6/161	2944,2950,4282,5007,10728,11315	GSTM1,GSTP1,MIF,OSBP,PTGES3,PARK7
12_Summary	KEGG Pathway	hsa05012	Parkinson disease	-12.6505	-10.0966	27/266	1537,2773,4509,4698,4702,4705,4719,5685,5715,6390,6647,7277,7280,7295,7317,7332,7345,7417,10381,10382,10383,11315,54205,84617,84790,203068,347733,5594,4629,10972,529,537,2876,4928,5216,6432,10133,53371,1434,1785,2597,8655,9648,10096,10109,10552,5481,4023	CYC1,GNAI3,ATP8,NDUFA5,NDUFA8,NDUFA10,NDUFS1,PSMA4,PSMD9,SDHB,SOD1,TUBA4A,TUBB2A,TXN,UBA1,UBE2L3,UCHL1,VDAC2,TUBB3,TUBB4A,TUBB4B,PARK7,CYCS,TUBB6,TUBA1C,TUBB,TUBB2B,MAPK1,MYH11,TMED10,ATP6V1E1,ATP6AP1,GPX1,NUP98,PFN1,SRSF7,OPTN,NUP54,CSE1L,DNM2,GAPDH,DYNLL1,GCC2,ACTR3,ARPC2,ARPC1A,PPID,LPL
12_Member	KEGG Pathway	hsa05012	Parkinson disease	-12.6505	-10.0966	27/266	1537,2773,4509,4698,4702,4705,4719,5685,5715,6390,6647,7277,7280,7295,7317,7332,7345,7417,10381,10382,10383,11315,54205,84617,84790,203068,347733	CYC1,GNAI3,ATP8,NDUFA5,NDUFA8,NDUFA10,NDUFS1,PSMA4,PSMD9,SDHB,SOD1,TUBA4A,TUBB2A,TXN,UBA1,UBE2L3,UCHL1,VDAC2,TUBB3,TUBB4A,TUBB4B,PARK7,CYCS,TUBB6,TUBA1C,TUBB,TUBB2B
12_Member	KEGG Pathway	hsa04540	Gap junction	-11.56	-8.9647	10/88	2773,5594,7277,7280,10381,10382,10383,84617,84790,347733	GNAI3,MAPK1,TUBA4A,TUBB2A,TUBB3,TUBB4A,TUBB4B,TUBB6,TUBA1C,TUBB2B
12_Member	KEGG Pathway	hsa05130	Pathogenic Escherichia coli infection	-9.28905	-6.96678	11/197	4629,5594,7277,7280,10381,10382,10383,10972,84617,84790,347733	MYH11,MAPK1,TUBA4A,TUBB2A,TUBB3,TUBB4A,TUBB4B,TMED10,TUBB6,TUBA1C,TUBB2B
12_Member	KEGG Pathway	hsa04145	Phagosome	-9.18109	-6.87025	10/152	529,537,7277,7280,10381,10382,10383,84617,84790,347733	ATP6V1E1,ATP6AP1,TUBA4A,TUBB2A,TUBB3,TUBB4A,TUBB4B,TUBB6,TUBA1C,TUBB2B
12_Member	KEGG Pathway	hsa05014	Amyotrophic lateral sclerosis	-8.81452	-6.57143	26/364	1537,2876,4509,4698,4702,4705,4719,4928,5216,5685,5715,6390,6432,6647,7277,7280,10133,10381,10382,10383,53371,54205,84617,84790,203068,347733	CYC1,GPX1,ATP8,NDUFA5,NDUFA8,NDUFA10,NDUFS1,NUP98,PFN1,PSMA4,PSMD9,SDHB,SRSF7,SOD1,TUBA4A,TUBB2A,OPTN,TUBB3,TUBB4A,TUBB4B,NUP54,CYCS,TUBB6,TUBA1C,TUBB,TUBB2B
12_Member	KEGG Pathway	hsa05020	Prion disease	-8.50567	-6.28836	22/273	1537,4509,4698,4702,4705,4719,5594,5685,5715,6390,6647,7277,7280,7417,10381,10382,10383,54205,84617,84790,203068,347733	CYC1,ATP8,NDUFA5,NDUFA8,NDUFA10,NDUFS1,MAPK1,PSMA4,PSMD9,SDHB,SOD1,TUBA4A,TUBB2A,VDAC2,TUBB3,TUBB4A,TUBB4B,CYCS,TUBB6,TUBA1C,TUBB,TUBB2B
12_Member	KEGG Pathway	hsa05132	Salmonella infection	-8.49893	-6.28836	21/249	1434,1785,2597,5216,5594,7277,7280,7295,8655,9648,10096,10109,10381,10382,10383,10552,54205,84617,84790,203068,347733	CSE1L,DNM2,GAPDH,PFN1,MAPK1,TUBA4A,TUBB2A,TXN,DYNLL1,GCC2,ACTR3,ARPC2,TUBB3,TUBB4A,TUBB4B,ARPC1A,CYCS,TUBB6,TUBA1C,TUBB,TUBB2B
12_Member	KEGG Pathway	hsa05022	Pathways of neurodegeneration - multiple diseases	-8.18088	-5.99638	29/476	1537,2876,4509,4698,4702,4705,4719,5481,5594,5685,5715,6390,6647,7277,7280,7317,7332,7345,7417,10133,10381,10382,10383,11315,54205,84617,84790,203068,347733	CYC1,GPX1,ATP8,NDUFA5,NDUFA8,NDUFA10,NDUFS1,PPID,MAPK1,PSMA4,PSMD9,SDHB,SOD1,TUBA4A,TUBB2A,UBA1,UBE2L3,UCHL1,VDAC2,OPTN,TUBB3,TUBB4A,TUBB4B,PARK7,CYCS,TUBB6,TUBA1C,TUBB,TUBB2B
12_Member	KEGG Pathway	hsa05016	Huntington disease	-7.60321	-5.45509	22/306	1537,2876,4509,4698,4702,4705,4719,5685,5715,6390,6647,7277,7280,7417,10381,10382,10383,54205,84617,84790,203068,347733	CYC1,GPX1,ATP8,NDUFA5,NDUFA8,NDUFA10,NDUFS1,PSMA4,PSMD9,SDHB,SOD1,TUBA4A,TUBB2A,VDAC2,TUBB3,TUBB4A,TUBB4B,CYCS,TUBB6,TUBA1C,TUBB,TUBB2B
12_Member	KEGG Pathway	hsa05010	Alzheimer disease	-7.25423	-5.21698	12/384	4023,4698,4719,5594,7277,7280,10381,10382,10383,84617,84790,347733	LPL,NDUFA5,NDUFS1,MAPK1,TUBA4A,TUBB2A,TUBB3,TUBB4A,TUBB4B,TUBB6,TUBA1C,TUBB2B
13_Summary	GO Biological Processes	GO:0044282	small molecule catabolic process	-12.4721	-9.77987	25/352	39,100,642,2023,2098,2710,2720,2805,2806,3099,3612,3628,4860,5226,5860,6652,10007,10327,11164,11315,23464,57026,80150,130589,132789,440,4507,6611,56954,158,435,4190,48,586,3417,4282,2729	ACAT2,ADA,BLMH,ENO1,ESD,GK,GLB1,GOT1,GOT2,HK2,IMPA1,INPP1,PNP,PGD,QDPR,SORD,GNPDA1,AKR1A1,NUDT5,PARK7,GCAT,PDXP,ASRGL1,GALM,GNPDA2,ASNS,MTAP,SMS,NIT2,ADSL,ASL,MDH1,ACO1,BCAT1,IDH1,MIF,GCLC
13_Member	GO Biological Processes	GO:0044282	small molecule catabolic process	-12.4721	-9.77987	25/352	39,100,642,2023,2098,2710,2720,2805,2806,3099,3612,3628,4860,5226,5860,6652,10007,10327,11164,11315,23464,57026,80150,130589,132789	ACAT2,ADA,BLMH,ENO1,ESD,GK,GLB1,GOT1,GOT2,HK2,IMPA1,INPP1,PNP,PGD,QDPR,SORD,GNPDA1,AKR1A1,NUDT5,PARK7,GCAT,PDXP,ASRGL1,GALM,GNPDA2
13_Member	GO Biological Processes	GO:0009066	aspartate family amino acid metabolic process	-7.22703	-5.19701	8/48	440,2805,2806,4507,6611,23464,56954,80150	ASNS,GOT1,GOT2,MTAP,SMS,GCAT,NIT2,ASRGL1
13_Member	KEGG Pathway	hsa00250	Alanine, aspartate and glutamate metabolism	-6.78832	-4.8137	7/37	158,435,440,2805,2806,56954,80150	ADSL,ASL,ASNS,GOT1,GOT2,NIT2,ASRGL1
13_Member	GO Biological Processes	GO:0006107	oxaloacetate metabolic process	-5.72572	-3.92108	4/9	2805,2806,4190,56954	GOT1,GOT2,MDH1,NIT2
13_Member	KEGG Pathway	hsa01210	2-Oxocarboxylic acid metabolism	-4.8334	-3.01988	5/19	48,586,2805,2806,3417	ACO1,BCAT1,GOT1,GOT2,IDH1
13_Member	GO Biological Processes	GO:0009068	aspartate family amino acid catabolic process	-4.3751	-2.7979	4/18	2805,2806,23464,80150	GOT1,GOT2,GCAT,ASRGL1
13_Member	GO Biological Processes	GO:0046395	carboxylic acid catabolic process	-4.3669	-2.79281	11/220	39,642,2805,2806,5226,5860,10007,10327,23464,80150,132789	ACAT2,BLMH,GOT1,GOT2,PGD,QDPR,GNPDA1,AKR1A1,GCAT,ASRGL1,GNPDA2
13_Member	GO Biological Processes	GO:0016054	organic acid catabolic process	-4.29602	-2.73935	11/224	39,642,2805,2806,5226,5860,10007,10327,23464,80150,132789	ACAT2,BLMH,GOT1,GOT2,PGD,QDPR,GNPDA1,AKR1A1,GCAT,ASRGL1,GNPDA2
13_Member	GO Biological Processes	GO:0009067	aspartate family amino acid biosynthetic process	-4.09532	-2.58283	4/21	440,2805,2806,4507	ASNS,GOT1,GOT2,MTAP
13_Member	GO Biological Processes	GO:1901606	alpha-amino acid catabolic process	-3.21668	-1.90873	6/92	642,2805,2806,5860,23464,80150	BLMH,GOT1,GOT2,QDPR,GCAT,ASRGL1
13_Member	KEGG Pathway	hsa00360	Phenylalanine metabolism	-3.15212	-1.8622	3/16	2805,2806,4282	GOT1,GOT2,MIF
13_Member	GO Biological Processes	GO:0006103	2-oxoglutarate metabolic process	-3.07141	-1.80093	3/17	2805,2806,3417	GOT1,GOT2,IDH1
13_Member	GO Biological Processes	GO:0009063	cellular amino acid catabolic process	-2.81194	-1.60716	6/110	642,2805,2806,5860,23464,80150	BLMH,GOT1,GOT2,QDPR,GCAT,ASRGL1
13_Member	KEGG Pathway	hsa00220	Arginine biosynthesis	-2.73444	-1.54783	3/22	435,2805,2806	ASL,GOT1,GOT2
13_Member	GO Biological Processes	GO:0009065	glutamine family amino acid catabolic process	-2.57103	-1.42562	3/25	2805,2806,80150	GOT1,GOT2,ASRGL1
13_Member	GO Biological Processes	GO:0006536	glutamate metabolic process	-2.34219	-1.24798	3/30	2729,2805,2806	GCLC,GOT1,GOT2
13_Member	KEGG Pathway	hsa00350	Tyrosine metabolism	-2.1185	-1.07832	3/36	2805,2806,4282	GOT1,GOT2,MIF
14_Summary	GO Biological Processes	GO:0030162	regulation of proteolysis	-12.2806	-9.74603	45/745	183,210,1191,1476,1508,1509,2023,2147,2272,2597,2621,2729,2821,2822,2876,3698,5037,5104,5268,5269,5270,5327,5641,5887,5918,6125,6195,6449,6774,7077,7078,8078,9141,10197,10541,10972,11146,11315,25824,54205,55270,55486,64780,135228,653145,325,1974,2280,2773,2950,3843,5478,5524,5573,5576,6050,6272,7345,7453,7532,29085,51400,55832	AGT,ALAD,CLU,CSTB,CTSB,CTSD,ENO1,F2,FHIT,GAPDH,GAS6,GCLC,GPI,GPLD1,GPX1,ITIH2,PEBP1,SERPINA5,SERPINB5,SERPINB6,SERPINE2,PLAT,LGMN,RAD23B,RARRES1,RPL5,RPS6KA1,SGTA,STAT3,TIMP2,TIMP3,USP5,PDCD5,PSME3,ANP32B,TMED10,GLMN,PARK7,PRDX5,CYCS,NUDT15,PARL,MICAL1,CD109,ANXA8,APCS,EIF4A2,FKBP1A,GNAI3,GSTP1,IPO5,PPIA,PTPA,PRKAR1A,PRKAR2A,RNH1,SORT1,UCHL1,WARS1,YWHAG,PHPT1,PPME1,CAND1
14_Member	GO Biological Processes	GO:0030162	regulation of proteolysis	-12.2806	-9.74603	45/745	183,210,1191,1476,1508,1509,2023,2147,2272,2597,2621,2729,2821,2822,2876,3698,5037,5104,5268,5269,5270,5327,5641,5887,5918,6125,6195,6449,6774,7077,7078,8078,9141,10197,10541,10972,11146,11315,25824,54205,55270,55486,64780,135228,653145	AGT,ALAD,CLU,CSTB,CTSB,CTSD,ENO1,F2,FHIT,GAPDH,GAS6,GCLC,GPI,GPLD1,GPX1,ITIH2,PEBP1,SERPINA5,SERPINB5,SERPINB6,SERPINE2,PLAT,LGMN,RAD23B,RARRES1,RPL5,RPS6KA1,SGTA,STAT3,TIMP2,TIMP3,USP5,PDCD5,PSME3,ANP32B,TMED10,GLMN,PARK7,PRDX5,CYCS,NUDT15,PARL,MICAL1,CD109,ANXA8
14_Member	GO Biological Processes	GO:0045861	negative regulation of proteolysis	-11.2545	-8.78147	29/352	183,210,1476,1508,2147,2272,2597,2621,2821,2876,3698,5037,5104,5268,5269,5270,5327,5918,6125,6195,6449,7077,7078,10972,11315,25824,64780,135228,653145	AGT,ALAD,CSTB,CTSB,F2,FHIT,GAPDH,GAS6,GPI,GPX1,ITIH2,PEBP1,SERPINA5,SERPINB5,SERPINB6,SERPINE2,PLAT,RARRES1,RPL5,RPS6KA1,SGTA,TIMP2,TIMP3,TMED10,PARK7,PRDX5,MICAL1,CD109,ANXA8
14_Member	GO Biological Processes	GO:0043086	negative regulation of catalytic activity	-9.81836	-7.45771	42/786	183,325,1476,1508,1974,2280,2597,2621,2773,2821,2876,2950,3698,3843,5037,5104,5268,5269,5270,5478,5524,5573,5576,5918,6050,6125,6195,6272,7077,7078,7345,7453,7532,10972,11315,25824,29085,51400,55832,64780,135228,653145	AGT,APCS,CSTB,CTSB,EIF4A2,FKBP1A,GAPDH,GAS6,GNAI3,GPI,GPX1,GSTP1,ITIH2,IPO5,PEBP1,SERPINA5,SERPINB5,SERPINB6,SERPINE2,PPIA,PTPA,PRKAR1A,PRKAR2A,RARRES1,RNH1,RPL5,RPS6KA1,SORT1,TIMP2,TIMP3,UCHL1,WARS1,YWHAG,TMED10,PARK7,PRDX5,PHPT1,PPME1,CAND1,MICAL1,CD109,ANXA8
14_Member	GO Biological Processes	GO:0010466	negative regulation of peptidase activity	-9.59239	-7.25239	23/262	183,1476,1508,2597,2621,2821,2876,3698,5037,5104,5268,5269,5270,5918,6195,7077,7078,10972,11315,25824,64780,135228,653145	AGT,CSTB,CTSB,GAPDH,GAS6,GPI,GPX1,ITIH2,PEBP1,SERPINA5,SERPINB5,SERPINB6,SERPINE2,RARRES1,RPS6KA1,TIMP2,TIMP3,TMED10,PARK7,PRDX5,MICAL1,CD109,ANXA8
14_Member	GO Biological Processes	GO:0051346	negative regulation of hydrolase activity	-9.30885	-6.98658	27/371	183,325,1476,1508,2280,2597,2621,2821,2876,3698,5037,5104,5268,5269,5270,5524,5918,6195,6272,7077,7078,10972,11315,25824,64780,135228,653145	AGT,APCS,CSTB,CTSB,FKBP1A,GAPDH,GAS6,GPI,GPX1,ITIH2,PEBP1,SERPINA5,SERPINB5,SERPINB6,SERPINE2,PTPA,RARRES1,RPS6KA1,SORT1,TIMP2,TIMP3,TMED10,PARK7,PRDX5,MICAL1,CD109,ANXA8
14_Member	GO Biological Processes	GO:0052548	regulation of endopeptidase activity	-9.2755	-6.97026	29/426	183,1476,1509,2597,2621,2821,2876,3698,5037,5104,5268,5269,5270,5641,5918,6195,6774,7077,7078,9141,10197,10541,10972,11315,25824,54205,64780,135228,653145	AGT,CSTB,CTSD,GAPDH,GAS6,GPI,GPX1,ITIH2,PEBP1,SERPINA5,SERPINB5,SERPINB6,SERPINE2,LGMN,RARRES1,RPS6KA1,STAT3,TIMP2,TIMP3,PDCD5,PSME3,ANP32B,TMED10,PARK7,PRDX5,CYCS,MICAL1,CD109,ANXA8
14_Member	GO Biological Processes	GO:0052547	regulation of peptidase activity	-9.22205	-6.9278	30/456	183,1476,1508,1509,2597,2621,2821,2876,3698,5037,5104,5268,5269,5270,5641,5918,6195,6774,7077,7078,9141,10197,10541,10972,11315,25824,54205,64780,135228,653145	AGT,CSTB,CTSB,CTSD,GAPDH,GAS6,GPI,GPX1,ITIH2,PEBP1,SERPINA5,SERPINB5,SERPINB6,SERPINE2,LGMN,RARRES1,RPS6KA1,STAT3,TIMP2,TIMP3,PDCD5,PSME3,ANP32B,TMED10,PARK7,PRDX5,CYCS,MICAL1,CD109,ANXA8
14_Member	GO Biological Processes	GO:0010951	negative regulation of endopeptidase activity	-9.18943	-6.90058	22/251	183,1476,2597,2621,2821,2876,3698,5037,5104,5268,5269,5270,5918,6195,7077,7078,10972,11315,25824,64780,135228,653145	AGT,CSTB,GAPDH,GAS6,GPI,GPX1,ITIH2,PEBP1,SERPINA5,SERPINB5,SERPINB6,SERPINE2,RARRES1,RPS6KA1,TIMP2,TIMP3,TMED10,PARK7,PRDX5,MICAL1,CD109,ANXA8
15_Summary	KEGG Pathway	hsa00030	Pentose phosphate pathway	-12.164	-9.49815	10/30	230,2539,2821,5226,5236,6888,7086,22934,25796,55276,3099,3417,11164	ALDOC,G6PD,GPI,PGD,PGM1,TALDO1,TKT,RPIA,PGLS,PGM2,HK2,IDH1,NUDT5
15_Member	KEGG Pathway	hsa00030	Pentose phosphate pathway	-12.164	-9.49815	10/30	230,2539,2821,5226,5236,6888,7086,22934,25796,55276	ALDOC,G6PD,GPI,PGD,PGM1,TALDO1,TKT,RPIA,PGLS,PGM2
15_Member	GO Biological Processes	GO:0051156	glucose 6-phosphate metabolic process	-10.3807	-7.92371	8/21	2539,2821,3099,5226,6888,7086,22934,25796	G6PD,GPI,HK2,PGD,TALDO1,TKT,RPIA,PGLS
15_Member	GO Biological Processes	GO:0006098	pentose-phosphate shunt	-8.77685	-6.53855	6/12	2539,5226,6888,7086,22934,25796	G6PD,PGD,TALDO1,TKT,RPIA,PGLS
15_Member	GO Biological Processes	GO:0006740	NADPH regeneration	-8.05547	-5.93369	6/15	2539,5226,6888,7086,22934,25796	G6PD,PGD,TALDO1,TKT,RPIA,PGLS
15_Member	GO Biological Processes	GO:0006739	NADP metabolic process	-7.25294	-5.21698	7/32	2539,3417,5226,6888,7086,22934,25796	G6PD,IDH1,PGD,TALDO1,TKT,RPIA,PGLS
15_Member	GO Biological Processes	GO:0009051	pentose-phosphate shunt, oxidative branch	-5.25472	-3.51884	3/4	2539,5226,25796	G6PD,PGD,PGLS
15_Member	GO Biological Processes	GO:0019321	pentose metabolic process	-5.14307	-3.4371	4/12	2539,5226,11164,22934	G6PD,PGD,NUDT5,RPIA
15_Member	GO Biological Processes	GO:0009052	pentose-phosphate shunt, non-oxidative branch	-4.56303	-2.95898	3/6	6888,7086,22934	TALDO1,TKT,RPIA
16_Summary	GO Biological Processes	GO:1901615	organic hydroxy compound metabolic process	-12.0583	-9.42921	28/469	55,231,249,1652,2224,2539,2710,2805,3251,3417,3422,3612,3628,3705,3931,3939,3945,5007,5092,5641,5860,6652,8566,10327,10404,10901,11315,57026,471	ACP3,AKR1B1,ALPL,DDT,FDPS,G6PD,GK,GOT1,HPRT1,IDH1,IDI1,IMPA1,INPP1,ITPK1,LCAT,LDHA,LDHB,OSBP,PCBD1,LGMN,QDPR,SORD,PDXK,AKR1A1,CPQ,DHRS4,PARK7,PDXP,ATIC
16_Member	GO Biological Processes	GO:1901615	organic hydroxy compound metabolic process	-12.0583	-9.42921	28/469	55,231,249,1652,2224,2539,2710,2805,3251,3417,3422,3612,3628,3705,3931,3939,3945,5007,5092,5641,5860,6652,8566,10327,10404,10901,11315,57026	ACP3,AKR1B1,ALPL,DDT,FDPS,G6PD,GK,GOT1,HPRT1,IDH1,IDI1,IMPA1,INPP1,ITPK1,LCAT,LDHA,LDHB,OSBP,PCBD1,LGMN,QDPR,SORD,PDXK,AKR1A1,CPQ,DHRS4,PARK7,PDXP
16_Member	GO Biological Processes	GO:0006066	alcohol metabolic process	-7.63022	-5.54683	18/316	55,231,2224,2539,2710,2805,3417,3422,3612,3628,3705,3931,5092,5860,6652,10327,10901,11315	ACP3,AKR1B1,FDPS,G6PD,GK,GOT1,IDH1,IDI1,IMPA1,INPP1,ITPK1,LCAT,PCBD1,QDPR,SORD,AKR1A1,DHRS4,PARK7
16_Member	GO Biological Processes	GO:1901617	organic hydroxy compound biosynthetic process	-5.41641	-3.65044	11/170	1652,2224,2539,2805,3422,3612,5007,5092,5860,8566,11315	DDT,FDPS,G6PD,GOT1,IDI1,IMPA1,OSBP,PCBD1,QDPR,PDXK,PARK7
16_Member	GO Biological Processes	GO:0046165	alcohol biosynthetic process	-4.91765	-3.24794	8/95	2224,2539,2805,3422,3612,5092,5860,11315	FDPS,G6PD,GOT1,IDI1,IMPA1,PCBD1,QDPR,PARK7
16_Member	KEGG Pathway	hsa00790	Folate biosynthesis	-3.71697	-2.29005	4/26	231,249,5092,5860	AKR1B1,ALPL,PCBD1,QDPR
16_Member	GO Biological Processes	GO:0042559	pteridine-containing compound biosynthetic process	-3.23868	-1.92557	3/15	471,5092,5860	ATIC,PCBD1,QDPR
16_Member	GO Biological Processes	GO:0046173	polyol biosynthetic process	-2.6867	-1.51176	4/48	2805,3612,5092,5860	GOT1,IMPA1,PCBD1,QDPR
16_Member	GO Biological Processes	GO:0042558	pteridine-containing compound metabolic process	-2.18806	-1.1306	3/34	471,5092,5860	ATIC,PCBD1,QDPR
17_Summary	GO Biological Processes	GO:0046037	GMP metabolic process	-10.8323	-8.3753	10/27	100,158,471,2987,3251,3615,5198,8833,9414,10606,2272,4831,4860,5236,6240,11164,55276,7372,51727,55,1503,5594,131870	ADA,ADSL,ATIC,GUK1,HPRT1,IMPDH2,PFAS,GMPS,TJP2,PAICS,FHIT,NME2,PNP,PGM1,RRM1,NUDT5,PGM2,UMPS,CMPK1,ACP3,CTPS1,MAPK1,NUDT16
17_Member	GO Biological Processes	GO:0046037	GMP metabolic process	-10.8323	-8.3753	10/27	100,158,471,2987,3251,3615,5198,8833,9414,10606	ADA,ADSL,ATIC,GUK1,HPRT1,IMPDH2,PFAS,GMPS,TJP2,PAICS
17_Member	KEGG Pathway	hsa00230	Purine metabolism	-10.7566	-8.27527	15/128	100,158,471,2272,2987,3251,4831,4860,5198,5236,6240,8833,10606,11164,55276	ADA,ADSL,ATIC,FHIT,GUK1,HPRT1,NME2,PNP,PFAS,PGM1,RRM1,GMPS,PAICS,NUDT5,PGM2
17_Member	GO Biological Processes	GO:0006177	GMP biosynthetic process	-10.6704	-8.25123	8/14	100,158,471,3251,3615,5198,8833,10606	ADA,ADSL,ATIC,HPRT1,IMPDH2,PFAS,GMPS,PAICS
17_Member	GO Biological Processes	GO:0009161	ribonucleoside monophosphate metabolic process	-10.6614	-8.24943	13/59	100,158,471,2987,3251,3615,4860,5198,7372,8833,9414,10606,51727	ADA,ADSL,ATIC,GUK1,HPRT1,IMPDH2,PNP,PFAS,UMPS,GMPS,TJP2,PAICS,CMPK1
17_Member	GO Biological Processes	GO:0009167	purine ribonucleoside monophosphate metabolic process	-9.99183	-7.61404	11/42	100,158,471,2987,3251,3615,4860,5198,8833,9414,10606	ADA,ADSL,ATIC,GUK1,HPRT1,IMPDH2,PNP,PFAS,GMPS,TJP2,PAICS
17_Member	GO Biological Processes	GO:0009156	ribonucleoside monophosphate biosynthetic process	-9.98149	-7.57655	9/34	100,158,471,3251,5198,7372,8833,10606,51727	ADA,ADSL,ATIC,HPRT1,PFAS,UMPS,GMPS,PAICS,CMPK1
17_Member	GO Biological Processes	GO:0009126	purine nucleoside monophosphate metabolic process	-9.75217	-7.39994	11/44	100,158,471,2987,3251,3615,4860,5198,8833,9414,10606	ADA,ADSL,ATIC,GUK1,HPRT1,IMPDH2,PNP,PFAS,GMPS,TJP2,PAICS
17_Member	GO Biological Processes	GO:0009168	purine ribonucleoside monophosphate biosynthetic process	-9.08754	-6.80401	8/20	100,158,471,3251,3615,5198,8833,10606	ADA,ADSL,ATIC,HPRT1,IMPDH2,PFAS,GMPS,PAICS
17_Member	GO Biological Processes	GO:0009123	nucleoside monophosphate metabolic process	-9.05555	-6.78249	13/78	100,158,471,2987,3251,3615,4860,5198,7372,8833,9414,10606,51727	ADA,ADSL,ATIC,GUK1,HPRT1,IMPDH2,PNP,PFAS,UMPS,GMPS,TJP2,PAICS,CMPK1
17_Member	GO Biological Processes	GO:0009124	nucleoside monophosphate biosynthetic process	-8.89349	-6.63567	9/44	100,158,471,3251,5198,7372,8833,10606,51727	ADA,ADSL,ATIC,HPRT1,PFAS,UMPS,GMPS,PAICS,CMPK1
17_Member	GO Biological Processes	GO:0009127	purine nucleoside monophosphate biosynthetic process	-8.69623	-6.47203	8/22	100,158,471,3251,3615,5198,8833,10606	ADA,ADSL,ATIC,HPRT1,IMPDH2,PFAS,GMPS,PAICS
17_Member	GO Biological Processes	GO:0009112	nucleobase metabolic process	-8.45011	-6.25278	9/33	55,100,1503,3251,5594,7372,8833,10606,51727	ACP3,ADA,CTPS1,HPRT1,MAPK1,UMPS,GMPS,PAICS,CMPK1
17_Member	GO Biological Processes	GO:0006167	AMP biosynthetic process	-8.2732	-6.10812	6/14	100,158,471,3251,5198,10606	ADA,ADSL,ATIC,HPRT1,PFAS,PAICS
17_Member	GO Biological Processes	GO:0046112	nucleobase biosynthetic process	-7.91099	-5.74304	7/18	100,1503,3251,7372,8833,10606,51727	ADA,CTPS1,HPRT1,UMPS,GMPS,PAICS,CMPK1
17_Member	KEGG Pathway	hsa01232	Nucleotide metabolism	-7.56182	-5.42359	12/85	100,158,1503,2987,3251,3615,4831,4860,6240,8833,51727,131870	ADA,ADSL,CTPS1,GUK1,HPRT1,IMPDH2,NME2,PNP,RRM1,GMPS,CMPK1,NUDT16
17_Member	GO Biological Processes	GO:0097292	XMP metabolic process	-7.50171	-5.37626	5/7	158,471,3615,5198,10606	ADSL,ATIC,IMPDH2,PFAS,PAICS
17_Member	GO Biological Processes	GO:0097293	XMP biosynthetic process	-7.50171	-5.37626	5/7	158,471,3615,5198,10606	ADSL,ATIC,IMPDH2,PFAS,PAICS
17_Member	GO Biological Processes	GO:0097294	'de novo' XMP biosynthetic process	-7.50171	-5.37626	5/7	158,471,3615,5198,10606	ADSL,ATIC,IMPDH2,PFAS,PAICS
17_Member	GO Biological Processes	GO:0046040	IMP metabolic process	-7.49856	-5.42833	6/18	158,471,3251,4860,5198,10606	ADSL,ATIC,HPRT1,PNP,PFAS,PAICS
17_Member	GO Biological Processes	GO:0006188	IMP biosynthetic process	-7.12109	-5.10845	5/11	158,471,3251,5198,10606	ADSL,ATIC,HPRT1,PFAS,PAICS
17_Member	GO Biological Processes	GO:0006189	'de novo' IMP biosynthetic process	-6.63839	-4.67658	4/6	158,471,5198,10606	ADSL,ATIC,PFAS,PAICS
17_Member	GO Biological Processes	GO:0046033	AMP metabolic process	-6.54782	-4.60333	6/25	100,158,471,3251,5198,10606	ADA,ADSL,ATIC,HPRT1,PFAS,PAICS
17_Member	GO Biological Processes	GO:0044208	'de novo' AMP biosynthetic process	-5.97712	-4.13581	4/8	158,471,5198,10606	ADSL,ATIC,PFAS,PAICS
17_Member	GO Biological Processes	GO:0006144	purine nucleobase metabolic process	-5.75233	-3.94239	5/19	55,100,3251,8833,10606	ACP3,ADA,HPRT1,GMPS,PAICS
17_Member	GO Biological Processes	GO:0009113	purine nucleobase biosynthetic process	-5.50773	-3.73364	4/10	100,3251,8833,10606	ADA,HPRT1,GMPS,PAICS
18_Summary	GO Biological Processes	GO:0046434	organophosphate catabolic process	-10.628	-8.15493	16/154	100,2272,3251,3612,3628,4860,8803,9588,11164,23171,27293,55270,55276,56261,57026,196463,55,231,471,2517,4507,4668,10327,158,8566,2987,131870,6240,5860,6050,6741,7389,28960,328,23658	ADA,FHIT,HPRT1,IMPA1,INPP1,PNP,SUCLA2,PRDX6,NUDT5,GPD1L,SMPDL3B,NUDT15,PGM2,GPCPD1,PDXP,PLBD2,ACP3,AKR1B1,ATIC,FUCA1,MTAP,NAGA,AKR1A1,ADSL,PDXK,GUK1,NUDT16,RRM1,QDPR,RNH1,SSB,UROD,DCPS,APEX1,LSM5
18_Member	GO Biological Processes	GO:0046434	organophosphate catabolic process	-10.628	-8.15493	16/154	100,2272,3251,3612,3628,4860,8803,9588,11164,23171,27293,55270,55276,56261,57026,196463	ADA,FHIT,HPRT1,IMPA1,INPP1,PNP,SUCLA2,PRDX6,NUDT5,GPD1L,SMPDL3B,NUDT15,PGM2,GPCPD1,PDXP,PLBD2
18_Member	GO Biological Processes	GO:1901657	glycosyl compound metabolic process	-8.67997	-6.45742	11/82	55,100,231,471,2517,3251,4507,4668,4860,10327,55276	ACP3,ADA,AKR1B1,ATIC,FUCA1,HPRT1,MTAP,NAGA,PNP,AKR1A1,PGM2
18_Member	GO Biological Processes	GO:0043101	purine-containing compound salvage	-8.2732	-6.10812	6/14	100,158,3251,4507,4860,55276	ADA,ADSL,HPRT1,MTAP,PNP,PGM2
18_Member	GO Biological Processes	GO:0043094	cellular metabolic compound salvage	-7.46293	-5.40232	7/30	100,158,3251,4507,4860,8566,55276	ADA,ADSL,HPRT1,MTAP,PNP,PDXK,PGM2
18_Member	GO Biological Processes	GO:0046128	purine ribonucleoside metabolic process	-6.91088	-4.92037	6/22	55,100,3251,4507,4860,55276	ACP3,ADA,HPRT1,MTAP,PNP,PGM2
18_Member	GO Biological Processes	GO:0042451	purine nucleoside biosynthetic process	-6.89103	-4.90853	5/12	100,3251,4507,4860,55276	ADA,HPRT1,MTAP,PNP,PGM2
18_Member	GO Biological Processes	GO:0042455	ribonucleoside biosynthetic process	-6.89103	-4.90853	5/12	100,3251,4507,4860,55276	ADA,HPRT1,MTAP,PNP,PGM2
18_Member	GO Biological Processes	GO:0046129	purine ribonucleoside biosynthetic process	-6.89103	-4.90853	5/12	100,3251,4507,4860,55276	ADA,HPRT1,MTAP,PNP,PGM2
18_Member	GO Biological Processes	GO:0042278	purine nucleoside metabolic process	-6.33295	-4.43447	6/27	55,100,3251,4507,4860,55276	ACP3,ADA,HPRT1,MTAP,PNP,PGM2
18_Member	GO Biological Processes	GO:0006166	purine ribonucleoside salvage	-6.27428	-4.3971	4/7	3251,4507,4860,55276	HPRT1,MTAP,PNP,PGM2
18_Member	GO Biological Processes	GO:0009163	nucleoside biosynthetic process	-6.16552	-4.30063	5/16	100,3251,4507,4860,55276	ADA,HPRT1,MTAP,PNP,PGM2
18_Member	GO Biological Processes	GO:0034404	nucleobase-containing small molecule biosynthetic process	-6.16552	-4.30063	5/16	100,3251,4507,4860,55276	ADA,HPRT1,MTAP,PNP,PGM2
18_Member	GO Biological Processes	GO:0043174	nucleoside salvage	-5.72572	-3.92108	4/9	3251,4507,4860,55276	HPRT1,MTAP,PNP,PGM2
18_Member	GO Biological Processes	GO:1901659	glycosyl compound biosynthetic process	-5.6314	-3.83547	5/20	100,3251,4507,4860,55276	ADA,HPRT1,MTAP,PNP,PGM2
18_Member	GO Biological Processes	GO:0009119	ribonucleoside metabolic process	-5.55168	-3.76932	6/36	55,100,3251,4507,4860,55276	ACP3,ADA,HPRT1,MTAP,PNP,PGM2
18_Member	GO Biological Processes	GO:0009116	nucleoside metabolic process	-5.515	-3.73927	7/56	55,100,471,3251,4507,4860,55276	ACP3,ADA,ATIC,HPRT1,MTAP,PNP,PGM2
18_Member	GO Biological Processes	GO:0009151	purine deoxyribonucleotide metabolic process	-5.09488	-3.23997	5/17	100,2987,4860,55270,131870	ADA,GUK1,PNP,NUDT15,NUDT16
18_Member	GO Biological Processes	GO:0019692	deoxyribose phosphate metabolic process	-4.91063	-3.24349	6/46	100,2987,4860,6240,55270,55276	ADA,GUK1,PNP,RRM1,NUDT15,PGM2
18_Member	GO Biological Processes	GO:0044209	AMP salvage	-4.86042	-3.20839	3/5	100,158,3251	ADA,ADSL,HPRT1
18_Member	GO Biological Processes	GO:0009155	purine deoxyribonucleotide catabolic process	-4.76137	-2.95497	4/10	100,4860,55270,131870	ADA,PNP,NUDT15,NUDT16
18_Member	GO Biological Processes	GO:1901292	nucleoside phosphate catabolic process	-4.30771	-2.74696	7/85	100,2272,3251,4860,8803,11164,55270	ADA,FHIT,HPRT1,PNP,SUCLA2,NUDT5,NUDT15
18_Member	GO Biological Processes	GO:0106380	purine ribonucleotide salvage	-4.12314	-2.60341	3/8	100,158,3251	ADA,ADSL,HPRT1
18_Member	GO Biological Processes	GO:0009394	2'-deoxyribonucleotide metabolic process	-3.97056	-2.27837	6/44	100,2987,4860,6240,55270,131870	ADA,GUK1,PNP,RRM1,NUDT15,NUDT16
18_Member	GO Biological Processes	GO:0009262	deoxyribonucleotide metabolic process	-3.91477	-2.23463	6/45	100,2987,4860,6240,55270,131870	ADA,GUK1,PNP,RRM1,NUDT15,NUDT16
18_Member	GO Biological Processes	GO:0019439	aromatic compound catabolic process	-3.82008	-2.36468	13/343	100,2272,3251,4860,5860,6050,6741,7389,8803,11164,28960,55270,57026	ADA,FHIT,HPRT1,PNP,QDPR,RNH1,SSB,UROD,SUCLA2,NUDT5,DCPS,NUDT15,PDXP
18_Member	GO Biological Processes	GO:0046386	deoxyribose phosphate catabolic process	-3.81347	-2.14761	5/30	100,4860,55270,55276,131870	ADA,PNP,NUDT15,PGM2,NUDT16
18_Member	GO Biological Processes	GO:0009128	purine nucleoside monophosphate catabolic process	-3.7994	-2.35411	3/10	100,3251,4860	ADA,HPRT1,PNP
18_Member	GO Biological Processes	GO:0009169	purine ribonucleoside monophosphate catabolic process	-3.7994	-2.35411	3/10	100,3251,4860	ADA,HPRT1,PNP
18_Member	GO Biological Processes	GO:0032261	purine nucleotide salvage	-3.7994	-2.35411	3/10	100,158,3251	ADA,ADSL,HPRT1
18_Member	GO Biological Processes	GO:0006195	purine nucleotide catabolic process	-3.75583	-2.10008	6/48	100,3251,4860,8803,55270,131870	ADA,HPRT1,PNP,SUCLA2,NUDT15,NUDT16
18_Member	GO Biological Processes	GO:0009166	nucleotide catabolic process	-3.66507	-2.25485	6/76	100,2272,3251,4860,8803,55270	ADA,FHIT,HPRT1,PNP,SUCLA2,NUDT15
18_Member	GO Biological Processes	GO:0072523	purine-containing compound catabolic process	-3.51555	-1.89685	6/53	100,3251,4860,8803,55270,131870	ADA,HPRT1,PNP,SUCLA2,NUDT15,NUDT16
18_Member	GO Biological Processes	GO:0046700	heterocycle catabolic process	-3.51508	-2.13729	12/321	100,2272,3251,4860,6050,6741,7389,8803,11164,28960,55270,57026	ADA,FHIT,HPRT1,PNP,RNH1,SSB,UROD,SUCLA2,NUDT5,DCPS,NUDT15,PDXP
18_Member	GO Biological Processes	GO:1901361	organic cyclic compound catabolic process	-3.47936	-2.1079	13/372	100,2272,3251,4860,5860,6050,6741,7389,8803,11164,28960,55270,57026	ADA,FHIT,HPRT1,PNP,QDPR,RNH1,SSB,UROD,SUCLA2,NUDT5,DCPS,NUDT15,PDXP
18_Member	GO Biological Processes	GO:0044270	cellular nitrogen compound catabolic process	-3.44271	-2.08233	12/327	100,2272,3251,4860,6050,6741,7389,8803,11164,28960,55270,57026	ADA,FHIT,HPRT1,PNP,RNH1,SSB,UROD,SUCLA2,NUDT5,DCPS,NUDT15,PDXP
18_Member	GO Biological Processes	GO:0009158	ribonucleoside monophosphate catabolic process	-3.33197	-1.99736	3/14	100,3251,4860	ADA,HPRT1,PNP
18_Member	GO Biological Processes	GO:0009154	purine ribonucleotide catabolic process	-3.01806	-1.4919	5/44	100,3251,4860,8803,131870	ADA,HPRT1,PNP,SUCLA2,NUDT16
18_Member	GO Biological Processes	GO:0009125	nucleoside monophosphate catabolic process	-2.99584	-1.74565	3/18	100,3251,4860	ADA,HPRT1,PNP
18_Member	GO Biological Processes	GO:0043173	nucleotide salvage	-2.99584	-1.74565	3/18	100,158,3251	ADA,ADSL,HPRT1
18_Member	GO Biological Processes	GO:0034655	nucleobase-containing compound catabolic process	-2.86317	-1.35956	13/281	100,328,2272,3251,4860,6050,6741,8803,11164,23658,28960,55270,131870	ADA,APEX1,FHIT,HPRT1,PNP,RNH1,SSB,SUCLA2,NUDT5,LSM5,DCPS,NUDT15,NUDT16
18_Member	GO Biological Processes	GO:0009264	deoxyribonucleotide catabolic process	-2.8214	-1.32821	4/29	100,4860,55270,131870	ADA,PNP,NUDT15,NUDT16
18_Member	GO Biological Processes	GO:0009261	ribonucleotide catabolic process	-2.76476	-1.28758	5/50	100,3251,4860,8803,131870	ADA,HPRT1,PNP,SUCLA2,NUDT16
19_Summary	KEGG Pathway	hsa00520	Amino sugar and nucleotide sugar metabolism	-10.4702	-8.07217	12/49	2584,2673,2821,3073,3099,5236,5373,7360,10007,54187,55276,132789,5016,10724	GALK1,GFPT1,GPI,HEXA,HK2,PGM1,PMM2,UGP2,GNPDA1,NANS,PGM2,GNPDA2,OVGP1,OGA
19_Member	KEGG Pathway	hsa00520	Amino sugar and nucleotide sugar metabolism	-10.4702	-8.07217	12/49	2584,2673,2821,3073,3099,5236,5373,7360,10007,54187,55276,132789	GALK1,GFPT1,GPI,HEXA,HK2,PGM1,PMM2,UGP2,GNPDA1,NANS,PGM2,GNPDA2
19_Member	KEGG Pathway	hsa01250	Biosynthesis of nucleotide sugars	-7.96828	-5.78798	9/37	2584,2673,2821,3099,5236,5373,7360,54187,55276	GALK1,GFPT1,GPI,HK2,PGM1,PMM2,UGP2,NANS,PGM2
19_Member	GO Biological Processes	GO:0009226	nucleotide-sugar biosynthetic process	-4.8334	-3.01988	5/19	2673,5373,10007,54187,132789	GFPT1,PMM2,GNPDA1,NANS,GNPDA2
19_Member	GO Biological Processes	GO:0009225	nucleotide-sugar metabolic process	-4.55161	-2.78563	6/35	2673,5373,7360,10007,54187,132789	GFPT1,PMM2,UGP2,GNPDA1,NANS,GNPDA2
19_Member	GO Biological Processes	GO:1901072	glucosamine-containing compound catabolic process	-3.95067	-2.46107	3/9	5016,10007,132789	OVGP1,GNPDA1,GNPDA2
19_Member	GO Biological Processes	GO:1901071	glucosamine-containing compound metabolic process	-3.78568	-2.34421	4/25	5016,10007,10724,132789	OVGP1,GNPDA1,OGA,GNPDA2
19_Member	GO Biological Processes	GO:0046348	amino sugar catabolic process	-3.33197	-1.99736	3/14	5016,10007,132789	OVGP1,GNPDA1,GNPDA2
19_Member	GO Biological Processes	GO:0006040	amino sugar metabolic process	-3.16067	-1.60382	5/41	2673,5016,10007,10724,132789	GFPT1,OVGP1,GNPDA1,OGA,GNPDA2
19_Member	GO Biological Processes	GO:0006044	N-acetylglucosamine metabolic process	-2.99584	-1.74565	3/18	10007,10724,132789	GNPDA1,OGA,GNPDA2
20_Summary	GO Biological Processes	GO:0009725	response to hormone	-9.84033	-7.46907	41/753	183,210,249,328,1446,1508,1537,2241,2244,2288,2720,2729,2805,2821,2822,2876,2885,2947,3148,3417,3488,3880,3931,4036,4199,5111,5315,5327,5901,5905,6272,6652,6774,7077,7078,7332,7532,10726,10728,11335,145864,839,1785,2773,3843,5594,5641,6647,7431,51520,57026,375790	AGT,ALAD,ALPL,APEX1,CSN1S1,CTSB,CYC1,FER,FGB,FKBP4,GLB1,GCLC,GOT1,GPI,GPLD1,GPX1,GRB2,GSTM3,HMGB2,IDH1,IGFBP5,KRT19,LCAT,LRP2,ME1,PCNA,PKM,PLAT,RAN,RANGAP1,SORT1,SORD,STAT3,TIMP2,TIMP3,UBE2L3,YWHAG,NUDC,PTGES3,CBX3,HAPLN3,CASP6,DNM2,GNAI3,IPO5,MAPK1,LGMN,SOD1,VIM,LARS1,PDXP,AGRN
20_Member	GO Biological Processes	GO:0009725	response to hormone	-9.84033	-7.46907	41/753	183,210,249,328,1446,1508,1537,2241,2244,2288,2720,2729,2805,2821,2822,2876,2885,2947,3148,3417,3488,3880,3931,4036,4199,5111,5315,5327,5901,5905,6272,6652,6774,7077,7078,7332,7532,10726,10728,11335,145864	AGT,ALAD,ALPL,APEX1,CSN1S1,CTSB,CYC1,FER,FGB,FKBP4,GLB1,GCLC,GOT1,GPI,GPLD1,GPX1,GRB2,GSTM3,HMGB2,IDH1,IGFBP5,KRT19,LCAT,LRP2,ME1,PCNA,PKM,PLAT,RAN,RANGAP1,SORT1,SORD,STAT3,TIMP2,TIMP3,UBE2L3,YWHAG,NUDC,PTGES3,CBX3,HAPLN3
20_Member	GO Biological Processes	GO:0071417	cellular response to organonitrogen compound	-3.62373	-1.9839	23/580	183,328,839,1785,2241,2729,2773,2805,2822,2885,3488,3843,5315,5327,5594,5641,5905,6647,6774,7431,7532,51520,57026	AGT,APEX1,CASP6,DNM2,FER,GCLC,GNAI3,GOT1,GPLD1,GRB2,IGFBP5,IPO5,PKM,PLAT,MAPK1,LGMN,RANGAP1,SOD1,STAT3,VIM,YWHAG,LARS1,PDXP
20_Member	GO Biological Processes	GO:1901699	cellular response to nitrogen compound	-3.40359	-1.80064	24/640	183,328,839,1785,2241,2729,2773,2805,2822,2885,3488,3843,5315,5327,5594,5641,5905,6647,6774,7431,7532,51520,57026,375790	AGT,APEX1,CASP6,DNM2,FER,GCLC,GNAI3,GOT1,GPLD1,GRB2,IGFBP5,IPO5,PKM,PLAT,MAPK1,LGMN,RANGAP1,SOD1,STAT3,VIM,YWHAG,LARS1,PDXP,AGRN
20_Member	GO Biological Processes	GO:0043434	response to peptide hormone	-3.28394	-1.70255	16/354	183,328,1537,2241,2729,2805,2822,2885,3488,5315,5327,5905,6272,6774,7532,10726	AGT,APEX1,CYC1,FER,GCLC,GOT1,GPLD1,GRB2,IGFBP5,PKM,PLAT,RANGAP1,SORT1,STAT3,YWHAG,NUDC
20_Member	GO Biological Processes	GO:1901652	response to peptide	-3.10186	-1.5587	18/441	183,328,1537,2241,2729,2805,2822,2885,3488,5315,5327,5641,5905,6272,6774,7431,7532,10726	AGT,APEX1,CYC1,FER,GCLC,GOT1,GPLD1,GRB2,IGFBP5,PKM,PLAT,LGMN,RANGAP1,SORT1,STAT3,VIM,YWHAG,NUDC
20_Member	GO Biological Processes	GO:0032870	cellular response to hormone stimulus	-3.07339	-1.53283	19/481	183,328,1508,2241,2244,2288,2729,2805,2822,2885,5315,5327,5901,5905,6774,7332,7532,10728,11335	AGT,APEX1,CTSB,FER,FGB,FKBP4,GCLC,GOT1,GPLD1,GRB2,PKM,PLAT,RAN,RANGAP1,STAT3,UBE2L3,YWHAG,PTGES3,CBX3
20_Member	GO Biological Processes	GO:1901653	cellular response to peptide	-3.00794	-1.48271	14/305	183,328,2241,2729,2805,2822,2885,5315,5327,5641,5905,6774,7431,7532	AGT,APEX1,FER,GCLC,GOT1,GPLD1,GRB2,PKM,PLAT,LGMN,RANGAP1,STAT3,VIM,YWHAG
20_Member	GO Biological Processes	GO:0071375	cellular response to peptide hormone stimulus	-3.00038	-1.47974	12/238	183,328,2241,2729,2805,2822,2885,5315,5327,5905,6774,7532	AGT,APEX1,FER,GCLC,GOT1,GPLD1,GRB2,PKM,PLAT,RANGAP1,STAT3,YWHAG
20_Member	GO Biological Processes	GO:0032869	cellular response to insulin stimulus	-2.16222	-1.11101	6/149	2729,2805,2822,2885,5315,7532	GCLC,GOT1,GPLD1,GRB2,PKM,YWHAG
20_Member	GO Biological Processes	GO:0032868	response to insulin	-2.03802	-1.01764	7/207	2729,2805,2822,2885,5315,6272,7532	GCLC,GOT1,GPLD1,GRB2,PKM,SORT1,YWHAG

## Sheet: Up in vivo GO MF
Table S7. Lists of enriched GO terms of molecular functions for differentially abundant proteins found more abundant in in vivo-derived embryos than in vitro-produced embryos at each stage of development.
GroupID	Category	Term	Description	LogP	Log(q-value)	InTerm_InList	Genes	Symbols
1_Summary	GO Molecular Functions	GO:0045296	cadherin binding	-32.0733	-28.3883	51/333	226,471,822,1192,1938,1983,2023,2241,3190,3337,3417,3875,3927,3939,5093,5110,5216,5315,5756,5901,5902,5905,6624,6643,7094,7414,7458,7531,7534,8407,8428,9414,9588,9685,10562,10598,10606,10694,10726,11315,22919,23042,26136,27131,28988,29789,51031,51400,56061,79180,93663,81,87,1525,2244,5478,11096	ALDOA,ATIC,CAPG,CLIC1,EEF2,EIF5,ENO1,FER,HNRNPK,DNAJB1,IDH1,KRT18,LASP1,LDHA,PCBP1,PCMT1,PFN1,PKM,TWF1,RAN,RANBP1,RANGAP1,FSCN1,SNX2,TLN1,VCL,EIF4H,YWHAE,YWHAZ,TAGLN2,STK24,TJP2,PRDX6,CLINT1,OLFM4,AHSA1,PAICS,CCT8,NUDC,PARK7,MAPRE1,PDXDC1,TES,SNX5,DBNL,OLA1,GLOD4,PPME1,UBFD1,EFHD2,ARHGAP18,ACTN4,ACTN1,CXADR,FGB,PPIA,ADAMTS5
1_Member	GO Molecular Functions	GO:0045296	cadherin binding	-32.0733	-28.3883	51/333	226,471,822,1192,1938,1983,2023,2241,3190,3337,3417,3875,3927,3939,5093,5110,5216,5315,5756,5901,5902,5905,6624,6643,7094,7414,7458,7531,7534,8407,8428,9414,9588,9685,10562,10598,10606,10694,10726,11315,22919,23042,26136,27131,28988,29789,51031,51400,56061,79180,93663	ALDOA,ATIC,CAPG,CLIC1,EEF2,EIF5,ENO1,FER,HNRNPK,DNAJB1,IDH1,KRT18,LASP1,LDHA,PCBP1,PCMT1,PFN1,PKM,TWF1,RAN,RANBP1,RANGAP1,FSCN1,SNX2,TLN1,VCL,EIF4H,YWHAE,YWHAZ,TAGLN2,STK24,TJP2,PRDX6,CLINT1,OLFM4,AHSA1,PAICS,CCT8,NUDC,PARK7,MAPRE1,PDXDC1,TES,SNX5,DBNL,OLA1,GLOD4,PPME1,UBFD1,EFHD2,ARHGAP18
1_Member	GO Molecular Functions	GO:0050839	cell adhesion molecule binding	-26.4448	-23.0609	57/557	81,87,226,471,822,1192,1525,1938,1983,2023,2241,2244,3190,3337,3417,3875,3927,3939,5093,5110,5216,5315,5478,5756,5901,5902,5905,6624,6643,7094,7414,7458,7531,7534,8407,8428,9414,9588,9685,10562,10598,10606,10694,10726,11096,11315,22919,23042,26136,27131,28988,29789,51031,51400,56061,79180,93663	ACTN4,ACTN1,ALDOA,ATIC,CAPG,CLIC1,CXADR,EEF2,EIF5,ENO1,FER,FGB,HNRNPK,DNAJB1,IDH1,KRT18,LASP1,LDHA,PCBP1,PCMT1,PFN1,PKM,PPIA,TWF1,RAN,RANBP1,RANGAP1,FSCN1,SNX2,TLN1,VCL,EIF4H,YWHAE,YWHAZ,TAGLN2,STK24,TJP2,PRDX6,CLINT1,OLFM4,AHSA1,PAICS,CCT8,NUDC,ADAMTS5,PARK7,MAPRE1,PDXDC1,TES,SNX5,DBNL,OLA1,GLOD4,PPME1,UBFD1,EFHD2,ARHGAP18
2_Summary	GO Molecular Functions	GO:0016853	isomerase activity	-19.6986	-16.3146	24/156	669,1652,2280,2821,3422,3705,4282,4594,5223,5236,5300,5373,5478,5481,5524,10007,10728,22934,51645,55276,128240,130589,132789,283209	BPGM,DDT,FKBP1A,GPI,IDI1,ITPK1,MIF,MMUT,PGAM1,PGM1,PIN1,PMM2,PPIA,PPID,PTPA,GNPDA1,PTGES3,RPIA,PPIL1,PGM2,NAXE,GALM,GNPDA2,PGM2L1
2_Member	GO Molecular Functions	GO:0016853	isomerase activity	-19.6986	-16.3146	24/156	669,1652,2280,2821,3422,3705,4282,4594,5223,5236,5300,5373,5478,5481,5524,10007,10728,22934,51645,55276,128240,130589,132789,283209	BPGM,DDT,FKBP1A,GPI,IDI1,ITPK1,MIF,MMUT,PGAM1,PGM1,PIN1,PMM2,PPIA,PPID,PTPA,GNPDA1,PTGES3,RPIA,PPIL1,PGM2,NAXE,GALM,GNPDA2,PGM2L1
2_Member	GO Molecular Functions	GO:0016868	intramolecular transferase activity, phosphotransferases	-9.41205	-6.95748	6/10	669,5223,5236,5373,55276,283209	BPGM,PGAM1,PGM1,PMM2,PGM2,PGM2L1
2_Member	GO Molecular Functions	GO:0016866	intramolecular transferase activity	-7.81068	-5.68195	7/27	669,4594,5223,5236,5373,55276,283209	BPGM,MMUT,PGAM1,PGM1,PMM2,PGM2,PGM2L1
2_Member	GO Molecular Functions	GO:0004614	phosphoglucomutase activity	-5.25472	-3.53818	3/4	5236,55276,283209	PGM1,PGM2,PGM2L1
3_Summary	GO Molecular Functions	GO:0016491	oxidoreductase activity	-16.2719	-13.189	51/736	223,231,328,501,1429,1537,2539,2597,2745,2876,2936,2950,3043,3417,3615,3939,3945,4190,4199,4200,4698,4702,4705,4719,5092,5226,5230,5768,5860,6240,6390,6647,6649,6652,7001,7295,7296,8991,9380,9588,10327,10539,10901,11315,25824,54205,57019,64780,79154,84817,145482	ALDH9A1,AKR1B1,APEX1,ALDH7A1,CRYZ,CYC1,G6PD,GAPDH,GLRX,GPX1,GSR,GSTP1,HBB,IDH1,IMPDH2,LDHA,LDHB,MDH1,ME1,ME2,NDUFA5,NDUFA8,NDUFA10,NDUFS1,PCBD1,PGD,PGK1,QSOX1,QDPR,RRM1,SDHB,SOD1,SOD3,SORD,PRDX2,TXN,TXNRD1,SELENBP1,GRHPR,PRDX6,AKR1A1,GLRX3,DHRS4,PARK7,PRDX5,CYCS,CIAPIN1,MICAL1,DHRS11,TXNDC17,PTGR2
3_Member	GO Molecular Functions	GO:0016491	oxidoreductase activity	-16.2719	-13.189	51/736	223,231,328,501,1429,1537,2539,2597,2745,2876,2936,2950,3043,3417,3615,3939,3945,4190,4199,4200,4698,4702,4705,4719,5092,5226,5230,5768,5860,6240,6390,6647,6649,6652,7001,7295,7296,8991,9380,9588,10327,10539,10901,11315,25824,54205,57019,64780,79154,84817,145482	ALDH9A1,AKR1B1,APEX1,ALDH7A1,CRYZ,CYC1,G6PD,GAPDH,GLRX,GPX1,GSR,GSTP1,HBB,IDH1,IMPDH2,LDHA,LDHB,MDH1,ME1,ME2,NDUFA5,NDUFA8,NDUFA10,NDUFS1,PCBD1,PGD,PGK1,QSOX1,QDPR,RRM1,SDHB,SOD1,SOD3,SORD,PRDX2,TXN,TXNRD1,SELENBP1,GRHPR,PRDX6,AKR1A1,GLRX3,DHRS4,PARK7,PRDX5,CYCS,CIAPIN1,MICAL1,DHRS11,TXNDC17,PTGR2
3_Member	GO Molecular Functions	GO:0016616	oxidoreductase activity, acting on the CH-OH group of donors, NAD or NADP as acceptor	-10.8565	-8.2507	15/126	231,2539,3417,3939,3945,4190,4199,4200,5226,6652,9380,10327,10901,79154,145482	AKR1B1,G6PD,IDH1,LDHA,LDHB,MDH1,ME1,ME2,PGD,SORD,GRHPR,AKR1A1,DHRS4,DHRS11,PTGR2
3_Member	GO Molecular Functions	GO:0016614	oxidoreductase activity, acting on CH-OH group of donors	-10.2826	-7.74367	15/138	231,2539,3417,3939,3945,4190,4199,4200,5226,6652,9380,10327,10901,79154,145482	AKR1B1,G6PD,IDH1,LDHA,LDHB,MDH1,ME1,ME2,PGD,SORD,GRHPR,AKR1A1,DHRS4,DHRS11,PTGR2
4_Summary	GO Molecular Functions	GO:0000287	magnesium ion binding	-13.9299	-10.9553	22/223	2023,2729,3251,3417,3612,3705,4199,5236,5315,5464,5723,5901,6195,7086,8566,8803,9943,10054,11164,25996,55276,57026	ENO1,GCLC,HPRT1,IDH1,IMPA1,ITPK1,ME1,PGM1,PKM,PPA1,PSPH,RAN,RPS6KA1,TKT,PDXK,SUCLA2,OXSR1,UBA2,NUDT5,REXO2,PGM2,PDXP
4_Member	GO Molecular Functions	GO:0000287	magnesium ion binding	-13.9299	-10.9553	22/223	2023,2729,3251,3417,3612,3705,4199,5236,5315,5464,5723,5901,6195,7086,8566,8803,9943,10054,11164,25996,55276,57026	ENO1,GCLC,HPRT1,IDH1,IMPA1,ITPK1,ME1,PGM1,PKM,PPA1,PSPH,RAN,RPS6KA1,TKT,PDXK,SUCLA2,OXSR1,UBA2,NUDT5,REXO2,PGM2,PDXP
5_Summary	GO Molecular Functions	GO:0005200	structural constituent of cytoskeleton	-13.8622	-10.9553	12/104	3880,7277,7280,7431,8030,10381,10382,10383,84617,84790,347733,375790,87,1462,2244,3339,3856,3875,4629,5549,53371,127435,1785,2773,2783,10059,55288,249,1108,1938,1973,1974,2272,2617,4176,4436,4594,4905,5464,5901,6950,8833,10576,10694,11164,23303,28960,29789,55270,55308,131870,203068,285598	KRT19,TUBA4A,TUBB2A,VIM,CCDC6,TUBB3,TUBB4A,TUBB4B,TUBB6,TUBA1C,TUBB2B,AGRN,ACTN1,VCAN,FGB,HSPG2,KRT8,KRT18,MYH11,PRELP,NUP54,PODN,DNM2,GNAI3,GNB2,DNM1L,RHOT1,ALPL,CHD4,EEF2,EIF4A1,EIF4A2,FHIT,GARS1,MCM7,MSH2,MMUT,NSF,PPA1,RAN,TCP1,GMPS,CCT2,CCT8,NUDT5,KIF13B,DCPS,OLA1,NUDT15,DDX19A,NUDT16,TUBB,ARL10
5_Member	GO Molecular Functions	GO:0005200	structural constituent of cytoskeleton	-13.8622	-10.9553	12/104	3880,7277,7280,7431,8030,10381,10382,10383,84617,84790,347733,375790	KRT19,TUBA4A,TUBB2A,VIM,CCDC6,TUBB3,TUBB4A,TUBB4B,TUBB6,TUBA1C,TUBB2B,AGRN
5_Member	GO Molecular Functions	GO:0005198	structural molecule activity	-12.8449	-10.063	22/719	87,1462,2244,3339,3856,3875,3880,4629,5549,7277,7280,7431,8030,10381,10382,10383,53371,84617,84790,127435,347733,375790	ACTN1,VCAN,FGB,HSPG2,KRT8,KRT18,KRT19,MYH11,PRELP,TUBA4A,TUBB2A,VIM,CCDC6,TUBB3,TUBB4A,TUBB4B,NUP54,TUBB6,TUBA1C,PODN,TUBB2B,AGRN
5_Member	GO Molecular Functions	GO:0003924	GTPase activity	-8.91405	-6.55125	13/337	1785,2773,2783,7277,7280,10059,10381,10382,10383,55288,84617,84790,347733	DNM2,GNAI3,GNB2,TUBA4A,TUBB2A,DNM1L,TUBB3,TUBB4A,TUBB4B,RHOT1,TUBB6,TUBA1C,TUBB2B
5_Member	GO Molecular Functions	GO:0016462	pyrophosphatase activity	-8.75354	-6.41094	39/754	249,1108,1785,1938,1973,1974,2272,2617,2773,2783,4176,4436,4594,4905,5464,5901,6950,7277,7280,8833,10059,10381,10382,10383,10576,10694,11164,23303,28960,29789,55270,55288,55308,84617,84790,131870,203068,285598,347733	ALPL,CHD4,DNM2,EEF2,EIF4A1,EIF4A2,FHIT,GARS1,GNAI3,GNB2,MCM7,MSH2,MMUT,NSF,PPA1,RAN,TCP1,TUBA4A,TUBB2A,GMPS,DNM1L,TUBB3,TUBB4A,TUBB4B,CCT2,CCT8,NUDT5,KIF13B,DCPS,OLA1,NUDT15,RHOT1,DDX19A,TUBB6,TUBA1C,NUDT16,TUBB,ARL10,TUBB2B
5_Member	GO Molecular Functions	GO:0016817	hydrolase activity, acting on acid anhydrides	-8.7054	-6.40058	39/757	249,1108,1785,1938,1973,1974,2272,2617,2773,2783,4176,4436,4594,4905,5464,5901,6950,7277,7280,8833,10059,10381,10382,10383,10576,10694,11164,23303,28960,29789,55270,55288,55308,84617,84790,131870,203068,285598,347733	ALPL,CHD4,DNM2,EEF2,EIF4A1,EIF4A2,FHIT,GARS1,GNAI3,GNB2,MCM7,MSH2,MMUT,NSF,PPA1,RAN,TCP1,TUBA4A,TUBB2A,GMPS,DNM1L,TUBB3,TUBB4A,TUBB4B,CCT2,CCT8,NUDT5,KIF13B,DCPS,OLA1,NUDT15,RHOT1,DDX19A,TUBB6,TUBA1C,NUDT16,TUBB,ARL10,TUBB2B
5_Member	GO Molecular Functions	GO:0016818	hydrolase activity, acting on acid anhydrides, in phosphorus-containing anhydrides	-8.7054	-6.40058	39/757	249,1108,1785,1938,1973,1974,2272,2617,2773,2783,4176,4436,4594,4905,5464,5901,6950,7277,7280,8833,10059,10381,10382,10383,10576,10694,11164,23303,28960,29789,55270,55288,55308,84617,84790,131870,203068,285598,347733	ALPL,CHD4,DNM2,EEF2,EIF4A1,EIF4A2,FHIT,GARS1,GNAI3,GNB2,MCM7,MSH2,MMUT,NSF,PPA1,RAN,TCP1,TUBA4A,TUBB2A,GMPS,DNM1L,TUBB3,TUBB4A,TUBB4B,CCT2,CCT8,NUDT5,KIF13B,DCPS,OLA1,NUDT15,RHOT1,DDX19A,TUBB6,TUBA1C,NUDT16,TUBB,ARL10,TUBB2B
5_Member	GO Molecular Functions	GO:0017111	nucleoside-triphosphatase activity	-8.45882	-6.15072	17/699	249,1785,1973,1974,2773,2783,7277,7280,10059,10381,10382,10383,23303,55288,84617,84790,347733	ALPL,DNM2,EIF4A1,EIF4A2,GNAI3,GNB2,TUBA4A,TUBB2A,DNM1L,TUBB3,TUBB4A,TUBB4B,KIF13B,RHOT1,TUBB6,TUBA1C,TUBB2B
5_Member	GO Molecular Functions	GO:0005525	GTP binding	-7.3162	-5.25443	12/379	1785,2773,7277,7280,10059,10381,10382,10383,55288,84617,84790,347733	DNM2,GNAI3,TUBA4A,TUBB2A,DNM1L,TUBB3,TUBB4A,TUBB4B,RHOT1,TUBB6,TUBA1C,TUBB2B
5_Member	GO Molecular Functions	GO:0019001	guanyl nucleotide binding	-7.05021	-5.04642	12/401	1785,2773,7277,7280,10059,10381,10382,10383,55288,84617,84790,347733	DNM2,GNAI3,TUBA4A,TUBB2A,DNM1L,TUBB3,TUBB4A,TUBB4B,RHOT1,TUBB6,TUBA1C,TUBB2B
5_Member	GO Molecular Functions	GO:0032561	guanyl ribonucleotide binding	-7.05021	-5.04642	12/401	1785,2773,7277,7280,10059,10381,10382,10383,55288,84617,84790,347733	DNM2,GNAI3,TUBA4A,TUBB2A,DNM1L,TUBB3,TUBB4A,TUBB4B,RHOT1,TUBB6,TUBA1C,TUBB2B
6_Summary	GO Molecular Functions	GO:0008233	peptidase activity	-11.4909	-8.65099	39/608	175,290,642,826,839,1200,1508,1509,1675,2147,4928,5184,5327,5340,5476,5641,5654,5685,6051,7064,7092,7345,7347,8078,9520,10404,10987,11096,11315,23549,51056,55486,55611,55748,59342,79716,80150,84735,131870,2992,3612,4199	AGA,ANPEP,BLMH,CAPNS1,CASP6,TPP1,CTSB,CTSD,CFD,F2,NUP98,PEPD,PLAT,PLG,CTSA,LGMN,HTRA1,PSMA4,RNPEP,THOP1,TLL1,UCHL1,UCHL3,USP5,NPEPPS,CPQ,COPS5,ADAMTS5,PARK7,DNPEP,LAP3,PARL,OTUB1,CNDP2,SCPEP1,NPEPL1,ASRGL1,CNDP1,NUDT16,GYG1,IMPA1,ME1
6_Member	GO Molecular Functions	GO:0008233	peptidase activity	-11.4909	-8.65099	39/608	175,290,642,826,839,1200,1508,1509,1675,2147,4928,5184,5327,5340,5476,5641,5654,5685,6051,7064,7092,7345,7347,8078,9520,10404,10987,11096,11315,23549,51056,55486,55611,55748,59342,79716,80150,84735,131870	AGA,ANPEP,BLMH,CAPNS1,CASP6,TPP1,CTSB,CTSD,CFD,F2,NUP98,PEPD,PLAT,PLG,CTSA,LGMN,HTRA1,PSMA4,RNPEP,THOP1,TLL1,UCHL1,UCHL3,USP5,NPEPPS,CPQ,COPS5,ADAMTS5,PARK7,DNPEP,LAP3,PARL,OTUB1,CNDP2,SCPEP1,NPEPL1,ASRGL1,CNDP1,NUDT16
6_Member	GO Molecular Functions	GO:0008238	exopeptidase activity	-9.87312	-7.39222	15/97	290,642,1200,5184,5476,6051,9520,10404,23549,51056,55748,59342,79716,84735,131870	ANPEP,BLMH,TPP1,PEPD,CTSA,RNPEP,NPEPPS,CPQ,DNPEP,LAP3,CNDP2,SCPEP1,NPEPL1,CNDP1,NUDT16
6_Member	GO Molecular Functions	GO:0008235	metalloexopeptidase activity	-6.69738	-4.64582	10/66	290,5184,6051,9520,10404,51056,55748,79716,84735,131870	ANPEP,PEPD,RNPEP,NPEPPS,CPQ,LAP3,CNDP2,NPEPL1,CNDP1,NUDT16
6_Member	GO Molecular Functions	GO:0004177	aminopeptidase activity	-6.52463	-4.52872	8/39	290,642,5184,6051,9520,23549,51056,79716	ANPEP,BLMH,PEPD,RNPEP,NPEPPS,DNPEP,LAP3,NPEPL1
6_Member	GO Molecular Functions	GO:0004180	carboxypeptidase activity	-6.2468	-4.39428	7/44	642,5184,5476,10404,51056,55748,59342	BLMH,PEPD,CTSA,CPQ,LAP3,CNDP2,SCPEP1
6_Member	GO Molecular Functions	GO:0008237	metallopeptidase activity	-6.03082	-4.10167	15/185	290,5184,6051,7064,7092,9520,10404,10987,11096,23549,51056,55748,79716,84735,131870	ANPEP,PEPD,RNPEP,THOP1,TLL1,NPEPPS,CPQ,COPS5,ADAMTS5,DNPEP,LAP3,CNDP2,NPEPL1,CNDP1,NUDT16
6_Member	GO Molecular Functions	GO:0070006	metalloaminopeptidase activity	-5.23956	-3.41187	6/27	290,5184,6051,9520,51056,79716	ANPEP,PEPD,RNPEP,NPEPPS,LAP3,NPEPL1
6_Member	GO Molecular Functions	GO:0030145	manganese ion binding	-3.8768	-2.22116	7/65	2992,3612,4199,5184,51056,79716,131870	GYG1,IMPA1,ME1,PEPD,LAP3,NPEPL1,NUDT16
6_Member	GO Molecular Functions	GO:0016805	dipeptidase activity	-3.85949	-2.20789	4/16	5184,10404,55748,84735	PEPD,CPQ,CNDP2,CNDP1
7_Summary	GO Molecular Functions	GO:0051082	unfolded protein binding	-11.4272	-8.64531	18/121	325,1191,3337,4666,5201,5202,5204,5478,6950,7411,10383,10471,10576,10694,10726,10728,11140,80273,1973,1974,4436	APCS,CLU,DNAJB1,NACA,PFDN1,PFDN2,PFDN5,PPIA,TCP1,VBP1,TUBB4B,PFDN6,CCT2,CCT8,NUDC,PTGES3,CDC37,GRPEL1,EIF4A1,EIF4A2,MSH2
7_Member	GO Molecular Functions	GO:0051082	unfolded protein binding	-11.4272	-8.64531	18/121	325,1191,3337,4666,5201,5202,5204,5478,6950,7411,10383,10471,10576,10694,10726,10728,11140,80273	APCS,CLU,DNAJB1,NACA,PFDN1,PFDN2,PFDN5,PPIA,TCP1,VBP1,TUBB4B,PFDN6,CCT2,CCT8,NUDC,PTGES3,CDC37,GRPEL1
7_Member	GO Molecular Functions	GO:0044183	protein folding chaperone	-4.02786	-2.35567	6/43	3337,5201,5202,6950,10576,10694	DNAJB1,PFDN1,PFDN2,TCP1,CCT2,CCT8
7_Member	GO Molecular Functions	GO:0016887	ATP hydrolysis activity	-2.27393	-1.10828	6/360	1973,1974,4436,6950,10576,10694	EIF4A1,EIF4A2,MSH2,TCP1,CCT2,CCT8
8_Summary	GO Molecular Functions	GO:0016829	lyase activity	-11.2453	-8.51456	22/197	48,158,210,226,230,435,1491,1652,2023,2739,2805,4199,4200,5092,7167,7372,7389,10606,11315,23042,51011,55739	ACO1,ADSL,ALAD,ALDOA,ALDOC,ASL,CTH,DDT,ENO1,GLO1,GOT1,ME1,ME2,PCBD1,TPI1,UMPS,UROD,PAICS,PARK7,PDXDC1,FAHD2A,NAXD
8_Member	GO Molecular Functions	GO:0016829	lyase activity	-11.2453	-8.51456	22/197	48,158,210,226,230,435,1491,1652,2023,2739,2805,4199,4200,5092,7167,7372,7389,10606,11315,23042,51011,55739	ACO1,ADSL,ALAD,ALDOA,ALDOC,ASL,CTH,DDT,ENO1,GLO1,GOT1,ME1,ME2,PCBD1,TPI1,UMPS,UROD,PAICS,PARK7,PDXDC1,FAHD2A,NAXD
8_Member	GO Molecular Functions	GO:0016830	carbon-carbon lyase activity	-7.90212	-5.69421	10/50	226,230,1652,2805,4199,4200,7372,7389,10606,23042	ALDOA,ALDOC,DDT,GOT1,ME1,ME2,UMPS,UROD,PAICS,PDXDC1
8_Member	GO Molecular Functions	GO:0016831	carboxy-lyase activity	-7.05766	-5.04642	7/34	1652,2805,4199,4200,7372,7389,10606	DDT,GOT1,ME1,ME2,UMPS,UROD,PAICS
9_Summary	GO Molecular Functions	GO:0042803	protein homodimerization activity	-11.0827	-8.39768	41/686	22,55,81,87,471,1041,2023,2539,2720,2944,2947,2992,3035,3417,3612,4023,4436,4594,4668,5524,5723,6643,6723,6774,7086,7167,7169,7171,7295,7453,8566,9380,10059,10404,11164,11315,23171,27101,57026,80273,131870	ABCB7,ACP3,ACTN4,ACTN1,ATIC,CDSN,ENO1,G6PD,GLB1,GSTM1,GSTM3,GYG1,HARS1,IDH1,IMPA1,LPL,MSH2,MMUT,NAGA,PTPA,PSPH,SNX2,SRM,STAT3,TKT,TPI1,TPM2,TPM4,TXN,WARS1,PDXK,GRHPR,DNM1L,CPQ,NUDT5,PARK7,GPD1L,CACYBP,PDXP,GRPEL1,NUDT16
9_Member	GO Molecular Functions	GO:0042803	protein homodimerization activity	-11.0827	-8.39768	41/686	22,55,81,87,471,1041,2023,2539,2720,2944,2947,2992,3035,3417,3612,4023,4436,4594,4668,5524,5723,6643,6723,6774,7086,7167,7169,7171,7295,7453,8566,9380,10059,10404,11164,11315,23171,27101,57026,80273,131870	ABCB7,ACP3,ACTN4,ACTN1,ATIC,CDSN,ENO1,G6PD,GLB1,GSTM1,GSTM3,GYG1,HARS1,IDH1,IMPA1,LPL,MSH2,MMUT,NAGA,PTPA,PSPH,SNX2,SRM,STAT3,TKT,TPI1,TPM2,TPM4,TXN,WARS1,PDXK,GRHPR,DNM1L,CPQ,NUDT5,PARK7,GPD1L,CACYBP,PDXP,GRPEL1,NUDT16
10_Summary	GO Molecular Functions	GO:0016209	antioxidant activity	-10.8936	-8.2507	13/85	2745,2876,2936,2950,3043,6647,7001,7295,7296,9588,11315,25824,84817	GLRX,GPX1,GSR,GSTP1,HBB,SOD1,PRDX2,TXN,TXNRD1,PRDX6,PARK7,PRDX5,TXNDC17
10_Member	GO Molecular Functions	GO:0016209	antioxidant activity	-10.8936	-8.2507	13/85	2745,2876,2936,2950,3043,6647,7001,7295,7296,9588,11315,25824,84817	GLRX,GPX1,GSR,GSTP1,HBB,SOD1,PRDX2,TXN,TXNRD1,PRDX6,PARK7,PRDX5,TXNDC17
10_Member	GO Molecular Functions	GO:0016684	oxidoreductase activity, acting on peroxide as acceptor	-7.84567	-5.70472	9/57	2876,2950,3043,7001,7296,9588,11315,25824,84817	GPX1,GSTP1,HBB,PRDX2,TXNRD1,PRDX6,PARK7,PRDX5,TXNDC17
10_Member	GO Molecular Functions	GO:0004601	peroxidase activity	-6.87736	-4.90834	8/53	2876,2950,3043,7001,7296,9588,25824,84817	GPX1,GSTP1,HBB,PRDX2,TXNRD1,PRDX6,PRDX5,TXNDC17
10_Member	GO Molecular Functions	GO:0051920	peroxiredoxin activity	-5.97712	-4.15542	4/8	7001,9588,11315,25824	PRDX2,PRDX6,PARK7,PRDX5
10_Member	GO Molecular Functions	GO:0008379	thioredoxin peroxidase activity	-4.32362	-2.71778	3/7	7001,9588,25824	PRDX2,PRDX6,PRDX5
10_Member	GO Molecular Functions	GO:0004602	glutathione peroxidase activity	-2.73444	-1.4743	3/22	2876,2950,9588	GPX1,GSTP1,PRDX6
11_Summary	GO Molecular Functions	GO:0016798	hydrolase activity, acting on glycosyl bonds	-10.3448	-7.77371	11/144	328,2517,2720,2760,3073,3425,4668,4758,5016,27293,57214,10724	APEX1,FUCA1,GLB1,GM2A,HEXA,IDUA,NAGA,NEU1,OVGP1,SMPDL3B,CEMIP,OGA
11_Member	GO Molecular Functions	GO:0016798	hydrolase activity, acting on glycosyl bonds	-10.3448	-7.77371	11/144	328,2517,2720,2760,3073,3425,4668,4758,5016,27293,57214	APEX1,FUCA1,GLB1,GM2A,HEXA,IDUA,NAGA,NEU1,OVGP1,SMPDL3B,CEMIP
11_Member	GO Molecular Functions	GO:0004553	hydrolase activity, hydrolyzing O-glycosyl compounds	-9.43462	-6.95748	9/94	2517,2720,2760,3073,3425,4668,4758,5016,57214	FUCA1,GLB1,GM2A,HEXA,IDUA,NAGA,NEU1,OVGP1,CEMIP
11_Member	GO Molecular Functions	GO:0015929	hexosaminidase activity	-6.3254	-4.43902	4/15	2760,3073,4668,57214	GM2A,HEXA,NAGA,CEMIP
11_Member	GO Molecular Functions	GO:0004563	beta-N-acetylhexosaminidase activity	-4.86042	-3.19659	3/5	2760,3073,10724	GM2A,HEXA,OGA
12_Summary	GO Molecular Functions	GO:0051087	chaperone binding	-10.3257	-7.68207	16/106	1191,2244,3337,4036,5340,6647,6902,6904,6905,10471,10598,10728,10910,11140,23234,80273,2288,5481,5536,57026	CLU,FGB,DNAJB1,LRP2,PLG,SOD1,TBCA,TBCD,TBCE,PFDN6,AHSA1,PTGES3,SUGT1,CDC37,DNAJC9,GRPEL1,FKBP4,PPID,PPP5C,PDXP
12_Member	GO Molecular Functions	GO:0051087	chaperone binding	-10.3257	-7.68207	16/106	1191,2244,3337,4036,5340,6647,6902,6904,6905,10471,10598,10728,10910,11140,23234,80273	CLU,FGB,DNAJB1,LRP2,PLG,SOD1,TBCA,TBCD,TBCE,PFDN6,AHSA1,PTGES3,SUGT1,CDC37,DNAJC9,GRPEL1
12_Member	GO Molecular Functions	GO:0031072	heat shock protein binding	-3.51585	-1.91719	9/123	2288,3337,5481,5536,10598,10728,11140,23234,57026	FKBP4,DNAJB1,PPID,PPP5C,AHSA1,PTGES3,CDC37,DNAJC9,PDXP
12_Member	GO Molecular Functions	GO:0051879	Hsp90 protein binding	-3.06428	-1.51914	5/43	5481,5536,10598,10728,11140	PPID,PPP5C,AHSA1,PTGES3,CDC37
13_Summary	GO Molecular Functions	GO:0016874	ligase activity	-10.0292	-7.4234	19/165	16,440,1503,2617,2729,3035,4509,5198,6897,7317,7345,7453,8634,8803,8833,10054,10055,10606,51520	AARS1,ASNS,CTPS1,GARS1,GCLC,HARS1,ATP8,PFAS,TARS1,UBA1,UCHL1,WARS1,RTCA,SUCLA2,GMPS,UBA2,SAE1,PAICS,LARS1
13_Member	GO Molecular Functions	GO:0016874	ligase activity	-10.0292	-7.4234	19/165	16,440,1503,2617,2729,3035,4509,5198,6897,7317,7345,7453,8634,8803,8833,10054,10055,10606,51520	AARS1,ASNS,CTPS1,GARS1,GCLC,HARS1,ATP8,PFAS,TARS1,UBA1,UCHL1,WARS1,RTCA,SUCLA2,GMPS,UBA2,SAE1,PAICS,LARS1
13_Member	GO Molecular Functions	GO:0004812	aminoacyl-tRNA ligase activity	-4.14734	-2.45796	6/41	16,2617,3035,6897,7453,51520	AARS1,GARS1,HARS1,TARS1,WARS1,LARS1
13_Member	GO Molecular Functions	GO:0016875	ligase activity, forming carbon-oxygen bonds	-4.14734	-2.45796	6/41	16,2617,3035,6897,7453,51520	AARS1,GARS1,HARS1,TARS1,WARS1,LARS1
14_Summary	GO Molecular Functions	GO:0031625	ubiquitin protein ligase binding	-9.95123	-7.39222	25/298	1152,1191,2272,2821,5573,5576,5905,6125,6950,7167,7332,7334,7345,7414,7531,7534,8452,9588,10059,10576,11146,27101,55611,152137,203068	CKB,CLU,FHIT,GPI,PRKAR1A,PRKAR2A,RANGAP1,RPL5,TCP1,TPI1,UBE2L3,UBE2N,UCHL1,VCL,YWHAE,YWHAZ,CUL3,PRDX6,DNM1L,CCT2,GLMN,CACYBP,OTUB1,CCDC50,TUBB
14_Member	GO Molecular Functions	GO:0031625	ubiquitin protein ligase binding	-9.95123	-7.39222	25/298	1152,1191,2272,2821,5573,5576,5905,6125,6950,7167,7332,7334,7345,7414,7531,7534,8452,9588,10059,10576,11146,27101,55611,152137,203068	CKB,CLU,FHIT,GPI,PRKAR1A,PRKAR2A,RANGAP1,RPL5,TCP1,TPI1,UBE2L3,UBE2N,UCHL1,VCL,YWHAE,YWHAZ,CUL3,PRDX6,DNM1L,CCT2,GLMN,CACYBP,OTUB1,CCDC50,TUBB
14_Member	GO Molecular Functions	GO:0044389	ubiquitin-like protein ligase binding	-9.38486	-6.97859	25/317	1152,1191,2272,2821,5573,5576,5905,6125,6950,7167,7332,7334,7345,7414,7531,7534,8452,9588,10059,10576,11146,27101,55611,152137,203068	CKB,CLU,FHIT,GPI,PRKAR1A,PRKAR2A,RANGAP1,RPL5,TCP1,TPI1,UBE2L3,UBE2N,UCHL1,VCL,YWHAE,YWHAZ,CUL3,PRDX6,DNM1L,CCT2,GLMN,CACYBP,OTUB1,CCDC50,TUBB
15_Summary	GO Molecular Functions	GO:0019904	protein domain specific binding	-9.90709	-7.39222	39/687	87,822,1525,1785,2597,2773,2876,2885,3148,3190,4036,4905,5007,5340,5573,5576,5901,6240,6432,6812,7094,7431,7453,7531,7532,7534,8030,8452,9414,10971,11335,23524,26578,27101,28988,51645,64780,83699,203068	ACTN1,CAPG,CXADR,DNM2,GAPDH,GNAI3,GPX1,GRB2,HMGB2,HNRNPK,LRP2,NSF,OSBP,PLG,PRKAR1A,PRKAR2A,RAN,RRM1,SRSF7,STXBP1,TLN1,VIM,WARS1,YWHAE,YWHAG,YWHAZ,CCDC6,CUL3,TJP2,YWHAQ,CBX3,SRRM2,OSTF1,CACYBP,DBNL,PPIL1,MICAL1,SH3BGRL2,TUBB
15_Member	GO Molecular Functions	GO:0019904	protein domain specific binding	-9.90709	-7.39222	39/687	87,822,1525,1785,2597,2773,2876,2885,3148,3190,4036,4905,5007,5340,5573,5576,5901,6240,6432,6812,7094,7431,7453,7531,7532,7534,8030,8452,9414,10971,11335,23524,26578,27101,28988,51645,64780,83699,203068	ACTN1,CAPG,CXADR,DNM2,GAPDH,GNAI3,GPX1,GRB2,HMGB2,HNRNPK,LRP2,NSF,OSBP,PLG,PRKAR1A,PRKAR2A,RAN,RRM1,SRSF7,STXBP1,TLN1,VIM,WARS1,YWHAE,YWHAG,YWHAZ,CCDC6,CUL3,TJP2,YWHAQ,CBX3,SRRM2,OSTF1,CACYBP,DBNL,PPIL1,MICAL1,SH3BGRL2,TUBB
16_Summary	GO Molecular Functions	GO:0051015	actin filament binding	-9.66305	-7.20848	21/215	81,87,822,830,1072,3927,4629,5756,6624,7094,7169,7170,7171,10096,10109,10552,11034,28988,64780,65108,653145,226,2241,5216,7414	ACTN4,ACTN1,CAPG,CAPZA2,CFL1,LASP1,MYH11,TWF1,FSCN1,TLN1,TPM2,TPM3,TPM4,ACTR3,ARPC2,ARPC1A,DSTN,DBNL,MICAL1,MARCKSL1,ANXA8,ALDOA,FER,PFN1,VCL
16_Member	GO Molecular Functions	GO:0051015	actin filament binding	-9.66305	-7.20848	21/215	81,87,822,830,1072,3927,4629,5756,6624,7094,7169,7170,7171,10096,10109,10552,11034,28988,64780,65108,653145	ACTN4,ACTN1,CAPG,CAPZA2,CFL1,LASP1,MYH11,TWF1,FSCN1,TLN1,TPM2,TPM3,TPM4,ACTR3,ARPC2,ARPC1A,DSTN,DBNL,MICAL1,MARCKSL1,ANXA8
16_Member	GO Molecular Functions	GO:0003779	actin binding	-6.57994	-4.55423	25/439	81,87,226,822,830,1072,2241,3927,4629,5216,5756,6624,7094,7169,7170,7171,7414,10096,10109,10552,11034,28988,64780,65108,653145	ACTN4,ACTN1,ALDOA,CAPG,CAPZA2,CFL1,FER,LASP1,MYH11,PFN1,TWF1,FSCN1,TLN1,TPM2,TPM3,TPM4,VCL,ACTR3,ARPC2,ARPC1A,DSTN,DBNL,MICAL1,MARCKSL1,ANXA8
17_Summary	GO Molecular Functions	GO:0033218	amide binding	-9.17481	-6.812	28/403	290,1191,1200,1622,2280,2288,2944,2947,3339,3842,3843,4043,4928,5201,5202,5204,5306,5360,5478,5481,7411,7417,9445,9520,10471,23633,51645,57214	ANPEP,CLU,TPP1,DBI,FKBP1A,FKBP4,GSTM1,GSTM3,HSPG2,TNPO1,IPO5,LRPAP1,NUP98,PFDN1,PFDN2,PFDN5,PITPNA,PLTP,PPIA,PPID,VBP1,VDAC2,ITM2B,NPEPPS,PFDN6,KPNA6,PPIL1,CEMIP
17_Member	GO Molecular Functions	GO:0033218	amide binding	-9.17481	-6.812	28/403	290,1191,1200,1622,2280,2288,2944,2947,3339,3842,3843,4043,4928,5201,5202,5204,5306,5360,5478,5481,7411,7417,9445,9520,10471,23633,51645,57214	ANPEP,CLU,TPP1,DBI,FKBP1A,FKBP4,GSTM1,GSTM3,HSPG2,TNPO1,IPO5,LRPAP1,NUP98,PFDN1,PFDN2,PFDN5,PITPNA,PLTP,PPIA,PPID,VBP1,VDAC2,ITM2B,NPEPPS,PFDN6,KPNA6,PPIL1,CEMIP
17_Member	GO Molecular Functions	GO:0042277	peptide binding	-7.18675	-5.06993	22/323	290,1191,1200,2944,2947,3339,3842,3843,4043,4928,5201,5202,5204,5478,5481,7411,9445,9520,10471,23633,51645,57214	ANPEP,CLU,TPP1,GSTM1,GSTM3,HSPG2,TNPO1,IPO5,LRPAP1,NUP98,PFDN1,PFDN2,PFDN5,PPIA,PPID,VBP1,ITM2B,NPEPPS,PFDN6,KPNA6,PPIL1,CEMIP
17_Member	GO Molecular Functions	GO:0001540	amyloid-beta binding	-4.85325	-3.05472	9/83	1191,3339,4043,5201,5202,5204,7411,9445,10471	CLU,HSPG2,LRPAP1,PFDN1,PFDN2,PFDN5,VBP1,ITM2B,PFDN6
17_Member	GO Molecular Functions	GO:0050750	low-density lipoprotein particle receptor binding	-3.91231	-2.37957	3/24	1191,3339,4043	CLU,HSPG2,LRPAP1
17_Member	GO Molecular Functions	GO:0070325	lipoprotein particle receptor binding	-3.66215	-2.18964	3/29	1191,3339,4043	CLU,HSPG2,LRPAP1
18_Summary	GO Molecular Functions	GO:0047134	protein-disulfide reductase (NAD(P)) activity	-9.07375	-6.66748	6/11	2745,2936,5230,7295,7296,84817,10539,8991	GLRX,GSR,PGK1,TXN,TXNRD1,TXNDC17,GLRX3,SELENBP1
18_Member	GO Molecular Functions	GO:0047134	protein-disulfide reductase (NAD(P)) activity	-9.07375	-6.66748	6/11	2745,2936,5230,7295,7296,84817	GLRX,GSR,PGK1,TXN,TXNRD1,TXNDC17
18_Member	GO Molecular Functions	GO:0016668	oxidoreductase activity, acting on a sulfur group of donors, NAD(P) as acceptor	-8.51212	-6.16952	6/13	2745,2936,5230,7295,7296,84817	GLRX,GSR,PGK1,TXN,TXNRD1,TXNDC17
18_Member	GO Molecular Functions	GO:0015035	protein-disulfide reductase activity	-6.70408	-4.75145	7/38	2745,2936,5230,7295,7296,10539,84817	GLRX,GSR,PGK1,TXN,TXNRD1,GLRX3,TXNDC17
18_Member	GO Molecular Functions	GO:0016667	oxidoreductase activity, acting on a sulfur group of donors	-6.56354	-4.64937	8/58	2745,2936,5230,7295,7296,8991,10539,84817	GLRX,GSR,PGK1,TXN,TXNRD1,SELENBP1,GLRX3,TXNDC17
18_Member	GO Molecular Functions	GO:0015036	disulfide oxidoreductase activity	-6.31787	-4.43902	7/43	2745,2936,5230,7295,7296,10539,84817	GLRX,GSR,PGK1,TXN,TXNRD1,GLRX3,TXNDC17
18_Member	GO Molecular Functions	GO:0097573	glutathione oxidoreductase activity	-4.32362	-2.71778	3/7	2745,7296,10539	GLRX,TXNRD1,GLRX3
19_Summary	GO Molecular Functions	GO:1901681	sulfur compound binding	-7.90458	-5.69421	21/269	1622,2147,2799,2944,2947,2950,3024,3075,4023,4043,5048,5104,5270,5306,5478,5549,6649,7086,9141,11096,375790,1462,3698,57214,145864	DBI,F2,GNS,GSTM1,GSTM3,GSTP1,H1-1,CFH,LPL,LRPAP1,PAFAH1B1,SERPINA5,SERPINE2,PITPNA,PPIA,PRELP,SOD3,TKT,PDCD5,ADAMTS5,AGRN,VCAN,ITIH2,CEMIP,HAPLN3
19_Member	GO Molecular Functions	GO:1901681	sulfur compound binding	-7.90458	-5.69421	21/269	1622,2147,2799,2944,2947,2950,3024,3075,4023,4043,5048,5104,5270,5306,5478,5549,6649,7086,9141,11096,375790	DBI,F2,GNS,GSTM1,GSTM3,GSTP1,H1-1,CFH,LPL,LRPAP1,PAFAH1B1,SERPINA5,SERPINE2,PITPNA,PPIA,PRELP,SOD3,TKT,PDCD5,ADAMTS5,AGRN
19_Member	GO Molecular Functions	GO:0005539	glycosaminoglycan binding	-7.42416	-5.25765	19/236	1462,2147,2799,3024,3075,3698,4023,4043,5048,5104,5270,5478,5549,6649,9141,11096,57214,145864,375790	VCAN,F2,GNS,H1-1,CFH,ITIH2,LPL,LRPAP1,PAFAH1B1,SERPINA5,SERPINE2,PPIA,PRELP,SOD3,PDCD5,ADAMTS5,CEMIP,HAPLN3,AGRN
19_Member	GO Molecular Functions	GO:0008201	heparin binding	-4.3458	-2.61502	12/170	2147,3024,3075,4023,4043,5048,5104,5270,5549,6649,9141,11096	F2,H1-1,CFH,LPL,LRPAP1,PAFAH1B1,SERPINA5,SERPINE2,PRELP,SOD3,PDCD5,ADAMTS5
20_Summary	GO Molecular Functions	GO:0016860	intramolecular oxidoreductase activity	-7.90212	-5.69421	10/50	1652,2821,3422,4282,5768,7167,10007,10728,22934,132789,100	DDT,GPI,IDI1,MIF,QSOX1,TPI1,GNPDA1,PTGES3,RPIA,GNPDA2,ADA
20_Member	GO Molecular Functions	GO:0016860	intramolecular oxidoreductase activity	-7.90212	-5.69421	10/50	1652,2821,3422,4282,5768,7167,10007,10728,22934,132789	DDT,GPI,IDI1,MIF,QSOX1,TPI1,GNPDA1,PTGES3,RPIA,GNPDA2
20_Member	GO Molecular Functions	GO:0016861	intramolecular oxidoreductase activity, interconverting aldoses and ketoses	-7.08201	-4.97676	5/8	2821,7167,10007,22934,132789	GPI,TPI1,GNPDA1,RPIA,GNPDA2
20_Member	GO Molecular Functions	GO:0019239	deaminase activity	-2.2246	-1.06462	3/33	100,10007,132789	ADA,GNPDA1,GNPDA2

## Sheet: Up in vivo GO CC
Table S7. Lists of enriched GO terms of cellular components for differentially abundant proteins found more abundant in in vivo-derived embryos than in vitro-produced embryos at each stage of development.
GroupID	Category	Term	Description	LogP	Log(q-value)	InTerm_InList	Genes	Symbols
1_Summary	GO Cellular Components	GO:0060205	cytoplasmic vesicle lumen	-38.0731	-34.9348	56/325	81,87,100,175,210,226,230,1191,1476,1509,1675,1938,2171,2244,2517,2621,2665,2720,2760,2799,2821,2922,2950,2992,3417,3615,4282,4758,4831,4860,5223,5315,5340,5476,5478,5594,5768,7018,7077,7078,7414,8566,8804,9588,10383,10447,10562,10576,10694,26578,28988,29789,55276,55832,56954,203068,1508,3043,5236,2548,5269,8655,10159	ACTN4,ACTN1,ADA,AGA,ALAD,ALDOA,ALDOC,CLU,CSTB,CTSD,CFD,EEF2,FABP5,FGB,FUCA1,GAS6,GDI2,GLB1,GM2A,GNS,GPI,GRP,GSTP1,GYG1,IDH1,IMPDH2,MIF,NEU1,NME2,PNP,PGAM1,PKM,PLG,CTSA,PPIA,MAPK1,QSOX1,TF,TIMP2,TIMP3,VCL,PDXK,CREG1,PRDX6,TUBB4B,FAM3C,OLFM4,CCT2,CCT8,OSTF1,DBNL,OLA1,PGM2,CAND1,NIT2,TUBB,CTSB,HBB,PGM1,GAA,SERPINB6,DYNLL1,ATP6AP2
1_Member	GO Cellular Components	GO:0060205	cytoplasmic vesicle lumen	-38.0731	-34.9348	56/325	81,87,100,175,210,226,230,1191,1476,1509,1675,1938,2171,2244,2517,2621,2665,2720,2760,2799,2821,2922,2950,2992,3417,3615,4282,4758,4831,4860,5223,5315,5340,5476,5478,5594,5768,7018,7077,7078,7414,8566,8804,9588,10383,10447,10562,10576,10694,26578,28988,29789,55276,55832,56954,203068	ACTN4,ACTN1,ADA,AGA,ALAD,ALDOA,ALDOC,CLU,CSTB,CTSD,CFD,EEF2,FABP5,FGB,FUCA1,GAS6,GDI2,GLB1,GM2A,GNS,GPI,GRP,GSTP1,GYG1,IDH1,IMPDH2,MIF,NEU1,NME2,PNP,PGAM1,PKM,PLG,CTSA,PPIA,MAPK1,QSOX1,TF,TIMP2,TIMP3,VCL,PDXK,CREG1,PRDX6,TUBB4B,FAM3C,OLFM4,CCT2,CCT8,OSTF1,DBNL,OLA1,PGM2,CAND1,NIT2,TUBB
1_Member	GO Cellular Components	GO:0031983	vesicle lumen	-37.9232	-34.9348	56/327	81,87,100,175,210,226,230,1191,1476,1509,1675,1938,2171,2244,2517,2621,2665,2720,2760,2799,2821,2922,2950,2992,3417,3615,4282,4758,4831,4860,5223,5315,5340,5476,5478,5594,5768,7018,7077,7078,7414,8566,8804,9588,10383,10447,10562,10576,10694,26578,28988,29789,55276,55832,56954,203068	ACTN4,ACTN1,ADA,AGA,ALAD,ALDOA,ALDOC,CLU,CSTB,CTSD,CFD,EEF2,FABP5,FGB,FUCA1,GAS6,GDI2,GLB1,GM2A,GNS,GPI,GRP,GSTP1,GYG1,IDH1,IMPDH2,MIF,NEU1,NME2,PNP,PGAM1,PKM,PLG,CTSA,PPIA,MAPK1,QSOX1,TF,TIMP2,TIMP3,VCL,PDXK,CREG1,PRDX6,TUBB4B,FAM3C,OLFM4,CCT2,CCT8,OSTF1,DBNL,OLA1,PGM2,CAND1,NIT2,TUBB
1_Member	GO Cellular Components	GO:0034774	secretory granule lumen	-37.1804	-34.3682	55/322	81,87,175,210,226,230,1191,1476,1509,1675,1938,2171,2244,2517,2621,2665,2720,2760,2799,2821,2922,2950,2992,3417,3615,4282,4758,4831,4860,5223,5315,5340,5476,5478,5594,5768,7018,7077,7078,7414,8566,8804,9588,10383,10447,10562,10576,10694,26578,28988,29789,55276,55832,56954,203068	ACTN4,ACTN1,AGA,ALAD,ALDOA,ALDOC,CLU,CSTB,CTSD,CFD,EEF2,FABP5,FGB,FUCA1,GAS6,GDI2,GLB1,GM2A,GNS,GPI,GRP,GSTP1,GYG1,IDH1,IMPDH2,MIF,NEU1,NME2,PNP,PGAM1,PKM,PLG,CTSA,PPIA,MAPK1,QSOX1,TF,TIMP2,TIMP3,VCL,PDXK,CREG1,PRDX6,TUBB4B,FAM3C,OLFM4,CCT2,CCT8,OSTF1,DBNL,OLA1,PGM2,CAND1,NIT2,TUBB
1_Member	GO Cellular Components	GO:1904813	ficolin-1-rich granule lumen	-26.4119	-23.7246	31/124	210,226,230,1476,1508,1509,1675,1938,2720,2799,2821,2950,2992,3043,3417,3615,4282,4831,4860,5223,5236,5315,5478,5594,7077,7414,10694,26578,28988,55276,55832	ALAD,ALDOA,ALDOC,CSTB,CTSB,CTSD,CFD,EEF2,GLB1,GNS,GPI,GSTP1,GYG1,HBB,IDH1,IMPDH2,MIF,NME2,PNP,PGAM1,PGM1,PKM,PPIA,MAPK1,TIMP2,VCL,CCT8,OSTF1,DBNL,PGM2,CAND1
1_Member	GO Cellular Components	GO:0101002	ficolin-1-rich granule	-25.3108	-22.7204	35/185	210,226,230,1476,1508,1509,1675,1938,2548,2720,2799,2821,2950,2992,3043,3417,3615,4282,4831,4860,5223,5236,5269,5315,5478,5594,7077,7414,8655,10159,10694,26578,28988,55276,55832	ALAD,ALDOA,ALDOC,CSTB,CTSB,CTSD,CFD,EEF2,GAA,GLB1,GNS,GPI,GSTP1,GYG1,HBB,IDH1,IMPDH2,MIF,NME2,PNP,PGAM1,PGM1,SERPINB6,PKM,PPIA,MAPK1,TIMP2,VCL,DYNLL1,ATP6AP2,CCT8,OSTF1,DBNL,PGM2,CAND1
2_Summary	GO Cellular Components	GO:0005775	vacuolar lumen	-22.7803	-20.2691	32/174	175,1200,1462,1508,1509,2171,2517,2548,2665,2720,2760,2799,2817,2992,3073,3339,3425,4126,4758,5476,5538,5549,5594,5641,8804,9588,10383,10576,10694,196463,203068,375790,54,55,100,290,529,537,2773,2783,2822,4036,4668,4905,6272,6643,6647,6836,7317,8078,10159,10404,51520	AGA,TPP1,VCAN,CTSB,CTSD,FABP5,FUCA1,GAA,GDI2,GLB1,GM2A,GNS,GPC1,GYG1,HEXA,HSPG2,IDUA,MANBA,NEU1,CTSA,PPT1,PRELP,MAPK1,LGMN,CREG1,PRDX6,TUBB4B,CCT2,CCT8,PLBD2,TUBB,AGRN,ACP5,ACP3,ADA,ANPEP,ATP6V1E1,ATP6AP1,GNAI3,GNB2,GPLD1,LRP2,NAGA,NSF,SORT1,SNX2,SOD1,SURF4,UBA1,USP5,ATP6AP2,CPQ,LARS1
2_Member	GO Cellular Components	GO:0005775	vacuolar lumen	-22.7803	-20.2691	32/174	175,1200,1462,1508,1509,2171,2517,2548,2665,2720,2760,2799,2817,2992,3073,3339,3425,4126,4758,5476,5538,5549,5594,5641,8804,9588,10383,10576,10694,196463,203068,375790	AGA,TPP1,VCAN,CTSB,CTSD,FABP5,FUCA1,GAA,GDI2,GLB1,GM2A,GNS,GPC1,GYG1,HEXA,HSPG2,IDUA,MANBA,NEU1,CTSA,PPT1,PRELP,MAPK1,LGMN,CREG1,PRDX6,TUBB4B,CCT2,CCT8,PLBD2,TUBB,AGRN
2_Member	GO Cellular Components	GO:0043202	lysosomal lumen	-17.9097	-15.4655	22/97	1200,1462,1508,1509,2517,2548,2720,2760,2799,2817,2992,3073,3339,3425,4126,4758,5476,5538,5549,5641,196463,375790	TPP1,VCAN,CTSB,CTSD,FUCA1,GAA,GLB1,GM2A,GNS,GPC1,GYG1,HEXA,HSPG2,IDUA,MANBA,NEU1,CTSA,PPT1,PRELP,LGMN,PLBD2,AGRN
2_Member	GO Cellular Components	GO:0000323	lytic vacuole	-17.5457	-15.2106	53/739	54,55,100,175,290,529,537,1200,1462,1508,1509,2171,2517,2548,2665,2720,2760,2773,2783,2799,2817,2822,2992,3073,3339,3425,4036,4126,4668,4758,4905,5476,5538,5549,5594,5641,6272,6643,6647,6836,7317,8078,8804,9588,10159,10383,10404,10576,10694,51520,196463,203068,375790	ACP5,ACP3,ADA,AGA,ANPEP,ATP6V1E1,ATP6AP1,TPP1,VCAN,CTSB,CTSD,FABP5,FUCA1,GAA,GDI2,GLB1,GM2A,GNAI3,GNB2,GNS,GPC1,GPLD1,GYG1,HEXA,HSPG2,IDUA,LRP2,MANBA,NAGA,NEU1,NSF,CTSA,PPT1,PRELP,MAPK1,LGMN,SORT1,SNX2,SOD1,SURF4,UBA1,USP5,CREG1,PRDX6,ATP6AP2,TUBB4B,CPQ,CCT2,CCT8,LARS1,PLBD2,TUBB,AGRN
2_Member	GO Cellular Components	GO:0005764	lysosome	-17.5457	-15.2106	53/739	54,55,100,175,290,529,537,1200,1462,1508,1509,2171,2517,2548,2665,2720,2760,2773,2783,2799,2817,2822,2992,3073,3339,3425,4036,4126,4668,4758,4905,5476,5538,5549,5594,5641,6272,6643,6647,6836,7317,8078,8804,9588,10159,10383,10404,10576,10694,51520,196463,203068,375790	ACP5,ACP3,ADA,AGA,ANPEP,ATP6V1E1,ATP6AP1,TPP1,VCAN,CTSB,CTSD,FABP5,FUCA1,GAA,GDI2,GLB1,GM2A,GNAI3,GNB2,GNS,GPC1,GPLD1,GYG1,HEXA,HSPG2,IDUA,LRP2,MANBA,NAGA,NEU1,NSF,CTSA,PPT1,PRELP,MAPK1,LGMN,SORT1,SNX2,SOD1,SURF4,UBA1,USP5,CREG1,PRDX6,ATP6AP2,TUBB4B,CPQ,CCT2,CCT8,LARS1,PLBD2,TUBB,AGRN
2_Member	GO Cellular Components	GO:0005766	primary lysosome	-11.4449	-9.24708	20/155	55,175,2171,2517,2548,2665,2720,2760,2799,3073,4126,5476,5594,6836,8804,9588,10383,10576,10694,203068	ACP3,AGA,FABP5,FUCA1,GAA,GDI2,GLB1,GM2A,GNS,HEXA,MANBA,CTSA,MAPK1,SURF4,CREG1,PRDX6,TUBB4B,CCT2,CCT8,TUBB
2_Member	GO Cellular Components	GO:0042582	azurophil granule	-11.4449	-9.24708	20/155	55,175,2171,2517,2548,2665,2720,2760,2799,3073,4126,5476,5594,6836,8804,9588,10383,10576,10694,203068	ACP3,AGA,FABP5,FUCA1,GAA,GDI2,GLB1,GM2A,GNS,HEXA,MANBA,CTSA,MAPK1,SURF4,CREG1,PRDX6,TUBB4B,CCT2,CCT8,TUBB
2_Member	GO Cellular Components	GO:0035578	azurophil granule lumen	-10.2823	-8.23783	15/91	175,2171,2517,2665,2720,2760,2799,5476,5594,8804,9588,10383,10576,10694,203068	AGA,FABP5,FUCA1,GDI2,GLB1,GM2A,GNS,CTSA,MAPK1,CREG1,PRDX6,TUBB4B,CCT2,CCT8,TUBB
3_Summary	GO Cellular Components	GO:0099513	polymeric cytoskeletal fiber	-13.7312	-11.4418	48/763	87,1155,1785,1808,2288,3849,3852,3855,3856,3858,3875,3880,5048,5756,6902,6904,6905,6950,7169,7170,7171,7178,7277,7280,7431,8452,8655,9119,10059,10381,10382,10383,10576,10694,10726,10982,22919,23303,28988,51673,55177,64780,84617,84790,93663,162605,203068,347733,5768,822,5594,5905,5515	ACTN1,TBCB,DNM2,DPYSL2,FKBP4,KRT2,KRT5,KRT7,KRT8,KRT10,KRT18,KRT19,PAFAH1B1,TWF1,TBCA,TBCD,TBCE,TCP1,TPM2,TPM3,TPM4,TPT1,TUBA4A,TUBB2A,VIM,CUL3,DYNLL1,KRT75,DNM1L,TUBB3,TUBB4A,TUBB4B,CCT2,CCT8,NUDC,MAPRE2,MAPRE1,KIF13B,DBNL,TPPP3,RMDN3,MICAL1,TUBB6,TUBA1C,ARHGAP18,KRT28,TUBB,TUBB2B,QSOX1,CAPG,MAPK1,RANGAP1,PPP2CA
3_Member	GO Cellular Components	GO:0099513	polymeric cytoskeletal fiber	-13.7312	-11.4418	48/763	87,1155,1785,1808,2288,3849,3852,3855,3856,3858,3875,3880,5048,5756,6902,6904,6905,6950,7169,7170,7171,7178,7277,7280,7431,8452,8655,9119,10059,10381,10382,10383,10576,10694,10726,10982,22919,23303,28988,51673,55177,64780,84617,84790,93663,162605,203068,347733	ACTN1,TBCB,DNM2,DPYSL2,FKBP4,KRT2,KRT5,KRT7,KRT8,KRT10,KRT18,KRT19,PAFAH1B1,TWF1,TBCA,TBCD,TBCE,TCP1,TPM2,TPM3,TPM4,TPT1,TUBA4A,TUBB2A,VIM,CUL3,DYNLL1,KRT75,DNM1L,TUBB3,TUBB4A,TUBB4B,CCT2,CCT8,NUDC,MAPRE2,MAPRE1,KIF13B,DBNL,TPPP3,RMDN3,MICAL1,TUBB6,TUBA1C,ARHGAP18,KRT28,TUBB,TUBB2B
3_Member	GO Cellular Components	GO:0005874	microtubule	-10.2719	-8.23783	31/439	1155,1785,1808,2288,5048,6902,6904,6905,6950,7178,7277,7280,8452,8655,10059,10381,10382,10383,10576,10694,10726,10982,22919,23303,51673,55177,84617,84790,93663,203068,347733	TBCB,DNM2,DPYSL2,FKBP4,PAFAH1B1,TBCA,TBCD,TBCE,TCP1,TPT1,TUBA4A,TUBB2A,CUL3,DYNLL1,DNM1L,TUBB3,TUBB4A,TUBB4B,CCT2,CCT8,NUDC,MAPRE2,MAPRE1,KIF13B,TPPP3,RMDN3,TUBB6,TUBA1C,ARHGAP18,TUBB,TUBB2B
3_Member	GO Cellular Components	GO:0045171	intercellular bridge	-8.51958	-6.96261	8/89	5768,7280,10381,10382,10383,64780,84617,347733	QSOX1,TUBB2A,TUBB3,TUBB4A,TUBB4B,MICAL1,TUBB6,TUBB2B
3_Member	GO Cellular Components	GO:0072686	mitotic spindle	-6.121	-4.30875	15/182	822,5594,5905,7280,8452,8655,10381,10382,10383,10726,22919,55177,84617,203068,347733	CAPG,MAPK1,RANGAP1,TUBB2A,CUL3,DYNLL1,TUBB3,TUBB4A,TUBB4B,NUDC,MAPRE1,RMDN3,TUBB6,TUBB,TUBB2B
3_Member	GO Cellular Components	GO:0005819	spindle	-4.22333	-2.99842	9/425	5515,5594,7280,10381,10382,10383,22919,84617,347733	PPP2CA,MAPK1,TUBB2A,TUBB3,TUBB4A,TUBB4B,MAPRE1,TUBB6,TUBB2B
4_Summary	GO Cellular Components	GO:0031012	extracellular matrix	-11.7423	-9.93109	19/571	249,1191,1462,1509,2244,2817,3339,5016,5549,5654,6649,7077,7078,7869,10417,11096,127435,375790,653145,2621,4043	ALPL,CLU,VCAN,CTSD,FGB,GPC1,HSPG2,OVGP1,PRELP,HTRA1,SOD3,TIMP2,TIMP3,SEMA3B,SPON2,ADAMTS5,PODN,AGRN,ANXA8,GAS6,LRPAP1
4_Member	GO Cellular Components	GO:0031012	extracellular matrix	-11.7423	-9.93109	19/571	249,1191,1462,1509,2244,2817,3339,5016,5549,5654,6649,7077,7078,7869,10417,11096,127435,375790,653145	ALPL,CLU,VCAN,CTSD,FGB,GPC1,HSPG2,OVGP1,PRELP,HTRA1,SOD3,TIMP2,TIMP3,SEMA3B,SPON2,ADAMTS5,PODN,AGRN,ANXA8
4_Member	GO Cellular Components	GO:0030312	external encapsulating structure	-11.7291	-9.93109	19/572	249,1191,1462,1509,2244,2817,3339,5016,5549,5654,6649,7077,7078,7869,10417,11096,127435,375790,653145	ALPL,CLU,VCAN,CTSD,FGB,GPC1,HSPG2,OVGP1,PRELP,HTRA1,SOD3,TIMP2,TIMP3,SEMA3B,SPON2,ADAMTS5,PODN,AGRN,ANXA8
4_Member	GO Cellular Components	GO:0062023	collagen-containing extracellular matrix	-10.6632	-8.89231	16/429	1191,1462,1509,2244,2817,3339,5549,5654,6649,7077,7078,7869,11096,127435,375790,653145	CLU,VCAN,CTSD,FGB,GPC1,HSPG2,PRELP,HTRA1,SOD3,TIMP2,TIMP3,SEMA3B,ADAMTS5,PODN,AGRN,ANXA8
4_Member	GO Cellular Components	GO:0005796	Golgi lumen	-7.97951	-6.46752	8/104	1462,2621,2817,3339,4043,5549,6649,375790	VCAN,GAS6,GPC1,HSPG2,LRPAP1,PRELP,SOD3,AGRN
5_Summary	GO Cellular Components	GO:0005925	focal adhesion	-11.4225	-9.24708	32/421	81,87,976,1072,1785,2665,2783,3190,3339,3927,5216,5478,5576,5594,5756,6125,6176,7094,7171,7414,7431,7531,7532,7534,10096,10109,10971,10982,22919,25996,26136,51056	ACTN4,ACTN1,ADGRE5,CFL1,DNM2,GDI2,GNB2,HNRNPK,HSPG2,LASP1,PFN1,PPIA,PRKAR2A,MAPK1,TWF1,RPL5,RPLP1,TLN1,TPM4,VCL,VIM,YWHAE,YWHAG,YWHAZ,ACTR3,ARPC2,YWHAQ,MAPRE2,MAPRE1,REXO2,TES,LAP3
5_Member	GO Cellular Components	GO:0005925	focal adhesion	-11.4225	-9.24708	32/421	81,87,976,1072,1785,2665,2783,3190,3339,3927,5216,5478,5576,5594,5756,6125,6176,7094,7171,7414,7431,7531,7532,7534,10096,10109,10971,10982,22919,25996,26136,51056	ACTN4,ACTN1,ADGRE5,CFL1,DNM2,GDI2,GNB2,HNRNPK,HSPG2,LASP1,PFN1,PPIA,PRKAR2A,MAPK1,TWF1,RPL5,RPLP1,TLN1,TPM4,VCL,VIM,YWHAE,YWHAG,YWHAZ,ACTR3,ARPC2,YWHAQ,MAPRE2,MAPRE1,REXO2,TES,LAP3
5_Member	GO Cellular Components	GO:0030055	cell-substrate junction	-11.1799	-9.03669	32/430	81,87,976,1072,1785,2665,2783,3190,3339,3927,5216,5478,5576,5594,5756,6125,6176,7094,7171,7414,7431,7531,7532,7534,10096,10109,10971,10982,22919,25996,26136,51056	ACTN4,ACTN1,ADGRE5,CFL1,DNM2,GDI2,GNB2,HNRNPK,HSPG2,LASP1,PFN1,PPIA,PRKAR2A,MAPK1,TWF1,RPL5,RPLP1,TLN1,TPM4,VCL,VIM,YWHAE,YWHAG,YWHAZ,ACTR3,ARPC2,YWHAQ,MAPRE2,MAPRE1,REXO2,TES,LAP3
6_Summary	GO Cellular Components	GO:1904724	tertiary granule lumen	-9.834	-7.82339	12/55	226,230,1476,1509,3043,3417,5236,5768,7077,10562,28988,56954,2548,5269,8655,10159,4758,7414,8566	ALDOA,ALDOC,CSTB,CTSD,HBB,IDH1,PGM1,QSOX1,TIMP2,OLFM4,DBNL,NIT2,GAA,SERPINB6,DYNLL1,ATP6AP2,NEU1,VCL,PDXK
6_Member	GO Cellular Components	GO:1904724	tertiary granule lumen	-9.834	-7.82339	12/55	226,230,1476,1509,3043,3417,5236,5768,7077,10562,28988,56954	ALDOA,ALDOC,CSTB,CTSD,HBB,IDH1,PGM1,QSOX1,TIMP2,OLFM4,DBNL,NIT2
6_Member	GO Cellular Components	GO:0070820	tertiary granule	-7.50457	-5.61029	16/164	226,230,1476,1509,2548,3043,3417,5236,5269,5768,7077,8655,10159,10562,28988,56954	ALDOA,ALDOC,CSTB,CTSD,GAA,HBB,IDH1,PGM1,SERPINB6,QSOX1,TIMP2,DYNLL1,ATP6AP2,OLFM4,DBNL,NIT2
6_Member	GO Cellular Components	GO:0035580	specific granule lumen	-4.93641	-3.21525	8/62	1509,4758,5768,7077,7414,8566,10562,56954	CTSD,NEU1,QSOX1,TIMP2,VCL,PDXK,OLFM4,NIT2
7_Summary	GO Cellular Components	GO:0031091	platelet alpha granule	-9.23919	-7.61258	8/91	81,226,1191,1675,2621,5340,6812,135228,87,2244,5768	ACTN4,ALDOA,CLU,CFD,GAS6,PLG,STXBP1,CD109,ACTN1,FGB,QSOX1
7_Member	GO Cellular Components	GO:0031091	platelet alpha granule	-9.23919	-7.61258	8/91	81,226,1191,1675,2621,5340,6812,135228	ACTN4,ALDOA,CLU,CFD,GAS6,PLG,STXBP1,CD109
7_Member	GO Cellular Components	GO:0031093	platelet alpha granule lumen	-7.97873	-6.46752	7/67	81,87,1191,1675,2244,2621,5768	ACTN4,ACTN1,CLU,CFD,FGB,GAS6,QSOX1
8_Summary	GO Cellular Components	GO:0016272	prefoldin complex	-8.44744	-6.90846	5/7	5201,5202,5204,7411,10471	PFDN1,PFDN2,PFDN5,VBP1,PFDN6
8_Member	GO Cellular Components	GO:0016272	prefoldin complex	-8.44744	-6.90846	5/7	5201,5202,5204,7411,10471	PFDN1,PFDN2,PFDN5,VBP1,PFDN6
9_Summary	GO Cellular Components	GO:0101031	chaperone complex	-7.75034	-5.8227	9/39	5202,5536,6950,10471,10576,10694,10728,11140,23234	PFDN2,PPP5C,TCP1,PFDN6,CCT2,CCT8,PTGES3,CDC37,DNAJC9
9_Member	GO Cellular Components	GO:0101031	chaperone complex	-7.75034	-5.8227	9/39	5202,5536,6950,10471,10576,10694,10728,11140,23234	PFDN2,PPP5C,TCP1,PFDN6,CCT2,CCT8,PTGES3,CDC37,DNAJC9
9_Member	GO Cellular Components	GO:0002199	zona pellucida receptor complex	-5.33703	-3.97194	3/8	6950,10576,10694	TCP1,CCT2,CCT8
9_Member	GO Cellular Components	GO:0005832	chaperonin-containing T-complex	-4.87194	-3.56215	3/11	6950,10576,10694	TCP1,CCT2,CCT8
10_Summary	GO Cellular Components	GO:0031970	organelle envelope lumen	-7.1158	-5.2414	12/93	249,4702,4719,6647,7064,11315,25996,27101,54205,57019,131076,203068	ALPL,NDUFA8,NDUFS1,SOD1,THOP1,PARK7,REXO2,CACYBP,CYCS,CIAPIN1,MIX23,TUBB
10_Member	GO Cellular Components	GO:0031970	organelle envelope lumen	-7.1158	-5.2414	12/93	249,4702,4719,6647,7064,11315,25996,27101,54205,57019,131076,203068	ALPL,NDUFA8,NDUFS1,SOD1,THOP1,PARK7,REXO2,CACYBP,CYCS,CIAPIN1,MIX23,TUBB
10_Member	GO Cellular Components	GO:0005758	mitochondrial intermembrane space	-5.74995	-3.96573	10/83	249,4702,4719,6647,7064,11315,25996,54205,57019,131076	ALPL,NDUFA8,NDUFS1,SOD1,THOP1,PARK7,REXO2,CYCS,CIAPIN1,MIX23
11_Summary	GO Cellular Components	GO:0005740	mitochondrial envelope	-6.77281	-4.91481	36/788	22,249,788,1191,1537,2710,3099,3945,4509,4698,4702,4705,4719,6390,6576,6647,6652,7064,7417,10059,10165,10651,11315,23464,25996,54205,55037,55156,55177,55288,55486,57019,57103,80273,131076,157378,10204,11335,26049	ABCB7,ALPL,SLC25A20,CLU,CYC1,GK,HK2,LDHB,ATP8,NDUFA5,NDUFA8,NDUFA10,NDUFS1,SDHB,SLC25A1,SOD1,SORD,THOP1,VDAC2,DNM1L,SLC25A13,MTX2,PARK7,GCAT,REXO2,CYCS,PTCD3,ARMC1,RMDN3,RHOT1,PARL,CIAPIN1,TIGAR,GRPEL1,MIX23,TMEM65,NUTF2,CBX3,FAM169A
11_Member	GO Cellular Components	GO:0005740	mitochondrial envelope	-6.77281	-4.91481	36/788	22,249,788,1191,1537,2710,3099,3945,4509,4698,4702,4705,4719,6390,6576,6647,6652,7064,7417,10059,10165,10651,11315,23464,25996,54205,55037,55156,55177,55288,55486,57019,57103,80273,131076,157378	ABCB7,ALPL,SLC25A20,CLU,CYC1,GK,HK2,LDHB,ATP8,NDUFA5,NDUFA8,NDUFA10,NDUFS1,SDHB,SLC25A1,SOD1,SORD,THOP1,VDAC2,DNM1L,SLC25A13,MTX2,PARK7,GCAT,REXO2,CYCS,PTCD3,ARMC1,RMDN3,RHOT1,PARL,CIAPIN1,TIGAR,GRPEL1,MIX23,TMEM65
11_Member	GO Cellular Components	GO:0031966	mitochondrial membrane	-4.73987	-3.03029	30/739	22,249,788,1191,1537,2710,3099,3945,4509,4698,4702,4705,4719,6390,6576,6652,7417,10059,10165,10651,23464,54205,55037,55156,55177,55288,55486,57103,80273,157378	ABCB7,ALPL,SLC25A20,CLU,CYC1,GK,HK2,LDHB,ATP8,NDUFA5,NDUFA8,NDUFA10,NDUFS1,SDHB,SLC25A1,SORD,VDAC2,DNM1L,SLC25A13,MTX2,GCAT,CYCS,PTCD3,ARMC1,RMDN3,RHOT1,PARL,TIGAR,GRPEL1,TMEM65
11_Member	GO Cellular Components	GO:0019866	organelle inner membrane	-3.88807	-2.32298	23/556	22,788,1191,1537,3945,4509,4698,4702,4705,4719,6390,6576,10165,10204,10651,11335,23464,26049,54205,55037,55486,80273,157378	ABCB7,SLC25A20,CLU,CYC1,LDHB,ATP8,NDUFA5,NDUFA8,NDUFA10,NDUFS1,SDHB,SLC25A1,SLC25A13,NUTF2,MTX2,CBX3,GCAT,FAM169A,CYCS,PTCD3,PARL,GRPEL1,TMEM65
11_Member	GO Cellular Components	GO:0005743	mitochondrial inner membrane	-3.33846	-1.87517	20/494	22,788,1191,1537,3945,4509,4698,4702,4705,4719,6390,6576,10165,10651,23464,54205,55037,55486,80273,157378	ABCB7,SLC25A20,CLU,CYC1,LDHB,ATP8,NDUFA5,NDUFA8,NDUFA10,NDUFS1,SDHB,SLC25A1,SLC25A13,MTX2,GCAT,CYCS,PTCD3,PARL,GRPEL1,TMEM65
11_Member	GO Cellular Components	GO:0098800	inner mitochondrial membrane protein complex	-2.73806	-1.36777	9/158	1537,4509,4698,4702,4705,4719,6390,10651,80273	CYC1,ATP8,NDUFA5,NDUFA8,NDUFA10,NDUFS1,SDHB,MTX2,GRPEL1
12_Summary	GO Cellular Components	GO:0016281	eukaryotic translation initiation factor 4F complex	-6.76147	-5.29818	4/12	1973,1974,1975,7458	EIF4A1,EIF4A2,EIF4B,EIF4H
12_Member	GO Cellular Components	GO:0016281	eukaryotic translation initiation factor 4F complex	-6.76147	-5.29818	4/12	1973,1974,1975,7458	EIF4A1,EIF4A2,EIF4B,EIF4H
13_Summary	GO Cellular Components	GO:0072562	blood microparticle	-6.51455	-4.68758	14/147	183,325,1191,1192,2147,2244,3043,3075,3698,5216,5340,7018,7534,23549	AGT,APCS,CLU,CLIC1,F2,FGB,HBB,CFH,ITIH2,PFN1,PLG,TF,YWHAZ,DNPEP
13_Member	GO Cellular Components	GO:0072562	blood microparticle	-6.51455	-4.68758	14/147	183,325,1191,1192,2147,2244,3043,3075,3698,5216,5340,7018,7534,23549	AGT,APCS,CLU,CLIC1,F2,FGB,HBB,CFH,ITIH2,PFN1,PLG,TF,YWHAZ,DNPEP
14_Summary	GO Cellular Components	GO:0045095	keratin filament	-6.44663	-5.00852	7/102	3849,3852,3855,3856,3858,3875,9119,10694,7051	KRT2,KRT5,KRT7,KRT8,KRT10,KRT18,KRT75,CCT8,TGM1
14_Member	GO Cellular Components	GO:0045095	keratin filament	-6.44663	-5.00852	7/102	3849,3852,3855,3856,3858,3875,9119	KRT2,KRT5,KRT7,KRT8,KRT10,KRT18,KRT75
14_Member	GO Cellular Components	GO:0045111	intermediate filament cytoskeleton	-4.75001	-3.45628	8/254	3849,3852,3855,3856,3858,3875,9119,10694	KRT2,KRT5,KRT7,KRT8,KRT10,KRT18,KRT75,CCT8
14_Member	GO Cellular Components	GO:0005882	intermediate filament	-4.29717	-3.05702	7/216	3849,3852,3855,3856,3858,3875,9119	KRT2,KRT5,KRT7,KRT8,KRT10,KRT18,KRT75
14_Member	GO Cellular Components	GO:0001533	cornified envelope	-3.86758	-2.68657	4/59	3849,3858,7051,9119	KRT2,KRT10,TGM1,KRT75
15_Summary	GO Cellular Components	GO:0048471	perinuclear region of cytoplasm	-5.81458	-4.01657	32/721	81,328,1191,1192,1508,1785,1974,2288,2597,2720,2783,3148,3875,5007,5048,5641,5756,5905,6272,6812,7018,7458,9588,9685,10059,10133,10562,10987,11315,25824,27131,51673	ACTN4,APEX1,CLU,CLIC1,CTSB,DNM2,EIF4A2,FKBP4,GAPDH,GLB1,GNB2,HMGB2,KRT18,OSBP,PAFAH1B1,LGMN,TWF1,RANGAP1,SORT1,STXBP1,TF,EIF4H,PRDX6,CLINT1,DNM1L,OPTN,OLFM4,COPS5,PARK7,PRDX5,SNX5,TPPP3
15_Member	GO Cellular Components	GO:0048471	perinuclear region of cytoplasm	-5.81458	-4.01657	32/721	81,328,1191,1192,1508,1785,1974,2288,2597,2720,2783,3148,3875,5007,5048,5641,5756,5905,6272,6812,7018,7458,9588,9685,10059,10133,10562,10987,11315,25824,27131,51673	ACTN4,APEX1,CLU,CLIC1,CTSB,DNM2,EIF4A2,FKBP4,GAPDH,GLB1,GNB2,HMGB2,KRT18,OSBP,PAFAH1B1,LGMN,TWF1,RANGAP1,SORT1,STXBP1,TF,EIF4H,PRDX6,CLINT1,DNM1L,OPTN,OLFM4,COPS5,PARK7,PRDX5,SNX5,TPPP3
16_Summary	GO Cellular Components	GO:0042470	melanosome	-5.49355	-3.73567	11/109	191,822,1200,1508,1509,4629,4673,5901,7531,7534,10972	AHCY,CAPG,TPP1,CTSB,CTSD,MYH11,NAP1L1,RAN,YWHAE,YWHAZ,TMED10
16_Member	GO Cellular Components	GO:0042470	melanosome	-5.49355	-3.73567	11/109	191,822,1200,1508,1509,4629,4673,5901,7531,7534,10972	AHCY,CAPG,TPP1,CTSB,CTSD,MYH11,NAP1L1,RAN,YWHAE,YWHAZ,TMED10
16_Member	GO Cellular Components	GO:0048770	pigment granule	-5.49355	-3.73567	11/109	191,822,1200,1508,1509,4629,4673,5901,7531,7534,10972	AHCY,CAPG,TPP1,CTSB,CTSD,MYH11,NAP1L1,RAN,YWHAE,YWHAZ,TMED10
17_Summary	GO Cellular Components	GO:0005788	endoplasmic reticulum lumen	-5.29111	-3.93116	9/311	1191,1462,2621,3486,3488,4043,5594,5768,11096	CLU,VCAN,GAS6,IGFBP3,IGFBP5,LRPAP1,MAPK1,QSOX1,ADAMTS5
17_Member	GO Cellular Components	GO:0005788	endoplasmic reticulum lumen	-5.29111	-3.93116	9/311	1191,1462,2621,3486,3488,4043,5594,5768,11096	CLU,VCAN,GAS6,IGFBP3,IGFBP5,LRPAP1,MAPK1,QSOX1,ADAMTS5
18_Summary	GO Cellular Components	GO:0005862	muscle thin filament tropomyosin	-5.25472	-3.89986	3/4	7169,7170,7171	TPM2,TPM3,TPM4
18_Member	GO Cellular Components	GO:0005862	muscle thin filament tropomyosin	-5.25472	-3.89986	3/4	7169,7170,7171	TPM2,TPM3,TPM4
18_Member	GO Cellular Components	GO:0005865	striated muscle thin filament	-2.79451	-1.80399	3/21	7169,7170,7171	TPM2,TPM3,TPM4
18_Member	GO Cellular Components	GO:0036379	myofilament	-2.57103	-1.62649	3/25	7169,7170,7171	TPM2,TPM3,TPM4
19_Summary	GO Cellular Components	GO:0000159	protein phosphatase type 2A complex	-5.09488	-3.34958	5/17	5515,5518,5520,5524,5528	PPP2CA,PPP2R1A,PPP2R2A,PTPA,PPP2R5D
19_Member	GO Cellular Components	GO:0000159	protein phosphatase type 2A complex	-5.09488	-3.34958	5/17	5515,5518,5520,5524,5528	PPP2CA,PPP2R1A,PPP2R2A,PTPA,PPP2R5D
19_Member	GO Cellular Components	GO:0005963	magnesium-dependent protein serine/threonine phosphatase complex	-3.81347	-2.26447	5/30	5515,5518,5520,5524,5528	PPP2CA,PPP2R1A,PPP2R2A,PTPA,PPP2R5D
20_Summary	GO Cellular Components	GO:0015629	actin cytoskeleton	-5.04496	-3.3119	24/501	81,87,226,822,830,1072,2241,3190,3880,3927,4629,5756,6624,7169,7170,7171,7414,10096,10109,10552,11034,28988,57026,64780,5594,2023,2280,6717,10539,22919,2244,5048,5216	ACTN4,ACTN1,ALDOA,CAPG,CAPZA2,CFL1,FER,HNRNPK,KRT19,LASP1,MYH11,TWF1,FSCN1,TPM2,TPM3,TPM4,VCL,ACTR3,ARPC2,ARPC1A,DSTN,DBNL,PDXP,MICAL1,MAPK1,ENO1,FKBP1A,SRI,GLRX3,MAPRE1,FGB,PAFAH1B1,PFN1
20_Member	GO Cellular Components	GO:0015629	actin cytoskeleton	-5.04496	-3.3119	24/501	81,87,226,822,830,1072,2241,3190,3880,3927,4629,5756,6624,7169,7170,7171,7414,10096,10109,10552,11034,28988,57026,64780	ACTN4,ACTN1,ALDOA,CAPG,CAPZA2,CFL1,FER,HNRNPK,KRT19,LASP1,MYH11,TWF1,FSCN1,TPM2,TPM3,TPM4,VCL,ACTR3,ARPC2,ARPC1A,DSTN,DBNL,PDXP,MICAL1
20_Member	GO Cellular Components	GO:0031143	pseudopodium	-4.29914	-3.05702	3/18	81,87,5594	ACTN4,ACTN1,MAPK1
20_Member	GO Cellular Components	GO:0043292	contractile fiber	-4.07935	-2.48018	14/239	81,87,226,2023,2280,3880,4629,5756,6717,7169,7170,7171,7414,10539	ACTN4,ACTN1,ALDOA,ENO1,FKBP1A,KRT19,MYH11,TWF1,SRI,TPM2,TPM3,TPM4,VCL,GLRX3
20_Member	GO Cellular Components	GO:0030863	cortical cytoskeleton	-3.97475	-2.39295	9/107	81,87,830,3880,3927,7171,11034,22919,28988	ACTN4,ACTN1,CAPZA2,KRT19,LASP1,TPM4,DSTN,MAPRE1,DBNL
20_Member	GO Cellular Components	GO:0005938	cell cortex	-3.92694	-2.35358	16/310	81,87,830,2023,2241,2244,3880,3927,5048,5216,6624,7171,10539,11034,22919,28988	ACTN4,ACTN1,CAPZA2,ENO1,FER,FGB,KRT19,LASP1,PAFAH1B1,PFN1,FSCN1,TPM4,GLRX3,DSTN,MAPRE1,DBNL
20_Member	GO Cellular Components	GO:0030016	myofibril	-3.69554	-2.16205	13/229	81,87,226,2023,2280,3880,5756,6717,7169,7170,7171,7414,10539	ACTN4,ACTN1,ALDOA,ENO1,FKBP1A,KRT19,TWF1,SRI,TPM2,TPM3,TPM4,VCL,GLRX3
20_Member	GO Cellular Components	GO:0030017	sarcomere	-2.92823	-1.50309	11/210	81,87,226,2023,2280,3880,6717,7169,7170,7171,10539	ACTN4,ACTN1,ALDOA,ENO1,FKBP1A,KRT19,SRI,TPM2,TPM3,TPM4,GLRX3
20_Member	GO Cellular Components	GO:0030018	Z disc	-2.73539	-1.75352	4/128	81,87,2280,3880	ACTN4,ACTN1,FKBP1A,KRT19
20_Member	GO Cellular Components	GO:0030864	cortical actin cytoskeleton	-2.59666	-1.24681	6/79	81,87,3880,3927,11034,28988	ACTN4,ACTN1,KRT19,LASP1,DSTN,DBNL
20_Member	GO Cellular Components	GO:0031674	I band	-2.59402	-1.6451	4/140	81,87,2280,3880	ACTN4,ACTN1,FKBP1A,KRT19
