# Supplementary material for: The proteomic analysis of bovine embryos developed in vivo or in vitro reveals the contribution of the maternal environment to early embryo
Source: BMC Genomics. 2022 Dec 19;23:839. doi: 10.1186/s12864-022-09076-5 (PMC9764490; doi:10.1186/s12864-022-09076-5)
Supplement: Supplementary file 2 — Additional file 2: Tables S1–S8. [file 12864_2022_9076_MOESM2_ESM.zip › Table S8.xlsx]

## Sheet: Down in vivo GO BP KEGG
Functional enrichment analysis (Gene ontology biological processes and KEGG pathways) of proteins less abundant in vivo compared to in vitro at each stage
GroupID	Category	Term	Description	LogP	Log(q-value)	InTerm_InList	Genes	Symbols
1_Summary	GO Biological Processes	GO:0006412	translation	-47.0159	-42.8185	66/369	23,327,833,1615,1968,1977,1981,1982,2058,3376,3646,3735,3921,4141,5936,6122,6124,6125,6128,6129,6130,6134,6135,6137,6143,6144,6146,6152,6154,6156,6157,6158,6181,6187,6189,6191,6193,6194,6202,6205,6206,6207,6218,6223,6227,6231,6238,6897,8662,8663,8664,8668,8669,9045,9349,9669,10056,10102,10352,10643,27335,51520,55699,57470,79587,253314,47,384,1737,2180,2181,2182,5162,10166,3295,4967,6647,8801,8802…	ABCF1,APEH,CARS1,DARS1,EIF2S3,EIF4E,EIF4G1,EIF4G2,EPRS1,IARS1,EIF3E,KARS1,RPSA,MARS1,RBM4,RPL3,RPL4,RPL5,RPL6,RPL7,RPL7A,RPL10,RPL11,RPL13,RPL19,RPL21,RPL22,RPL24,RPL26,RPL30,RPL27A,RPL28,RPLP2,RPS2,RPS3A,RPS4X,RPS5,RPS6,RPS8,RPS11,RPS12,RPS13,RPS17,RPS19,RPS21,RPS26,RRBP1,TARS1,EIF3B,EIF3C,EIF3D,EIF3I,EIF3J,RPL14,RPL23,EIF5B,FARSB,TSFM,WARS2,IGF2BP3,EIF3K,LARS1,IARS2,LRRC47,CARS2,EIF4E1B,ACLY,AR…
1_Member	GO Biological Processes	GO:0006412	translation	-47.0159	-42.8185	66/369	23,327,833,1615,1968,1977,1981,1982,2058,3376,3646,3735,3921,4141,5936,6122,6124,6125,6128,6129,6130,6134,6135,6137,6143,6144,6146,6152,6154,6156,6157,6158,6181,6187,6189,6191,6193,6194,6202,6205,6206,6207,6218,6223,6227,6231,6238,6897,8662,8663,8664,8668,8669,9045,9349,9669,10056,10102,10352,10643,27335,51520,55699,57470,79587,253314	ABCF1,APEH,CARS1,DARS1,EIF2S3,EIF4E,EIF4G1,EIF4G2,EPRS1,IARS1,EIF3E,KARS1,RPSA,MARS1,RBM4,RPL3,RPL4,RPL5,RPL6,RPL7,RPL7A,RPL10,RPL11,RPL13,RPL19,RPL21,RPL22,RPL24,RPL26,RPL30,RPL27A,RPL28,RPLP2,RPS2,RPS3A,RPS4X,RPS5,RPS6,RPS8,RPS11,RPS12,RPS13,RPS17,RPS19,RPS21,RPS26,RRBP1,TARS1,EIF3B,EIF3C,EIF3D,EIF3I,EIF3J,RPL14,RPL23,EIF5B,FARSB,TSFM,WARS2,IGF2BP3,EIF3K,LARS1,IARS2,LRRC47,CARS2,EIF4E1B
1_Member	GO Biological Processes	GO:0043604	amide biosynthetic process	-46.045	-42.2347	74/511	23,47,327,384,833,1615,1737,1968,1977,1981,1982,2058,2180,2181,2182,3376,3646,3735,3921,4141,5162,5936,6122,6124,6125,6128,6129,6130,6134,6135,6137,6143,6144,6146,6152,6154,6156,6157,6158,6181,6187,6189,6191,6193,6194,6202,6205,6206,6207,6218,6223,6227,6231,6238,6897,8662,8663,8664,8668,8669,9045,9349,9669,10056,10102,10166,10352,10643,27335,51520,55699,57470,79587,253314	ABCF1,ACLY,APEH,ARG2,CARS1,DARS1,DLAT,EIF2S3,EIF4E,EIF4G1,EIF4G2,EPRS1,ACSL1,ACSL3,ACSL4,IARS1,EIF3E,KARS1,RPSA,MARS1,PDHB,RBM4,RPL3,RPL4,RPL5,RPL6,RPL7,RPL7A,RPL10,RPL11,RPL13,RPL19,RPL21,RPL22,RPL24,RPL26,RPL30,RPL27A,RPL28,RPLP2,RPS2,RPS3A,RPS4X,RPS5,RPS6,RPS8,RPS11,RPS12,RPS13,RPS17,RPS19,RPS21,RPS26,RRBP1,TARS1,EIF3B,EIF3C,EIF3D,EIF3I,EIF3J,RPL14,RPL23,EIF5B,FARSB,TSFM,SLC25A15,WARS2,IGF2BP3…
1_Member	GO Biological Processes	GO:0002181	cytoplasmic translation	-45.9549	-42.2347	44/122	1968,1981,3646,3921,5936,6122,6124,6125,6128,6129,6130,6134,6135,6137,6143,6144,6146,6152,6154,6156,6157,6158,6181,6187,6189,6191,6193,6194,6202,6205,6206,6207,6218,6223,6227,6231,8662,8663,8664,8668,8669,9045,9349,27335	EIF2S3,EIF4G1,EIF3E,RPSA,RBM4,RPL3,RPL4,RPL5,RPL6,RPL7,RPL7A,RPL10,RPL11,RPL13,RPL19,RPL21,RPL22,RPL24,RPL26,RPL30,RPL27A,RPL28,RPLP2,RPS2,RPS3A,RPS4X,RPS5,RPS6,RPS8,RPS11,RPS12,RPS13,RPS17,RPS19,RPS21,RPS26,EIF3B,EIF3C,EIF3D,EIF3I,EIF3J,RPL14,RPL23,EIF3K
1_Member	GO Biological Processes	GO:0043043	peptide biosynthetic process	-44.9685	-41.3732	66/396	23,327,833,1615,1968,1977,1981,1982,2058,3376,3646,3735,3921,4141,5936,6122,6124,6125,6128,6129,6130,6134,6135,6137,6143,6144,6146,6152,6154,6156,6157,6158,6181,6187,6189,6191,6193,6194,6202,6205,6206,6207,6218,6223,6227,6231,6238,6897,8662,8663,8664,8668,8669,9045,9349,9669,10056,10102,10352,10643,27335,51520,55699,57470,79587,253314	ABCF1,APEH,CARS1,DARS1,EIF2S3,EIF4E,EIF4G1,EIF4G2,EPRS1,IARS1,EIF3E,KARS1,RPSA,MARS1,RBM4,RPL3,RPL4,RPL5,RPL6,RPL7,RPL7A,RPL10,RPL11,RPL13,RPL19,RPL21,RPL22,RPL24,RPL26,RPL30,RPL27A,RPL28,RPLP2,RPS2,RPS3A,RPS4X,RPS5,RPS6,RPS8,RPS11,RPS12,RPS13,RPS17,RPS19,RPS21,RPS26,RRBP1,TARS1,EIF3B,EIF3C,EIF3D,EIF3I,EIF3J,RPL14,RPL23,EIF5B,FARSB,TSFM,WARS2,IGF2BP3,EIF3K,LARS1,IARS2,LRRC47,CARS2,EIF4E1B
1_Member	GO Biological Processes	GO:0043603	cellular amide metabolic process	-41.6364	-38.1381	84/792	23,47,327,384,833,1615,1737,1968,1977,1981,1982,2058,2180,2181,2182,3295,3376,3646,3735,3921,4141,4967,5162,5936,6122,6124,6125,6128,6129,6130,6134,6135,6137,6143,6144,6146,6152,6154,6156,6157,6158,6181,6187,6189,6191,6193,6194,6202,6205,6206,6207,6218,6223,6227,6231,6238,6647,6897,8662,8663,8664,8668,8669,8801,8802,8803,8876,8879,9045,9349,9669,10056,10102,10166,10352,10643,23385,23597,27335,515…	ABCF1,ACLY,APEH,ARG2,CARS1,DARS1,DLAT,EIF2S3,EIF4E,EIF4G1,EIF4G2,EPRS1,ACSL1,ACSL3,ACSL4,HSD17B4,IARS1,EIF3E,KARS1,RPSA,MARS1,OGDH,PDHB,RBM4,RPL3,RPL4,RPL5,RPL6,RPL7,RPL7A,RPL10,RPL11,RPL13,RPL19,RPL21,RPL22,RPL24,RPL26,RPL30,RPL27A,RPL28,RPLP2,RPS2,RPS3A,RPS4X,RPS5,RPS6,RPS8,RPS11,RPS12,RPS13,RPS17,RPS19,RPS21,RPS26,RRBP1,SOD1,TARS1,EIF3B,EIF3C,EIF3D,EIF3I,EIF3J,SUCLG2,SUCLG1,SUCLA2,VNN1,SGPL1,R…
1_Member	GO Biological Processes	GO:0006518	peptide metabolic process	-38.8355	-35.4163	68/529	23,327,833,1615,1968,1977,1981,1982,2058,3376,3646,3735,3921,4141,5936,6122,6124,6125,6128,6129,6130,6134,6135,6137,6143,6144,6146,6152,6154,6156,6157,6158,6181,6187,6189,6191,6193,6194,6202,6205,6206,6207,6218,6223,6227,6231,6238,6647,6897,8662,8663,8664,8668,8669,9045,9349,9669,10056,10102,10352,10643,23385,27335,51520,55699,57470,79587,253314	ABCF1,APEH,CARS1,DARS1,EIF2S3,EIF4E,EIF4G1,EIF4G2,EPRS1,IARS1,EIF3E,KARS1,RPSA,MARS1,RBM4,RPL3,RPL4,RPL5,RPL6,RPL7,RPL7A,RPL10,RPL11,RPL13,RPL19,RPL21,RPL22,RPL24,RPL26,RPL30,RPL27A,RPL28,RPLP2,RPS2,RPS3A,RPS4X,RPS5,RPS6,RPS8,RPS11,RPS12,RPS13,RPS17,RPS19,RPS21,RPS26,RRBP1,SOD1,TARS1,EIF3B,EIF3C,EIF3D,EIF3I,EIF3J,RPL14,RPL23,EIF5B,FARSB,TSFM,WARS2,IGF2BP3,NCSTN,EIF3K,LARS1,IARS2,LRRC47,CARS2,EIF4…
1_Member	GO Biological Processes	GO:0034645	cellular macromolecule biosynthetic process	-31.8831	-28.5309	71/749	23,34,327,335,833,1615,1968,1977,1981,1982,2058,3376,3646,3735,3921,4141,4836,5936,6122,6124,6125,6128,6129,6130,6134,6135,6137,6143,6144,6146,6152,6154,6156,6157,6158,6181,6187,6189,6191,6193,6194,6202,6205,6206,6207,6218,6223,6227,6231,6238,6897,8662,8663,8664,8668,8669,9045,9349,9669,10056,10102,10352,10643,27335,51520,55699,55757,56886,57470,79587,253314	ABCF1,ACADM,APEH,APOA1,CARS1,DARS1,EIF2S3,EIF4E,EIF4G1,EIF4G2,EPRS1,IARS1,EIF3E,KARS1,RPSA,MARS1,NMT1,RBM4,RPL3,RPL4,RPL5,RPL6,RPL7,RPL7A,RPL10,RPL11,RPL13,RPL19,RPL21,RPL22,RPL24,RPL26,RPL30,RPL27A,RPL28,RPLP2,RPS2,RPS3A,RPS4X,RPS5,RPS6,RPS8,RPS11,RPS12,RPS13,RPS17,RPS19,RPS21,RPS26,RRBP1,TARS1,EIF3B,EIF3C,EIF3D,EIF3I,EIF3J,RPL14,RPL23,EIF5B,FARSB,TSFM,WARS2,IGF2BP3,EIF3K,LARS1,IARS2,UGGT2,UGGT1…
1_Member	KEGG Pathway	hsa03010	Ribosome	-27.0685	-23.7743	34/158	3921,6122,6124,6125,6128,6129,6130,6134,6135,6137,6143,6144,6146,6152,6154,6156,6157,6158,6181,6187,6189,6191,6193,6194,6202,6205,6206,6207,6218,6223,6227,6231,9045,9349	RPSA,RPL3,RPL4,RPL5,RPL6,RPL7,RPL7A,RPL10,RPL11,RPL13,RPL19,RPL21,RPL22,RPL24,RPL26,RPL30,RPL27A,RPL28,RPLP2,RPS2,RPS3A,RPS4X,RPS5,RPS6,RPS8,RPS11,RPS12,RPS13,RPS17,RPS19,RPS21,RPS26,RPL14,RPL23
1_Member	KEGG Pathway	hsa05171	Coronavirus disease - COVID-19	-25.5997	-22.3566	38/232	727,730,735,2244,3921,6122,6124,6125,6128,6129,6130,6134,6135,6137,6143,6144,6146,6152,6154,6156,6157,6158,6181,6187,6189,6191,6193,6194,6202,6205,6206,6207,6218,6223,6227,6231,9045,9349	C5,C7,C9,FGB,RPSA,RPL3,RPL4,RPL5,RPL6,RPL7,RPL7A,RPL10,RPL11,RPL13,RPL19,RPL21,RPL22,RPL24,RPL26,RPL30,RPL27A,RPL28,RPLP2,RPS2,RPS3A,RPS4X,RPS5,RPS6,RPS8,RPS11,RPS12,RPS13,RPS17,RPS19,RPS21,RPS26,RPL14,RPL23
2_Summary	GO Biological Processes	GO:0051301	cell division	-19.1765	-15.9792	45/503	311,1020,1063,1211,1213,1639,1778,2037,2770,2771,2773,3815,3832,4134,4627,4628,5339,5898,5899,6711,6790,8239,8607,9126,9493,9793,9897,10051,10112,10403,10460,10592,11004,11021,11113,24137,27243,29127,51143,54443,55143,55207,64151,79187,348995,1466,1656,2316,2318,3688,3880,3921,4629,6122,6125,6128,6134,6135,6152,6193,6223,7430,11273,586,805,1977,5243,6154,6194,10111,10540,23291,5536,80124,1267,149…	ANXA11,CDK5,CENPF,CLTA,CLTC,DCTN1,DYNC1H1,EPB41L2,GNAI1,GNAI2,GNAI3,KIT,KIF11,MAP4,MYH9,MYH10,PLEC,RALA,RALB,SPTBN1,AURKA,USP9X,RUVBL1,SMC3,KIF23,CKAP5,WASHC5,SMC4,KIF20A,NDC80,TACC3,SMC2,KIF2C,RAB35,CIT,KIF4A,CHMP2A,RACGAP1,DYNC1LI1,ANLN,CDCA8,ARL8B,NCAPG,FSD1,NUP43,CSRP2,DDX6,FLNA,FLNC,ITGB1,KRT19,RPSA,MYH11,RPL3,RPL5,RPL6,RPL10,RPL11,RPL24,RPS5,RPS19,EZR,ATXN2L,BCAT1,CALM2,EIF4E,ABCB1,RPL26,RP…
2_Member	GO Biological Processes	GO:0051301	cell division	-19.1765	-15.9792	45/503	311,1020,1063,1211,1213,1639,1778,2037,2770,2771,2773,3815,3832,4134,4627,4628,5339,5898,5899,6711,6790,8239,8607,9126,9493,9793,9897,10051,10112,10403,10460,10592,11004,11021,11113,24137,27243,29127,51143,54443,55143,55207,64151,79187,348995	ANXA11,CDK5,CENPF,CLTA,CLTC,DCTN1,DYNC1H1,EPB41L2,GNAI1,GNAI2,GNAI3,KIT,KIF11,MAP4,MYH9,MYH10,PLEC,RALA,RALB,SPTBN1,AURKA,USP9X,RUVBL1,SMC3,KIF23,CKAP5,WASHC5,SMC4,KIF20A,NDC80,TACC3,SMC2,KIF2C,RAB35,CIT,KIF4A,CHMP2A,RACGAP1,DYNC1LI1,ANLN,CDCA8,ARL8B,NCAPG,FSD1,NUP43
2_Member	GO Biological Processes	GO:0140694	non-membrane-bounded organelle assembly	-14.597	-11.7007	31/312	1063,1466,1656,1778,2316,2318,3688,3832,3880,3921,4629,5339,6122,6125,6128,6134,6135,6152,6193,6223,6790,7430,9126,9493,9897,10403,11273,24137,29127,54443,55143	CENPF,CSRP2,DDX6,DYNC1H1,FLNA,FLNC,ITGB1,KIF11,KRT19,RPSA,MYH11,PLEC,RPL3,RPL5,RPL6,RPL10,RPL11,RPL24,RPS5,RPS19,AURKA,EZR,SMC3,KIF23,WASHC5,NDC80,ATXN2L,KIF4A,RACGAP1,ANLN,CDCA8
2_Member	GO Biological Processes	GO:1903047	mitotic cell cycle process	-13.5662	-10.7124	38/514	586,805,1020,1063,1639,1778,1977,2316,3688,3832,4134,4628,5243,6152,6154,6194,6711,6790,9126,9493,9793,10051,10111,10112,10403,10460,10540,10592,11004,11021,11113,23291,24137,27243,29127,54443,55143,64151	BCAT1,CALM2,CDK5,CENPF,DCTN1,DYNC1H1,EIF4E,FLNA,ITGB1,KIF11,MAP4,MYH10,ABCB1,RPL24,RPL26,RPS6,SPTBN1,AURKA,SMC3,KIF23,CKAP5,SMC4,RAD50,KIF20A,NDC80,TACC3,DCTN2,SMC2,KIF2C,RAB35,CIT,FBXW11,KIF4A,CHMP2A,RACGAP1,ANLN,CDCA8,NCAPG
2_Member	GO Biological Processes	GO:0000278	mitotic cell cycle	-13.3338	-10.5344	41/605	586,805,1020,1063,1213,1639,1778,1977,2316,3688,3832,4134,4628,5243,5536,6152,6154,6194,6711,6790,9126,9493,9793,10051,10111,10112,10403,10460,10540,10592,11004,11021,11113,23291,24137,27243,29127,54443,55143,64151,80124	BCAT1,CALM2,CDK5,CENPF,CLTC,DCTN1,DYNC1H1,EIF4E,FLNA,ITGB1,KIF11,MAP4,MYH10,ABCB1,PPP5C,RPL24,RPL26,RPS6,SPTBN1,AURKA,SMC3,KIF23,CKAP5,SMC4,RAD50,KIF20A,NDC80,TACC3,DCTN2,SMC2,KIF2C,RAB35,CIT,FBXW11,KIF4A,CHMP2A,RACGAP1,ANLN,CDCA8,NCAPG,VCPIP1
2_Member	GO Biological Processes	GO:1902850	microtubule cytoskeleton organization involved in mitosis	-10.426	-7.96906	17/125	1639,1778,2316,3688,3832,4134,6790,9126,9493,9793,10403,10460,10540,23291,24137,29127,55143	DCTN1,DYNC1H1,FLNA,ITGB1,KIF11,MAP4,AURKA,SMC3,KIF23,CKAP5,NDC80,TACC3,DCTN2,FBXW11,KIF4A,RACGAP1,CDCA8
2_Member	GO Biological Processes	GO:0007017	microtubule-based process	-10.2908	-7.84524	42/786	1020,1267,1499,1639,1778,1781,2316,3315,3688,3799,3832,4131,4134,4627,5861,6421,6647,6790,7430,8546,8943,9126,9493,9793,9897,10112,10207,10403,10460,10540,11004,23011,23291,24137,29127,51143,55143,55207,79187,79816,83658,126206	CDK5,CNP,CTNNB1,DCTN1,DYNC1H1,DYNC1I2,FLNA,HSPB1,ITGB1,KIF5B,KIF11,MAP1B,MAP4,MYH9,RAB1A,SFPQ,SOD1,AURKA,EZR,AP3B1,AP3D1,SMC3,KIF23,CKAP5,WASHC5,KIF20A,PATJ,NDC80,TACC3,DCTN2,KIF2C,RAB21,FBXW11,KIF4A,RACGAP1,DYNC1LI1,CDCA8,ARL8B,FSD1,TLE6,DYNLRB1,NLRP5
2_Member	GO Biological Processes	GO:0007052	mitotic spindle organization	-9.2296	-6.89558	14/94	1778,2316,3832,4134,6790,9126,9493,9793,10403,10460,10540,24137,29127,55143	DYNC1H1,FLNA,KIF11,MAP4,AURKA,SMC3,KIF23,CKAP5,NDC80,TACC3,DCTN2,KIF4A,RACGAP1,CDCA8
2_Member	GO Biological Processes	GO:0010564	regulation of cell cycle process	-8.97279	-6.66755	38/734	301,805,988,1063,1213,1457,1459,1499,1639,1778,1981,2770,3832,6154,6421,6597,6790,6840,8467,9349,9493,10051,10111,10112,10403,10460,10592,11113,27044,27243,29127,51143,54443,54623,55143,55294,64151,79187	ANXA1,CALM2,CDC5L,CENPF,CLTC,CSNK2A1,CSNK2A2,CTNNB1,DCTN1,DYNC1H1,EIF4G1,GNAI1,KIF11,RPL26,SFPQ,SMARCA4,AURKA,SVIL,SMARCA5,RPL23,KIF23,SMC4,RAD50,KIF20A,NDC80,TACC3,SMC2,CIT,SND1,CHMP2A,RACGAP1,DYNC1LI1,ANLN,PAF1,CDCA8,FBXW7,NCAPG,FSD1
2_Member	GO Biological Processes	GO:0007051	spindle organization	-8.93879	-6.63908	17/155	1778,2316,3832,4134,4627,6790,7430,9126,9493,9793,9897,10403,10460,10540,24137,29127,55143	DYNC1H1,FLNA,KIF11,MAP4,MYH9,AURKA,EZR,SMC3,KIF23,CKAP5,WASHC5,NDC80,TACC3,DCTN2,KIF4A,RACGAP1,CDCA8
2_Member	GO Biological Processes	GO:0070925	organelle assembly	-8.72344	-6.44518	39/783	488,1063,1466,1639,1656,1778,2316,2318,3688,3832,3880,3921,4629,5339,5861,6122,6125,6128,6134,6135,6152,6193,6223,6790,7430,8546,8943,9126,9493,9897,10403,11273,24137,27243,29127,54443,55014,55143,55207	ATP2A2,CENPF,CSRP2,DCTN1,DDX6,DYNC1H1,FLNA,FLNC,ITGB1,KIF11,KRT19,RPSA,MYH11,PLEC,RAB1A,RPL3,RPL5,RPL6,RPL10,RPL11,RPL24,RPS5,RPS19,AURKA,EZR,AP3B1,AP3D1,SMC3,KIF23,WASHC5,NDC80,ATXN2L,KIF4A,CHMP2A,RACGAP1,ANLN,STX17,CDCA8,ARL8B
2_Member	GO Biological Processes	GO:0000226	microtubule cytoskeleton organization	-8.72343	-6.44518	31/526	1020,1267,1499,1639,1778,2316,3688,3832,4131,4134,4627,6790,7430,9126,9493,9793,9897,10112,10207,10403,10460,10540,11004,23291,24137,29127,51143,55143,79187,79816,126206	CDK5,CNP,CTNNB1,DCTN1,DYNC1H1,FLNA,ITGB1,KIF11,MAP1B,MAP4,MYH9,AURKA,EZR,SMC3,KIF23,CKAP5,WASHC5,KIF20A,PATJ,NDC80,TACC3,DCTN2,KIF2C,FBXW11,KIF4A,RACGAP1,DYNC1LI1,CDCA8,FSD1,TLE6,NLRP5
2_Member	GO Biological Processes	GO:0140014	mitotic nuclear division	-7.52925	-5.38113	16/169	2316,3832,6152,6790,9126,9493,10051,10403,10540,10592,11004,24137,27243,29127,55143,64151	FLNA,KIF11,RPL24,AURKA,SMC3,KIF23,SMC4,NDC80,DCTN2,SMC2,KIF2C,KIF4A,CHMP2A,RACGAP1,CDCA8,NCAPG
2_Member	GO Biological Processes	GO:0048285	organelle fission	-7.17274	-5.07578	22/335	2316,3832,6152,6790,8546,9126,9493,9897,10051,10111,10403,10540,10592,11004,11022,23603,24137,27243,29127,55143,55706,64151	FLNA,KIF11,RPL24,AURKA,AP3B1,SMC3,KIF23,WASHC5,SMC4,RAD50,NDC80,DCTN2,SMC2,KIF2C,TDRKH,CORO1C,KIF4A,CHMP2A,RACGAP1,CDCA8,NDC1,NCAPG
2_Member	GO Biological Processes	GO:0000280	nuclear division	-6.45388	-4.46066	20/310	2316,3832,6152,6790,9126,9493,9897,10051,10111,10403,10540,10592,11004,11022,24137,27243,29127,55143,55706,64151	FLNA,KIF11,RPL24,AURKA,SMC3,KIF23,WASHC5,SMC4,RAD50,NDC80,DCTN2,SMC2,KIF2C,TDRKH,KIF4A,CHMP2A,RACGAP1,CDCA8,NDC1,NCAPG
2_Member	GO Biological Processes	GO:0007059	chromosome segregation	-6.37783	-4.39268	19/285	1063,8239,9126,9493,10051,10403,10540,10592,11004,24137,27243,29127,51112,55143,55207,55294,55706,64151,348995	CENPF,USP9X,SMC3,KIF23,SMC4,NDC80,DCTN2,SMC2,KIF2C,KIF4A,CHMP2A,RACGAP1,TRAPPC12,CDCA8,ARL8B,FBXW7,NDC1,NCAPG,NUP43
2_Member	GO Biological Processes	GO:0090307	mitotic spindle assembly	-6.16738	-4.22046	6/50	2316,3832,9126,9493,29127,55143	FLNA,KIF11,SMC3,KIF23,RACGAP1,CDCA8
2_Member	GO Biological Processes	GO:0000070	mitotic sister chromatid segregation	-6.09365	-4.13436	12/119	9126,9493,10051,10403,10540,10592,11004,24137,27243,29127,55143,64151	SMC3,KIF23,SMC4,NDC80,DCTN2,SMC2,KIF2C,KIF4A,CHMP2A,RACGAP1,CDCA8,NCAPG
2_Member	GO Biological Processes	GO:0000819	sister chromatid segregation	-5.92825	-3.99098	13/146	9126,9493,10051,10403,10540,10592,11004,24137,27243,29127,55143,55294,64151	SMC3,KIF23,SMC4,NDC80,DCTN2,SMC2,KIF2C,KIF4A,CHMP2A,RACGAP1,CDCA8,FBXW7,NCAPG
2_Member	GO Biological Processes	GO:0098813	nuclear chromosome segregation	-5.75638	-3.85351	16/228	1063,9126,9493,10051,10403,10540,10592,11004,24137,27243,29127,51112,55143,55294,55706,64151	CENPF,SMC3,KIF23,SMC4,NDC80,DCTN2,SMC2,KIF2C,KIF4A,CHMP2A,RACGAP1,TRAPPC12,CDCA8,FBXW7,NDC1,NCAPG
2_Member	GO Biological Processes	GO:0051225	spindle assembly	-5.34506	-3.48319	10/95	2316,3832,6790,9126,9493,9897,10403,24137,29127,55143	FLNA,KIF11,AURKA,SMC3,KIF23,WASHC5,NDC80,KIF4A,RACGAP1,CDCA8
2_Member	GO Biological Processes	GO:0051310	metaphase plate congression	-4.1952	-2.48923	7/60	1063,10403,10540,11004,27243,51112,55143	CENPF,NDC80,DCTN2,KIF2C,CHMP2A,TRAPPC12,CDCA8
2_Member	GO Biological Processes	GO:0007080	mitotic metaphase plate congression	-2.8313	-1.36394	5/50	10403,10540,11004,27243,55143	NDC80,DCTN2,KIF2C,CHMP2A,CDCA8
3_Summary	GO Biological Processes	GO:0030029	actin filament-based process	-18.3951	-15.2392	48/601	301,476,817,1020,1466,1729,2017,2037,2316,2318,3688,3815,3880,4430,4627,4628,4629,4641,4642,4643,4644,4645,4646,5339,5898,6709,6711,6840,7082,7184,7408,7430,9631,9897,10787,10788,11113,23022,23603,27032,29127,54443,57669,79816,114793,126206,154288,399687,1639,1778,1832,3856,9793	ANXA1,ATP1A1,CAMK2D,CDK5,CSRP2,DIAPH1,CTTN,EPB41L2,FLNA,FLNC,ITGB1,KIT,KRT19,MYO1B,MYH9,MYH10,MYH11,MYO1C,MYO1D,MYO1E,MYO5A,MYO5B,MYO6,PLEC,RALA,SPTAN1,SPTBN1,SVIL,TJP1,HSP90B1,VASP,EZR,NUP155,WASHC5,NCKAP1,IQGAP2,CIT,PALLD,CORO1C,ATP2C1,RACGAP1,ANLN,EPB41L5,TLE6,FMNL2,NLRP5,KHDC3L,MYO18A,DCTN1,DYNC1H1,DSP,KRT8,CKAP5
3_Member	GO Biological Processes	GO:0030029	actin filament-based process	-18.3951	-15.2392	48/601	301,476,817,1020,1466,1729,2017,2037,2316,2318,3688,3815,3880,4430,4627,4628,4629,4641,4642,4643,4644,4645,4646,5339,5898,6709,6711,6840,7082,7184,7408,7430,9631,9897,10787,10788,11113,23022,23603,27032,29127,54443,57669,79816,114793,126206,154288,399687	ANXA1,ATP1A1,CAMK2D,CDK5,CSRP2,DIAPH1,CTTN,EPB41L2,FLNA,FLNC,ITGB1,KIT,KRT19,MYO1B,MYH9,MYH10,MYH11,MYO1C,MYO1D,MYO1E,MYO5A,MYO5B,MYO6,PLEC,RALA,SPTAN1,SPTBN1,SVIL,TJP1,HSP90B1,VASP,EZR,NUP155,WASHC5,NCKAP1,IQGAP2,CIT,PALLD,CORO1C,ATP2C1,RACGAP1,ANLN,EPB41L5,TLE6,FMNL2,NLRP5,KHDC3L,MYO18A
3_Member	GO Biological Processes	GO:0030036	actin cytoskeleton organization	-18.0346	-14.9165	45/538	301,1020,1466,1729,2017,2037,2316,2318,3688,3815,3880,4430,4627,4628,4629,4641,4642,4643,4644,4645,4646,5339,5898,6709,6711,6840,7082,7184,7408,7430,9897,10787,10788,11113,23022,23603,27032,29127,54443,57669,79816,114793,126206,154288,399687	ANXA1,CDK5,CSRP2,DIAPH1,CTTN,EPB41L2,FLNA,FLNC,ITGB1,KIT,KRT19,MYO1B,MYH9,MYH10,MYH11,MYO1C,MYO1D,MYO1E,MYO5A,MYO5B,MYO6,PLEC,RALA,SPTAN1,SPTBN1,SVIL,TJP1,HSP90B1,VASP,EZR,WASHC5,NCKAP1,IQGAP2,CIT,PALLD,CORO1C,ATP2C1,RACGAP1,ANLN,EPB41L5,TLE6,FMNL2,NLRP5,KHDC3L,MYO18A
3_Member	GO Biological Processes	GO:0097435	supramolecular fiber organization	-11.2594	-8.60618	22/549	1466,1639,1729,1778,1832,2316,2318,3688,3856,3880,4430,4629,4641,4642,4645,4646,7184,7408,7430,9793,10788,23603	CSRP2,DCTN1,DIAPH1,DYNC1H1,DSP,FLNA,FLNC,ITGB1,KRT8,KRT19,MYO1B,MYH11,MYO1C,MYO1D,MYO5B,MYO6,HSP90B1,VASP,EZR,CKAP5,IQGAP2,CORO1C
3_Member	GO Biological Processes	GO:0007015	actin filament organization	-8.22514	-6.00093	21/267	1729,2017,2316,4430,4641,4642,4643,4644,4645,4646,5339,6840,7184,7408,7430,9897,10788,23603,79816,126206,154288	DIAPH1,CTTN,FLNA,MYO1B,MYO1C,MYO1D,MYO1E,MYO5A,MYO5B,MYO6,PLEC,SVIL,HSP90B1,VASP,EZR,WASHC5,IQGAP2,CORO1C,TLE6,NLRP5,KHDC3L
4_Summary	GO Biological Processes	GO:0051640	organelle localization	-15.4085	-12.3251	40/500	213,488,1020,1063,1499,1639,1778,3688,3799,3815,4131,4134,4430,4627,4641,4642,4643,4644,4645,4646,5861,7430,8546,8675,8943,10342,10403,10540,11004,23291,27243,51112,55014,55143,55207,60684,79816,115827,126206,154288,4628,4629,7082,10672	ALB,ATP2A2,CDK5,CENPF,CTNNB1,DCTN1,DYNC1H1,ITGB1,KIF5B,KIT,MAP1B,MAP4,MYO1B,MYH9,MYO1C,MYO1D,MYO1E,MYO5A,MYO5B,MYO6,RAB1A,EZR,AP3B1,STX16,AP3D1,TFG,NDC80,DCTN2,KIF2C,FBXW11,CHMP2A,TRAPPC12,STX17,CDCA8,ARL8B,TRAPPC11,TLE6,RAB3C,NLRP5,KHDC3L,MYH10,MYH11,TJP1,GNA13
4_Member	GO Biological Processes	GO:0051640	organelle localization	-15.4085	-12.3251	40/500	213,488,1020,1063,1499,1639,1778,3688,3799,3815,4131,4134,4430,4627,4641,4642,4643,4644,4645,4646,5861,7430,8546,8675,8943,10342,10403,10540,11004,23291,27243,51112,55014,55143,55207,60684,79816,115827,126206,154288	ALB,ATP2A2,CDK5,CENPF,CTNNB1,DCTN1,DYNC1H1,ITGB1,KIF5B,KIT,MAP1B,MAP4,MYO1B,MYH9,MYO1C,MYO1D,MYO1E,MYO5A,MYO5B,MYO6,RAB1A,EZR,AP3B1,STX16,AP3D1,TFG,NDC80,DCTN2,KIF2C,FBXW11,CHMP2A,TRAPPC12,STX17,CDCA8,ARL8B,TRAPPC11,TLE6,RAB3C,NLRP5,KHDC3L
4_Member	GO Biological Processes	GO:0051656	establishment of organelle localization	-14.7957	-11.8288	34/374	1020,1063,1499,1639,1778,3688,3799,3815,4131,4134,4430,4627,4641,4642,4643,4644,4645,4646,5861,7430,8546,8943,10342,10403,10540,11004,23291,27243,51112,55143,60684,79816,126206,154288	CDK5,CENPF,CTNNB1,DCTN1,DYNC1H1,ITGB1,KIF5B,KIT,MAP1B,MAP4,MYO1B,MYH9,MYO1C,MYO1D,MYO1E,MYO5A,MYO5B,MYO6,RAB1A,EZR,AP3B1,AP3D1,TFG,NDC80,DCTN2,KIF2C,FBXW11,CHMP2A,TRAPPC12,CDCA8,TRAPPC11,TLE6,NLRP5,KHDC3L
4_Member	GO Biological Processes	GO:0099518	vesicle cytoskeletal trafficking	-10.1057	-7.67922	13/67	1778,3799,4430,4641,4642,4643,4644,4645,4646,5861,8546,8943,23291	DYNC1H1,KIF5B,MYO1B,MYO1C,MYO1D,MYO1E,MYO5A,MYO5B,MYO6,RAB1A,AP3B1,AP3D1,FBXW11
4_Member	GO Biological Processes	GO:0051650	establishment of vesicle localization	-10.0149	-7.60995	19/171	1020,1499,1778,3799,4430,4641,4642,4643,4644,4645,4646,5861,8546,8943,10342,10540,23291,51112,60684	CDK5,CTNNB1,DYNC1H1,KIF5B,MYO1B,MYO1C,MYO1D,MYO1E,MYO5A,MYO5B,MYO6,RAB1A,AP3B1,AP3D1,TFG,DCTN2,FBXW11,TRAPPC12,TRAPPC11
4_Member	GO Biological Processes	GO:0051648	vesicle localization	-9.58706	-7.2158	19/181	1020,1499,1778,3799,4430,4641,4642,4643,4644,4645,4646,5861,8546,8943,10342,10540,23291,51112,60684	CDK5,CTNNB1,DYNC1H1,KIF5B,MYO1B,MYO1C,MYO1D,MYO1E,MYO5A,MYO5B,MYO6,RAB1A,AP3B1,AP3D1,TFG,DCTN2,FBXW11,TRAPPC12,TRAPPC11
4_Member	KEGG Pathway	hsa05130	Pathogenic Escherichia coli infection	-8.35319	-6.04795	12/197	3688,4430,4628,4629,4641,4642,4645,4646,5861,7082,7430,10672	ITGB1,MYO1B,MYH10,MYH11,MYO1C,MYO1D,MYO5B,MYO6,RAB1A,TJP1,EZR,GNA13
4_Member	GO Biological Processes	GO:0030050	vesicle transport along actin filament	-7.8221	-5.63336	7/19	4430,4641,4642,4643,4644,4645,4646	MYO1B,MYO1C,MYO1D,MYO1E,MYO5A,MYO5B,MYO6
4_Member	GO Biological Processes	GO:0099515	actin filament-based transport	-7.47154	-5.34239	7/21	4430,4641,4642,4643,4644,4645,4646	MYO1B,MYO1C,MYO1D,MYO1E,MYO5A,MYO5B,MYO6
5_Summary	GO Biological Processes	GO:0006886	intracellular protein transport	-15.1257	-12.0908	46/670	161,163,1020,1211,1213,1314,2017,3309,3315,3329,3799,4641,4646,5861,5868,5869,6135,6400,6729,6730,6731,6745,7184,7249,8546,8675,8943,9276,9349,9631,9868,10134,10452,10956,10961,11231,23011,23256,23633,27236,29090,29886,55014,58477,80273,402569,2060,2316,2803,3728,3875,4301,4644,5898,6711,7430,9370,10211,11021,11187,22930,23499,54520,55706,115827,253725,1729,2804,3099,3301,4904,6790,10540,54623,57…	AP2A2,AP2B1,CDK5,CLTA,CLTC,COPA,CTTN,HSPA5,HSPB1,HSPD1,KIF5B,MYO1C,MYO6,RAB1A,RAB5A,RAB5B,RPL11,SEL1L,SRP54,SRP68,SRP72,SSR1,HSP90B1,TSC2,AP3B1,STX16,AP3D1,COPB2,RPL23,NUP155,TOMM70,BCAP31,TOMM40,OS9,ERP29,SEC63,RAB21,SCFD1,KPNA6,ARFIP1,TIMM21,SNX8,STX17,SRPRB,GRPEL1,KPNA7,EPS15,FLNA,GOLGA4,JUP,KRT18,AFDN,MYO5A,RALA,SPTBN1,EZR,ADIPOQ,FLOT1,RAB35,PKP3,RAB3GAP1,MACF1,CCDC93,NDC1,RAB3C,WASHC2C,DIAPH…
5_Member	GO Biological Processes	GO:0006886	intracellular protein transport	-15.1257	-12.0908	46/670	161,163,1020,1211,1213,1314,2017,3309,3315,3329,3799,4641,4646,5861,5868,5869,6135,6400,6729,6730,6731,6745,7184,7249,8546,8675,8943,9276,9349,9631,9868,10134,10452,10956,10961,11231,23011,23256,23633,27236,29090,29886,55014,58477,80273,402569	AP2A2,AP2B1,CDK5,CLTA,CLTC,COPA,CTTN,HSPA5,HSPB1,HSPD1,KIF5B,MYO1C,MYO6,RAB1A,RAB5A,RAB5B,RPL11,SEL1L,SRP54,SRP68,SRP72,SSR1,HSP90B1,TSC2,AP3B1,STX16,AP3D1,COPB2,RPL23,NUP155,TOMM70,BCAP31,TOMM40,OS9,ERP29,SEC63,RAB21,SCFD1,KPNA6,ARFIP1,TIMM21,SNX8,STX17,SRPRB,GRPEL1,KPNA7
5_Member	GO Biological Processes	GO:0051668	localization within membrane	-10.6918	-8.21048	34/521	1020,2060,2316,2803,3309,3728,3875,4301,4641,4644,5898,6711,6729,6730,6731,6745,7430,8546,8943,9370,9631,9868,10211,10452,11021,11187,11231,22930,23499,54520,55706,58477,115827,253725	CDK5,EPS15,FLNA,GOLGA4,HSPA5,JUP,KRT18,AFDN,MYO1C,MYO5A,RALA,SPTBN1,SRP54,SRP68,SRP72,SSR1,EZR,AP3B1,AP3D1,ADIPOQ,NUP155,TOMM70,FLOT1,TOMM40,RAB35,PKP3,SEC63,RAB3GAP1,MACF1,CCDC93,NDC1,SRPRB,RAB3C,WASHC2C
5_Member	GO Biological Processes	GO:0033365	protein localization to organelle	-8.71568	-6.44292	36/684	1020,1729,2804,3099,3301,3309,3329,4904,5898,6135,6729,6730,6731,6790,7249,8546,8943,9349,9631,9868,10134,10452,10540,10956,11021,11231,22930,23633,29090,54623,57142,58477,80273,114882,253725,402569	CDK5,DIAPH1,GOLGB1,HK2,DNAJA1,HSPA5,HSPD1,YBX1,RALA,RPL11,SRP54,SRP68,SRP72,AURKA,TSC2,AP3B1,AP3D1,RPL23,NUP155,TOMM70,BCAP31,TOMM40,DCTN2,OS9,RAB35,SEC63,RAB3GAP1,KPNA6,TIMM21,PAF1,RTN4,SRPRB,GRPEL1,OSBPL8,WASHC2C,KPNA7
5_Member	GO Biological Processes	GO:0072657	protein localization to membrane	-8.51001	-6.26206	28/447	1020,2316,2803,3309,3728,3875,4301,4641,4644,6711,6729,6730,6731,6745,7430,8546,8943,9370,9631,9868,10211,10452,11187,11231,22930,23499,58477,115827	CDK5,FLNA,GOLGA4,HSPA5,JUP,KRT18,AFDN,MYO1C,MYO5A,SPTBN1,SRP54,SRP68,SRP72,SSR1,EZR,AP3B1,AP3D1,ADIPOQ,NUP155,TOMM70,FLOT1,TOMM40,PKP3,SEC63,RAB3GAP1,MACF1,SRPRB,RAB3C
5_Member	GO Biological Processes	GO:0072594	establishment of protein localization to organelle	-7.33426	-5.21971	22/328	3099,3309,3329,5898,6729,6730,6731,7249,8546,8943,9349,9631,9868,10134,10452,11231,22930,23633,29090,58477,80273,402569	HK2,HSPA5,HSPD1,RALA,SRP54,SRP68,SRP72,TSC2,AP3B1,AP3D1,RPL23,NUP155,TOMM70,BCAP31,TOMM40,SEC63,RAB3GAP1,KPNA6,TIMM21,SRPRB,GRPEL1,KPNA7
5_Member	GO Biological Processes	GO:0090150	establishment of protein localization to membrane	-6.82626	-4.76881	11/220	2803,3309,3875,4301,4641,6729,6730,6745,11231,23499,58477	GOLGA4,HSPA5,KRT18,AFDN,MYO1C,SRP54,SRP68,SSR1,SEC63,MACF1,SRPRB
5_Member	KEGG Pathway	hsa03060	Protein export	-6.56482	-4.56338	5/23	3309,6729,6730,11231,58477	HSPA5,SRP54,SRP68,SEC63,SRPRB
5_Member	GO Biological Processes	GO:0006605	protein targeting	-6.56342	-4.5536	18/250	3309,3329,4641,6135,6729,6730,6731,6745,8546,8943,9868,10134,10452,10956,11231,29090,58477,80273	HSPA5,HSPD1,MYO1C,RPL11,SRP54,SRP68,SRP72,SSR1,AP3B1,AP3D1,TOMM70,BCAP31,TOMM40,OS9,SEC63,TIMM21,SRPRB,GRPEL1
5_Member	GO Biological Processes	GO:0006613	cotranslational protein targeting to membrane	-5.80752	-3.91982	5/32	6729,6730,6745,11231,58477	SRP54,SRP68,SSR1,SEC63,SRPRB
5_Member	GO Biological Processes	GO:0006612	protein targeting to membrane	-5.46815	-3.6363	7/101	3309,4641,6729,6730,6745,11231,58477	HSPA5,MYO1C,SRP54,SRP68,SSR1,SEC63,SRPRB
5_Member	GO Biological Processes	GO:0070972	protein localization to endoplasmic reticulum	-5.29177	-3.43883	9/76	3309,6729,6730,6731,10134,10956,11231,22930,58477	HSPA5,SRP54,SRP68,SRP72,BCAP31,OS9,SEC63,RAB3GAP1,SRPRB
5_Member	GO Biological Processes	GO:0045047	protein targeting to ER	-5.00523	-3.27477	5/46	3309,6729,6730,11231,58477	HSPA5,SRP54,SRP68,SEC63,SRPRB
5_Member	GO Biological Processes	GO:0072599	establishment of protein localization to endoplasmic reticulum	-4.82486	-3.1434	5/50	3309,6729,6730,11231,58477	HSPA5,SRP54,SRP68,SEC63,SRPRB
5_Member	GO Biological Processes	GO:0006614	SRP-dependent cotranslational protein targeting to membrane	-4.64158	-2.99519	4/27	6729,6730,11231,58477	SRP54,SRP68,SEC63,SRPRB
6_Summary	GO Biological Processes	GO:0006413	translational initiation	-15.112	-12.0908	17/67	1968,1977,1981,1982,3646,5936,6189,6193,6218,8662,8663,8664,8668,8669,9669,27335,253314,1499,1656,2058,2332,3315,4691,4904,5167,5976,6125,6134,6146,6154,6191,9513,10102,10131,10492,10643,10644,22930,23385,26986,51087,54931,79670,5165,57142,805,1020,2959,5899,6135,8239,10211,57669,488,6790,9370,55294	EIF2S3,EIF4E,EIF4G1,EIF4G2,EIF3E,RBM4,RPS3A,RPS5,RPS17,EIF3B,EIF3C,EIF3D,EIF3I,EIF3J,EIF5B,EIF3K,EIF4E1B,CTNNB1,DDX6,EPRS1,FMR1,HSPB1,NCL,YBX1,ENPP1,UPF1,RPL5,RPL10,RPL22,RPL26,RPS4X,FXR2,TSFM,TRAP1,SYNCRIP,IGF2BP3,IGF2BP2,RAB3GAP1,NCSTN,PABPC1,YBX2,TRMT10C,TUT7,PDK3,RTN4,CALM2,CDK5,GTF2B,RALB,RPL11,USP9X,FLOT1,EPB41L5,ATP2A2,AURKA,ADIPOQ,FBXW7
6_Member	GO Biological Processes	GO:0006413	translational initiation	-15.112	-12.0908	17/67	1968,1977,1981,1982,3646,5936,6189,6193,6218,8662,8663,8664,8668,8669,9669,27335,253314	EIF2S3,EIF4E,EIF4G1,EIF4G2,EIF3E,RBM4,RPS3A,RPS5,RPS17,EIF3B,EIF3C,EIF3D,EIF3I,EIF3J,EIF5B,EIF3K,EIF4E1B
6_Member	GO Biological Processes	GO:2000112	regulation of cellular macromolecule biosynthetic process	-12.3131	-9.67149	38/564	1499,1656,1968,1977,1981,1982,2058,2332,3315,3646,4691,4904,5167,5936,5976,6125,6134,6146,6154,6191,8662,8663,8664,9513,9669,10102,10131,10492,10643,10644,22930,23385,26986,27335,51087,54931,79670,253314	CTNNB1,DDX6,EIF2S3,EIF4E,EIF4G1,EIF4G2,EPRS1,FMR1,HSPB1,EIF3E,NCL,YBX1,ENPP1,RBM4,UPF1,RPL5,RPL10,RPL22,RPL26,RPS4X,EIF3B,EIF3C,EIF3D,FXR2,EIF5B,TSFM,TRAP1,SYNCRIP,IGF2BP3,IGF2BP2,RAB3GAP1,NCSTN,PABPC1,EIF3K,YBX2,TRMT10C,TUT7,EIF4E1B
6_Member	GO Biological Processes	GO:0006417	regulation of translation	-11.8727	-9.27738	34/472	1656,1968,1977,1981,1982,2058,2332,3315,3646,4691,4904,5936,5976,6125,6134,6146,6154,6191,8662,8663,8664,9513,9669,10102,10131,10492,10643,10644,26986,27335,51087,54931,79670,253314	DDX6,EIF2S3,EIF4E,EIF4G1,EIF4G2,EPRS1,FMR1,HSPB1,EIF3E,NCL,YBX1,RBM4,UPF1,RPL5,RPL10,RPL22,RPL26,RPS4X,EIF3B,EIF3C,EIF3D,FXR2,EIF5B,TSFM,TRAP1,SYNCRIP,IGF2BP3,IGF2BP2,PABPC1,EIF3K,YBX2,TRMT10C,TUT7,EIF4E1B
6_Member	GO Biological Processes	GO:0034248	regulation of cellular amide metabolic process	-11.6274	-9.0635	36/537	1656,1968,1977,1981,1982,2058,2332,3315,3646,4691,4904,5165,5936,5976,6125,6134,6146,6154,6191,8662,8663,8664,9513,9669,10102,10131,10492,10643,10644,26986,27335,51087,54931,57142,79670,253314	DDX6,EIF2S3,EIF4E,EIF4G1,EIF4G2,EPRS1,FMR1,HSPB1,EIF3E,NCL,YBX1,PDK3,RBM4,UPF1,RPL5,RPL10,RPL22,RPL26,RPS4X,EIF3B,EIF3C,EIF3D,FXR2,EIF5B,TSFM,TRAP1,SYNCRIP,IGF2BP3,IGF2BP2,PABPC1,EIF3K,YBX2,TRMT10C,RTN4,TUT7,EIF4E1B
6_Member	GO Biological Processes	GO:0002183	cytoplasmic translational initiation	-9.98023	-7.58223	10/33	1968,1981,3646,5936,8662,8663,8664,8668,8669,27335	EIF2S3,EIF4G1,EIF3E,RBM4,EIF3B,EIF3C,EIF3D,EIF3I,EIF3J,EIF3K
6_Member	GO Biological Processes	GO:0001732	formation of cytoplasmic translation initiation complex	-8.44706	-6.20397	7/16	3646,8662,8663,8664,8668,8669,27335	EIF3E,EIF3B,EIF3C,EIF3D,EIF3I,EIF3J,EIF3K
6_Member	GO Biological Processes	GO:0045727	positive regulation of translation	-7.77936	-5.59906	15/141	1968,1981,1982,2332,3646,4904,6125,6154,6191,8663,8664,9513,10492,26986,54931	EIF2S3,EIF4G1,EIF4G2,FMR1,EIF3E,YBX1,RPL5,RPL26,RPS4X,EIF3C,EIF3D,FXR2,SYNCRIP,PABPC1,TRMT10C
6_Member	GO Biological Processes	GO:1902416	positive regulation of mRNA binding	-7.57748	-5.41757	5/7	1981,2332,3646,8663,8664	EIF4G1,FMR1,EIF3E,EIF3C,EIF3D
6_Member	GO Biological Processes	GO:1905216	positive regulation of RNA binding	-7.15755	-5.06402	5/8	1981,2332,3646,8663,8664	EIF4G1,FMR1,EIF3E,EIF3C,EIF3D
6_Member	GO Biological Processes	GO:1902415	regulation of mRNA binding	-6.81141	-4.75395	5/9	1981,2332,3646,8663,8664	EIF4G1,FMR1,EIF3E,EIF3C,EIF3D
6_Member	GO Biological Processes	GO:0034250	positive regulation of cellular amide metabolic process	-6.79574	-4.74142	15/167	1968,1981,1982,2332,3646,4904,6125,6154,6191,8663,8664,9513,10492,26986,54931	EIF2S3,EIF4G1,EIF4G2,FMR1,EIF3E,YBX1,RPL5,RPL26,RPS4X,EIF3C,EIF3D,FXR2,SYNCRIP,PABPC1,TRMT10C
6_Member	GO Biological Processes	GO:1905214	regulation of RNA binding	-6.03116	-4.0818	5/12	1981,2332,3646,8663,8664	EIF4G1,FMR1,EIF3E,EIF3C,EIF3D
6_Member	GO Biological Processes	GO:0051099	positive regulation of binding	-5.86631	-3.94199	14/172	805,1020,1499,1981,2332,2959,3646,5899,6135,8239,8663,8664,10211,57669	CALM2,CDK5,CTNNB1,EIF4G1,FMR1,GTF2B,EIF3E,RALB,RPL11,USP9X,EIF3C,EIF3D,FLOT1,EPB41L5
6_Member	GO Biological Processes	GO:0006446	regulation of translational initiation	-5.06114	-3.22364	9/81	1981,1982,2332,3315,3646,5936,8662,9669,27335	EIF4G1,EIF4G2,FMR1,HSPB1,EIF3E,RBM4,EIF3B,EIF5B,EIF3K
6_Member	GO Biological Processes	GO:0051098	regulation of binding	-4.25307	-2.53431	18/367	488,805,1020,1499,1981,2332,2959,3646,5899,6135,6790,8239,8663,8664,9370,10211,55294,57669	ATP2A2,CALM2,CDK5,CTNNB1,EIF4G1,FMR1,GTF2B,EIF3E,RALB,RPL11,AURKA,USP9X,EIF3C,EIF3D,ADIPOQ,FLOT1,FBXW7,EPB41L5
7_Summary	GO Biological Processes	GO:0060341	regulation of cellular localization	-14.9748	-11.9815	48/733	163,817,1001,1020,1213,1459,1499,1778,2037,2040,2181,2316,2770,2824,3182,3301,3688,3728,3799,3998,4131,4641,4836,5019,5583,5743,5899,5936,6711,7037,7430,9370,10134,10403,10956,22948,23011,23184,23256,23317,27032,27236,27243,51112,55143,55294,57142,80124,2182,2244,2746,4628,9868,399687,3033,10961,57669	AP2B1,CAMK2D,CDH3,CDK5,CLTC,CSNK2A2,CTNNB1,DYNC1H1,EPB41L2,STOM,ACSL3,FLNA,GNAI1,GPM6B,HNRNPAB,DNAJA1,ITGB1,JUP,KIF5B,LMAN1,MAP1B,MYO1C,NMT1,OXCT1,PRKCH,PTGS2,RALB,RBM4,SPTBN1,TFRC,EZR,ADIPOQ,BCAP31,NDC80,OS9,CCT5,RAB21,MESD,SCFD1,DNAJC13,ATP2C1,ARFIP1,CHMP2A,TRAPPC12,CDCA8,FBXW7,RTN4,VCPIP1,ACSL4,FGB,GLUD1,MYH10,TOMM70,MYO18A,HADH,ERP29,EPB41L5
7_Member	GO Biological Processes	GO:0060341	regulation of cellular localization	-14.9748	-11.9815	48/733	163,817,1001,1020,1213,1459,1499,1778,2037,2040,2181,2316,2770,2824,3182,3301,3688,3728,3799,3998,4131,4641,4836,5019,5583,5743,5899,5936,6711,7037,7430,9370,10134,10403,10956,22948,23011,23184,23256,23317,27032,27236,27243,51112,55143,55294,57142,80124	AP2B1,CAMK2D,CDH3,CDK5,CLTC,CSNK2A2,CTNNB1,DYNC1H1,EPB41L2,STOM,ACSL3,FLNA,GNAI1,GPM6B,HNRNPAB,DNAJA1,ITGB1,JUP,KIF5B,LMAN1,MAP1B,MYO1C,NMT1,OXCT1,PRKCH,PTGS2,RALB,RBM4,SPTBN1,TFRC,EZR,ADIPOQ,BCAP31,NDC80,OS9,CCT5,RAB21,MESD,SCFD1,DNAJC13,ATP2C1,ARFIP1,CHMP2A,TRAPPC12,CDCA8,FBXW7,RTN4,VCPIP1
7_Member	GO Biological Processes	GO:1903829	positive regulation of protein localization	-11.803	-9.21842	33/448	163,1020,1459,2037,2040,2181,2182,2244,2316,2746,2770,3688,3728,3799,4628,4641,4836,5019,5583,5743,6711,7037,7430,9868,10134,10403,22948,23184,27032,51112,55294,57142,399687	AP2B1,CDK5,CSNK2A2,EPB41L2,STOM,ACSL3,ACSL4,FGB,FLNA,GLUD1,GNAI1,ITGB1,JUP,KIF5B,MYH10,MYO1C,NMT1,OXCT1,PRKCH,PTGS2,SPTBN1,TFRC,EZR,TOMM70,BCAP31,NDC80,CCT5,MESD,ATP2C1,TRAPPC12,FBXW7,RTN4,MYO18A
7_Member	GO Biological Processes	GO:0070201	regulation of establishment of protein localization	-8.24812	-6.01457	30/520	1020,1459,2040,2181,2182,2244,2316,2746,3033,3301,3728,3998,4628,4641,4836,5019,5743,7430,9370,9868,10134,10956,10961,22948,23256,27032,27236,55294,57669,399687	CDK5,CSNK2A2,STOM,ACSL3,ACSL4,FGB,FLNA,GLUD1,HADH,DNAJA1,JUP,LMAN1,MYH10,MYO1C,NMT1,OXCT1,PTGS2,EZR,ADIPOQ,TOMM70,BCAP31,OS9,ERP29,CCT5,SCFD1,ATP2C1,ARFIP1,FBXW7,EPB41L5,MYO18A
7_Member	GO Biological Processes	GO:0051223	regulation of protein transport	-7.55511	-5.40309	28/495	1020,1459,2040,2181,2182,2244,2316,2746,3033,3301,3728,3998,4628,4641,4836,5019,5743,7430,9370,9868,10134,10956,10961,23256,27032,27236,55294,399687	CDK5,CSNK2A2,STOM,ACSL3,ACSL4,FGB,FLNA,GLUD1,HADH,DNAJA1,JUP,LMAN1,MYH10,MYO1C,NMT1,OXCT1,PTGS2,EZR,ADIPOQ,TOMM70,BCAP31,OS9,ERP29,SCFD1,ATP2C1,ARFIP1,FBXW7,MYO18A
7_Member	GO Biological Processes	GO:1904951	positive regulation of establishment of protein localization	-7.12541	-5.04588	21/309	1020,1459,2040,2181,2182,2244,2316,2746,3728,4628,4641,4836,5019,5743,7430,9868,10134,22948,27032,55294,399687	CDK5,CSNK2A2,STOM,ACSL3,ACSL4,FGB,FLNA,GLUD1,JUP,MYH10,MYO1C,NMT1,OXCT1,PTGS2,EZR,TOMM70,BCAP31,CCT5,ATP2C1,FBXW7,MYO18A
7_Member	GO Biological Processes	GO:0051222	positive regulation of protein transport	-6.84619	-4.78239	20/293	1020,1459,2040,2181,2182,2244,2316,2746,3728,4628,4641,4836,5019,5743,7430,9868,10134,27032,55294,399687	CDK5,CSNK2A2,STOM,ACSL3,ACSL4,FGB,FLNA,GLUD1,JUP,MYH10,MYO1C,NMT1,OXCT1,PTGS2,EZR,TOMM70,BCAP31,ATP2C1,FBXW7,MYO18A
7_Member	GO Biological Processes	GO:0032386	regulation of intracellular transport	-6.60331	-4.58495	21/332	1020,1459,1778,2040,2316,3728,3998,4131,4641,4836,5743,5936,7430,9370,10134,10956,23011,23256,23317,27236,55294	CDK5,CSNK2A2,DYNC1H1,STOM,FLNA,JUP,LMAN1,MAP1B,MYO1C,NMT1,PTGS2,RBM4,EZR,ADIPOQ,BCAP31,OS9,RAB21,SCFD1,DNAJC13,ARFIP1,FBXW7
7_Member	GO Biological Processes	GO:0032388	positive regulation of intracellular transport	-4.48576	-2.71979	13/198	1020,1459,1778,2040,2316,3728,4641,4836,5743,7430,10134,23011,55294	CDK5,CSNK2A2,DYNC1H1,STOM,FLNA,JUP,MYO1C,NMT1,PTGS2,EZR,BCAP31,RAB21,FBXW7
7_Member	GO Biological Processes	GO:0090316	positive regulation of intracellular protein transport	-3.49941	-1.91626	10/156	1020,1459,2040,2316,3728,4641,4836,5743,10134,55294	CDK5,CSNK2A2,STOM,FLNA,JUP,MYO1C,NMT1,PTGS2,BCAP31,FBXW7
8_Summary	GO Biological Processes	GO:0006457	protein folding	-14.665	-11.7229	26/209	821,1457,2286,3301,3309,3310,3315,3329,3337,3998,5479,6767,7184,9601,10131,10845,10954,10961,10963,22824,22948,23071,23184,55898,56886,80273,10956,55757	CANX,CSNK2A1,FKBP2,DNAJA1,HSPA5,HSPA6,HSPB1,HSPD1,DNAJB1,LMAN1,PPIB,ST13,HSP90B1,PDIA4,TRAP1,CLPX,PDIA5,ERP29,STIP1,HSPA4L,CCT5,ERP44,MESD,UNC45A,UGGT1,GRPEL1,OS9,UGGT2
8_Member	GO Biological Processes	GO:0006457	protein folding	-14.665	-11.7229	26/209	821,1457,2286,3301,3309,3310,3315,3329,3337,3998,5479,6767,7184,9601,10131,10845,10954,10961,10963,22824,22948,23071,23184,55898,56886,80273	CANX,CSNK2A1,FKBP2,DNAJA1,HSPA5,HSPA6,HSPB1,HSPD1,DNAJB1,LMAN1,PPIB,ST13,HSP90B1,PDIA4,TRAP1,CLPX,PDIA5,ERP29,STIP1,HSPA4L,CCT5,ERP44,MESD,UNC45A,UGGT1,GRPEL1
8_Member	GO Biological Processes	GO:0061077	chaperone-mediated protein folding	-8.79696	-6.50811	12/69	1457,2286,3309,3310,3315,3337,5479,6767,9601,10131,22948,55898	CSNK2A1,FKBP2,HSPA5,HSPA6,HSPB1,DNAJB1,PPIB,ST13,PDIA4,TRAP1,CCT5,UNC45A
8_Member	GO Biological Processes	GO:0035966	response to topologically incorrect protein	-4.47983	-2.71547	11/144	3301,3309,3310,3315,3329,3337,10956,22824,23071,55757,56886	DNAJA1,HSPA5,HSPA6,HSPB1,HSPD1,DNAJB1,OS9,HSPA4L,ERP44,UGGT2,UGGT1
8_Member	GO Biological Processes	GO:0006458	'de novo' protein folding	-4.23108	-2.51661	6/41	3309,3310,3329,3337,6767,56886	HSPA5,HSPA6,HSPD1,DNAJB1,ST13,UGGT1
8_Member	GO Biological Processes	GO:0006986	response to unfolded protein	-3.62708	-2.01067	9/123	3301,3309,3310,3315,3329,3337,10956,22824,23071	DNAJA1,HSPA5,HSPA6,HSPB1,HSPD1,DNAJB1,OS9,HSPA4L,ERP44
8_Member	GO Biological Processes	GO:0051084	'de novo' post-translational protein folding	-3.44057	-1.87366	5/37	3309,3310,3337,6767,56886	HSPA5,HSPA6,DNAJB1,ST13,UGGT1
9_Summary	KEGG Pathway	hsa05022	Pathways of neurodegeneration - multiple diseases	-14.63	-11.7114	38/476	488,805,817,1020,1457,1459,1499,1639,3028,3309,3708,3799,4513,4710,4718,4893,5687,5700,5701,5702,5705,5706,5707,5708,5709,5710,5713,5717,5743,5861,5868,6647,10120,10131,10213,10452,10540,11273,311,6432,9631,55706,348995,727,730,735,3310,10963,2770,2771,2773,161,163,1211,1213,23385,57142,2959,821,6400,7184,10956,23291,55294,55757,56886,8239,9361,10845,23352,27243,29128,55236,79670,55347	ATP2A2,CALM2,CAMK2D,CDK5,CSNK2A1,CSNK2A2,CTNNB1,DCTN1,HSD17B10,HSPA5,ITPR1,KIF5B,COX2,NDUFB4,NDUFC2,NRAS,PSMA6,PSMC1,PSMC2,PSMC3,PSMC5,PSMC6,PSMD1,PSMD2,PSMD3,PSMD4,PSMD7,PSMD11,PTGS2,RAB1A,RAB5A,SOD1,ACTR1B,TRAP1,PSMD14,TOMM40,DCTN2,ATXN2L,ANXA11,SRSF7,NUP155,NDC1,NUP43,C5,C7,C9,HSPA6,STIP1,GNAI1,GNAI2,GNAI3,AP2A2,AP2B1,CLTA,CLTC,NCSTN,RTN4,GTF2B,CANX,SEL1L,HSP90B1,OS9,FBXW11,FBXW7,UGGT2,UGGT1,U…
9_Member	KEGG Pathway	hsa05022	Pathways of neurodegeneration - multiple diseases	-14.63	-11.7114	38/476	488,805,817,1020,1457,1459,1499,1639,3028,3309,3708,3799,4513,4710,4718,4893,5687,5700,5701,5702,5705,5706,5707,5708,5709,5710,5713,5717,5743,5861,5868,6647,10120,10131,10213,10452,10540,11273	ATP2A2,CALM2,CAMK2D,CDK5,CSNK2A1,CSNK2A2,CTNNB1,DCTN1,HSD17B10,HSPA5,ITPR1,KIF5B,COX2,NDUFB4,NDUFC2,NRAS,PSMA6,PSMC1,PSMC2,PSMC3,PSMC5,PSMC6,PSMD1,PSMD2,PSMD3,PSMD4,PSMD7,PSMD11,PTGS2,RAB1A,RAB5A,SOD1,ACTR1B,TRAP1,PSMD14,TOMM40,DCTN2,ATXN2L
9_Member	KEGG Pathway	hsa05014	Amyotrophic lateral sclerosis	-12.7718	-10.0369	31/364	311,1639,3309,3799,4513,4710,4718,5687,5700,5701,5702,5705,5706,5707,5708,5709,5710,5713,5717,5861,5868,6432,6647,9631,10120,10213,10452,10540,11273,55706,348995	ANXA11,DCTN1,HSPA5,KIF5B,COX2,NDUFB4,NDUFC2,PSMA6,PSMC1,PSMC2,PSMC3,PSMC5,PSMC6,PSMD1,PSMD2,PSMD3,PSMD4,PSMD7,PSMD11,RAB1A,RAB5A,SRSF7,SOD1,NUP155,ACTR1B,PSMD14,TOMM40,DCTN2,ATXN2L,NDC1,NUP43
9_Member	KEGG Pathway	hsa05020	Prion disease	-12.7372	-10.017	27/273	727,730,735,1457,1459,3309,3310,3708,3799,4513,4710,4718,5687,5700,5701,5702,5705,5706,5707,5708,5709,5710,5713,5717,6647,10213,10963	C5,C7,C9,CSNK2A1,CSNK2A2,HSPA5,HSPA6,ITPR1,KIF5B,COX2,NDUFB4,NDUFC2,PSMA6,PSMC1,PSMC2,PSMC3,PSMC5,PSMC6,PSMD1,PSMD2,PSMD3,PSMD4,PSMD7,PSMD11,SOD1,PSMD14,STIP1
9_Member	KEGG Pathway	hsa03050	Proteasome	-12.3634	-9.69753	13/46	5687,5700,5701,5702,5705,5706,5707,5708,5709,5710,5713,5717,10213	PSMA6,PSMC1,PSMC2,PSMC3,PSMC5,PSMC6,PSMD1,PSMD2,PSMD3,PSMD4,PSMD7,PSMD11,PSMD14
9_Member	KEGG Pathway	hsa05012	Parkinson disease	-12.1685	-9.53937	26/266	805,817,2770,2771,2773,3309,3708,3799,4513,4710,4718,5687,5700,5701,5702,5705,5706,5707,5708,5709,5710,5713,5717,6647,10131,10213	CALM2,CAMK2D,GNAI1,GNAI2,GNAI3,HSPA5,ITPR1,KIF5B,COX2,NDUFB4,NDUFC2,PSMA6,PSMC1,PSMC2,PSMC3,PSMC5,PSMC6,PSMD1,PSMD2,PSMD3,PSMD4,PSMD7,PSMD11,SOD1,TRAP1,PSMD14
9_Member	KEGG Pathway	hsa05016	Huntington disease	-10.7815	-8.2563	26/306	161,163,1211,1213,1639,3708,3799,4513,4710,4718,5687,5700,5701,5702,5705,5706,5707,5708,5709,5710,5713,5717,6647,10120,10213,10540	AP2A2,AP2B1,CLTA,CLTC,DCTN1,ITPR1,KIF5B,COX2,NDUFB4,NDUFC2,PSMA6,PSMC1,PSMC2,PSMC3,PSMC5,PSMC6,PSMD1,PSMD2,PSMD3,PSMD4,PSMD7,PSMD11,SOD1,ACTR1B,PSMD14,DCTN2
9_Member	KEGG Pathway	hsa05010	Alzheimer disease	-10.7001	-8.21048	29/384	488,805,1020,1457,1459,1499,3028,3708,3799,4513,4710,4718,4893,5687,5700,5701,5702,5705,5706,5707,5708,5709,5710,5713,5717,5743,10213,23385,57142	ATP2A2,CALM2,CDK5,CSNK2A1,CSNK2A2,CTNNB1,HSD17B10,ITPR1,KIF5B,COX2,NDUFB4,NDUFC2,NRAS,PSMA6,PSMC1,PSMC2,PSMC3,PSMC5,PSMC6,PSMD1,PSMD2,PSMD3,PSMD4,PSMD7,PSMD11,PTGS2,PSMD14,NCSTN,RTN4
9_Member	KEGG Pathway	hsa05017	Spinocerebellar ataxia	-9.48814	-7.12332	17/143	488,2959,3708,5687,5700,5701,5702,5705,5706,5707,5708,5709,5710,5713,5717,10213,11273	ATP2A2,GTF2B,ITPR1,PSMA6,PSMC1,PSMC2,PSMC3,PSMC5,PSMC6,PSMD1,PSMD2,PSMD3,PSMD4,PSMD7,PSMD11,PSMD14,ATXN2L
9_Member	GO Biological Processes	GO:0010498	proteasomal protein catabolic process	-7.12264	-5.04588	23/366	821,1499,3309,5687,5700,5701,5702,5705,5706,5707,5708,5709,5710,5713,5717,6400,7184,10213,10956,23291,55294,55757,56886	CANX,CTNNB1,HSPA5,PSMA6,PSMC1,PSMC2,PSMC3,PSMC5,PSMC6,PSMD1,PSMD2,PSMD3,PSMD4,PSMD7,PSMD11,SEL1L,HSP90B1,PSMD14,OS9,FBXW11,FBXW7,UGGT2,UGGT1
9_Member	GO Biological Processes	GO:0043161	proteasome-mediated ubiquitin-dependent protein catabolic process	-6.53878	-4.53178	21/335	821,1499,3309,5687,5700,5701,5702,5705,5706,5707,5708,5709,5710,5713,5717,6400,7184,10213,10956,23291,55294	CANX,CTNNB1,HSPA5,PSMA6,PSMC1,PSMC2,PSMC3,PSMC5,PSMC6,PSMD1,PSMD2,PSMD3,PSMD4,PSMD7,PSMD11,SEL1L,HSP90B1,PSMD14,OS9,FBXW11,FBXW7
9_Member	GO Biological Processes	GO:0051603	proteolysis involved in cellular protein catabolic process	-6.46496	-4.46628	30/627	821,1499,3309,5687,5700,5701,5702,5705,5706,5707,5708,5709,5710,5713,5717,6400,7184,8239,9361,10213,10845,10956,23291,23352,27243,29128,55236,55294,55757,56886	CANX,CTNNB1,HSPA5,PSMA6,PSMC1,PSMC2,PSMC3,PSMC5,PSMC6,PSMD1,PSMD2,PSMD3,PSMD4,PSMD7,PSMD11,SEL1L,HSP90B1,USP9X,LONP1,PSMD14,CLPX,OS9,FBXW11,UBR4,CHMP2A,UHRF1,UBA6,FBXW7,UGGT2,UGGT1
9_Member	GO Biological Processes	GO:0043632	modification-dependent macromolecule catabolic process	-6.17838	-4.21404	28/578	821,1499,3309,5687,5700,5701,5702,5705,5706,5707,5708,5709,5710,5713,5717,6400,7184,8239,9361,10213,10956,23291,23352,27243,29128,55236,55294,79670	CANX,CTNNB1,HSPA5,PSMA6,PSMC1,PSMC2,PSMC3,PSMC5,PSMC6,PSMD1,PSMD2,PSMD3,PSMD4,PSMD7,PSMD11,SEL1L,HSP90B1,USP9X,LONP1,PSMD14,OS9,FBXW11,UBR4,CHMP2A,UHRF1,UBA6,FBXW7,TUT7
9_Member	GO Biological Processes	GO:0044257	cellular protein catabolic process	-6.05701	-4.10271	30/656	821,1499,3309,5687,5700,5701,5702,5705,5706,5707,5708,5709,5710,5713,5717,6400,7184,8239,9361,10213,10845,10956,23291,23352,27243,29128,55236,55294,55757,56886	CANX,CTNNB1,HSPA5,PSMA6,PSMC1,PSMC2,PSMC3,PSMC5,PSMC6,PSMD1,PSMD2,PSMD3,PSMD4,PSMD7,PSMD11,SEL1L,HSP90B1,USP9X,LONP1,PSMD14,CLPX,OS9,FBXW11,UBR4,CHMP2A,UHRF1,UBA6,FBXW7,UGGT2,UGGT1
9_Member	GO Biological Processes	GO:0019941	modification-dependent protein catabolic process	-5.83749	-3.92041	27/567	821,1499,3309,5687,5700,5701,5702,5705,5706,5707,5708,5709,5710,5713,5717,6400,7184,8239,9361,10213,10956,23291,23352,27243,29128,55236,55294	CANX,CTNNB1,HSPA5,PSMA6,PSMC1,PSMC2,PSMC3,PSMC5,PSMC6,PSMD1,PSMD2,PSMD3,PSMD4,PSMD7,PSMD11,SEL1L,HSP90B1,USP9X,LONP1,PSMD14,OS9,FBXW11,UBR4,CHMP2A,UHRF1,UBA6,FBXW7
9_Member	GO Biological Processes	GO:0030163	protein catabolic process	-5.80576	-3.89398	31/711	821,1499,3309,5687,5700,5701,5702,5705,5706,5707,5708,5709,5710,5713,5717,6400,7184,8239,9361,10213,10845,10956,23291,23352,27243,29128,55236,55294,55347,55757,56886	CANX,CTNNB1,HSPA5,PSMA6,PSMC1,PSMC2,PSMC3,PSMC5,PSMC6,PSMD1,PSMD2,PSMD3,PSMD4,PSMD7,PSMD11,SEL1L,HSP90B1,USP9X,LONP1,PSMD14,CLPX,OS9,FBXW11,UBR4,CHMP2A,UHRF1,UBA6,FBXW7,ABHD10,UGGT2,UGGT1
9_Member	GO Biological Processes	GO:0006511	ubiquitin-dependent protein catabolic process	-5.48646	-3.60719	26/557	821,1499,3309,5687,5700,5701,5702,5705,5706,5707,5708,5709,5710,5713,5717,6400,7184,8239,10213,10956,23291,23352,27243,29128,55236,55294	CANX,CTNNB1,HSPA5,PSMA6,PSMC1,PSMC2,PSMC3,PSMC5,PSMC6,PSMD1,PSMD2,PSMD3,PSMD4,PSMD7,PSMD11,SEL1L,HSP90B1,USP9X,PSMD14,OS9,FBXW11,UBR4,CHMP2A,UHRF1,UBA6,FBXW7
10_Summary	GO Biological Processes	GO:0006520	cellular amino acid metabolic process	-14.243	-11.3679	29/278	36,384,586,833,1615,1629,1892,2058,2109,2746,2806,3028,3376,3712,3735,4141,4329,5832,6897,8659,10056,10352,11112,26275,51520,55699,57470,79587,390110,51493,51637,54931	ACADSB,ARG2,BCAT1,CARS1,DARS1,DBT,ECHS1,EPRS1,ETFB,GLUD1,GOT2,HSD17B10,IARS1,IVD,KARS1,MARS1,ALDH6A1,ALDH18A1,TARS1,ALDH4A1,FARSB,WARS2,HIBADH,HIBCH,LARS1,IARS2,LRRC47,CARS2,ACCSL,RTCB,RTRAF,TRMT10C
10_Member	GO Biological Processes	GO:0006520	cellular amino acid metabolic process	-14.243	-11.3679	29/278	36,384,586,833,1615,1629,1892,2058,2109,2746,2806,3028,3376,3712,3735,4141,4329,5832,6897,8659,10056,10352,11112,26275,51520,55699,57470,79587,390110	ACADSB,ARG2,BCAT1,CARS1,DARS1,DBT,ECHS1,EPRS1,ETFB,GLUD1,GOT2,HSD17B10,IARS1,IVD,KARS1,MARS1,ALDH6A1,ALDH18A1,TARS1,ALDH4A1,FARSB,WARS2,HIBADH,HIBCH,LARS1,IARS2,LRRC47,CARS2,ACCSL
10_Member	GO Biological Processes	GO:0006418	tRNA aminoacylation for protein translation	-13.0918	-10.3259	13/41	833,1615,2058,3376,3735,4141,6897,10056,10352,51520,55699,57470,79587	CARS1,DARS1,EPRS1,IARS1,KARS1,MARS1,TARS1,FARSB,WARS2,LARS1,IARS2,LRRC47,CARS2
10_Member	GO Biological Processes	GO:0043039	tRNA aminoacylation	-12.6424	-9.94624	13/44	833,1615,2058,3376,3735,4141,6897,10056,10352,51520,55699,57470,79587	CARS1,DARS1,EPRS1,IARS1,KARS1,MARS1,TARS1,FARSB,WARS2,LARS1,IARS2,LRRC47,CARS2
10_Member	GO Biological Processes	GO:0043038	amino acid activation	-12.501	-9.82218	13/45	833,1615,2058,3376,3735,4141,6897,10056,10352,51520,55699,57470,79587	CARS1,DARS1,EPRS1,IARS1,KARS1,MARS1,TARS1,FARSB,WARS2,LARS1,IARS2,LRRC47,CARS2
10_Member	KEGG Pathway	hsa00970	Aminoacyl-tRNA biosynthesis	-9.03021	-6.70794	12/66	833,1615,2058,3376,3735,4141,6897,10056,10352,51520,55699,79587	CARS1,DARS1,EPRS1,IARS1,KARS1,MARS1,TARS1,FARSB,WARS2,LARS1,IARS2,CARS2
10_Member	GO Biological Processes	GO:0006399	tRNA metabolic process	-7.62812	-5.4642	17/189	833,1615,2058,3028,3376,3735,4141,6897,10056,10352,51493,51520,51637,54931,55699,57470,79587	CARS1,DARS1,EPRS1,HSD17B10,IARS1,KARS1,MARS1,TARS1,FARSB,WARS2,RTCB,LARS1,RTRAF,TRMT10C,IARS2,LRRC47,CARS2
11_Summary	KEGG Pathway	hsa00020	Citrate cycle (TCA cycle)	-13.548	-10.7124	12/30	47,1431,1737,3418,3419,3420,4967,5091,5162,8801,8802,8803,2746,2806,4200,4329,2109,4718,37,8659,586,384,5832	ACLY,CS,DLAT,IDH2,IDH3A,IDH3B,OGDH,PC,PDHB,SUCLG2,SUCLG1,SUCLA2,GLUD1,GOT2,ME2,ALDH6A1,ETFB,NDUFC2,ACADVL,ALDH4A1,BCAT1,ARG2,ALDH18A1
11_Member	KEGG Pathway	hsa00020	Citrate cycle (TCA cycle)	-13.548	-10.7124	12/30	47,1431,1737,3418,3419,3420,4967,5091,5162,8801,8802,8803	ACLY,CS,DLAT,IDH2,IDH3A,IDH3B,OGDH,PC,PDHB,SUCLG2,SUCLG1,SUCLA2
11_Member	KEGG Pathway	hsa01200	Carbon metabolism	-12.3463	-9.58035	12/115	1431,1737,2746,2806,3418,3420,4200,4329,4967,5162,8801,8802	CS,DLAT,GLUD1,GOT2,IDH2,IDH3B,ME2,ALDH6A1,OGDH,PDHB,SUCLG2,SUCLG1
11_Member	GO Biological Processes	GO:0006099	tricarboxylic acid cycle	-11.729	-9.00878	8/31	1431,1737,3418,3420,4967,5162,8801,8802	CS,DLAT,IDH2,IDH3B,OGDH,PDHB,SUCLG2,SUCLG1
11_Member	GO Biological Processes	GO:0045333	cellular respiration	-7.46173	-5.2644	10/190	1431,1737,2109,3418,3420,4718,4967,5162,8801,8802	CS,DLAT,ETFB,IDH2,IDH3B,NDUFC2,OGDH,PDHB,SUCLG2,SUCLG1
11_Member	GO Biological Processes	GO:0015980	energy derivation by oxidation of organic compounds	-7.3025	-5.13858	11/253	37,1431,1737,2109,3418,3420,4718,4967,5162,8801,8802	ACADVL,CS,DLAT,ETFB,IDH2,IDH3B,NDUFC2,OGDH,PDHB,SUCLG2,SUCLG1
11_Member	GO Biological Processes	GO:0072350	tricarboxylic acid metabolic process	-7.23974	-5.13931	6/14	47,1431,2746,3418,3419,3420	ACLY,CS,GLUD1,IDH2,IDH3A,IDH3B
11_Member	GO Biological Processes	GO:0009060	aerobic respiration	-7.01416	-4.91373	9/160	1431,1737,3418,3420,4718,4967,5162,8801,8802	CS,DLAT,IDH2,IDH3B,NDUFC2,OGDH,PDHB,SUCLG2,SUCLG1
11_Member	GO Biological Processes	GO:0043648	dicarboxylic acid metabolic process	-6.52424	-4.53641	7/90	2746,2806,3418,3420,4200,4967,8659	GLUD1,GOT2,IDH2,IDH3B,ME2,OGDH,ALDH4A1
11_Member	KEGG Pathway	hsa01210	2-Oxocarboxylic acid metabolism	-6.31477	-4.33492	6/19	586,1431,2806,3418,3419,3420	BCAT1,CS,GOT2,IDH2,IDH3A,IDH3B
11_Member	GO Biological Processes	GO:0006103	2-oxoglutarate metabolic process	-5.91326	-4.00149	4/17	2806,3418,3420,4967	GOT2,IDH2,IDH3B,OGDH
11_Member	KEGG Pathway	hsa01230	Biosynthesis of amino acids	-5.34008	-3.48319	9/75	384,586,1431,2806,3418,3419,3420,5091,5832	ARG2,BCAT1,CS,GOT2,IDH2,IDH3A,IDH3B,PC,ALDH18A1
12_Summary	KEGG Pathway	hsa00280	Valine, leucine and isoleucine degradation	-13.482	-10.6648	14/48	34,36,217,586,1629,1892,3028,3033,3712,4329,5019,10449,11112,26275,384,2109,2746,2806,8659,5832	ACADM,ACADSB,ALDH2,BCAT1,DBT,ECHS1,HSD17B10,HADH,IVD,ALDH6A1,OXCT1,ACAA2,HIBADH,HIBCH,ARG2,ETFB,GLUD1,GOT2,ALDH4A1,ALDH18A1
12_Member	KEGG Pathway	hsa00280	Valine, leucine and isoleucine degradation	-13.482	-10.6648	14/48	34,36,217,586,1629,1892,3028,3033,3712,4329,5019,10449,11112,26275	ACADM,ACADSB,ALDH2,BCAT1,DBT,ECHS1,HSD17B10,HADH,IVD,ALDH6A1,OXCT1,ACAA2,HIBADH,HIBCH
12_Member	GO Biological Processes	GO:0009081	branched-chain amino acid metabolic process	-9.45869	-7.10021	9/27	36,586,1629,1892,3028,3712,4329,11112,26275	ACADSB,BCAT1,DBT,ECHS1,HSD17B10,IVD,ALDH6A1,HIBADH,HIBCH
12_Member	GO Biological Processes	GO:0009083	branched-chain amino acid catabolic process	-9.00514	-6.6943	8/21	36,1629,1892,3028,3712,4329,11112,26275	ACADSB,DBT,ECHS1,HSD17B10,IVD,ALDH6A1,HIBADH,HIBCH
12_Member	GO Biological Processes	GO:0009063	cellular amino acid catabolic process	-7.37078	-5.25262	13/110	36,384,1629,1892,2109,2746,2806,3028,3712,4329,8659,11112,26275	ACADSB,ARG2,DBT,ECHS1,ETFB,GLUD1,GOT2,HSD17B10,IVD,ALDH6A1,ALDH4A1,HIBADH,HIBCH
12_Member	GO Biological Processes	GO:1901606	alpha-amino acid catabolic process	-5.47219	-3.595	10/92	36,384,2746,2806,3028,3712,4329,8659,11112,26275	ACADSB,ARG2,GLUD1,GOT2,HSD17B10,IVD,ALDH6A1,ALDH4A1,HIBADH,HIBCH
12_Member	GO Biological Processes	GO:1901605	alpha-amino acid metabolic process	-3.9176	-2.24789	12/195	36,384,586,2746,2806,3028,3712,4329,5832,8659,11112,26275	ACADSB,ARG2,BCAT1,GLUD1,GOT2,HSD17B10,IVD,ALDH6A1,ALDH18A1,ALDH4A1,HIBADH,HIBCH
13_Summary	GO Biological Processes	GO:0006635	fatty acid beta-oxidation	-13.3012	-10.5188	15/60	34,37,1666,1892,2109,3028,3033,3295,3712,9370,10449,10455,23600,27349,54677,36,384,1629,2746,2806,4329,8659,11112,26275,47,1737,2180,2181,2182,3099,3418,4200,4967,5091,5162,5743,8876,8879,25902,28976,55347,217,5019,336,345,337,51170,84681,8897	ACADM,ACADVL,DECR1,ECHS1,ETFB,HSD17B10,HADH,HSD17B4,IVD,ADIPOQ,ACAA2,ECI2,AMACR,MCAT,CROT,ACADSB,ARG2,DBT,GLUD1,GOT2,ALDH6A1,ALDH4A1,HIBADH,HIBCH,ACLY,DLAT,ACSL1,ACSL3,ACSL4,HK2,IDH2,ME2,OGDH,PC,PDHB,PTGS2,VNN1,SGPL1,MTHFD1L,ACAD9,ABHD10,ALDH2,OXCT1,APOA2,APOC3,APOA4,HSD17B11,HINT2,MTMR3
13_Member	GO Biological Processes	GO:0006635	fatty acid beta-oxidation	-13.3012	-10.5188	15/60	34,37,1666,1892,2109,3028,3033,3295,3712,9370,10449,10455,23600,27349,54677	ACADM,ACADVL,DECR1,ECHS1,ETFB,HSD17B10,HADH,HSD17B4,IVD,ADIPOQ,ACAA2,ECI2,AMACR,MCAT,CROT
13_Member	GO Biological Processes	GO:0046395	carboxylic acid catabolic process	-12.3125	-9.67149	24/220	34,36,37,384,1629,1666,1892,2109,2746,2806,3028,3033,3295,3712,4329,8659,9370,10449,10455,11112,23600,26275,27349,54677	ACADM,ACADSB,ACADVL,ARG2,DBT,DECR1,ECHS1,ETFB,GLUD1,GOT2,HSD17B10,HADH,HSD17B4,IVD,ALDH6A1,ALDH4A1,ADIPOQ,ACAA2,ECI2,HIBADH,AMACR,HIBCH,MCAT,CROT
13_Member	GO Biological Processes	GO:0016054	organic acid catabolic process	-12.1411	-9.52355	24/224	34,36,37,384,1629,1666,1892,2109,2746,2806,3028,3033,3295,3712,4329,8659,9370,10449,10455,11112,23600,26275,27349,54677	ACADM,ACADSB,ACADVL,ARG2,DBT,DECR1,ECHS1,ETFB,GLUD1,GOT2,HSD17B10,HADH,HSD17B4,IVD,ALDH6A1,ALDH4A1,ADIPOQ,ACAA2,ECI2,HIBADH,AMACR,HIBCH,MCAT,CROT
13_Member	GO Biological Processes	GO:0019395	fatty acid oxidation	-11.0951	-8.55099	15/83	34,37,1666,1892,2109,3028,3033,3295,3712,9370,10449,10455,23600,27349,54677	ACADM,ACADVL,DECR1,ECHS1,ETFB,HSD17B10,HADH,HSD17B4,IVD,ADIPOQ,ACAA2,ECI2,AMACR,MCAT,CROT
13_Member	GO Biological Processes	GO:0009062	fatty acid catabolic process	-10.8621	-8.32752	15/86	34,37,1666,1892,2109,3028,3033,3295,3712,9370,10449,10455,23600,27349,54677	ACADM,ACADVL,DECR1,ECHS1,ETFB,HSD17B10,HADH,HSD17B4,IVD,ADIPOQ,ACAA2,ECI2,AMACR,MCAT,CROT
13_Member	GO Biological Processes	GO:0034440	lipid oxidation	-10.7121	-8.21048	15/88	34,37,1666,1892,2109,3028,3033,3295,3712,9370,10449,10455,23600,27349,54677	ACADM,ACADVL,DECR1,ECHS1,ETFB,HSD17B10,HADH,HSD17B4,IVD,ADIPOQ,ACAA2,ECI2,AMACR,MCAT,CROT
13_Member	GO Biological Processes	GO:0032787	monocarboxylic acid metabolic process	-10.7074	-8.21048	33/492	34,36,37,47,1666,1737,1892,2109,2180,2181,2182,3028,3033,3099,3295,3418,3712,4200,4967,5091,5162,5743,8876,8879,9370,10449,10455,23600,25902,27349,28976,54677,55347	ACADM,ACADSB,ACADVL,ACLY,DECR1,DLAT,ECHS1,ETFB,ACSL1,ACSL3,ACSL4,HSD17B10,HADH,HK2,HSD17B4,IDH2,IVD,ME2,OGDH,PC,PDHB,PTGS2,VNN1,SGPL1,ADIPOQ,ACAA2,ECI2,AMACR,MTHFD1L,MCAT,ACAD9,CROT,ABHD10
13_Member	GO Biological Processes	GO:0044282	small molecule catabolic process	-10.1545	-7.72064	27/352	34,36,37,217,384,1629,1666,1892,2109,2746,2806,3028,3033,3099,3295,3712,4329,5019,8659,9370,10449,10455,11112,23600,26275,27349,54677	ACADM,ACADSB,ACADVL,ALDH2,ARG2,DBT,DECR1,ECHS1,ETFB,GLUD1,GOT2,HSD17B10,HADH,HK2,HSD17B4,IVD,ALDH6A1,OXCT1,ALDH4A1,ADIPOQ,ACAA2,ECI2,HIBADH,AMACR,HIBCH,MCAT,CROT
13_Member	KEGG Pathway	hsa00071	Fatty acid degradation	-10.0313	-7.61207	11/43	34,36,37,217,1892,2180,2181,2182,3033,10449,10455	ACADM,ACADSB,ACADVL,ALDH2,ECHS1,ACSL1,ACSL3,ACSL4,HADH,ACAA2,ECI2
13_Member	GO Biological Processes	GO:0072329	monocarboxylic acid catabolic process	-9.40431	-7.05823	15/108	34,37,1666,1892,2109,3028,3033,3295,3712,9370,10449,10455,23600,27349,54677	ACADM,ACADVL,DECR1,ECHS1,ETFB,HSD17B10,HADH,HSD17B4,IVD,ADIPOQ,ACAA2,ECI2,AMACR,MCAT,CROT
13_Member	KEGG Pathway	hsa01212	Fatty acid metabolism	-8.61685	-6.364	11/57	34,36,37,1892,2180,2181,2182,3033,3295,10449,27349	ACADM,ACADSB,ACADVL,ECHS1,ACSL1,ACSL3,ACSL4,HADH,HSD17B4,ACAA2,MCAT
13_Member	GO Biological Processes	GO:0044242	cellular lipid catabolic process	-8.43341	-6.19512	18/189	34,37,336,345,1666,1892,2109,3028,3033,3295,3712,8879,9370,10449,10455,23600,27349,54677	ACADM,ACADVL,APOA2,APOC3,DECR1,ECHS1,ETFB,HSD17B10,HADH,HSD17B4,IVD,SGPL1,ADIPOQ,ACAA2,ECI2,AMACR,MCAT,CROT
13_Member	GO Biological Processes	GO:0006631	fatty acid metabolic process	-8.07392	-5.86781	23/325	34,36,37,47,1666,1892,2109,2180,2181,2182,3028,3033,3295,3712,5743,8879,9370,10449,10455,23600,27349,28976,54677	ACADM,ACADSB,ACADVL,ACLY,DECR1,ECHS1,ETFB,ACSL1,ACSL3,ACSL4,HSD17B10,HADH,HSD17B4,IVD,PTGS2,SGPL1,ADIPOQ,ACAA2,ECI2,AMACR,MCAT,ACAD9,CROT
13_Member	GO Biological Processes	GO:0016042	lipid catabolic process	-7.78127	-5.59906	21/283	34,37,336,337,345,1666,1892,2109,3028,3033,3295,3712,8879,9370,10449,10455,23600,27349,51170,54677,84681	ACADM,ACADVL,APOA2,APOA4,APOC3,DECR1,ECHS1,ETFB,HSD17B10,HADH,HSD17B4,IVD,SGPL1,ADIPOQ,ACAA2,ECI2,AMACR,MCAT,HSD17B11,CROT,HINT2
13_Member	GO Biological Processes	GO:0030258	lipid modification	-7.24627	-5.14123	16/177	34,37,1666,1892,2109,3028,3033,3295,3712,8897,9370,10449,10455,23600,27349,54677	ACADM,ACADVL,DECR1,ECHS1,ETFB,HSD17B10,HADH,HSD17B4,IVD,MTMR3,ADIPOQ,ACAA2,ECI2,AMACR,MCAT,CROT
14_Summary	GO Biological Processes	GO:0022613	ribonucleoprotein complex biogenesis	-12.9803	-10.2302	35/457	1968,3646,3921,6122,6125,6128,6129,6130,6134,6135,6152,6154,6193,6194,6202,6218,6223,6227,6633,7536,8607,8662,8663,8664,8668,8669,9045,9092,9188,10199,10594,27335,55646,55720,84365,3799	EIF2S3,EIF3E,RPSA,RPL3,RPL5,RPL6,RPL7,RPL7A,RPL10,RPL11,RPL24,RPL26,RPS5,RPS6,RPS8,RPS17,RPS19,RPS21,SNRPD2,SF1,RUVBL1,EIF3B,EIF3C,EIF3D,EIF3I,EIF3J,RPL14,SART1,DDX21,MPHOSPH10,PRPF8,EIF3K,LYAR,TSR1,NIFK,KIF5B
14_Member	GO Biological Processes	GO:0022613	ribonucleoprotein complex biogenesis	-12.9803	-10.2302	35/457	1968,3646,3921,6122,6125,6128,6129,6130,6134,6135,6152,6154,6193,6194,6202,6218,6223,6227,6633,7536,8607,8662,8663,8664,8668,8669,9045,9092,9188,10199,10594,27335,55646,55720,84365	EIF2S3,EIF3E,RPSA,RPL3,RPL5,RPL6,RPL7,RPL7A,RPL10,RPL11,RPL24,RPL26,RPS5,RPS6,RPS8,RPS17,RPS19,RPS21,SNRPD2,SF1,RUVBL1,EIF3B,EIF3C,EIF3D,EIF3I,EIF3J,RPL14,SART1,DDX21,MPHOSPH10,PRPF8,EIF3K,LYAR,TSR1,NIFK
14_Member	GO Biological Processes	GO:0071826	ribonucleoprotein complex subunit organization	-11.1952	-8.64128	23/226	1968,3646,3799,3921,6122,6125,6128,6134,6135,6152,6193,6223,6633,7536,8607,8662,8663,8664,8668,8669,9092,10594,27335	EIF2S3,EIF3E,KIF5B,RPSA,RPL3,RPL5,RPL6,RPL10,RPL11,RPL24,RPS5,RPS19,SNRPD2,SF1,RUVBL1,EIF3B,EIF3C,EIF3D,EIF3I,EIF3J,SART1,PRPF8,EIF3K
14_Member	GO Biological Processes	GO:0022618	ribonucleoprotein complex assembly	-10.6628	-8.18978	22/218	1968,3646,3921,6122,6125,6128,6134,6135,6152,6193,6223,6633,7536,8607,8662,8663,8664,8668,8669,9092,10594,27335	EIF2S3,EIF3E,RPSA,RPL3,RPL5,RPL6,RPL10,RPL11,RPL24,RPS5,RPS19,SNRPD2,SF1,RUVBL1,EIF3B,EIF3C,EIF3D,EIF3I,EIF3J,SART1,PRPF8,EIF3K
14_Member	GO Biological Processes	GO:0042273	ribosomal large subunit biogenesis	-7.50077	-5.36173	11/72	6122,6125,6128,6129,6130,6134,6135,6152,6154,9045,84365	RPL3,RPL5,RPL6,RPL7,RPL7A,RPL10,RPL11,RPL24,RPL26,RPL14,NIFK
14_Member	GO Biological Processes	GO:0042255	ribosome assembly	-6.04824	-4.09641	9/62	3921,6122,6125,6128,6134,6135,6152,6193,6223	RPSA,RPL3,RPL5,RPL6,RPL10,RPL11,RPL24,RPS5,RPS19
14_Member	GO Biological Processes	GO:0000027	ribosomal large subunit assembly	-5.32639	-3.47148	6/27	6122,6125,6128,6134,6135,6152	RPL3,RPL5,RPL6,RPL10,RPL11,RPL24
15_Summary	GO Biological Processes	GO:0034660	ncRNA metabolic process	-12.6384	-9.94624	37/523	833,1615,2058,3028,3376,3735,4141,6125,6129,6130,6135,6154,6194,6202,6218,6223,6227,6897,9045,9092,9188,10056,10199,10352,11022,27044,51493,51520,51637,54931,55646,55699,55720,57470,79587,79670,84365,3921,6122,6128,6134,6152,6193	CARS1,DARS1,EPRS1,HSD17B10,IARS1,KARS1,MARS1,RPL5,RPL7,RPL7A,RPL11,RPL26,RPS6,RPS8,RPS17,RPS19,RPS21,TARS1,RPL14,SART1,DDX21,FARSB,MPHOSPH10,WARS2,TDRKH,SND1,RTCB,LARS1,RTRAF,TRMT10C,LYAR,IARS2,TSR1,LRRC47,CARS2,TUT7,NIFK,RPSA,RPL3,RPL6,RPL10,RPL24,RPS5
15_Member	GO Biological Processes	GO:0034660	ncRNA metabolic process	-12.6384	-9.94624	37/523	833,1615,2058,3028,3376,3735,4141,6125,6129,6130,6135,6154,6194,6202,6218,6223,6227,6897,9045,9092,9188,10056,10199,10352,11022,27044,51493,51520,51637,54931,55646,55699,55720,57470,79587,79670,84365	CARS1,DARS1,EPRS1,HSD17B10,IARS1,KARS1,MARS1,RPL5,RPL7,RPL7A,RPL11,RPL26,RPS6,RPS8,RPS17,RPS19,RPS21,TARS1,RPL14,SART1,DDX21,FARSB,MPHOSPH10,WARS2,TDRKH,SND1,RTCB,LARS1,RTRAF,TRMT10C,LYAR,IARS2,TSR1,LRRC47,CARS2,TUT7,NIFK
15_Member	GO Biological Processes	GO:0042254	ribosome biogenesis	-8.90467	-6.61043	23/294	3921,6122,6125,6128,6129,6130,6134,6135,6152,6154,6193,6194,6202,6218,6223,6227,9045,9092,9188,10199,55646,55720,84365	RPSA,RPL3,RPL5,RPL6,RPL7,RPL7A,RPL10,RPL11,RPL24,RPL26,RPS5,RPS6,RPS8,RPS17,RPS19,RPS21,RPL14,SART1,DDX21,MPHOSPH10,LYAR,TSR1,NIFK
15_Member	GO Biological Processes	GO:0006364	rRNA processing	-6.6951	-4.65771	17/219	6125,6129,6130,6135,6154,6194,6202,6218,6223,6227,9045,9092,9188,10199,55646,55720,84365	RPL5,RPL7,RPL7A,RPL11,RPL26,RPS6,RPS8,RPS17,RPS19,RPS21,RPL14,SART1,DDX21,MPHOSPH10,LYAR,TSR1,NIFK
15_Member	GO Biological Processes	GO:0016072	rRNA metabolic process	-6.5892	-4.5737	18/249	4141,6125,6129,6130,6135,6154,6194,6202,6218,6223,6227,9045,9092,9188,10199,55646,55720,84365	MARS1,RPL5,RPL7,RPL7A,RPL11,RPL26,RPS6,RPS8,RPS17,RPS19,RPS21,RPL14,SART1,DDX21,MPHOSPH10,LYAR,TSR1,NIFK
15_Member	GO Biological Processes	GO:0034470	ncRNA processing	-6.38012	-4.39268	23/403	3028,3735,6125,6129,6130,6135,6154,6194,6202,6218,6223,6227,9045,9092,9188,10199,51493,51637,54931,55646,55720,79670,84365	HSD17B10,KARS1,RPL5,RPL7,RPL7A,RPL11,RPL26,RPS6,RPS8,RPS17,RPS19,RPS21,RPL14,SART1,DDX21,MPHOSPH10,RTCB,RTRAF,TRMT10C,LYAR,TSR1,TUT7,NIFK
15_Member	GO Biological Processes	GO:0042274	ribosomal small subunit biogenesis	-4.4733	-2.71053	8/74	3921,6193,6194,6202,6218,6223,6227,55720	RPSA,RPS5,RPS6,RPS8,RPS17,RPS19,RPS21,TSR1
16_Summary	GO Biological Processes	GO:0010256	endomembrane system organization	-11.6508	-9.07672	36/536	488,662,1639,2804,3998,4627,5104,5339,5861,5862,5869,6647,6711,8411,8546,8675,8943,9631,9897,10211,11113,23317,23325,23603,26509,27243,51112,55014,55207,55361,57142,60684,79188,79816,80124,399687,2060,2773,10342	ATP2A2,BNIP1,DCTN1,GOLGB1,LMAN1,MYH9,SERPINA5,PLEC,RAB1A,RAB2A,RAB5B,SOD1,SPTBN1,EEA1,AP3B1,STX16,AP3D1,NUP155,WASHC5,FLOT1,CIT,DNAJC13,WASHC4,CORO1C,MYOF,CHMP2A,TRAPPC12,STX17,ARL8B,PI4K2A,RTN4,TRAPPC11,TMEM43,TLE6,VCPIP1,MYO18A,EPS15,GNAI3,TFG
16_Member	GO Biological Processes	GO:0010256	endomembrane system organization	-11.6508	-9.07672	36/536	488,662,1639,2804,3998,4627,5104,5339,5861,5862,5869,6647,6711,8411,8546,8675,8943,9631,9897,10211,11113,23317,23325,23603,26509,27243,51112,55014,55207,55361,57142,60684,79188,79816,80124,399687	ATP2A2,BNIP1,DCTN1,GOLGB1,LMAN1,MYH9,SERPINA5,PLEC,RAB1A,RAB2A,RAB5B,SOD1,SPTBN1,EEA1,AP3B1,STX16,AP3D1,NUP155,WASHC5,FLOT1,CIT,DNAJC13,WASHC4,CORO1C,MYOF,CHMP2A,TRAPPC12,STX17,ARL8B,PI4K2A,RTN4,TRAPPC11,TMEM43,TLE6,VCPIP1,MYO18A
16_Member	GO Biological Processes	GO:0016050	vesicle organization	-6.27908	-4.30185	20/318	2060,2773,5861,5869,8411,8546,8675,8943,9897,10342,23317,23325,23603,27243,51112,55014,55207,55361,60684,399687	EPS15,GNAI3,RAB1A,RAB5B,EEA1,AP3B1,STX16,AP3D1,WASHC5,TFG,DNAJC13,WASHC4,CORO1C,CHMP2A,TRAPPC12,STX17,ARL8B,PI4K2A,TRAPPC11,MYO18A
16_Member	GO Biological Processes	GO:0007032	endosome organization	-3.89749	-2.23136	8/89	5869,8411,9897,23317,23325,23603,27243,55361	RAB5B,EEA1,WASHC5,DNAJC13,WASHC4,CORO1C,CHMP2A,PI4K2A
16_Member	GO Biological Processes	GO:0090174	organelle membrane fusion	-3.43025	-1.86739	8/104	662,2773,8411,8675,27243,55014,55207,80124	BNIP1,GNAI3,EEA1,STX16,CHMP2A,STX17,ARL8B,VCPIP1
16_Member	GO Biological Processes	GO:0006906	vesicle fusion	-2.16686	-0.798824	6/100	2773,8411,8675,27243,55014,55207	GNAI3,EEA1,STX16,CHMP2A,STX17,ARL8B
17_Summary	GO Biological Processes	GO:0030705	cytoskeleton-dependent intracellular transport	-10.4505	-7.98561	21/202	1778,1781,3315,3799,4131,4430,4641,4642,4643,4644,4645,4646,5861,6421,6647,8546,8943,23011,23291,24137,55207,3832,4134,9493,10112,11004,51143,83658	DYNC1H1,DYNC1I2,HSPB1,KIF5B,MAP1B,MYO1B,MYO1C,MYO1D,MYO1E,MYO5A,MYO5B,MYO6,RAB1A,SFPQ,SOD1,AP3B1,AP3D1,RAB21,FBXW11,KIF4A,ARL8B,KIF11,MAP4,KIF23,KIF20A,KIF2C,DYNC1LI1,DYNLRB1
17_Member	GO Biological Processes	GO:0030705	cytoskeleton-dependent intracellular transport	-10.4505	-7.98561	21/202	1778,1781,3315,3799,4131,4430,4641,4642,4643,4644,4645,4646,5861,6421,6647,8546,8943,23011,23291,24137,55207	DYNC1H1,DYNC1I2,HSPB1,KIF5B,MAP1B,MYO1B,MYO1C,MYO1D,MYO1E,MYO5A,MYO5B,MYO6,RAB1A,SFPQ,SOD1,AP3B1,AP3D1,RAB21,FBXW11,KIF4A,ARL8B
17_Member	GO Biological Processes	GO:0008088	axo-dendritic transport	-7.37303	-5.25262	11/74	1778,3315,3799,6421,6647,8546,8943,23011,23291,24137,55207	DYNC1H1,HSPB1,KIF5B,SFPQ,SOD1,AP3B1,AP3D1,RAB21,FBXW11,KIF4A,ARL8B
17_Member	GO Biological Processes	GO:0098930	axonal transport	-7.24514	-5.14123	10/60	1778,3315,3799,6647,8546,8943,23011,23291,24137,55207	DYNC1H1,HSPB1,KIF5B,SOD1,AP3B1,AP3D1,RAB21,FBXW11,KIF4A,ARL8B
17_Member	GO Biological Processes	GO:0010970	transport along microtubule	-6.17942	-4.21404	14/162	1778,1781,3315,3799,4131,5861,6421,6647,8546,8943,23011,23291,24137,55207	DYNC1H1,DYNC1I2,HSPB1,KIF5B,MAP1B,RAB1A,SFPQ,SOD1,AP3B1,AP3D1,RAB21,FBXW11,KIF4A,ARL8B
17_Member	GO Biological Processes	GO:0008089	anterograde axonal transport	-6.13348	-4.17167	8/45	3315,3799,6647,8546,8943,23011,24137,55207	HSPB1,KIF5B,SOD1,AP3B1,AP3D1,RAB21,KIF4A,ARL8B
17_Member	GO Biological Processes	GO:0047496	vesicle transport along microtubule	-6.05968	-4.13186	5/41	1778,3799,8546,8943,23291	DYNC1H1,KIF5B,AP3B1,AP3D1,FBXW11
17_Member	GO Biological Processes	GO:0072384	organelle transport along microtubule	-5.83834	-3.9442	6/82	1778,3799,4131,8546,8943,23291	DYNC1H1,KIF5B,MAP1B,AP3B1,AP3D1,FBXW11
17_Member	GO Biological Processes	GO:0007018	microtubule-based movement	-5.74755	-3.84688	21/375	1778,1781,3315,3799,3832,4131,4134,5861,6421,6647,8546,8943,9493,10112,11004,23011,23291,24137,51143,55207,83658	DYNC1H1,DYNC1I2,HSPB1,KIF5B,KIF11,MAP1B,MAP4,RAB1A,SFPQ,SOD1,AP3B1,AP3D1,KIF23,KIF20A,KIF2C,RAB21,FBXW11,KIF4A,DYNC1LI1,ARL8B,DYNLRB1
17_Member	GO Biological Processes	GO:0099111	microtubule-based transport	-5.0509	-3.21529	14/202	1778,1781,3315,3799,4131,5861,6421,6647,8546,8943,23011,23291,24137,55207	DYNC1H1,DYNC1I2,HSPB1,KIF5B,MAP1B,RAB1A,SFPQ,SOD1,AP3B1,AP3D1,RAB21,FBXW11,KIF4A,ARL8B
17_Member	GO Biological Processes	GO:0008090	retrograde axonal transport	-4.08449	-2.56567	3/20	1778,3799,23291	DYNC1H1,KIF5B,FBXW11
18_Summary	KEGG Pathway	hsa04141	Protein processing in endoplasmic reticulum	-10.0149	-7.60995	19/171	821,3301,3309,3310,3337,3998,6238,6400,6745,7184,9601,10134,10525,10956,10961,11231,22824,55757,56886,488,1981,3708,5706,10211,23071,213,476,6906,7276	CANX,DNAJA1,HSPA5,HSPA6,DNAJB1,LMAN1,RRBP1,SEL1L,SSR1,HSP90B1,PDIA4,BCAP31,HYOU1,OS9,ERP29,SEC63,HSPA4L,UGGT2,UGGT1,ATP2A2,EIF4G1,ITPR1,PSMC6,FLOT1,ERP44,ALB,ATP1A1,SERPINA7,TTR
18_Member	KEGG Pathway	hsa04141	Protein processing in endoplasmic reticulum	-10.0149	-7.60995	19/171	821,3301,3309,3310,3337,3998,6238,6400,6745,7184,9601,10134,10525,10956,10961,11231,22824,55757,56886	CANX,DNAJA1,HSPA5,HSPA6,DNAJB1,LMAN1,RRBP1,SEL1L,SSR1,HSP90B1,PDIA4,BCAP31,HYOU1,OS9,ERP29,SEC63,HSPA4L,UGGT2,UGGT1
18_Member	GO Biological Processes	GO:0034976	response to endoplasmic reticulum stress	-5.98632	-4.04184	16/219	488,821,1981,3309,3708,5706,6400,7184,9601,10134,10211,10525,10956,23071,55757,56886	ATP2A2,CANX,EIF4G1,HSPA5,ITPR1,PSMC6,SEL1L,HSP90B1,PDIA4,BCAP31,FLOT1,HYOU1,OS9,ERP44,UGGT2,UGGT1
18_Member	KEGG Pathway	hsa04918	Thyroid hormone synthesis	-5.34008	-3.48319	9/75	213,476,821,3309,3708,6906,7184,7276,9601	ALB,ATP1A1,CANX,HSPA5,ITPR1,SERPINA7,HSP90B1,TTR,PDIA4
18_Member	GO Biological Processes	GO:0034975	protein folding in endoplasmic reticulum	-4.42288	-2.83338	3/11	821,3309,7184	CANX,HSPA5,HSP90B1
18_Member	GO Biological Processes	GO:0036503	ERAD pathway	-3.57611	-1.97317	8/99	821,3309,5706,6400,7184,10956,55757,56886	CANX,HSPA5,PSMC6,SEL1L,HSP90B1,OS9,UGGT2,UGGT1
18_Member	GO Biological Processes	GO:0030433	ubiquitin-dependent ERAD pathway	-2.77835	-1.56283	4/81	821,3309,6400,7184	CANX,HSPA5,SEL1L,HSP90B1
19_Summary	GO Biological Processes	GO:0031032	actomyosin structure organization	-9.99458	-7.43072	11/110	1466,2037,2318,3688,3880,4628,4629,7082,11113,29127,399687,3691,488,26509,1832,55898	CSRP2,EPB41L2,FLNC,ITGB1,KRT19,MYH10,MYH11,TJP1,CIT,RACGAP1,MYO18A,ITGB4,ATP2A2,MYOF,DSP,UNC45A
19_Member	GO Biological Processes	GO:0031032	actomyosin structure organization	-9.99458	-7.43072	11/110	1466,2037,2318,3688,3880,4628,4629,7082,11113,29127,399687	CSRP2,EPB41L2,FLNC,ITGB1,KRT19,MYH10,MYH11,TJP1,CIT,RACGAP1,MYO18A
19_Member	GO Biological Processes	GO:0030239	myofibril assembly	-4.40053	-2.8181	5/61	1466,2318,3688,3880,4629	CSRP2,FLNC,ITGB1,KRT19,MYH11
19_Member	GO Biological Processes	GO:0055002	striated muscle cell development	-4.3662	-2.79129	5/62	1466,2318,3688,3880,4629	CSRP2,FLNC,ITGB1,KRT19,MYH11
19_Member	GO Biological Processes	GO:0010927	cellular component assembly involved in morphogenesis	-4.30819	-2.74533	6/104	1466,2318,3688,3691,3880,4629	CSRP2,FLNC,ITGB1,ITGB4,KRT19,MYH11
19_Member	GO Biological Processes	GO:0055001	muscle cell development	-4.18598	-2.64378	7/159	488,1466,2318,3688,3880,4629,26509	ATP2A2,CSRP2,FLNC,ITGB1,KRT19,MYH11,MYOF
19_Member	GO Biological Processes	GO:0045214	sarcomere organization	-4.04095	-2.53203	4/38	1466,2318,3688,3880	CSRP2,FLNC,ITGB1,KRT19
19_Member	GO Biological Processes	GO:0042692	muscle cell differentiation	-2.88632	-1.64611	7/261	488,1466,2318,3688,3880,4629,26509	ATP2A2,CSRP2,FLNC,ITGB1,KRT19,MYH11,MYOF
19_Member	GO Biological Processes	GO:0051146	striated muscle cell differentiation	-2.81976	-1.59303	6/197	1466,2318,3688,3880,4629,26509	CSRP2,FLNC,ITGB1,KRT19,MYH11,MYOF
19_Member	GO Biological Processes	GO:0061061	muscle structure development	-2.46006	-1.31349	9/484	488,1466,1832,2318,3688,3880,4629,26509,55898	ATP2A2,CSRP2,DSP,FLNC,ITGB1,KRT19,MYH11,MYOF,UNC45A
20_Summary	GO Biological Processes	GO:0048193	Golgi vesicle transport	-9.94971	-7.55856	24/284	662,1314,2060,2803,3875,3998,4430,4644,5861,6711,8943,9276,10067,10134,10342,10525,23256,23499,29886,51112,54520,55014,60684,399687,2316,3728,4301,7430,10211,11187	BNIP1,COPA,EPS15,GOLGA4,KRT18,LMAN1,MYO1B,MYO5A,RAB1A,SPTBN1,AP3D1,COPB2,SCAMP3,BCAP31,TFG,HYOU1,SCFD1,MACF1,SNX8,TRAPPC12,CCDC93,STX17,TRAPPC11,MYO18A,FLNA,JUP,AFDN,EZR,FLOT1,PKP3
20_Member	GO Biological Processes	GO:0048193	Golgi vesicle transport	-9.94971	-7.55856	24/284	662,1314,2060,2803,3875,3998,4430,4644,5861,6711,8943,9276,10067,10134,10342,10525,23256,23499,29886,51112,54520,55014,60684,399687	BNIP1,COPA,EPS15,GOLGA4,KRT18,LMAN1,MYO1B,MYO5A,RAB1A,SPTBN1,AP3D1,COPB2,SCAMP3,BCAP31,TFG,HYOU1,SCFD1,MACF1,SNX8,TRAPPC12,CCDC93,STX17,TRAPPC11,MYO18A
20_Member	GO Biological Processes	GO:0006892	post-Golgi vesicle-mediated transport	-6.19257	-4.22312	11/96	2060,2803,3875,4430,4644,6711,8943,10067,23256,23499,54520	EPS15,GOLGA4,KRT18,MYO1B,MYO5A,SPTBN1,AP3D1,SCAMP3,SCFD1,MACF1,CCDC93
20_Member	GO Biological Processes	GO:0072659	protein localization to plasma membrane	-5.39826	-3.57285	9/195	2316,2803,3728,3875,4301,7430,10211,11187,23499	FLNA,GOLGA4,JUP,KRT18,AFDN,EZR,FLOT1,PKP3,MACF1
20_Member	GO Biological Processes	GO:1990778	protein localization to cell periphery	-4.85145	-3.166	9/228	2316,2803,3728,3875,4301,7430,10211,11187,23499	FLNA,GOLGA4,JUP,KRT18,AFDN,EZR,FLOT1,PKP3,MACF1
20_Member	GO Biological Processes	GO:0061951	establishment of protein localization to plasma membrane	-3.64107	-2.2303	4/48	2803,3875,4301,23499	GOLGA4,KRT18,AFDN,MACF1
20_Member	GO Biological Processes	GO:0043001	Golgi to plasma membrane protein transport	-3.06966	-1.79035	3/30	2803,3875,23499	GOLGA4,KRT18,MACF1
20_Member	GO Biological Processes	GO:0006893	Golgi to plasma membrane transport	-2.79242	-1.32989	5/51	2803,3875,6711,23499,54520	GOLGA4,KRT18,SPTBN1,MACF1,CCDC93

## Sheet: Down in vivo GO MF
Functional enrichment analysis (Gene ontology molecular functions) of proteins less abundant in vivo compared to in vitro at each stage
GroupID	Category	Term	Description	LogP	Log(q-value)	InTerm_InList	Genes	Symbols
1_Summary	GO Molecular Functions	GO:0045296	cadherin binding	-33.892	-30.207	52/333	301,1001,1499,1656,1968,1982,2017,2060,2316,3069,3309,3337,3646,3655,3688,3728,3799,3875,4301,4430,4627,5339,5861,6128,6130,6152,6187,6231,6520,6709,6711,7082,7408,7430,8607,8826,9045,9793,11187,11273,22837,23499,26135,27044,54443,55379,55898,57142,57530,58513,79026,114793,1832,2244,3383,3678,3691,3912,3921,4240,7045,23022	ANXA1,CDH3,CTNNB1,DDX6,EIF2S3,EIF4G2,CTTN,EPS15,FLNA,HDLBP,HSPA5,DNAJB1,EIF3E,ITGA6,ITGB1,JUP,KIF5B,KRT18,AFDN,MYO1B,MYH9,PLEC,RAB1A,RPL6,RPL7A,RPL24,RPS2,RPS26,SLC3A2,SPTAN1,SPTBN1,TJP1,VASP,EZR,RUVBL1,IQGAP1,RPL14,CKAP5,PKP3,ATXN2L,COBLL1,MACF1,SERBP1,SND1,ANLN,LRRC59,UNC45A,RTN4,CGN,EPS15L1,AHNAK,FMNL2,DSP,FGB,ICAM1,ITGA5,ITGB4,LAMB1,RPSA,MFGE8,TGFBI,PALLD
1_Member	GO Molecular Functions	GO:0045296	cadherin binding	-33.892	-30.207	52/333	301,1001,1499,1656,1968,1982,2017,2060,2316,3069,3309,3337,3646,3655,3688,3728,3799,3875,4301,4430,4627,5339,5861,6128,6130,6152,6187,6231,6520,6709,6711,7082,7408,7430,8607,8826,9045,9793,11187,11273,22837,23499,26135,27044,54443,55379,55898,57142,57530,58513,79026,114793	ANXA1,CDH3,CTNNB1,DDX6,EIF2S3,EIF4G2,CTTN,EPS15,FLNA,HDLBP,HSPA5,DNAJB1,EIF3E,ITGA6,ITGB1,JUP,KIF5B,KRT18,AFDN,MYO1B,MYH9,PLEC,RAB1A,RPL6,RPL7A,RPL24,RPS2,RPS26,SLC3A2,SPTAN1,SPTBN1,TJP1,VASP,EZR,RUVBL1,IQGAP1,RPL14,CKAP5,PKP3,ATXN2L,COBLL1,MACF1,SERBP1,SND1,ANLN,LRRC59,UNC45A,RTN4,CGN,EPS15L1,AHNAK,FMNL2
1_Member	GO Molecular Functions	GO:0050839	cell adhesion molecule binding	-31.7163	-28.3324	62/557	301,1001,1499,1656,1832,1968,1982,2017,2060,2244,2316,3069,3309,3337,3383,3646,3655,3678,3688,3691,3728,3799,3875,3912,3921,4240,4301,4430,4627,5339,5861,6128,6130,6152,6187,6231,6520,6709,6711,7045,7082,7408,7430,8607,8826,9045,9793,11187,11273,22837,23022,23499,26135,27044,54443,55379,55898,57142,57530,58513,79026,114793	ANXA1,CDH3,CTNNB1,DDX6,DSP,EIF2S3,EIF4G2,CTTN,EPS15,FGB,FLNA,HDLBP,HSPA5,DNAJB1,ICAM1,EIF3E,ITGA6,ITGA5,ITGB1,ITGB4,JUP,KIF5B,KRT18,LAMB1,RPSA,MFGE8,AFDN,MYO1B,MYH9,PLEC,RAB1A,RPL6,RPL7A,RPL24,RPS2,RPS26,SLC3A2,SPTAN1,SPTBN1,TGFBI,TJP1,VASP,EZR,RUVBL1,IQGAP1,RPL14,CKAP5,PKP3,ATXN2L,COBLL1,PALLD,MACF1,SERBP1,SND1,ANLN,LRRC59,UNC45A,RTN4,CGN,EPS15L1,AHNAK,FMNL2
2_Summary	GO Molecular Functions	GO:0005198	structural molecule activity	-27.1375	-23.9296	64/719	1211,1213,1314,1466,1832,2037,2244,3728,3856,3875,3880,3912,3921,4060,4131,4134,4240,4629,5339,5717,6122,6124,6125,6128,6129,6130,6134,6135,6137,6143,6144,6146,6152,6154,6156,6157,6158,6181,6187,6189,6191,6193,6194,6202,6205,6206,6207,6218,6223,6227,6231,6709,6711,7045,7784,9045,9276,9349,9370,9631,23499,55706,79026,132243	CLTA,CLTC,COPA,CSRP2,DSP,EPB41L2,FGB,JUP,KRT8,KRT18,KRT19,LAMB1,RPSA,LUM,MAP1B,MAP4,MFGE8,MYH11,PLEC,PSMD11,RPL3,RPL4,RPL5,RPL6,RPL7,RPL7A,RPL10,RPL11,RPL13,RPL19,RPL21,RPL22,RPL24,RPL26,RPL30,RPL27A,RPL28,RPLP2,RPS2,RPS3A,RPS4X,RPS5,RPS6,RPS8,RPS11,RPS12,RPS13,RPS17,RPS19,RPS21,RPS26,SPTAN1,SPTBN1,TGFBI,ZP3,RPL14,COPB2,RPL23,ADIPOQ,NUP155,MACF1,NDC1,AHNAK,H1-8
2_Member	GO Molecular Functions	GO:0005198	structural molecule activity	-27.1375	-23.9296	64/719	1211,1213,1314,1466,1832,2037,2244,3728,3856,3875,3880,3912,3921,4060,4131,4134,4240,4629,5339,5717,6122,6124,6125,6128,6129,6130,6134,6135,6137,6143,6144,6146,6152,6154,6156,6157,6158,6181,6187,6189,6191,6193,6194,6202,6205,6206,6207,6218,6223,6227,6231,6709,6711,7045,7784,9045,9276,9349,9370,9631,23499,55706,79026,132243	CLTA,CLTC,COPA,CSRP2,DSP,EPB41L2,FGB,JUP,KRT8,KRT18,KRT19,LAMB1,RPSA,LUM,MAP1B,MAP4,MFGE8,MYH11,PLEC,PSMD11,RPL3,RPL4,RPL5,RPL6,RPL7,RPL7A,RPL10,RPL11,RPL13,RPL19,RPL21,RPL22,RPL24,RPL26,RPL30,RPL27A,RPL28,RPLP2,RPS2,RPS3A,RPS4X,RPS5,RPS6,RPS8,RPS11,RPS12,RPS13,RPS17,RPS19,RPS21,RPS26,SPTAN1,SPTBN1,TGFBI,ZP3,RPL14,COPB2,RPL23,ADIPOQ,NUP155,MACF1,NDC1,AHNAK,H1-8
2_Member	GO Molecular Functions	GO:0003735	structural constituent of ribosome	-25.4993	-22.5133	34/175	3921,6122,6124,6125,6128,6129,6130,6134,6135,6137,6143,6144,6146,6152,6154,6156,6157,6158,6181,6187,6189,6191,6193,6194,6202,6205,6206,6207,6218,6223,6227,6231,9045,9349	RPSA,RPL3,RPL4,RPL5,RPL6,RPL7,RPL7A,RPL10,RPL11,RPL13,RPL19,RPL21,RPL22,RPL24,RPL26,RPL30,RPL27A,RPL28,RPLP2,RPS2,RPS3A,RPS4X,RPS5,RPS6,RPS8,RPS11,RPS12,RPS13,RPS17,RPS19,RPS21,RPS26,RPL14,RPL23
3_Summary	GO Molecular Functions	GO:0140657	ATP-dependent activity	-25.931	-22.848	55/546	22,476,488,490,1656,1665,1778,1781,2180,2181,2182,3309,3310,3329,3799,3832,4430,4627,4628,4641,4642,4643,4644,4645,4646,5243,5700,5701,5702,5705,5706,5976,6597,7184,8467,8607,9126,9188,9361,9493,10051,10111,10112,10131,10396,10525,10592,10845,11004,22824,22948,24137,27032,83658,399687,1968,2770,2771,2773,2783,4893,5861,5862,5868,5869,5898,5899,6729,9367,9669,10672,11021,23011,55207,55720,57826,11…	ABCB7,ATP1A1,ATP2A2,ATP2B1,DDX6,DHX15,DYNC1H1,DYNC1I2,ACSL1,ACSL3,ACSL4,HSPA5,HSPA6,HSPD1,KIF5B,KIF11,MYO1B,MYH9,MYH10,MYO1C,MYO1D,MYO1E,MYO5A,MYO5B,MYO6,ABCB1,PSMC1,PSMC2,PSMC3,PSMC5,PSMC6,UPF1,SMARCA4,HSP90B1,SMARCA5,RUVBL1,SMC3,DDX21,LONP1,KIF23,SMC4,RAD50,KIF20A,TRAP1,ATP8A1,HYOU1,SMC2,CLPX,KIF2C,HSPA4L,CCT5,KIF4A,ATP2C1,DYNLRB1,MYO18A,EIF2S3,GNAI1,GNAI2,GNAI3,GNB2,NRAS,RAB1A,RAB2A,RAB5A,RAB5…
3_Member	GO Molecular Functions	GO:0140657	ATP-dependent activity	-25.931	-22.848	55/546	22,476,488,490,1656,1665,1778,1781,2180,2181,2182,3309,3310,3329,3799,3832,4430,4627,4628,4641,4642,4643,4644,4645,4646,5243,5700,5701,5702,5705,5706,5976,6597,7184,8467,8607,9126,9188,9361,9493,10051,10111,10112,10131,10396,10525,10592,10845,11004,22824,22948,24137,27032,83658,399687	ABCB7,ATP1A1,ATP2A2,ATP2B1,DDX6,DHX15,DYNC1H1,DYNC1I2,ACSL1,ACSL3,ACSL4,HSPA5,HSPA6,HSPD1,KIF5B,KIF11,MYO1B,MYH9,MYH10,MYO1C,MYO1D,MYO1E,MYO5A,MYO5B,MYO6,ABCB1,PSMC1,PSMC2,PSMC3,PSMC5,PSMC6,UPF1,SMARCA4,HSP90B1,SMARCA5,RUVBL1,SMC3,DDX21,LONP1,KIF23,SMC4,RAD50,KIF20A,TRAP1,ATP8A1,HYOU1,SMC2,CLPX,KIF2C,HSPA4L,CCT5,KIF4A,ATP2C1,DYNLRB1,MYO18A
3_Member	GO Molecular Functions	GO:0017111	nucleoside-triphosphatase activity	-23.8104	-20.9036	59/699	476,488,490,1656,1665,1968,2770,2771,2773,2783,3309,3310,3329,3799,4643,4893,5700,5701,5702,5705,5706,5861,5862,5868,5869,5898,5899,5976,6597,6729,7184,8467,8607,9126,9188,9361,9367,9493,9669,10051,10111,10112,10131,10396,10525,10592,10672,10845,11004,11021,22824,22948,23011,27032,55207,55720,57826,115827,166785	ATP1A1,ATP2A2,ATP2B1,DDX6,DHX15,EIF2S3,GNAI1,GNAI2,GNAI3,GNB2,HSPA5,HSPA6,HSPD1,KIF5B,MYO1E,NRAS,PSMC1,PSMC2,PSMC3,PSMC5,PSMC6,RAB1A,RAB2A,RAB5A,RAB5B,RALA,RALB,UPF1,SMARCA4,SRP54,HSP90B1,SMARCA5,RUVBL1,SMC3,DDX21,LONP1,RAB9A,KIF23,EIF5B,SMC4,RAD50,KIF20A,TRAP1,ATP8A1,HYOU1,SMC2,GNA13,CLPX,KIF2C,RAB35,HSPA4L,CCT5,RAB21,ATP2C1,ARL8B,TSR1,RAP2C,RAB3C,MMAA
3_Member	GO Molecular Functions	GO:0016462	pyrophosphatase activity	-22.8953	-20.0763	60/754	476,488,490,1656,1665,1968,2770,2771,2773,2783,3309,3310,3329,3799,4643,4893,5167,5700,5701,5702,5705,5706,5861,5862,5868,5869,5898,5899,5976,6597,6729,7184,8467,8607,9126,9188,9361,9367,9493,9669,10051,10111,10112,10131,10396,10525,10592,10672,10845,11004,11021,22824,22948,23011,27032,55207,55720,57826,115827,166785	ATP1A1,ATP2A2,ATP2B1,DDX6,DHX15,EIF2S3,GNAI1,GNAI2,GNAI3,GNB2,HSPA5,HSPA6,HSPD1,KIF5B,MYO1E,NRAS,ENPP1,PSMC1,PSMC2,PSMC3,PSMC5,PSMC6,RAB1A,RAB2A,RAB5A,RAB5B,RALA,RALB,UPF1,SMARCA4,SRP54,HSP90B1,SMARCA5,RUVBL1,SMC3,DDX21,LONP1,RAB9A,KIF23,EIF5B,SMC4,RAD50,KIF20A,TRAP1,ATP8A1,HYOU1,SMC2,GNA13,CLPX,KIF2C,RAB35,HSPA4L,CCT5,RAB21,ATP2C1,ARL8B,TSR1,RAP2C,RAB3C,MMAA
3_Member	GO Molecular Functions	GO:0016817	hydrolase activity, acting on acid anhydrides	-22.8071	-20.0763	60/757	476,488,490,1656,1665,1968,2770,2771,2773,2783,3309,3310,3329,3799,4643,4893,5167,5700,5701,5702,5705,5706,5861,5862,5868,5869,5898,5899,5976,6597,6729,7184,8467,8607,9126,9188,9361,9367,9493,9669,10051,10111,10112,10131,10396,10525,10592,10672,10845,11004,11021,22824,22948,23011,27032,55207,55720,57826,115827,166785	ATP1A1,ATP2A2,ATP2B1,DDX6,DHX15,EIF2S3,GNAI1,GNAI2,GNAI3,GNB2,HSPA5,HSPA6,HSPD1,KIF5B,MYO1E,NRAS,ENPP1,PSMC1,PSMC2,PSMC3,PSMC5,PSMC6,RAB1A,RAB2A,RAB5A,RAB5B,RALA,RALB,UPF1,SMARCA4,SRP54,HSP90B1,SMARCA5,RUVBL1,SMC3,DDX21,LONP1,RAB9A,KIF23,EIF5B,SMC4,RAD50,KIF20A,TRAP1,ATP8A1,HYOU1,SMC2,GNA13,CLPX,KIF2C,RAB35,HSPA4L,CCT5,RAB21,ATP2C1,ARL8B,TSR1,RAP2C,RAB3C,MMAA
3_Member	GO Molecular Functions	GO:0016818	hydrolase activity, acting on acid anhydrides, in phosphorus-containing anhydrides	-22.8071	-20.0763	60/757	476,488,490,1656,1665,1968,2770,2771,2773,2783,3309,3310,3329,3799,4643,4893,5167,5700,5701,5702,5705,5706,5861,5862,5868,5869,5898,5899,5976,6597,6729,7184,8467,8607,9126,9188,9361,9367,9493,9669,10051,10111,10112,10131,10396,10525,10592,10672,10845,11004,11021,22824,22948,23011,27032,55207,55720,57826,115827,166785	ATP1A1,ATP2A2,ATP2B1,DDX6,DHX15,EIF2S3,GNAI1,GNAI2,GNAI3,GNB2,HSPA5,HSPA6,HSPD1,KIF5B,MYO1E,NRAS,ENPP1,PSMC1,PSMC2,PSMC3,PSMC5,PSMC6,RAB1A,RAB2A,RAB5A,RAB5B,RALA,RALB,UPF1,SMARCA4,SRP54,HSP90B1,SMARCA5,RUVBL1,SMC3,DDX21,LONP1,RAB9A,KIF23,EIF5B,SMC4,RAD50,KIF20A,TRAP1,ATP8A1,HYOU1,SMC2,GNA13,CLPX,KIF2C,RAB35,HSPA4L,CCT5,RAB21,ATP2C1,ARL8B,TSR1,RAP2C,RAB3C,MMAA
3_Member	GO Molecular Functions	GO:0016887	ATP hydrolysis activity	-16.9612	-14.2762	36/360	476,488,490,1656,1665,3309,3310,3329,3799,4643,5700,5701,5702,5705,5706,5976,6597,7184,8467,8607,9126,9188,9361,9493,10051,10111,10112,10131,10396,10525,10592,10845,11004,22824,22948,27032	ATP1A1,ATP2A2,ATP2B1,DDX6,DHX15,HSPA5,HSPA6,HSPD1,KIF5B,MYO1E,PSMC1,PSMC2,PSMC3,PSMC5,PSMC6,UPF1,SMARCA4,HSP90B1,SMARCA5,RUVBL1,SMC3,DDX21,LONP1,KIF23,SMC4,RAD50,KIF20A,TRAP1,ATP8A1,HYOU1,SMC2,CLPX,KIF2C,HSPA4L,CCT5,ATP2C1
4_Summary	GO Molecular Functions	GO:0003779	actin binding	-15.2006	-12.1177	24/439	1729,2037,2316,2318,3688,4301,4430,4628,4629,4641,4642,4645,4646,7408,7430,8826,10788,22837,23022,23499,23603,57530,114793,399687,490,817,4627,4643,4644,6709,6711,7082,8411,9590,23352,1211,2058,2783,2803,3376,4904,6647,7249,10787,22930,23637	DIAPH1,EPB41L2,FLNA,FLNC,ITGB1,AFDN,MYO1B,MYH10,MYH11,MYO1C,MYO1D,MYO5B,MYO6,VASP,EZR,IQGAP1,IQGAP2,COBLL1,PALLD,MACF1,CORO1C,CGN,FMNL2,MYO18A,ATP2B1,CAMK2D,MYH9,MYO1E,MYO5A,SPTAN1,SPTBN1,TJP1,EEA1,AKAP12,UBR4,CLTA,EPRS1,GNB2,GOLGA4,IARS1,YBX1,SOD1,TSC2,NCKAP1,RAB3GAP1,RABGAP1
4_Member	GO Molecular Functions	GO:0003779	actin binding	-15.2006	-12.1177	24/439	1729,2037,2316,2318,3688,4301,4430,4628,4629,4641,4642,4645,4646,7408,7430,8826,10788,22837,23022,23499,23603,57530,114793,399687	DIAPH1,EPB41L2,FLNA,FLNC,ITGB1,AFDN,MYO1B,MYH10,MYH11,MYO1C,MYO1D,MYO5B,MYO6,VASP,EZR,IQGAP1,IQGAP2,COBLL1,PALLD,MACF1,CORO1C,CGN,FMNL2,MYO18A
4_Member	GO Molecular Functions	GO:0051015	actin filament binding	-13.4644	-10.6825	17/215	2316,2318,4301,4430,4628,4629,4641,4642,4645,4646,7430,8826,10788,23499,23603,114793,399687	FLNA,FLNC,AFDN,MYO1B,MYH10,MYH11,MYO1C,MYO1D,MYO5B,MYO6,EZR,IQGAP1,IQGAP2,MACF1,CORO1C,FMNL2,MYO18A
4_Member	GO Molecular Functions	GO:0005516	calmodulin binding	-9.67875	-7.39315	20/200	490,817,4430,4627,4628,4629,4641,4642,4643,4644,4645,4646,6709,6711,7082,8411,8826,9590,10788,23352	ATP2B1,CAMK2D,MYO1B,MYH9,MYH10,MYH11,MYO1C,MYO1D,MYO1E,MYO5A,MYO5B,MYO6,SPTAN1,SPTBN1,TJP1,EEA1,IQGAP1,AKAP12,IQGAP2,UBR4
4_Member	GO Molecular Functions	GO:0000146	microfilament motor activity	-8.85095	-6.62832	9/31	4430,4627,4628,4641,4642,4643,4644,4645,4646	MYO1B,MYH9,MYH10,MYO1C,MYO1D,MYO1E,MYO5A,MYO5B,MYO6
4_Member	GO Molecular Functions	GO:0051020	GTPase binding	-8.08183	-5.95311	22/298	1211,1729,2058,2316,2783,2803,3376,4301,4641,4644,4645,4904,6647,6711,7249,8826,10787,10788,22930,23603,23637,114793	CLTA,DIAPH1,EPRS1,FLNA,GNB2,GOLGA4,IARS1,AFDN,MYO1C,MYO5A,MYO5B,YBX1,SOD1,SPTBN1,TSC2,IQGAP1,NCKAP1,IQGAP2,RAB3GAP1,CORO1C,RABGAP1,FMNL2
4_Member	GO Molecular Functions	GO:0031267	small GTPase binding	-5.13054	-3.38503	10/267	1729,2316,2803,4301,4641,4645,8826,10788,23603,114793	DIAPH1,FLNA,GOLGA4,AFDN,MYO1C,MYO5B,IQGAP1,IQGAP2,CORO1C,FMNL2
5_Summary	GO Molecular Functions	GO:0003774	cytoskeletal motor activity	-14.5606	-11.917	20/111	1778,1781,3799,3832,4430,4627,4628,4629,4641,4642,4643,4644,4645,4646,9126,9493,10112,11004,24137,83658,1063,1639,1729,2332,4131,4134,7430,9793,22948,23291,23499,23637,29127,55207,79187,126206	DYNC1H1,DYNC1I2,KIF5B,KIF11,MYO1B,MYH9,MYH10,MYH11,MYO1C,MYO1D,MYO1E,MYO5A,MYO5B,MYO6,SMC3,KIF23,KIF20A,KIF2C,KIF4A,DYNLRB1,CENPF,DCTN1,DIAPH1,FMR1,MAP1B,MAP4,EZR,CKAP5,CCT5,FBXW11,MACF1,RABGAP1,RACGAP1,ARL8B,FSD1,NLRP5
5_Member	GO Molecular Functions	GO:0003774	cytoskeletal motor activity	-14.5606	-11.917	20/111	1778,1781,3799,3832,4430,4627,4628,4629,4641,4642,4643,4644,4645,4646,9126,9493,10112,11004,24137,83658	DYNC1H1,DYNC1I2,KIF5B,KIF11,MYO1B,MYH9,MYH10,MYH11,MYO1C,MYO1D,MYO1E,MYO5A,MYO5B,MYO6,SMC3,KIF23,KIF20A,KIF2C,KIF4A,DYNLRB1
5_Member	GO Molecular Functions	GO:0015631	tubulin binding	-6.91213	-4.83989	23/376	1063,1639,1729,2332,3799,3832,4131,4134,7430,9126,9493,9793,10112,11004,22948,23291,23499,23637,24137,29127,55207,79187,126206	CENPF,DCTN1,DIAPH1,FMR1,KIF5B,KIF11,MAP1B,MAP4,EZR,SMC3,KIF23,CKAP5,KIF20A,KIF2C,CCT5,FBXW11,MACF1,RABGAP1,KIF4A,RACGAP1,ARL8B,FSD1,NLRP5
5_Member	GO Molecular Functions	GO:0003777	microtubule motor activity	-6.77353	-4.72198	10/67	1778,1781,3799,3832,9126,9493,10112,11004,24137,83658	DYNC1H1,DYNC1I2,KIF5B,KIF11,SMC3,KIF23,KIF20A,KIF2C,KIF4A,DYNLRB1
5_Member	GO Molecular Functions	GO:0008017	microtubule binding	-6.02831	-4.03348	18/272	1063,1639,1729,2332,3799,3832,4131,4134,7430,9493,9793,10112,11004,23291,23499,24137,29127,79187	CENPF,DCTN1,DIAPH1,FMR1,KIF5B,KIF11,MAP1B,MAP4,EZR,KIF23,CKAP5,KIF20A,KIF2C,FBXW11,MACF1,KIF4A,RACGAP1,FSD1
6_Summary	GO Molecular Functions	GO:0016874	ligase activity	-14.1232	-11.5173	23/165	833,1615,2058,2180,2181,2182,3376,3735,4141,5091,6897,8801,8802,8803,10056,10352,25902,51493,51520,55236,55699,57470,79587,51651,54931,1656,1665,5976,9188,9941,23070,25996,27044,79670,6597,8467,8607,9126,10111,399687,1968,3028	CARS1,DARS1,EPRS1,ACSL1,ACSL3,ACSL4,IARS1,KARS1,MARS1,PC,TARS1,SUCLG2,SUCLG1,SUCLA2,FARSB,WARS2,MTHFD1L,RTCB,LARS1,UBA6,IARS2,LRRC47,CARS2,PTRH2,TRMT10C,DDX6,DHX15,UPF1,DDX21,EXOG,CMTR1,REXO2,SND1,TUT7,SMARCA4,SMARCA5,RUVBL1,SMC3,RAD50,MYO18A,EIF2S3,HSD17B10
6_Member	GO Molecular Functions	GO:0016874	ligase activity	-14.1232	-11.5173	23/165	833,1615,2058,2180,2181,2182,3376,3735,4141,5091,6897,8801,8802,8803,10056,10352,25902,51493,51520,55236,55699,57470,79587	CARS1,DARS1,EPRS1,ACSL1,ACSL3,ACSL4,IARS1,KARS1,MARS1,PC,TARS1,SUCLG2,SUCLG1,SUCLA2,FARSB,WARS2,MTHFD1L,RTCB,LARS1,UBA6,IARS2,LRRC47,CARS2
6_Member	GO Molecular Functions	GO:0004812	aminoacyl-tRNA ligase activity	-13.0918	-10.6109	13/41	833,1615,2058,3376,3735,4141,6897,10056,10352,51520,55699,57470,79587	CARS1,DARS1,EPRS1,IARS1,KARS1,MARS1,TARS1,FARSB,WARS2,LARS1,IARS2,LRRC47,CARS2
6_Member	GO Molecular Functions	GO:0016875	ligase activity, forming carbon-oxygen bonds	-13.0918	-10.6109	13/41	833,1615,2058,3376,3735,4141,6897,10056,10352,51520,55699,57470,79587	CARS1,DARS1,EPRS1,IARS1,KARS1,MARS1,TARS1,FARSB,WARS2,LARS1,IARS2,LRRC47,CARS2
6_Member	GO Molecular Functions	GO:0140101	catalytic activity, acting on a tRNA	-8.45396	-6.28745	15/126	833,1615,2058,3376,3735,4141,6897,10056,10352,51520,51651,54931,55699,57470,79587	CARS1,DARS1,EPRS1,IARS1,KARS1,MARS1,TARS1,FARSB,WARS2,LARS1,PTRH2,TRMT10C,IARS2,LRRC47,CARS2
6_Member	GO Molecular Functions	GO:0140098	catalytic activity, acting on RNA	-8.08336	-5.95311	25/380	833,1615,1656,1665,2058,3376,3735,4141,5976,6897,9188,9941,10056,10352,23070,25996,27044,51493,51520,51651,54931,55699,57470,79587,79670	CARS1,DARS1,DDX6,DHX15,EPRS1,IARS1,KARS1,MARS1,UPF1,TARS1,DDX21,EXOG,FARSB,WARS2,CMTR1,REXO2,SND1,RTCB,LARS1,PTRH2,TRMT10C,IARS2,LRRC47,CARS2,TUT7
6_Member	GO Molecular Functions	GO:0140640	catalytic activity, acting on a nucleic acid	-7.81948	-5.70266	31/575	833,1615,1656,1665,2058,3376,3735,4141,5976,6597,6897,8467,8607,9126,9188,9941,10056,10111,10352,23070,25996,27044,51493,51520,51651,54931,55699,57470,79587,79670,399687	CARS1,DARS1,DDX6,DHX15,EPRS1,IARS1,KARS1,MARS1,UPF1,SMARCA4,TARS1,SMARCA5,RUVBL1,SMC3,DDX21,EXOG,FARSB,RAD50,WARS2,CMTR1,REXO2,SND1,RTCB,LARS1,PTRH2,TRMT10C,IARS2,LRRC47,CARS2,TUT7,MYO18A
6_Member	GO Molecular Functions	GO:0000049	tRNA binding	-5.48978	-3.54512	9/72	833,1968,3028,3376,3735,4141,6897,54931,55699	CARS1,EIF2S3,HSD17B10,IARS1,KARS1,MARS1,TARS1,TRMT10C,IARS2
7_Summary	GO Molecular Functions	GO:0048027	mRNA 5'-UTR binding	-12.5708	-10.1162	11/27	2332,4628,4691,6125,6154,6189,6207,10492,10643,10644,22948,1479,1656,1981,1982,3069,3182,4904,5936,6129,6152,6187,6193,6231,7536,8664,9513,26135,26986	FMR1,MYH10,NCL,RPL5,RPL26,RPS3A,RPS13,SYNCRIP,IGF2BP3,IGF2BP2,CCT5,CSTF3,DDX6,EIF4G1,EIF4G2,HDLBP,HNRNPAB,YBX1,RBM4,RPL7,RPL24,RPS2,RPS5,RPS26,SF1,EIF3D,FXR2,SERBP1,PABPC1
7_Member	GO Molecular Functions	GO:0048027	mRNA 5'-UTR binding	-12.5708	-10.1162	11/27	2332,4628,4691,6125,6154,6189,6207,10492,10643,10644,22948	FMR1,MYH10,NCL,RPL5,RPL26,RPS3A,RPS13,SYNCRIP,IGF2BP3,IGF2BP2,CCT5
7_Member	GO Molecular Functions	GO:0003729	mRNA binding	-6.63022	-4.59841	29/582	1479,1656,1981,1982,2332,3069,3182,4628,4691,4904,5936,6125,6129,6152,6154,6187,6189,6193,6207,6231,7536,8664,9513,10492,10643,10644,22948,26135,26986	CSTF3,DDX6,EIF4G1,EIF4G2,FMR1,HDLBP,HNRNPAB,MYH10,NCL,YBX1,RBM4,RPL5,RPL7,RPL24,RPL26,RPS2,RPS3A,RPS5,RPS13,RPS26,SF1,EIF3D,FXR2,SYNCRIP,IGF2BP3,IGF2BP2,CCT5,SERBP1,PABPC1
8_Summary	GO Molecular Functions	GO:0019003	GDP binding	-11.951	-9.52126	15/73	2770,2773,4893,5862,5868,5869,5898,5899,6729,9367,11021,23011,51143,55207,57826,205,1968,2746,2771,5861,8801,9669,10672,50808,51493,55720,58477,115827,166785,2783	GNAI1,GNAI3,NRAS,RAB2A,RAB5A,RAB5B,RALA,RALB,SRP54,RAB9A,RAB35,RAB21,DYNC1LI1,ARL8B,RAP2C,AK4,EIF2S3,GLUD1,GNAI2,RAB1A,SUCLG2,EIF5B,GNA13,AK3,RTCB,TSR1,SRPRB,RAB3C,MMAA,GNB2
8_Member	GO Molecular Functions	GO:0019003	GDP binding	-11.951	-9.52126	15/73	2770,2773,4893,5862,5868,5869,5898,5899,6729,9367,11021,23011,51143,55207,57826	GNAI1,GNAI3,NRAS,RAB2A,RAB5A,RAB5B,RALA,RALB,SRP54,RAB9A,RAB35,RAB21,DYNC1LI1,ARL8B,RAP2C
8_Member	GO Molecular Functions	GO:0019001	guanyl nucleotide binding	-10.2482	-7.92494	29/401	205,1968,2746,2770,2771,2773,4893,5861,5862,5868,5869,5898,5899,6729,8801,9367,9669,10672,11021,23011,50808,51143,51493,55207,55720,57826,58477,115827,166785	AK4,EIF2S3,GLUD1,GNAI1,GNAI2,GNAI3,NRAS,RAB1A,RAB2A,RAB5A,RAB5B,RALA,RALB,SRP54,SUCLG2,RAB9A,EIF5B,GNA13,RAB35,RAB21,AK3,DYNC1LI1,RTCB,ARL8B,TSR1,RAP2C,SRPRB,RAB3C,MMAA
8_Member	GO Molecular Functions	GO:0032561	guanyl ribonucleotide binding	-10.2482	-7.92494	29/401	205,1968,2746,2770,2771,2773,4893,5861,5862,5868,5869,5898,5899,6729,8801,9367,9669,10672,11021,23011,50808,51143,51493,55207,55720,57826,58477,115827,166785	AK4,EIF2S3,GLUD1,GNAI1,GNAI2,GNAI3,NRAS,RAB1A,RAB2A,RAB5A,RAB5B,RALA,RALB,SRP54,SUCLG2,RAB9A,EIF5B,GNA13,RAB35,RAB21,AK3,DYNC1LI1,RTCB,ARL8B,TSR1,RAP2C,SRPRB,RAB3C,MMAA
8_Member	GO Molecular Functions	GO:0005525	GTP binding	-10.1289	-7.82408	28/379	205,1968,2746,2770,2771,2773,4893,5861,5862,5868,5869,5898,5899,6729,8801,9367,9669,10672,11021,23011,50808,51493,55207,55720,57826,58477,115827,166785	AK4,EIF2S3,GLUD1,GNAI1,GNAI2,GNAI3,NRAS,RAB1A,RAB2A,RAB5A,RAB5B,RALA,RALB,SRP54,SUCLG2,RAB9A,EIF5B,GNA13,RAB35,RAB21,AK3,RTCB,ARL8B,TSR1,RAP2C,SRPRB,RAB3C,MMAA
8_Member	GO Molecular Functions	GO:0003925	G protein activity	-8.2943	-6.16283	7/40	5861,5868,5869,5898,5899,55207,57826	RAB1A,RAB5A,RAB5B,RALA,RALB,ARL8B,RAP2C
8_Member	GO Molecular Functions	GO:0003924	GTPase activity	-7.77965	-5.67441	23/337	1968,2770,2771,2773,2783,4893,5861,5862,5868,5869,5898,5899,6729,9367,9669,10672,11021,23011,55207,55720,57826,115827,166785	EIF2S3,GNAI1,GNAI2,GNAI3,GNB2,NRAS,RAB1A,RAB2A,RAB5A,RAB5B,RALA,RALB,SRP54,RAB9A,EIF5B,GNA13,RAB35,RAB21,ARL8B,TSR1,RAP2C,RAB3C,MMAA
9_Summary	GO Molecular Functions	GO:0003743	translation initiation factor activity	-11.7263	-9.32	13/51	1968,1977,1981,1982,3646,8662,8663,8664,8668,8669,9669,27335,253314,23,10102,26986,6134,9513,10643,10644,2332	EIF2S3,EIF4E,EIF4G1,EIF4G2,EIF3E,EIF3B,EIF3C,EIF3D,EIF3I,EIF3J,EIF5B,EIF3K,EIF4E1B,ABCF1,TSFM,PABPC1,RPL10,FXR2,IGF2BP3,IGF2BP2,FMR1
9_Member	GO Molecular Functions	GO:0003743	translation initiation factor activity	-11.7263	-9.32	13/51	1968,1977,1981,1982,3646,8662,8663,8664,8668,8669,9669,27335,253314	EIF2S3,EIF4E,EIF4G1,EIF4G2,EIF3E,EIF3B,EIF3C,EIF3D,EIF3I,EIF3J,EIF5B,EIF3K,EIF4E1B
9_Member	GO Molecular Functions	GO:0008135	translation factor activity, RNA binding	-11.0163	-8.63235	15/84	23,1968,1977,1981,1982,3646,8662,8663,8664,8668,8669,9669,10102,27335,253314	ABCF1,EIF2S3,EIF4E,EIF4G1,EIF4G2,EIF3E,EIF3B,EIF3C,EIF3D,EIF3I,EIF3J,EIF5B,TSFM,EIF3K,EIF4E1B
9_Member	GO Molecular Functions	GO:0090079	translation regulator activity, nucleic acid binding	-10.4234	-8.06056	16/108	23,1968,1977,1981,1982,3646,8662,8663,8664,8668,8669,9669,10102,26986,27335,253314	ABCF1,EIF2S3,EIF4E,EIF4G1,EIF4G2,EIF3E,EIF3B,EIF3C,EIF3D,EIF3I,EIF3J,EIF5B,TSFM,PABPC1,EIF3K,EIF4E1B
9_Member	GO Molecular Functions	GO:0045182	translation regulator activity	-5.93728	-4.0911	11/406	1977,1981,6134,8663,8668,8669,9513,9669,10643,10644,253314	EIF4E,EIF4G1,RPL10,EIF3C,EIF3I,EIF3J,FXR2,EIF5B,IGF2BP3,IGF2BP2,EIF4E1B
9_Member	GO Molecular Functions	GO:0031369	translation initiation factor binding	-3.74605	-1.92225	5/32	1977,1981,2332,8662,8663	EIF4E,EIF4G1,FMR1,EIF3B,EIF3C
10_Summary	GO Molecular Functions	GO:0051082	unfolded protein binding	-9.66321	-7.39315	16/121	821,3301,3309,3310,3329,3337,3998,5479,7184,10131,10525,10845,22948,55757,56886,80273,213,476,1356,2244,4967,6647,7037,10961	CANX,DNAJA1,HSPA5,HSPA6,HSPD1,DNAJB1,LMAN1,PPIB,HSP90B1,TRAP1,HYOU1,CLPX,CCT5,UGGT2,UGGT1,GRPEL1,ALB,ATP1A1,CP,FGB,OGDH,SOD1,TFRC,ERP29
10_Member	GO Molecular Functions	GO:0051082	unfolded protein binding	-9.66321	-7.39315	16/121	821,3301,3309,3310,3329,3337,3998,5479,7184,10131,10525,10845,22948,55757,56886,80273	CANX,DNAJA1,HSPA5,HSPA6,HSPD1,DNAJB1,LMAN1,PPIB,HSP90B1,TRAP1,HYOU1,CLPX,CCT5,UGGT2,UGGT1,GRPEL1
10_Member	GO Molecular Functions	GO:0051087	chaperone binding	-8.52631	-6.34644	14/106	213,476,1356,2244,3301,3309,3329,3337,4967,6647,7037,10525,10961,80273	ALB,ATP1A1,CP,FGB,DNAJA1,HSPA5,HSPD1,DNAJB1,OGDH,SOD1,TFRC,HYOU1,ERP29,GRPEL1
11_Summary	GO Molecular Functions	GO:0016491	oxidoreductase activity	-9.48422	-7.23056	39/736	34,36,37,217,1356,1666,1737,2109,2746,3028,3033,3163,3292,3295,3418,3419,3420,3712,4200,4329,4513,4710,4718,4967,5162,5743,5832,6647,8659,9601,10493,10587,10954,11112,25902,28976,51060,51075,51170,23408	ACADM,ACADSB,ACADVL,ALDH2,CP,DECR1,DLAT,ETFB,GLUD1,HSD17B10,HADH,HMOX2,HSD17B1,HSD17B4,IDH2,IDH3A,IDH3B,IVD,ME2,ALDH6A1,COX2,NDUFB4,NDUFC2,OGDH,PDHB,PTGS2,ALDH18A1,SOD1,ALDH4A1,PDIA4,VAT1,TXNRD2,PDIA5,HIBADH,MTHFD1L,ACAD9,TXNDC12,TMX2,HSD17B11,SIRT5
11_Member	GO Molecular Functions	GO:0016491	oxidoreductase activity	-9.48422	-7.23056	39/736	34,36,37,217,1356,1666,1737,2109,2746,3028,3033,3163,3292,3295,3418,3419,3420,3712,4200,4329,4513,4710,4718,4967,5162,5743,5832,6647,8659,9601,10493,10587,10954,11112,25902,28976,51060,51075,51170	ACADM,ACADSB,ACADVL,ALDH2,CP,DECR1,DLAT,ETFB,GLUD1,HSD17B10,HADH,HMOX2,HSD17B1,HSD17B4,IDH2,IDH3A,IDH3B,IVD,ME2,ALDH6A1,COX2,NDUFB4,NDUFC2,OGDH,PDHB,PTGS2,ALDH18A1,SOD1,ALDH4A1,PDIA4,VAT1,TXNRD2,PDIA5,HIBADH,MTHFD1L,ACAD9,TXNDC12,TMX2,HSD17B11
11_Member	GO Molecular Functions	GO:0051287	NAD binding	-6.80137	-4.7396	9/51	217,2746,3033,3418,3419,3420,4200,11112,23408	ALDH2,GLUD1,HADH,IDH2,IDH3A,IDH3B,ME2,HIBADH,SIRT5
11_Member	GO Molecular Functions	GO:0016616	oxidoreductase activity, acting on the CH-OH group of donors, NAD or NADP as acceptor	-4.26514	-2.39966	10/126	3028,3033,3292,3295,3418,3419,3420,4200,11112,51170	HSD17B10,HADH,HSD17B1,HSD17B4,IDH2,IDH3A,IDH3B,ME2,HIBADH,HSD17B11
11_Member	GO Molecular Functions	GO:0016614	oxidoreductase activity, acting on CH-OH group of donors	-3.93321	-2.09328	10/138	3028,3033,3292,3295,3418,3419,3420,4200,11112,51170	HSD17B10,HADH,HSD17B1,HSD17B4,IDH2,IDH3A,IDH3B,ME2,HIBADH,HSD17B11
12_Summary	GO Molecular Functions	GO:0008289	lipid binding	-9.02922	-6.79135	40/797	161,173,174,213,301,306,307,308,311,335,336,337,345,476,1629,3069,3292,3329,3708,4131,4240,4430,4643,5104,5536,6711,6840,8411,8826,10788,11021,26509,27236,27243,29127,29886,57017,114882,114884,253725	AP2A2,AFM,AFP,ALB,ANXA1,ANXA3,ANXA4,ANXA5,ANXA11,APOA1,APOA2,APOA4,APOC3,ATP1A1,DBT,HDLBP,HSD17B1,HSPD1,ITPR1,MAP1B,MFGE8,MYO1B,MYO1E,SERPINA5,PPP5C,SPTBN1,SVIL,EEA1,IQGAP1,IQGAP2,RAB35,MYOF,ARFIP1,CHMP2A,RACGAP1,SNX8,COQ9,OSBPL8,OSBPL10,WASHC2C
12_Member	GO Molecular Functions	GO:0008289	lipid binding	-9.02922	-6.79135	40/797	161,173,174,213,301,306,307,308,311,335,336,337,345,476,1629,3069,3292,3329,3708,4131,4240,4430,4643,5104,5536,6711,6840,8411,8826,10788,11021,26509,27236,27243,29127,29886,57017,114882,114884,253725	AP2A2,AFM,AFP,ALB,ANXA1,ANXA3,ANXA4,ANXA5,ANXA11,APOA1,APOA2,APOA4,APOC3,ATP1A1,DBT,HDLBP,HSD17B1,HSPD1,ITPR1,MAP1B,MFGE8,MYO1B,MYO1E,SERPINA5,PPP5C,SPTBN1,SVIL,EEA1,IQGAP1,IQGAP2,RAB35,MYOF,ARFIP1,CHMP2A,RACGAP1,SNX8,COQ9,OSBPL8,OSBPL10,WASHC2C
12_Member	GO Molecular Functions	GO:0005543	phospholipid binding	-8.70755	-6.49965	29/467	301,306,307,308,311,335,336,337,345,3708,4131,4240,4430,4643,5104,6711,6840,8411,8826,10788,11021,26509,27236,27243,29127,29886,114882,114884,253725	ANXA1,ANXA3,ANXA4,ANXA5,ANXA11,APOA1,APOA2,APOA4,APOC3,ITPR1,MAP1B,MFGE8,MYO1B,MYO1E,SERPINA5,SPTBN1,SVIL,EEA1,IQGAP1,IQGAP2,RAB35,MYOF,ARFIP1,CHMP2A,RACGAP1,SNX8,OSBPL8,OSBPL10,WASHC2C
12_Member	GO Molecular Functions	GO:0035091	phosphatidylinositol binding	-3.74782	-2.27499	7/273	3708,4430,4643,8411,8826,10788,114882	ITPR1,MYO1B,MYO1E,EEA1,IQGAP1,IQGAP2,OSBPL8
13_Summary	GO Molecular Functions	GO:0031072	heat shock protein binding	-8.60058	-6.40691	15/123	335,336,1020,1457,3301,3309,3310,3337,4967,5536,6767,7037,7249,10963,55898	APOA1,APOA2,CDK5,CSNK2A1,DNAJA1,HSPA5,HSPA6,DNAJB1,OGDH,PPP5C,ST13,TFRC,TSC2,STIP1,UNC45A
13_Member	GO Molecular Functions	GO:0031072	heat shock protein binding	-8.60058	-6.40691	15/123	335,336,1020,1457,3301,3309,3310,3337,4967,5536,6767,7037,7249,10963,55898	APOA1,APOA2,CDK5,CSNK2A1,DNAJA1,HSPA5,HSPA6,DNAJB1,OGDH,PPP5C,ST13,TFRC,TSC2,STIP1,UNC45A
14_Summary	GO Molecular Functions	GO:0036402	proteasome-activating activity	-8.32464	-6.1711	4/6	5700,5701,5702,5706	PSMC1,PSMC2,PSMC3,PSMC6
14_Member	GO Molecular Functions	GO:0036402	proteasome-activating activity	-8.32464	-6.1711	4/6	5700,5701,5702,5706	PSMC1,PSMC2,PSMC3,PSMC6
15_Summary	GO Molecular Functions	GO:0042803	protein homodimerization activity	-7.61974	-5.52578	34/686	22,335,336,337,817,1063,2040,2058,2316,2332,3292,3295,3315,3728,3735,3815,4627,5167,5713,5743,6421,7037,7249,8411,9370,9513,10587,10961,25902,57017,80273,133686,166785,493856	ABCB7,APOA1,APOA2,APOA4,CAMK2D,CENPF,STOM,EPRS1,FLNA,FMR1,HSD17B1,HSD17B4,HSPB1,JUP,KARS1,KIT,MYH9,ENPP1,PSMD7,PTGS2,SFPQ,TFRC,TSC2,EEA1,ADIPOQ,FXR2,TXNRD2,ERP29,MTHFD1L,COQ9,GRPEL1,NADK2,MMAA,CISD2
15_Member	GO Molecular Functions	GO:0042803	protein homodimerization activity	-7.61974	-5.52578	34/686	22,335,336,337,817,1063,2040,2058,2316,2332,3292,3295,3315,3728,3735,3815,4627,5167,5713,5743,6421,7037,7249,8411,9370,9513,10587,10961,25902,57017,80273,133686,166785,493856	ABCB7,APOA1,APOA2,APOA4,CAMK2D,CENPF,STOM,EPRS1,FLNA,FMR1,HSD17B1,HSD17B4,HSPB1,JUP,KARS1,KIT,MYH9,ENPP1,PSMD7,PTGS2,SFPQ,TFRC,TSC2,EEA1,ADIPOQ,FXR2,TXNRD2,ERP29,MTHFD1L,COQ9,GRPEL1,NADK2,MMAA,CISD2
16_Summary	GO Molecular Functions	GO:0016620	oxidoreductase activity, acting on the aldehyde or oxo group of donors, NAD or NADP as acceptor	-7.53531	-5.4739	6/38	217,1737,4329,4967,5162,8659,2109,3420,4200,4718	ALDH2,DLAT,ALDH6A1,OGDH,PDHB,ALDH4A1,ETFB,IDH3B,ME2,NDUFC2
16_Member	GO Molecular Functions	GO:0016620	oxidoreductase activity, acting on the aldehyde or oxo group of donors, NAD or NADP as acceptor	-7.53531	-5.4739	6/38	217,1737,4329,4967,5162,8659	ALDH2,DLAT,ALDH6A1,OGDH,PDHB,ALDH4A1
16_Member	GO Molecular Functions	GO:0016903	oxidoreductase activity, acting on the aldehyde or oxo group of donors	-7.01864	-5.04118	6/46	217,1737,4329,4967,5162,8659	ALDH2,DLAT,ALDH6A1,OGDH,PDHB,ALDH4A1
16_Member	GO Molecular Functions	GO:0009055	electron transfer activity	-4.47562	-2.86247	6/124	217,2109,3420,4200,4718,8659	ALDH2,ETFB,IDH3B,ME2,NDUFC2,ALDH4A1
17_Summary	GO Molecular Functions	GO:0043531	ADP binding	-7.1378	-5.05484	8/34	2746,4627,4628,4646,5536,8607,9361,399687	GLUD1,MYH9,MYH10,MYO6,PPP5C,RUVBL1,LONP1,MYO18A
17_Member	GO Molecular Functions	GO:0043531	ADP binding	-7.1378	-5.05484	8/34	2746,4627,4628,4646,5536,8607,9361,399687	GLUD1,MYH9,MYH10,MYO6,PPP5C,RUVBL1,LONP1,MYO18A
18_Summary	GO Molecular Functions	GO:0098631	cell adhesion mediator activity	-6.82627	-4.87611	7/64	301,1832,3688,3728,3875,11187,23022,3856,11113	ANXA1,DSP,ITGB1,JUP,KRT18,PKP3,PALLD,KRT8,CIT
18_Member	GO Molecular Functions	GO:0098631	cell adhesion mediator activity	-6.82627	-4.87611	7/64	301,1832,3688,3728,3875,11187,23022	ANXA1,DSP,ITGB1,JUP,KRT18,PKP3,PALLD
18_Member	GO Molecular Functions	GO:0098632	cell-cell adhesion mediator activity	-5.96541	-4.11289	6/54	301,1832,3728,3875,11187,23022	ANXA1,DSP,JUP,KRT18,PKP3,PALLD
18_Member	GO Molecular Functions	GO:0098641	cadherin binding involved in cell-cell adhesion	-3.74263	-2.27245	3/18	301,3875,11187	ANXA1,KRT18,PKP3
18_Member	GO Molecular Functions	GO:0097110	scaffold protein binding	-3.0856	-1.72691	4/67	1832,3856,3875,11113	DSP,KRT8,KRT18,CIT
19_Summary	GO Molecular Functions	GO:0055102	lipase inhibitor activity	-6.6433	-4.60172	6/17	301,306,307,308,336,345,311,805,4642,57402	ANXA1,ANXA3,ANXA4,ANXA5,APOA2,APOC3,ANXA11,CALM2,MYO1D,S100A14
19_Member	GO Molecular Functions	GO:0055102	lipase inhibitor activity	-6.6433	-4.60172	6/17	301,306,307,308,336,345	ANXA1,ANXA3,ANXA4,ANXA5,APOA2,APOC3
19_Member	GO Molecular Functions	GO:0048306	calcium-dependent protein binding	-3.21384	-1.48786	7/86	301,306,307,311,805,4642,57402	ANXA1,ANXA3,ANXA4,ANXA11,CALM2,MYO1D,S100A14
20_Summary	GO Molecular Functions	GO:0070325	lipoprotein particle receptor binding	-6.39413	-4.38121	7/29	335,336,345,1213,3301,7184,23184,337,114882,114884,476,3292,3708	APOA1,APOA2,APOC3,CLTC,DNAJA1,HSP90B1,MESD,APOA4,OSBPL8,OSBPL10,ATP1A1,HSD17B1,ITPR1
20_Member	GO Molecular Functions	GO:0070325	lipoprotein particle receptor binding	-6.39413	-4.38121	7/29	335,336,345,1213,3301,7184,23184	APOA1,APOA2,APOC3,CLTC,DNAJA1,HSP90B1,MESD
20_Member	GO Molecular Functions	GO:0015485	cholesterol binding	-3.73805	-1.92225	6/50	335,336,337,345,114882,114884	APOA1,APOA2,APOA4,APOC3,OSBPL8,OSBPL10
20_Member	GO Molecular Functions	GO:0005496	steroid binding	-3.54621	-1.74767	8/100	335,336,337,345,476,3292,114882,114884	APOA1,APOA2,APOA4,APOC3,ATP1A1,HSD17B1,OSBPL8,OSBPL10
20_Member	GO Molecular Functions	GO:0032934	sterol binding	-3.30087	-1.56033	6/60	335,336,337,345,114882,114884	APOA1,APOA2,APOA4,APOC3,OSBPL8,OSBPL10
20_Member	GO Molecular Functions	GO:0043178	alcohol binding	-3.12447	-1.42621	7/89	335,336,337,345,3708,114882,114884	APOA1,APOA2,APOA4,APOC3,ITPR1,OSBPL8,OSBPL10

## Sheet: Down in vivo GO CC
Table S8. Lists of enriched GO terms of cellular components for differentially abundant proteins found less abundant in in vivo-derived embryos than in vitro-produced embryos at each stage of development.
GroupID	Category	Term	Description	LogP	Log(q-value)	InTerm_InList	Genes	Symbols
1_Summary	GO Cellular Components	GO:0005925	focal adhesion	-39.967	-36.6777	63/421	301,308,1213,1466,1499,2017,2037,2316,2318,2783,3309,3315,3383,3655,3678,3688,3691,3728,4627,5339,5479,5898,6122,6124,6125,6128,6129,6130,6143,6146,6156,6181,6187,6189,6191,6193,6202,6205,6207,6218,6223,6730,6840,7184,7408,7430,8675,8826,9349,9493,9590,10211,10525,10672,10787,23011,23022,23385,23603,25996,26986,57669,79026	ANXA1,ANXA5,CLTC,CSRP2,CTNNB1,CTTN,EPB41L2,FLNA,FLNC,GNB2,HSPA5,HSPB1,ICAM1,ITGA6,ITGA5,ITGB1,ITGB4,JUP,MYH9,PLEC,PPIB,RALA,RPL3,RPL4,RPL5,RPL6,RPL7,RPL7A,RPL19,RPL22,RPL30,RPLP2,RPS2,RPS3A,RPS4X,RPS5,RPS8,RPS11,RPS13,RPS17,RPS19,SRP68,SVIL,HSP90B1,VASP,EZR,STX16,IQGAP1,RPL23,KIF23,AKAP12,FLOT1,HYOU1,GNA13,NCKAP1,RAB21,PALLD,NCSTN,CORO1C,REXO2,PABPC1,EPB41L5,AHNAK
1_Member	GO Cellular Components	GO:0005925	focal adhesion	-39.967	-36.6777	63/421	301,308,1213,1466,1499,2017,2037,2316,2318,2783,3309,3315,3383,3655,3678,3688,3691,3728,4627,5339,5479,5898,6122,6124,6125,6128,6129,6130,6143,6146,6156,6181,6187,6189,6191,6193,6202,6205,6207,6218,6223,6730,6840,7184,7408,7430,8675,8826,9349,9493,9590,10211,10525,10672,10787,23011,23022,23385,23603,25996,26986,57669,79026	ANXA1,ANXA5,CLTC,CSRP2,CTNNB1,CTTN,EPB41L2,FLNA,FLNC,GNB2,HSPA5,HSPB1,ICAM1,ITGA6,ITGA5,ITGB1,ITGB4,JUP,MYH9,PLEC,PPIB,RALA,RPL3,RPL4,RPL5,RPL6,RPL7,RPL7A,RPL19,RPL22,RPL30,RPLP2,RPS2,RPS3A,RPS4X,RPS5,RPS8,RPS11,RPS13,RPS17,RPS19,SRP68,SVIL,HSP90B1,VASP,EZR,STX16,IQGAP1,RPL23,KIF23,AKAP12,FLOT1,HYOU1,GNA13,NCKAP1,RAB21,PALLD,NCSTN,CORO1C,REXO2,PABPC1,EPB41L5,AHNAK
1_Member	GO Cellular Components	GO:0030055	cell-substrate junction	-39.399	-36.4107	63/430	301,308,1213,1466,1499,2017,2037,2316,2318,2783,3309,3315,3383,3655,3678,3688,3691,3728,4627,5339,5479,5898,6122,6124,6125,6128,6129,6130,6143,6146,6156,6181,6187,6189,6191,6193,6202,6205,6207,6218,6223,6730,6840,7184,7408,7430,8675,8826,9349,9493,9590,10211,10525,10672,10787,23011,23022,23385,23603,25996,26986,57669,79026	ANXA1,ANXA5,CLTC,CSRP2,CTNNB1,CTTN,EPB41L2,FLNA,FLNC,GNB2,HSPA5,HSPB1,ICAM1,ITGA6,ITGA5,ITGB1,ITGB4,JUP,MYH9,PLEC,PPIB,RALA,RPL3,RPL4,RPL5,RPL6,RPL7,RPL7A,RPL19,RPL22,RPL30,RPLP2,RPS2,RPS3A,RPS4X,RPS5,RPS8,RPS11,RPS13,RPS17,RPS19,SRP68,SVIL,HSP90B1,VASP,EZR,STX16,IQGAP1,RPL23,KIF23,AKAP12,FLOT1,HYOU1,GNA13,NCKAP1,RAB21,PALLD,NCSTN,CORO1C,REXO2,PABPC1,EPB41L5,AHNAK
2_Summary	GO Cellular Components	GO:1990904	ribonucleoprotein complex	-38.2925	-35.4802	78/742	988,1656,1665,1977,1981,2058,2332,3028,3069,3182,3189,3646,3921,4628,4691,4904,5687,5976,6122,6124,6125,6128,6129,6130,6134,6135,6137,6143,6144,6146,6152,6154,6156,6157,6158,6181,6187,6189,6191,6193,6194,6202,6205,6206,6207,6218,6223,6227,6231,6627,6633,6729,6730,6731,7536,8607,8662,8663,8664,8668,8669,8826,9045,9092,9349,9513,10199,10250,10262,10492,10594,11187,26986,27044,27335,54931,55720,5753…	CDC5L,DDX6,DHX15,EIF4E,EIF4G1,EPRS1,FMR1,HSD17B10,HDLBP,HNRNPAB,HNRNPH3,EIF3E,RPSA,MYH10,NCL,YBX1,PSMA6,UPF1,RPL3,RPL4,RPL5,RPL6,RPL7,RPL7A,RPL10,RPL11,RPL13,RPL19,RPL21,RPL22,RPL24,RPL26,RPL30,RPL27A,RPL28,RPLP2,RPS2,RPS3A,RPS4X,RPS5,RPS6,RPS8,RPS11,RPS12,RPS13,RPS17,RPS19,RPS21,RPS26,SNRPA1,SNRPD2,SRP54,SRP68,SRP72,SF1,RUVBL1,EIF3B,EIF3C,EIF3D,EIF3I,EIF3J,IQGAP1,RPL14,SART1,RPL23,FXR2,MPHOSPH10…
2_Member	GO Cellular Components	GO:1990904	ribonucleoprotein complex	-38.2925	-35.4802	78/742	988,1656,1665,1977,1981,2058,2332,3028,3069,3182,3189,3646,3921,4628,4691,4904,5687,5976,6122,6124,6125,6128,6129,6130,6134,6135,6137,6143,6144,6146,6152,6154,6156,6157,6158,6181,6187,6189,6191,6193,6194,6202,6205,6206,6207,6218,6223,6227,6231,6627,6633,6729,6730,6731,7536,8607,8662,8663,8664,8668,8669,8826,9045,9092,9349,9513,10199,10250,10262,10492,10594,11187,26986,27044,27335,54931,55720,57532	CDC5L,DDX6,DHX15,EIF4E,EIF4G1,EPRS1,FMR1,HSD17B10,HDLBP,HNRNPAB,HNRNPH3,EIF3E,RPSA,MYH10,NCL,YBX1,PSMA6,UPF1,RPL3,RPL4,RPL5,RPL6,RPL7,RPL7A,RPL10,RPL11,RPL13,RPL19,RPL21,RPL22,RPL24,RPL26,RPL30,RPL27A,RPL28,RPLP2,RPS2,RPS3A,RPS4X,RPS5,RPS6,RPS8,RPS11,RPS12,RPS13,RPS17,RPS19,RPS21,RPS26,SNRPA1,SNRPD2,SRP54,SRP68,SRP72,SF1,RUVBL1,EIF3B,EIF3C,EIF3D,EIF3I,EIF3J,IQGAP1,RPL14,SART1,RPL23,FXR2,MPHOSPH10…
2_Member	GO Cellular Components	GO:0022626	cytosolic ribosome	-35.5331	-32.8458	35/103	3921,6122,6124,6125,6128,6129,6130,6134,6135,6137,6143,6144,6146,6152,6154,6156,6157,6158,6181,6187,6189,6191,6193,6194,6202,6205,6206,6207,6218,6223,6227,6231,9045,9349,9513	RPSA,RPL3,RPL4,RPL5,RPL6,RPL7,RPL7A,RPL10,RPL11,RPL13,RPL19,RPL21,RPL22,RPL24,RPL26,RPL30,RPL27A,RPL28,RPLP2,RPS2,RPS3A,RPS4X,RPS5,RPS6,RPS8,RPS11,RPS12,RPS13,RPS17,RPS19,RPS21,RPS26,RPL14,RPL23,FXR2
2_Member	GO Cellular Components	GO:0005840	ribosome	-28.0497	-25.5385	40/229	821,3921,6122,6124,6125,6128,6129,6130,6134,6135,6137,6143,6144,6146,6152,6154,6156,6157,6158,6181,6187,6189,6191,6193,6194,6202,6205,6206,6207,6218,6223,6227,6231,6238,6730,7536,9045,9349,9513,57532	CANX,RPSA,RPL3,RPL4,RPL5,RPL6,RPL7,RPL7A,RPL10,RPL11,RPL13,RPL19,RPL21,RPL22,RPL24,RPL26,RPL30,RPL27A,RPL28,RPLP2,RPS2,RPS3A,RPS4X,RPS5,RPS6,RPS8,RPS11,RPS12,RPS13,RPS17,RPS19,RPS21,RPS26,RRBP1,SRP68,SF1,RPL14,RPL23,FXR2,NUFIP2
2_Member	GO Cellular Components	GO:0044391	ribosomal subunit	-25.8221	-23.3779	35/185	3921,6122,6124,6125,6128,6129,6130,6134,6135,6137,6143,6144,6146,6152,6154,6156,6157,6158,6181,6187,6189,6191,6193,6194,6202,6205,6206,6207,6218,6223,6227,6231,9045,9349,9513	RPSA,RPL3,RPL4,RPL5,RPL6,RPL7,RPL7A,RPL10,RPL11,RPL13,RPL19,RPL21,RPL22,RPL24,RPL26,RPL30,RPL27A,RPL28,RPLP2,RPS2,RPS3A,RPS4X,RPS5,RPS6,RPS8,RPS11,RPS12,RPS13,RPS17,RPS19,RPS21,RPS26,RPL14,RPL23,FXR2
2_Member	GO Cellular Components	GO:0022625	cytosolic large ribosomal subunit	-22.1964	-19.9071	21/58	6122,6124,6125,6128,6129,6130,6134,6135,6137,6143,6144,6146,6152,6154,6156,6157,6158,6181,9045,9349,9513	RPL3,RPL4,RPL5,RPL6,RPL7,RPL7A,RPL10,RPL11,RPL13,RPL19,RPL21,RPL22,RPL24,RPL26,RPL30,RPL27A,RPL28,RPLP2,RPL14,RPL23,FXR2
2_Member	GO Cellular Components	GO:0015934	large ribosomal subunit	-15.5443	-13.3689	21/113	6122,6124,6125,6128,6129,6130,6134,6135,6137,6143,6144,6146,6152,6154,6156,6157,6158,6181,9045,9349,9513	RPL3,RPL4,RPL5,RPL6,RPL7,RPL7A,RPL10,RPL11,RPL13,RPL19,RPL21,RPL22,RPL24,RPL26,RPL30,RPL27A,RPL28,RPLP2,RPL14,RPL23,FXR2
2_Member	GO Cellular Components	GO:0005844	polysome	-15.3551	-13.2119	17/65	1981,2332,3069,4628,5687,6128,6130,6135,6143,6152,6156,6191,6194,6227,6231,9513,57532	EIF4G1,FMR1,HDLBP,MYH10,PSMA6,RPL6,RPL7A,RPL11,RPL19,RPL24,RPL30,RPS4X,RPS6,RPS21,RPS26,FXR2,NUFIP2
2_Member	GO Cellular Components	GO:0042788	polysomal ribosome	-8.85095	-7.17437	9/31	6128,6130,6135,6143,6152,6156,6227,6231,57532	RPL6,RPL7A,RPL11,RPL19,RPL24,RPL30,RPS21,RPS26,NUFIP2
3_Summary	GO Cellular Components	GO:0005759	mitochondrial matrix	-32.3933	-29.8029	59/483	34,36,37,205,217,384,1431,1629,1666,1737,1892,2109,2746,2806,3028,3033,3329,3418,3419,3420,3712,3735,4200,4329,4967,5019,5091,5162,5165,6647,8659,8801,8802,8803,9361,10102,10131,10352,10449,10587,10845,11112,23408,23597,25902,25996,26275,27349,50808,51805,54931,55347,55379,55699,79587,80273,133686,166785,326625	ACADM,ACADSB,ACADVL,AK4,ALDH2,ARG2,CS,DBT,DECR1,DLAT,ECHS1,ETFB,GLUD1,GOT2,HSD17B10,HADH,HSPD1,IDH2,IDH3A,IDH3B,IVD,KARS1,ME2,ALDH6A1,OGDH,OXCT1,PC,PDHB,PDK3,SOD1,ALDH4A1,SUCLG2,SUCLG1,SUCLA2,LONP1,TSFM,TRAP1,WARS2,ACAA2,TXNRD2,CLPX,HIBADH,SIRT5,ACOT9,MTHFD1L,REXO2,HIBCH,MCAT,AK3,COQ3,TRMT10C,ABHD10,LRRC59,IARS2,CARS2,GRPEL1,NADK2,MMAA,MMAB
3_Member	GO Cellular Components	GO:0005759	mitochondrial matrix	-32.3933	-29.8029	59/483	34,36,37,205,217,384,1431,1629,1666,1737,1892,2109,2746,2806,3028,3033,3329,3418,3419,3420,3712,3735,4200,4329,4967,5019,5091,5162,5165,6647,8659,8801,8802,8803,9361,10102,10131,10352,10449,10587,10845,11112,23408,23597,25902,25996,26275,27349,50808,51805,54931,55347,55379,55699,79587,80273,133686,166785,326625	ACADM,ACADSB,ACADVL,AK4,ALDH2,ARG2,CS,DBT,DECR1,DLAT,ECHS1,ETFB,GLUD1,GOT2,HSD17B10,HADH,HSPD1,IDH2,IDH3A,IDH3B,IVD,KARS1,ME2,ALDH6A1,OGDH,OXCT1,PC,PDHB,PDK3,SOD1,ALDH4A1,SUCLG2,SUCLG1,SUCLA2,LONP1,TSFM,TRAP1,WARS2,ACAA2,TXNRD2,CLPX,HIBADH,SIRT5,ACOT9,MTHFD1L,REXO2,HIBCH,MCAT,AK3,COQ3,TRMT10C,ABHD10,LRRC59,IARS2,CARS2,GRPEL1,NADK2,MMAA,MMAB
4_Summary	GO Cellular Components	GO:0042470	melanosome	-24.6786	-22.3435	28/109	311,476,821,1213,1267,2040,3309,3688,4629,4644,5479,5861,5862,5868,5869,6510,6520,6856,7037,7184,9367,9601,10211,10672,10961,11021,23385,27044	ANXA11,ATP1A1,CANX,CLTC,CNP,STOM,HSPA5,ITGB1,MYH11,MYO5A,PPIB,RAB1A,RAB2A,RAB5A,RAB5B,SLC1A5,SLC3A2,SYPL1,TFRC,HSP90B1,RAB9A,PDIA4,FLOT1,GNA13,ERP29,RAB35,NCSTN,SND1
4_Member	GO Cellular Components	GO:0042470	melanosome	-24.6786	-22.3435	28/109	311,476,821,1213,1267,2040,3309,3688,4629,4644,5479,5861,5862,5868,5869,6510,6520,6856,7037,7184,9367,9601,10211,10672,10961,11021,23385,27044	ANXA11,ATP1A1,CANX,CLTC,CNP,STOM,HSPA5,ITGB1,MYH11,MYO5A,PPIB,RAB1A,RAB2A,RAB5A,RAB5B,SLC1A5,SLC3A2,SYPL1,TFRC,HSP90B1,RAB9A,PDIA4,FLOT1,GNA13,ERP29,RAB35,NCSTN,SND1
4_Member	GO Cellular Components	GO:0048770	pigment granule	-24.6786	-22.3435	28/109	311,476,821,1213,1267,2040,3309,3688,4629,4644,5479,5861,5862,5868,5869,6510,6520,6856,7037,7184,9367,9601,10211,10672,10961,11021,23385,27044	ANXA11,ATP1A1,CANX,CLTC,CNP,STOM,HSPA5,ITGB1,MYH11,MYO5A,PPIB,RAB1A,RAB2A,RAB5A,RAB5B,SLC1A5,SLC3A2,SYPL1,TFRC,HSP90B1,RAB9A,PDIA4,FLOT1,GNA13,ERP29,RAB35,NCSTN,SND1
5_Summary	GO Cellular Components	GO:0022624	proteasome accessory complex	-17.16	-14.9121	13/23	5700,5701,5702,5705,5706,5707,5708,5709,5710,5711,5713,5717,10213,3315,5687,1,47,161,327,1729,1832,3310,3728,5265,6515,10120,23352,29099,51143,197,213,335,1778,2244,3699,3827,6709,7276,10493,23071,805,817,1457,1459,1977,2332,2959,3708,4646,6400,8607,10956,23291,51112,51493,51637,54623,55294,60684,253314	PSMC1,PSMC2,PSMC3,PSMC5,PSMC6,PSMD1,PSMD2,PSMD3,PSMD4,PSMD5,PSMD7,PSMD11,PSMD14,HSPB1,PSMA6,A1BG,ACLY,AP2A2,APEH,DIAPH1,DSP,HSPA6,JUP,SERPINA1,SLC2A3,ACTR1B,UBR4,COMMD9,DYNC1LI1,AHSG,ALB,APOA1,DYNC1H1,FGB,ITIH3,KNG1,SPTAN1,TTR,VAT1,ERP44,CALM2,CAMK2D,CSNK2A1,CSNK2A2,EIF4E,FMR1,GTF2B,ITPR1,MYO6,SEL1L,RUVBL1,OS9,FBXW11,TRAPPC12,RTCB,RTRAF,PAF1,FBXW7,TRAPPC11,EIF4E1B
5_Member	GO Cellular Components	GO:0022624	proteasome accessory complex	-17.16	-14.9121	13/23	5700,5701,5702,5705,5706,5707,5708,5709,5710,5711,5713,5717,10213	PSMC1,PSMC2,PSMC3,PSMC5,PSMC6,PSMD1,PSMD2,PSMD3,PSMD4,PSMD5,PSMD7,PSMD11,PSMD14
5_Member	GO Cellular Components	GO:0005838	proteasome regulatory particle	-16.71	-14.4998	12/19	5700,5701,5702,5705,5706,5707,5708,5709,5710,5713,5717,10213	PSMC1,PSMC2,PSMC3,PSMC5,PSMC6,PSMD1,PSMD2,PSMD3,PSMD4,PSMD7,PSMD11,PSMD14
5_Member	GO Cellular Components	GO:0000502	proteasome complex	-13.4194	-11.3605	15/59	3315,5687,5700,5701,5702,5705,5706,5707,5708,5709,5710,5711,5713,5717,10213	HSPB1,PSMA6,PSMC1,PSMC2,PSMC3,PSMC5,PSMC6,PSMD1,PSMD2,PSMD3,PSMD4,PSMD5,PSMD7,PSMD11,PSMD14
5_Member	GO Cellular Components	GO:0008540	proteasome regulatory particle, base subcomplex	-13.2825	-11.2484	8/9	5700,5701,5702,5705,5706,5707,5708,5710	PSMC1,PSMC2,PSMC3,PSMC5,PSMC6,PSMD1,PSMD2,PSMD4
5_Member	GO Cellular Components	GO:1905369	endopeptidase complex	-11.2561	-9.36468	15/81	3315,5687,5700,5701,5702,5705,5706,5707,5708,5709,5710,5711,5713,5717,10213	HSPB1,PSMA6,PSMC1,PSMC2,PSMC3,PSMC5,PSMC6,PSMD1,PSMD2,PSMD3,PSMD4,PSMD5,PSMD7,PSMD11,PSMD14
5_Member	GO Cellular Components	GO:0101002	ficolin-1-rich granule	-11.183	-9.30856	21/185	1,47,161,327,1729,1832,3310,3728,5265,5701,5702,5708,5709,5713,5717,6515,10120,10213,23352,29099,51143	A1BG,ACLY,AP2A2,APEH,DIAPH1,DSP,HSPA6,JUP,SERPINA1,PSMC2,PSMC3,PSMD2,PSMD3,PSMD7,PSMD11,SLC2A3,ACTR1B,PSMD14,UBR4,COMMD9,DYNC1LI1
5_Member	GO Cellular Components	GO:0034774	secretory granule lumen	-10.2893	-8.47703	26/322	1,47,197,213,335,1778,2244,3310,3699,3728,3827,5265,5701,5702,5707,5708,5709,5713,5717,6709,7276,10120,10213,10493,23071,29099	A1BG,ACLY,AHSG,ALB,APOA1,DYNC1H1,FGB,HSPA6,ITIH3,JUP,KNG1,SERPINA1,PSMC2,PSMC3,PSMD1,PSMD2,PSMD3,PSMD7,PSMD11,SPTAN1,TTR,ACTR1B,PSMD14,VAT1,ERP44,COMMD9
5_Member	GO Cellular Components	GO:0060205	cytoplasmic vesicle lumen	-10.2004	-8.40244	26/325	1,47,197,213,335,1778,2244,3310,3699,3728,3827,5265,5701,5702,5707,5708,5709,5713,5717,6709,7276,10120,10213,10493,23071,29099	A1BG,ACLY,AHSG,ALB,APOA1,DYNC1H1,FGB,HSPA6,ITIH3,JUP,KNG1,SERPINA1,PSMC2,PSMC3,PSMD1,PSMD2,PSMD3,PSMD7,PSMD11,SPTAN1,TTR,ACTR1B,PSMD14,VAT1,ERP44,COMMD9
5_Member	GO Cellular Components	GO:0031983	vesicle lumen	-10.1418	-8.35758	26/327	1,47,197,213,335,1778,2244,3310,3699,3728,3827,5265,5701,5702,5707,5708,5709,5713,5717,6709,7276,10120,10213,10493,23071,29099	A1BG,ACLY,AHSG,ALB,APOA1,DYNC1H1,FGB,HSPA6,ITIH3,JUP,KNG1,SERPINA1,PSMC2,PSMC3,PSMD1,PSMD2,PSMD3,PSMD7,PSMD11,SPTAN1,TTR,ACTR1B,PSMD14,VAT1,ERP44,COMMD9
5_Member	GO Cellular Components	GO:1905368	peptidase complex	-8.90717	-7.21986	15/117	3315,5687,5700,5701,5702,5705,5706,5707,5708,5709,5710,5711,5713,5717,10213	HSPB1,PSMA6,PSMC1,PSMC2,PSMC3,PSMC5,PSMC6,PSMD1,PSMD2,PSMD3,PSMD4,PSMD5,PSMD7,PSMD11,PSMD14
5_Member	GO Cellular Components	GO:1904813	ficolin-1-rich granule lumen	-8.55123	-6.93396	15/124	1,47,327,3310,3728,5265,5701,5702,5708,5709,5713,5717,10120,10213,29099	A1BG,ACLY,APEH,HSPA6,JUP,SERPINA1,PSMC2,PSMC3,PSMD2,PSMD3,PSMD7,PSMD11,ACTR1B,PSMD14,COMMD9
5_Member	GO Cellular Components	GO:0140535	intracellular protein-containing complex	-7.14305	-5.67976	35/753	805,817,1457,1459,1977,2332,2959,3315,3708,4646,5687,5700,5701,5702,5705,5706,5707,5708,5709,5710,5711,5713,5717,6400,8607,10213,10956,23291,51112,51493,51637,54623,55294,60684,253314	CALM2,CAMK2D,CSNK2A1,CSNK2A2,EIF4E,FMR1,GTF2B,HSPB1,ITPR1,MYO6,PSMA6,PSMC1,PSMC2,PSMC3,PSMC5,PSMC6,PSMD1,PSMD2,PSMD3,PSMD4,PSMD5,PSMD7,PSMD11,SEL1L,RUVBL1,PSMD14,OS9,FBXW11,TRAPPC12,RTCB,RTRAF,PAF1,FBXW7,TRAPPC11,EIF4E1B
6_Summary	GO Cellular Components	GO:0015629	actin cytoskeleton	-16.9234	-14.5883	27/501	301,1729,2037,2316,3728,3880,4430,4628,4629,4641,4642,4645,4646,5868,7082,7408,7430,8826,10211,10540,10788,23022,23499,23603,57530,79026,399687,490,3678,3688,3691,10672,1267	ANXA1,DIAPH1,EPB41L2,FLNA,JUP,KRT19,MYO1B,MYH10,MYH11,MYO1C,MYO1D,MYO5B,MYO6,RAB5A,TJP1,VASP,EZR,IQGAP1,FLOT1,DCTN2,IQGAP2,PALLD,MACF1,CORO1C,CGN,AHNAK,MYO18A,ATP2B1,ITGA5,ITGB1,ITGB4,GNA13,CNP
6_Member	GO Cellular Components	GO:0015629	actin cytoskeleton	-16.9234	-14.5883	27/501	301,1729,2037,2316,3728,3880,4430,4628,4629,4641,4642,4645,4646,5868,7082,7408,7430,8826,10211,10540,10788,23022,23499,23603,57530,79026,399687	ANXA1,DIAPH1,EPB41L2,FLNA,JUP,KRT19,MYO1B,MYH10,MYH11,MYO1C,MYO1D,MYO5B,MYO6,RAB5A,TJP1,VASP,EZR,IQGAP1,FLOT1,DCTN2,IQGAP2,PALLD,MACF1,CORO1C,CGN,AHNAK,MYO18A
6_Member	GO Cellular Components	GO:0016459	myosin complex	-10.166	-8.30802	9/56	4430,4628,4629,4641,4642,4645,4646,57530,399687	MYO1B,MYH10,MYH11,MYO1C,MYO1D,MYO5B,MYO6,CGN,MYO18A
6_Member	GO Cellular Components	GO:0031252	cell leading edge	-9.80307	-7.9998	18/417	490,1729,3678,3688,3691,4628,4641,4642,4646,5868,7408,7430,8826,10211,10788,23022,23499,23603	ATP2B1,DIAPH1,ITGA5,ITGB1,ITGB4,MYH10,MYO1C,MYO1D,MYO6,RAB5A,VASP,EZR,IQGAP1,FLOT1,IQGAP2,PALLD,MACF1,CORO1C
6_Member	GO Cellular Components	GO:0031256	leading edge membrane	-7.81764	-6.26067	11/176	490,1729,3678,3688,4641,4642,4646,7408,7430,23499,23603	ATP2B1,DIAPH1,ITGA5,ITGB1,MYO1C,MYO1D,MYO6,VASP,EZR,MACF1,CORO1C
6_Member	GO Cellular Components	GO:0001726	ruffle	-7.79211	-6.24311	11/177	1729,3678,3688,4641,4646,5868,7430,8826,23022,23499,23603	DIAPH1,ITGA5,ITGB1,MYO1C,MYO6,RAB5A,EZR,IQGAP1,PALLD,MACF1,CORO1C
6_Member	GO Cellular Components	GO:0005884	actin filament	-6.24451	-4.88456	8/113	301,1729,4430,4641,4646,7430,8826,23022	ANXA1,DIAPH1,MYO1B,MYO1C,MYO6,EZR,IQGAP1,PALLD
6_Member	GO Cellular Components	GO:0031253	cell projection membrane	-5.7806	-4.48687	12/340	490,1729,3678,3688,4641,4642,4646,7408,7430,10672,23499,23603	ATP2B1,DIAPH1,ITGA5,ITGB1,MYO1C,MYO1D,MYO6,VASP,EZR,GNA13,MACF1,CORO1C
6_Member	GO Cellular Components	GO:0005902	microvillus	-5.74068	-4.45564	7/92	1267,4430,4641,4642,4646,7430,10788	CNP,MYO1B,MYO1C,MYO1D,MYO6,EZR,IQGAP2
6_Member	GO Cellular Components	GO:0032587	ruffle membrane	-5.5858	-4.32582	7/97	1729,3678,3688,4646,7430,23499,23603	DIAPH1,ITGA5,ITGB1,MYO6,EZR,MACF1,CORO1C
6_Member	GO Cellular Components	GO:0005903	brush border	-4.3556	-3.30928	6/102	2316,4430,4641,4642,7430,10672	FLNA,MYO1B,MYO1C,MYO1D,EZR,GNA13
6_Member	GO Cellular Components	GO:0098862	cluster of actin-based cell projections	-3.31656	-2.4728	6/158	2316,4430,4641,4642,7430,10672	FLNA,MYO1B,MYO1C,MYO1D,EZR,GNA13
7_Summary	GO Cellular Components	GO:0022627	cytosolic small ribosomal subunit	-14.0782	-11.9649	14/44	3921,6187,6189,6191,6193,6194,6202,6205,6206,6207,6218,6223,6227,6231	RPSA,RPS2,RPS3A,RPS4X,RPS5,RPS6,RPS8,RPS11,RPS12,RPS13,RPS17,RPS19,RPS21,RPS26
7_Member	GO Cellular Components	GO:0022627	cytosolic small ribosomal subunit	-14.0782	-11.9649	14/44	3921,6187,6189,6191,6193,6194,6202,6205,6206,6207,6218,6223,6227,6231	RPSA,RPS2,RPS3A,RPS4X,RPS5,RPS6,RPS8,RPS11,RPS12,RPS13,RPS17,RPS19,RPS21,RPS26
7_Member	GO Cellular Components	GO:0015935	small ribosomal subunit	-10.596	-8.75381	14/75	3921,6187,6189,6191,6193,6194,6202,6205,6206,6207,6218,6223,6227,6231	RPSA,RPS2,RPS3A,RPS4X,RPS5,RPS6,RPS8,RPS11,RPS12,RPS13,RPS17,RPS19,RPS21,RPS26
8_Summary	GO Cellular Components	GO:0036464	cytoplasmic ribonucleoprotein granule	-13.0468	-11.0362	26/244	1656,1977,1981,2332,3182,4691,4904,5687,5701,5702,5936,5976,6128,6158,6191,6194,6780,8826,9513,10643,10644,11022,11273,23644,26986,57532	DDX6,EIF4E,EIF4G1,FMR1,HNRNPAB,NCL,YBX1,PSMA6,PSMC2,PSMC3,RBM4,UPF1,RPL6,RPL28,RPS4X,RPS6,STAU1,IQGAP1,FXR2,IGF2BP3,IGF2BP2,TDRKH,ATXN2L,EDC4,PABPC1,NUFIP2
8_Member	GO Cellular Components	GO:0036464	cytoplasmic ribonucleoprotein granule	-13.0468	-11.0362	26/244	1656,1977,1981,2332,3182,4691,4904,5687,5701,5702,5936,5976,6128,6158,6191,6194,6780,8826,9513,10643,10644,11022,11273,23644,26986,57532	DDX6,EIF4E,EIF4G1,FMR1,HNRNPAB,NCL,YBX1,PSMA6,PSMC2,PSMC3,RBM4,UPF1,RPL6,RPL28,RPS4X,RPS6,STAU1,IQGAP1,FXR2,IGF2BP3,IGF2BP2,TDRKH,ATXN2L,EDC4,PABPC1,NUFIP2
8_Member	GO Cellular Components	GO:0035770	ribonucleoprotein granule	-12.3214	-10.3542	26/262	1656,1977,1981,2332,3182,4691,4904,5687,5701,5702,5936,5976,6128,6158,6191,6194,6780,8826,9513,10643,10644,11022,11273,23644,26986,57532	DDX6,EIF4E,EIF4G1,FMR1,HNRNPAB,NCL,YBX1,PSMA6,PSMC2,PSMC3,RBM4,UPF1,RPL6,RPL28,RPS4X,RPS6,STAU1,IQGAP1,FXR2,IGF2BP3,IGF2BP2,TDRKH,ATXN2L,EDC4,PABPC1,NUFIP2
8_Member	GO Cellular Components	GO:0010494	cytoplasmic stress granule	-8.73785	-7.04585	8/81	1656,1977,1981,4904,6780,10643,10644,57532	DDX6,EIF4E,EIF4G1,YBX1,STAU1,IGF2BP3,IGF2BP2,NUFIP2
8_Member	GO Cellular Components	GO:0000932	P-body	-4.46099	-3.28479	9/96	1656,1977,5687,5701,5702,5976,10643,10644,23644	DDX6,EIF4E,PSMA6,PSMC2,PSMC3,UPF1,IGF2BP3,IGF2BP2,EDC4
9_Summary	GO Cellular Components	GO:0005788	endoplasmic reticulum lumen	-12.9797	-10.9914	29/311	174,197,213,335,336,337,821,1356,3309,3827,3912,4240,4924,5265,5479,5743,7184,9601,10525,10954,10956,10961,23071,51060,55757,56005,56886,79188,80124	AFP,AHSG,ALB,APOA1,APOA2,APOA4,CANX,CP,HSPA5,KNG1,LAMB1,MFGE8,NUCB1,SERPINA1,PPIB,PTGS2,HSP90B1,PDIA4,HYOU1,PDIA5,OS9,ERP29,ERP44,TXNDC12,UGGT2,MYDGF,UGGT1,TMEM43,VCPIP1
9_Member	GO Cellular Components	GO:0005788	endoplasmic reticulum lumen	-12.9797	-10.9914	29/311	174,197,213,335,336,337,821,1356,3309,3827,3912,4240,4924,5265,5479,5743,7184,9601,10525,10954,10956,10961,23071,51060,55757,56005,56886,79188,80124	AFP,AHSG,ALB,APOA1,APOA2,APOA4,CANX,CP,HSPA5,KNG1,LAMB1,MFGE8,NUCB1,SERPINA1,PPIB,PTGS2,HSP90B1,PDIA4,HYOU1,PDIA5,OS9,ERP29,ERP44,TXNDC12,UGGT2,MYDGF,UGGT1,TMEM43,VCPIP1
10_Summary	GO Cellular Components	GO:0030496	midbody	-12.2634	-10.3164	23/201	311,1063,2079,2770,2771,2773,3309,4628,5898,5899,6790,6840,7184,8826,9493,10112,11113,24137,27243,29127,54443,55143,55207,3688,4627,23011,79187	ANXA11,CENPF,ERH,GNAI1,GNAI2,GNAI3,HSPA5,MYH10,RALA,RALB,AURKA,SVIL,HSP90B1,IQGAP1,KIF23,KIF20A,CIT,KIF4A,CHMP2A,RACGAP1,ANLN,CDCA8,ARL8B,ITGB1,MYH9,RAB21,FSD1
10_Member	GO Cellular Components	GO:0030496	midbody	-12.2634	-10.3164	23/201	311,1063,2079,2770,2771,2773,3309,4628,5898,5899,6790,6840,7184,8826,9493,10112,11113,24137,27243,29127,54443,55143,55207	ANXA11,CENPF,ERH,GNAI1,GNAI2,GNAI3,HSPA5,MYH10,RALA,RALB,AURKA,SVIL,HSP90B1,IQGAP1,KIF23,KIF20A,CIT,KIF4A,CHMP2A,RACGAP1,ANLN,CDCA8,ARL8B
10_Member	GO Cellular Components	GO:0032154	cleavage furrow	-6.57817	-5.16387	9/54	3688,4627,4628,5898,6840,11113,23011,29127,79187	ITGB1,MYH9,MYH10,RALA,SVIL,CIT,RAB21,RACGAP1,FSD1
10_Member	GO Cellular Components	GO:0032153	cell division site	-6.47111	-5.07937	10/72	3688,4627,4628,5898,6840,11113,23011,29127,54443,79187	ITGB1,MYH9,MYH10,RALA,SVIL,CIT,RAB21,RACGAP1,ANLN,FSD1
11_Summary	GO Cellular Components	GO:0005938	cell cortex	-12.2112	-10.2836	28/310	1211,1499,1639,1778,2017,2037,2244,2316,2770,3880,4627,4628,4642,4643,4645,4646,4691,6709,6711,7430,8826,9590,10211,23603,54443,79816,126206,154288	CLTA,CTNNB1,DCTN1,DYNC1H1,CTTN,EPB41L2,FGB,FLNA,GNAI1,KRT19,MYH9,MYH10,MYO1D,MYO1E,MYO5B,MYO6,NCL,SPTAN1,SPTBN1,EZR,IQGAP1,AKAP12,FLOT1,CORO1C,ANLN,TLE6,NLRP5,KHDC3L
11_Member	GO Cellular Components	GO:0005938	cell cortex	-12.2112	-10.2836	28/310	1211,1499,1639,1778,2017,2037,2244,2316,2770,3880,4627,4628,4642,4643,4645,4646,4691,6709,6711,7430,8826,9590,10211,23603,54443,79816,126206,154288	CLTA,CTNNB1,DCTN1,DYNC1H1,CTTN,EPB41L2,FGB,FLNA,GNAI1,KRT19,MYH9,MYH10,MYO1D,MYO1E,MYO5B,MYO6,NCL,SPTAN1,SPTBN1,EZR,IQGAP1,AKAP12,FLOT1,CORO1C,ANLN,TLE6,NLRP5,KHDC3L
11_Member	GO Cellular Components	GO:0030864	cortical actin cytoskeleton	-6.08732	-4.73245	10/79	2017,2037,3880,4627,4643,6709,6711,8826,10211,54443	CTTN,EPB41L2,KRT19,MYH9,MYO1E,SPTAN1,SPTBN1,IQGAP1,FLOT1,ANLN
11_Member	GO Cellular Components	GO:0030863	cortical cytoskeleton	-5.71862	-4.40697	11/107	2017,2037,3880,4627,4643,6709,6711,7430,8826,10211,54443	CTTN,EPB41L2,KRT19,MYH9,MYO1E,SPTAN1,SPTBN1,EZR,IQGAP1,FLOT1,ANLN
11_Member	GO Cellular Components	GO:0008091	spectrin	-5.23288	-4.01454	3/9	2037,6709,6711	EPB41L2,SPTAN1,SPTBN1
12_Summary	GO Cellular Components	GO:0099513	polymeric cytoskeletal fiber	-11.8551	-9.94598	44/763	301,805,1020,1213,1639,1729,1778,1781,1832,2017,3728,3799,3832,3856,3875,3880,4131,4134,4430,4641,4644,4646,5339,6790,6840,7430,8826,9493,9793,10112,10540,10787,11004,22948,23022,23291,23499,24137,27243,29127,51143,58477,79187,83658,311,1063,1211,1499,3315,4627,9126,10460,51637,55143,55207,402569	ANXA1,CALM2,CDK5,CLTC,DCTN1,DIAPH1,DYNC1H1,DYNC1I2,DSP,CTTN,JUP,KIF5B,KIF11,KRT8,KRT18,KRT19,MAP1B,MAP4,MYO1B,MYO1C,MYO5A,MYO6,PLEC,AURKA,SVIL,EZR,IQGAP1,KIF23,CKAP5,KIF20A,DCTN2,NCKAP1,KIF2C,CCT5,PALLD,FBXW11,MACF1,KIF4A,CHMP2A,RACGAP1,DYNC1LI1,SRPRB,FSD1,DYNLRB1,ANXA11,CENPF,CLTA,CTNNB1,HSPB1,MYH9,SMC3,TACC3,RTRAF,CDCA8,ARL8B,KPNA7
12_Member	GO Cellular Components	GO:0099513	polymeric cytoskeletal fiber	-11.8551	-9.94598	44/763	301,805,1020,1213,1639,1729,1778,1781,1832,2017,3728,3799,3832,3856,3875,3880,4131,4134,4430,4641,4644,4646,5339,6790,6840,7430,8826,9493,9793,10112,10540,10787,11004,22948,23022,23291,23499,24137,27243,29127,51143,58477,79187,83658	ANXA1,CALM2,CDK5,CLTC,DCTN1,DIAPH1,DYNC1H1,DYNC1I2,DSP,CTTN,JUP,KIF5B,KIF11,KRT8,KRT18,KRT19,MAP1B,MAP4,MYO1B,MYO1C,MYO5A,MYO6,PLEC,AURKA,SVIL,EZR,IQGAP1,KIF23,CKAP5,KIF20A,DCTN2,NCKAP1,KIF2C,CCT5,PALLD,FBXW11,MACF1,KIF4A,CHMP2A,RACGAP1,DYNC1LI1,SRPRB,FSD1,DYNLRB1
12_Member	GO Cellular Components	GO:0005819	spindle	-8.99577	-7.29747	28/425	311,805,1063,1211,1213,1499,1639,1729,2017,3315,3832,4134,4627,6790,9126,9493,9793,10112,10460,11004,24137,27243,29127,51143,51637,55143,55207,402569	ANXA11,CALM2,CENPF,CLTA,CLTC,CTNNB1,DCTN1,DIAPH1,CTTN,HSPB1,KIF11,MAP4,MYH9,AURKA,SMC3,KIF23,CKAP5,KIF20A,TACC3,KIF2C,KIF4A,CHMP2A,RACGAP1,DYNC1LI1,RTRAF,CDCA8,ARL8B,KPNA7
13_Summary	GO Cellular Components	GO:0005874	microtubule	-11.7483	-9.66308	17/439	805,1213,1639,1778,1781,4131,6790,6840,9493,9793,11004,22948,24137,29127,51143,58477,83658,3099,10460,23352,23637,154288	CALM2,CLTC,DCTN1,DYNC1H1,DYNC1I2,MAP1B,AURKA,SVIL,KIF23,CKAP5,KIF2C,CCT5,KIF4A,RACGAP1,DYNC1LI1,SRPRB,DYNLRB1,HK2,TACC3,UBR4,RABGAP1,KHDC3L
13_Member	GO Cellular Components	GO:0005874	microtubule	-11.7483	-9.66308	17/439	805,1213,1639,1778,1781,4131,6790,6840,9493,9793,11004,22948,24137,29127,51143,58477,83658	CALM2,CLTC,DCTN1,DYNC1H1,DYNC1I2,MAP1B,AURKA,SVIL,KIF23,CKAP5,KIF2C,CCT5,KIF4A,RACGAP1,DYNC1LI1,SRPRB,DYNLRB1
13_Member	GO Cellular Components	GO:0005813	centrosome	-8.50339	-6.84749	16/620	805,1639,1778,1781,3099,6790,9493,9793,10460,11004,22948,23352,23637,51143,83658,154288	CALM2,DCTN1,DYNC1H1,DYNC1I2,HK2,AURKA,KIF23,CKAP5,TACC3,KIF2C,CCT5,UBR4,RABGAP1,DYNC1LI1,DYNLRB1,KHDC3L
13_Member	GO Cellular Components	GO:0005868	cytoplasmic dynein complex	-5.71772	-4.43696	4/23	1778,1781,51143,83658	DYNC1H1,DYNC1I2,DYNC1LI1,DYNLRB1
13_Member	GO Cellular Components	GO:0030286	dynein complex	-5.62591	-4.35952	5/54	1639,1778,1781,51143,83658	DCTN1,DYNC1H1,DYNC1I2,DYNC1LI1,DYNLRB1
13_Member	GO Cellular Components	GO:0000922	spindle pole	-4.20933	-3.19412	6/171	805,1639,6790,9793,10460,51143	CALM2,DCTN1,AURKA,CKAP5,TACC3,DYNC1LI1
14_Summary	GO Cellular Components	GO:0005875	microtubule associated complex	-11.3058	-9.27175	12/160	1639,1778,1781,3799,4131,4134,6780,9493,10112,10120,10540,23291	DCTN1,DYNC1H1,DYNC1I2,KIF5B,MAP1B,MAP4,STAU1,KIF23,KIF20A,ACTR1B,DCTN2,FBXW11
14_Member	GO Cellular Components	GO:0005875	microtubule associated complex	-11.3058	-9.27175	12/160	1639,1778,1781,3799,4131,4134,6780,9493,10112,10120,10540,23291	DCTN1,DYNC1H1,DYNC1I2,KIF5B,MAP1B,MAP4,STAU1,KIF23,KIF20A,ACTR1B,DCTN2,FBXW11
14_Member	GO Cellular Components	GO:0005871	kinesin complex	-2.91526	-2.16623	3/49	3799,9493,10112	KIF5B,KIF23,KIF20A
15_Summary	GO Cellular Components	GO:0048471	perinuclear region of cytoplasm	-10.8859	-9.0279	41/721	307,1063,1267,1499,1977,2040,2181,2332,2783,3301,3688,3708,3799,3875,3912,4131,4430,4646,5339,5479,5976,6194,6790,7037,7184,7249,7430,8675,10134,10207,10920,26135,51112,51637,55294,55749,55898,57402,92140,115827,493856	ANXA4,CENPF,CNP,CTNNB1,EIF4E,STOM,ACSL3,FMR1,GNB2,DNAJA1,ITGB1,ITPR1,KIF5B,KRT18,LAMB1,MAP1B,MYO1B,MYO6,PLEC,PPIB,UPF1,RPS6,AURKA,TFRC,HSP90B1,TSC2,EZR,STX16,BCAP31,PATJ,COPS8,SERBP1,TRAPPC12,RTRAF,FBXW7,CCAR1,UNC45A,S100A14,MTDH,RAB3C,CISD2
15_Member	GO Cellular Components	GO:0048471	perinuclear region of cytoplasm	-10.8859	-9.0279	41/721	307,1063,1267,1499,1977,2040,2181,2332,2783,3301,3688,3708,3799,3875,3912,4131,4430,4646,5339,5479,5976,6194,6790,7037,7184,7249,7430,8675,10134,10207,10920,26135,51112,51637,55294,55749,55898,57402,92140,115827,493856	ANXA4,CENPF,CNP,CTNNB1,EIF4E,STOM,ACSL3,FMR1,GNB2,DNAJA1,ITGB1,ITPR1,KIF5B,KRT18,LAMB1,MAP1B,MYO1B,MYO6,PLEC,PPIB,UPF1,RPS6,AURKA,TFRC,HSP90B1,TSC2,EZR,STX16,BCAP31,PATJ,COPS8,SERBP1,TRAPPC12,RTRAF,FBXW7,CCAR1,UNC45A,S100A14,MTDH,RAB3C,CISD2
16_Summary	GO Cellular Components	GO:0005911	cell-cell junction	-10.225	-8.35057	20/502	301,1832,2316,3678,3688,3728,3815,3875,4301,7082,7408,7430,8826,10207,10211,11187,57530,57826,79026,92140	ANXA1,DSP,FLNA,ITGA5,ITGB1,JUP,KIT,KRT18,AFDN,TJP1,VASP,EZR,IQGAP1,PATJ,FLOT1,PKP3,CGN,RAP2C,AHNAK,MTDH
16_Member	GO Cellular Components	GO:0005911	cell-cell junction	-10.225	-8.35057	20/502	301,1832,2316,3678,3688,3728,3815,3875,4301,7082,7408,7430,8826,10207,10211,11187,57530,57826,79026,92140	ANXA1,DSP,FLNA,ITGA5,ITGB1,JUP,KIT,KRT18,AFDN,TJP1,VASP,EZR,IQGAP1,PATJ,FLOT1,PKP3,CGN,RAP2C,AHNAK,MTDH
16_Member	GO Cellular Components	GO:0070160	tight junction	-4.70269	-3.60659	7/132	4301,7082,7408,10207,57530,57826,92140	AFDN,TJP1,VASP,PATJ,CGN,RAP2C,MTDH
16_Member	GO Cellular Components	GO:0043296	apical junction complex	-4.32794	-3.289	7/151	3728,7082,7408,10207,57530,57826,92140	JUP,TJP1,VASP,PATJ,CGN,RAP2C,MTDH
16_Member	GO Cellular Components	GO:0005923	bicellular tight junction	-3.82711	-2.87819	6/127	7082,7408,10207,57530,57826,92140	TJP1,VASP,PATJ,CGN,RAP2C,MTDH
17_Summary	GO Cellular Components	GO:0030424	axon	-9.65606	-7.89817	36/631	34,306,476,821,1020,1314,1639,1778,1982,2017,2316,2332,3315,3799,4131,4134,4642,4644,5339,5868,6647,6711,6790,8239,8411,8546,8826,8943,9513,10540,10587,23011,23022,23291,24137,55207,3182,6421,1063,1211,1499,2770,4645,154288	ACADM,ANXA3,ATP1A1,CANX,CDK5,COPA,DCTN1,DYNC1H1,EIF4G2,CTTN,FLNA,FMR1,HSPB1,KIF5B,MAP1B,MAP4,MYO1D,MYO5A,PLEC,RAB5A,SOD1,SPTBN1,AURKA,USP9X,EEA1,AP3B1,IQGAP1,AP3D1,FXR2,DCTN2,TXNRD2,RAB21,PALLD,FBXW11,KIF4A,ARL8B,HNRNPAB,SFPQ,CENPF,CLTA,CTNNB1,GNAI1,MYO5B,KHDC3L
17_Member	GO Cellular Components	GO:0030424	axon	-9.65606	-7.89817	36/631	34,306,476,821,1020,1314,1639,1778,1982,2017,2316,2332,3315,3799,4131,4134,4642,4644,5339,5868,6647,6711,6790,8239,8411,8546,8826,8943,9513,10540,10587,23011,23022,23291,24137,55207	ACADM,ANXA3,ATP1A1,CANX,CDK5,COPA,DCTN1,DYNC1H1,EIF4G2,CTTN,FLNA,FMR1,HSPB1,KIF5B,MAP1B,MAP4,MYO1D,MYO5A,PLEC,RAB5A,SOD1,SPTBN1,AURKA,USP9X,EEA1,AP3B1,IQGAP1,AP3D1,FXR2,DCTN2,TXNRD2,RAB21,PALLD,FBXW11,KIF4A,ARL8B
17_Member	GO Cellular Components	GO:0120111	neuron projection cytoplasm	-9.55499	-7.80969	14/89	821,1778,2332,3182,3315,3799,6421,6647,8546,8943,23011,23291,24137,55207	CANX,DYNC1H1,FMR1,HNRNPAB,HSPB1,KIF5B,SFPQ,SOD1,AP3B1,AP3D1,RAB21,FBXW11,KIF4A,ARL8B
17_Member	GO Cellular Components	GO:0099568	cytoplasmic region	-9.21385	-7.50427	22/259	821,1063,1211,1499,1639,1778,2332,2770,3182,3315,3799,4134,4645,6421,6647,8546,8943,23011,23291,24137,55207,154288	CANX,CENPF,CLTA,CTNNB1,DCTN1,DYNC1H1,FMR1,GNAI1,HNRNPAB,HSPB1,KIF5B,MAP4,MYO5B,SFPQ,SOD1,AP3B1,AP3D1,RAB21,FBXW11,KIF4A,ARL8B,KHDC3L
17_Member	GO Cellular Components	GO:1904115	axon cytoplasm	-7.10399	-5.64714	10/62	1778,3315,3799,6647,8546,8943,23011,23291,24137,55207	DYNC1H1,HSPB1,KIF5B,SOD1,AP3B1,AP3D1,RAB21,FBXW11,KIF4A,ARL8B
17_Member	GO Cellular Components	GO:0032838	plasma membrane bounded cell projection cytoplasm	-5.96017	-4.61342	16/220	821,1063,1778,2332,3182,3315,3799,4134,6421,6647,8546,8943,23011,23291,24137,55207	CANX,CENPF,DYNC1H1,FMR1,HNRNPAB,HSPB1,KIF5B,MAP4,SFPQ,SOD1,AP3B1,AP3D1,RAB21,FBXW11,KIF4A,ARL8B
18_Summary	GO Cellular Components	GO:0000323	lytic vacuole	-9.43358	-7.71241	39/739	47,161,163,311,1211,1213,1356,1778,2040,2770,2773,2783,3799,4060,4644,4646,4718,5167,5707,5862,6520,6647,7249,7276,8546,8876,8943,9367,10211,10396,10493,23317,23385,27243,51520,54940,55207,55361,79026,55014	ACLY,AP2A2,AP2B1,ANXA11,CLTA,CLTC,CP,DYNC1H1,STOM,GNAI1,GNAI3,GNB2,KIF5B,LUM,MYO5A,MYO6,NDUFC2,ENPP1,PSMD1,RAB2A,SLC3A2,SOD1,TSC2,TTR,AP3B1,VNN1,AP3D1,RAB9A,FLOT1,ATP8A1,VAT1,DNAJC13,NCSTN,CHMP2A,LARS1,OCIAD1,ARL8B,PI4K2A,AHNAK,STX17
18_Member	GO Cellular Components	GO:0000323	lytic vacuole	-9.43358	-7.71241	39/739	47,161,163,311,1211,1213,1356,1778,2040,2770,2773,2783,3799,4060,4644,4646,4718,5167,5707,5862,6520,6647,7249,7276,8546,8876,8943,9367,10211,10396,10493,23317,23385,27243,51520,54940,55207,55361,79026	ACLY,AP2A2,AP2B1,ANXA11,CLTA,CLTC,CP,DYNC1H1,STOM,GNAI1,GNAI3,GNB2,KIF5B,LUM,MYO5A,MYO6,NDUFC2,ENPP1,PSMD1,RAB2A,SLC3A2,SOD1,TSC2,TTR,AP3B1,VNN1,AP3D1,RAB9A,FLOT1,ATP8A1,VAT1,DNAJC13,NCSTN,CHMP2A,LARS1,OCIAD1,ARL8B,PI4K2A,AHNAK
18_Member	GO Cellular Components	GO:0005764	lysosome	-9.43358	-7.71241	39/739	47,161,163,311,1211,1213,1356,1778,2040,2770,2773,2783,3799,4060,4644,4646,4718,5167,5707,5862,6520,6647,7249,7276,8546,8876,8943,9367,10211,10396,10493,23317,23385,27243,51520,54940,55207,55361,79026	ACLY,AP2A2,AP2B1,ANXA11,CLTA,CLTC,CP,DYNC1H1,STOM,GNAI1,GNAI3,GNB2,KIF5B,LUM,MYO5A,MYO6,NDUFC2,ENPP1,PSMD1,RAB2A,SLC3A2,SOD1,TSC2,TTR,AP3B1,VNN1,AP3D1,RAB9A,FLOT1,ATP8A1,VAT1,DNAJC13,NCSTN,CHMP2A,LARS1,OCIAD1,ARL8B,PI4K2A,AHNAK
18_Member	GO Cellular Components	GO:0005765	lysosomal membrane	-7.9459	-6.41997	26/415	161,163,1211,1213,1356,2040,2770,2773,2783,3799,4646,4718,5167,5862,6520,8546,8876,8943,10211,10396,23317,23385,27243,55207,55361,79026	AP2A2,AP2B1,CLTA,CLTC,CP,STOM,GNAI1,GNAI3,GNB2,KIF5B,MYO6,NDUFC2,ENPP1,RAB2A,SLC3A2,AP3B1,VNN1,AP3D1,FLOT1,ATP8A1,DNAJC13,NCSTN,CHMP2A,ARL8B,PI4K2A,AHNAK
18_Member	GO Cellular Components	GO:0098852	lytic vacuole membrane	-7.9459	-6.41997	26/415	161,163,1211,1213,1356,2040,2770,2773,2783,3799,4646,4718,5167,5862,6520,8546,8876,8943,10211,10396,23317,23385,27243,55207,55361,79026	AP2A2,AP2B1,CLTA,CLTC,CP,STOM,GNAI1,GNAI3,GNB2,KIF5B,MYO6,NDUFC2,ENPP1,RAB2A,SLC3A2,AP3B1,VNN1,AP3D1,FLOT1,ATP8A1,DNAJC13,NCSTN,CHMP2A,ARL8B,PI4K2A,AHNAK
18_Member	GO Cellular Components	GO:0005774	vacuolar membrane	-7.67503	-6.15652	27/458	161,163,1211,1213,1356,2040,2770,2773,2783,3799,4646,4718,5167,5862,6520,8546,8876,8943,10211,10396,23317,23385,27243,55014,55207,55361,79026	AP2A2,AP2B1,CLTA,CLTC,CP,STOM,GNAI1,GNAI3,GNB2,KIF5B,MYO6,NDUFC2,ENPP1,RAB2A,SLC3A2,AP3B1,VNN1,AP3D1,FLOT1,ATP8A1,DNAJC13,NCSTN,CHMP2A,STX17,ARL8B,PI4K2A,AHNAK
19_Summary	GO Cellular Components	GO:0005740	mitochondrial envelope	-8.75026	-7.04585	20/788	37,204,662,788,1267,2180,3329,4718,4967,6647,9868,9941,10131,10166,10452,10493,10845,25996,28976,80273,3708	ACADVL,AK2,BNIP1,SLC25A20,CNP,ACSL1,HSPD1,NDUFC2,OGDH,SOD1,TOMM70,EXOG,TRAP1,SLC25A15,TOMM40,VAT1,CLPX,REXO2,ACAD9,GRPEL1,ITPR1
19_Member	GO Cellular Components	GO:0005740	mitochondrial envelope	-8.75026	-7.04585	20/788	37,204,662,788,1267,2180,3329,4718,4967,6647,9868,9941,10131,10166,10452,10493,10845,25996,28976,80273	ACADVL,AK2,BNIP1,SLC25A20,CNP,ACSL1,HSPD1,NDUFC2,OGDH,SOD1,TOMM70,EXOG,TRAP1,SLC25A15,TOMM40,VAT1,CLPX,REXO2,ACAD9,GRPEL1
19_Member	GO Cellular Components	GO:0031966	mitochondrial membrane	-6.88182	-5.44978	17/739	37,662,788,1267,2180,3329,4718,4967,9868,9941,10131,10166,10452,10493,10845,28976,80273	ACADVL,BNIP1,SLC25A20,CNP,ACSL1,HSPD1,NDUFC2,OGDH,TOMM70,EXOG,TRAP1,SLC25A15,TOMM40,VAT1,CLPX,ACAD9,GRPEL1
19_Member	GO Cellular Components	GO:0019866	organelle inner membrane	-5.44647	-4.20243	13/556	37,788,1267,3329,3708,4718,9941,10131,10166,10452,10845,28976,80273	ACADVL,SLC25A20,CNP,HSPD1,ITPR1,NDUFC2,EXOG,TRAP1,SLC25A15,TOMM40,CLPX,ACAD9,GRPEL1
19_Member	GO Cellular Components	GO:0005743	mitochondrial inner membrane	-5.23203	-4.01454	12/494	37,788,1267,3329,4718,9941,10131,10166,10452,10845,28976,80273	ACADVL,SLC25A20,CNP,HSPD1,NDUFC2,EXOG,TRAP1,SLC25A15,TOMM40,CLPX,ACAD9,GRPEL1
20_Summary	GO Cellular Components	GO:0098562	cytoplasmic side of membrane	-8.70448	-7.05624	19/204	161,163,490,2770,2771,2773,2783,3301,3728,3815,4627,5868,6231,7430,8826,10672,23011,29127,55970,301,1001,1499,2332,4240,8411,37,4836,8897,51805,476,727,730,735,805,1211,1213,2060,2316,3655,3678,3688,3691,6520,7037,10211,23385,23603,58513,79026	AP2A2,AP2B1,ATP2B1,GNAI1,GNAI2,GNAI3,GNB2,DNAJA1,JUP,KIT,MYH9,RAB5A,RPS26,EZR,IQGAP1,GNA13,RAB21,RACGAP1,GNG12,ANXA1,CDH3,CTNNB1,FMR1,MFGE8,EEA1,ACADVL,NMT1,MTMR3,COQ3,ATP1A1,C5,C7,C9,CALM2,CLTA,CLTC,EPS15,FLNA,ITGA6,ITGA5,ITGB1,ITGB4,SLC3A2,TFRC,FLOT1,NCSTN,CORO1C,EPS15L1,AHNAK
20_Member	GO Cellular Components	GO:0098562	cytoplasmic side of membrane	-8.70448	-7.05624	19/204	161,163,490,2770,2771,2773,2783,3301,3728,3815,4627,5868,6231,7430,8826,10672,23011,29127,55970	AP2A2,AP2B1,ATP2B1,GNAI1,GNAI2,GNAI3,GNB2,DNAJA1,JUP,KIT,MYH9,RAB5A,RPS26,EZR,IQGAP1,GNA13,RAB21,RACGAP1,GNG12
20_Member	GO Cellular Components	GO:0009898	cytoplasmic side of plasma membrane	-7.38573	-5.88876	16/173	161,163,490,2770,2771,2773,2783,3728,3815,4627,7430,8826,10672,23011,29127,55970	AP2A2,AP2B1,ATP2B1,GNAI1,GNAI2,GNAI3,GNB2,JUP,KIT,MYH9,EZR,IQGAP1,GNA13,RAB21,RACGAP1,GNG12
20_Member	GO Cellular Components	GO:0019897	extrinsic component of plasma membrane	-6.69454	-5.26251	15/170	301,1001,1499,2332,2770,2771,2773,2783,3728,4240,8411,8826,10672,29127,55970	ANXA1,CDH3,CTNNB1,FMR1,GNAI1,GNAI2,GNAI3,GNB2,JUP,MFGE8,EEA1,IQGAP1,GNA13,RACGAP1,GNG12
20_Member	GO Cellular Components	GO:0019898	extrinsic component of membrane	-6.36573	-4.97946	20/314	37,301,1001,1499,2332,2770,2771,2773,2783,3728,4240,4836,7430,8411,8826,8897,10672,29127,51805,55970	ACADVL,ANXA1,CDH3,CTNNB1,FMR1,GNAI1,GNAI2,GNAI3,GNB2,JUP,MFGE8,NMT1,EZR,EEA1,IQGAP1,MTMR3,GNA13,RACGAP1,COQ3,GNG12
20_Member	GO Cellular Components	GO:0098797	plasma membrane protein complex	-5.80576	-4.47063	31/711	161,163,476,727,730,735,805,1001,1211,1213,1499,2060,2316,2770,2771,2773,2783,3655,3678,3688,3691,3728,6520,7037,10211,10672,23385,23603,55970,58513,79026	AP2A2,AP2B1,ATP1A1,C5,C7,C9,CALM2,CDH3,CLTA,CLTC,CTNNB1,EPS15,FLNA,GNAI1,GNAI2,GNAI3,GNB2,ITGA6,ITGA5,ITGB1,ITGB4,JUP,SLC3A2,TFRC,FLOT1,GNA13,NCSTN,CORO1C,GNG12,EPS15L1,AHNAK
20_Member	GO Cellular Components	GO:0005834	heterotrimeric G-protein complex	-4.71217	-3.49099	6/34	2770,2771,2773,2783,10672,55970	GNAI1,GNAI2,GNAI3,GNB2,GNA13,GNG12
20_Member	GO Cellular Components	GO:1905360	GTPase complex	-4.56364	-3.37464	6/36	2770,2771,2773,2783,10672,55970	GNAI1,GNAI2,GNAI3,GNB2,GNA13,GNG12
20_Member	GO Cellular Components	GO:0031234	extrinsic component of cytoplasmic side of plasma membrane	-3.57611	-2.48119	8/99	2770,2771,2773,2783,8826,10672,29127,55970	GNAI1,GNAI2,GNAI3,GNB2,IQGAP1,GNA13,RACGAP1,GNG12
